# Supplementary material for: RUNX1/RUNX1T1 mediates alternative splicing and reorganises the transcriptional landscape in leukemia
Source: Nat Commun. 2021 Jan 22;12:520. doi: 10.1038/s41467-020-20848-z (PMC7822815; doi:10.1038/s41467-020-20848-z)
Supplement: Supplementary file 4 — Supplementary Data 1 [file 41467_2020_20848_MOESM4_ESM.xlsx]

## Sheet: Supplementary Data 1
Supplementary Data 1. Brief description of data sets used in this study
Groups of data	GEO series	GEO accession	GEO accession URL	Sample	Cell or tissue type	Input material	High-throughput method	Platform	References
In-laboratory generated data	GSE54478	GSM1316401	https://www.ncbi.nlm.nih.gov/geo/query/acc.cgi?acc=GSM1316401	t(8;21)-positive AML, Kasumi-1 cell line, sample #1	Kasumi-1, siMM treated	total RNA	RNA-Seq	Illumina HiSeq 2000, paired-end sequencing	Ptasinska A, Assi SA, Martinez-Soria N, Imperato MR et al. Identification of a dynamic core transcriptional network in t(8;21) AML that regulates differentiation block and self-renewal. Cell Rep 2014 Sep 25;8(6):1974-1988. PMID: 25242324
from Kasumi-1 cells	GSE54478	GSM1316402	https://www.ncbi.nlm.nih.gov/geo/query/acc.cgi?acc=GSM1316402	t(8;21)-positive AML, Kasumi-1 cell line, sample #2	Kasumi-1, siMM treated	total RNA	RNA-Seq	Illumina HiSeq 2000, paired-end sequencing	Ptasinska A, Assi SA, Martinez-Soria N, Imperato MR et al. Identification of a dynamic core transcriptional network in t(8;21) AML that regulates differentiation block and self-renewal. Cell Rep 2014 Sep 25;8(6):1974-1988. PMID: 25242324
	GSE54478	GSM1316403	https://www.ncbi.nlm.nih.gov/geo/query/acc.cgi?acc=GSM1316403	t(8;21)-positive AML, Kasumi-1 cell line, sample #3	Kasumi-1, siMM treated	total RNA	RNA-Seq	Illumina HiSeq 2000, paired-end sequencing	Ptasinska A, Assi SA, Martinez-Soria N, Imperato MR et al. Identification of a dynamic core transcriptional network in t(8;21) AML that regulates differentiation block and self-renewal. Cell Rep 2014 Sep 25;8(6):1974-1988. PMID: 25242324
	GSE54478	GSM1316404	https://www.ncbi.nlm.nih.gov/geo/query/acc.cgi?acc=GSM1316404	t(8;21)-positive AML, Kasumi-1 cell line, sample #4	Kasumi-1, siRR treated	total RNA	RNA-Seq	Illumina HiSeq 2000, paired-end sequencing	Ptasinska A, Assi SA, Martinez-Soria N, Imperato MR et al. Identification of a dynamic core transcriptional network in t(8;21) AML that regulates differentiation block and self-renewal. Cell Rep 2014 Sep 25;8(6):1974-1988. PMID: 25242324
	GSE54478	GSM1316405	https://www.ncbi.nlm.nih.gov/geo/query/acc.cgi?acc=GSM1316405	t(8;21)-positive AML, Kasumi-1 cell line, sample #5	Kasumi-1, siRR treated	total RNA	RNA-Seq	Illumina HiSeq 2000, paired-end sequencing	Ptasinska A, Assi SA, Martinez-Soria N, Imperato MR et al. Identification of a dynamic core transcriptional network in t(8;21) AML that regulates differentiation block and self-renewal. Cell Rep 2014 Sep 25;8(6):1974-1988. PMID: 25242324
	GSE54478	GSM1316406	https://www.ncbi.nlm.nih.gov/geo/query/acc.cgi?acc=GSM1316406	t(8;21)-positive AML, Kasumi-1 cell line, sample #6	Kasumi-1, siRR treated	total RNA	RNA-Seq	Illumina HiSeq 2000, paired-end sequencing	Ptasinska A, Assi SA, Martinez-Soria N, Imperato MR et al. Identification of a dynamic core transcriptional network in t(8;21) AML that regulates differentiation block and self-renewal. Cell Rep 2014 Sep 25;8(6):1974-1988. PMID: 25242324
	GSE160792	GSM4879346	https://www.ncbi.nlm.nih.gov/geo/query/acc.cgi?acc=GSM4879346	t(8;21)-positive AML, Kasumi-1 cell line, sample #7	Kasumi-1, siMM treated	nascent RNA	RNA-Seq	Illumina HiSeq 2000, paired-end sequencing
	GSE160792	GSM4879347	https://www.ncbi.nlm.nih.gov/geo/query/acc.cgi?acc=GSM4879347	t(8;21)-positive AML, Kasumi-1 cell line, sample #8	Kasumi-1, siMM treated	nascent RNA	RNA-Seq	Illumina HiSeq 2000, paired-end sequencing
	GSE160792	GSM4879348	https://www.ncbi.nlm.nih.gov/geo/query/acc.cgi?acc=GSM4879348	t(8;21)-positive AML, Kasumi-1 cell line, sample #9	Kasumi-1, siMM treated	nascent RNA	RNA-Seq	Illumina HiSeq 2000, paired-end sequencing
	GSE160792	GSM4879349	https://www.ncbi.nlm.nih.gov/geo/query/acc.cgi?acc=GSM4879349	t(8;21)-positive AML, Kasumi-1 cell line, sample #10	Kasumi-1, siRR treated	nascent RNA	RNA-Seq	Illumina HiSeq 2000, paired-end sequencing
	GSE160792	GSM4879350	https://www.ncbi.nlm.nih.gov/geo/query/acc.cgi?acc=GSM4879350	t(8;21)-positive AML, Kasumi-1 cell line, sample #11	Kasumi-1, siRR treated	nascent RNA	RNA-Seq	Illumina HiSeq 2000, paired-end sequencing
	GSE160792	GSM4879351	https://www.ncbi.nlm.nih.gov/geo/query/acc.cgi?acc=GSM4879351	t(8;21)-positive AML, Kasumi-1 cell line, sample #12	Kasumi-1, siRR treated	nascent RNA	RNA-Seq	Illumina HiSeq 2000, paired-end sequencing
	GSE29222	GSM722718	https://www.ncbi.nlm.nih.gov/geo/query/acc.cgi?acc=GSM722718	t(8;21)-positive AML, Kasumi-1 cell line, sample #13	Kasumi-1, input	fractionated genomic DNA	ChIP-Seq	Illumina Genome Analyzer, single-read sequencing	Ptasinska A, Assi SA, Mannari D, James SR et al. Depletion of RUNX1/ETO in t(8;21) AML cells leads to genome-wide changes in chromatin structure and transcription factor binding. Leukemia 2012 Aug;26(8):1829-41. PMID: 22343733
	GSE29222	GSM722706	https://www.ncbi.nlm.nih.gov/geo/query/acc.cgi?acc=GSM722706	t(8;21)-positive AML, Kasumi-1 cell line, sample #14	Kasumi-1, siMM treated	fractionated genomic DNA, anti-RUNX1/RUNX1T1 antibodies	ChIP-Seq	Illumina Genome Analyzer, single-read sequencing	Ptasinska A, Assi SA, Mannari D, James SR et al. Depletion of RUNX1/ETO in t(8;21) AML cells leads to genome-wide changes in chromatin structure and transcription factor binding. Leukemia 2012 Aug;26(8):1829-41. PMID: 22343733
	GSE29222	GSM722707	https://www.ncbi.nlm.nih.gov/geo/query/acc.cgi?acc=GSM722707	t(8;21)-positive AML, Kasumi-1 cell line, sample #15	Kasumi-1, siRR treated	fractionated genomic DNA, anti-RUNX1/RUNX1T1 antibodies	ChIP-Seq	Illumina Genome Analyzer, single-read sequencing	Ptasinska A, Assi SA, Mannari D, James SR et al. Depletion of RUNX1/ETO in t(8;21) AML cells leads to genome-wide changes in chromatin structure and transcription factor binding. Leukemia 2012 Aug;26(8):1829-41. PMID: 22343733
	GSE29222	GSM722709	https://www.ncbi.nlm.nih.gov/geo/query/acc.cgi?acc=GSM722709	t(8;21)-positive AML, Kasumi-1 cell line, sample #16	Kasumi-1, siMM treated	fractionated genomic DNA, anti-RNA polymerase II antibodies	ChIP-Seq	Illumina Genome Analyzer, single-read sequencing	Ptasinska A, Assi SA, Mannari D, James SR et al. Depletion of RUNX1/ETO in t(8;21) AML cells leads to genome-wide changes in chromatin structure and transcription factor binding. Leukemia 2012 Aug;26(8):1829-41. PMID: 22343733
	GSE29222	GSM722710	https://www.ncbi.nlm.nih.gov/geo/query/acc.cgi?acc=GSM722710	t(8;21)-positive AML, Kasumi-1 cell line, sample #17	Kasumi-1, siRR treated	fractionated genomic DNA, anti-RNA polymerase II antibodies	ChIP-Seq	Illumina Genome Analyzer, single-read sequencing	Ptasinska A, Assi SA, Mannari D, James SR et al. Depletion of RUNX1/ETO in t(8;21) AML cells leads to genome-wide changes in chromatin structure and transcription factor binding. Leukemia 2012 Aug;26(8):1829-41. PMID: 22343733
	GSE29222	GSM722711	https://www.ncbi.nlm.nih.gov/geo/query/acc.cgi?acc=GSM722711	t(8;21)-positive AML, Kasumi-1 cell line, sample #18	Kasumi-1, siMM treated	fractionated genomic DNA, anti-H3K9Ac antibodies	ChIP-Seq	Illumina Genome Analyzer, single-read sequencing	Ptasinska A, Assi SA, Mannari D, James SR et al. Depletion of RUNX1/ETO in t(8;21) AML cells leads to genome-wide changes in chromatin structure and transcription factor binding. Leukemia 2012 Aug;26(8):1829-41. PMID: 22343733
	GSE29222	GSM722712	https://www.ncbi.nlm.nih.gov/geo/query/acc.cgi?acc=GSM722712	t(8;21)-positive AML, Kasumi-1 cell line, sample #19	Kasumi-1, siRR treated	fractionated genomic DNA, anti-H3K9Ac antibodies	ChIP-Seq	Illumina Genome Analyzer, single-read sequencing	Ptasinska A, Assi SA, Mannari D, James SR et al. Depletion of RUNX1/ETO in t(8;21) AML cells leads to genome-wide changes in chromatin structure and transcription factor binding. Leukemia 2012 Aug;26(8):1829-41. PMID: 22343733
	GSE29222	GSM722713	https://www.ncbi.nlm.nih.gov/geo/query/acc.cgi?acc=GSM722713	t(8;21)-positive AML, Kasumi-1 cell line, sample #20	Kasumi-1, control	DNaseI-treated and size fractionated genomic DNA	ChIP-Seq	Illumina Genome Analyzer, single-read sequencing	Ptasinska A, Assi SA, Mannari D, James SR et al. Depletion of RUNX1/ETO in t(8;21) AML cells leads to genome-wide changes in chromatin structure and transcription factor binding. Leukemia 2012 Aug;26(8):1829-41. PMID: 22343733
	GSE29223	GSM722719	https://www.ncbi.nlm.nih.gov/geo/query/acc.cgi?acc=GSM722719	t(8;21)-positive AML, Kasumi-1 cell line, sample #21	Kasumi-1, siMM treated	total RNA	microarray	Illumina HumanHT-12 V4.0 expression beadchip	Ptasinska A, Assi SA, Mannari D, James SR et al. Depletion of RUNX1/ETO in t(8;21) AML cells leads to genome-wide changes in chromatin structure and transcription factor binding. Leukemia 2012 Aug;26(8):1829-41. PMID: 22343733
	GSE29223	GSM722721	https://www.ncbi.nlm.nih.gov/geo/query/acc.cgi?acc=GSM722721	t(8;21)-positive AML, Kasumi-1 cell line, sample #22	Kasumi-1, siMM treated	total RNA	microarray	Illumina HumanHT-12 V4.0 expression beadchip	Ptasinska A, Assi SA, Mannari D, James SR et al. Depletion of RUNX1/ETO in t(8;21) AML cells leads to genome-wide changes in chromatin structure and transcription factor binding. Leukemia 2012 Aug;26(8):1829-41. PMID: 22343733
	GSE29223	GSM722723	https://www.ncbi.nlm.nih.gov/geo/query/acc.cgi?acc=GSM722723	t(8;21)-positive AML, Kasumi-1 cell line, sample #23	Kasumi-1, siMM treated	total RNA	microarray	Illumina HumanHT-12 V4.0 expression beadchip	Ptasinska A, Assi SA, Mannari D, James SR et al. Depletion of RUNX1/ETO in t(8;21) AML cells leads to genome-wide changes in chromatin structure and transcription factor binding. Leukemia 2012 Aug;26(8):1829-41. PMID: 22343733
	GSE29223	GSM722725	https://www.ncbi.nlm.nih.gov/geo/query/acc.cgi?acc=GSM722725	t(8;21)-positive AML, Kasumi-1 cell line, sample #24	Kasumi-1, siMM treated	total RNA	microarray	Illumina HumanHT-12 V4.0 expression beadchip	Ptasinska A, Assi SA, Mannari D, James SR et al. Depletion of RUNX1/ETO in t(8;21) AML cells leads to genome-wide changes in chromatin structure and transcription factor binding. Leukemia 2012 Aug;26(8):1829-41. PMID: 22343733
	GSE29223	GSM722720	https://www.ncbi.nlm.nih.gov/geo/query/acc.cgi?acc=GSM722720	t(8;21)-positive AML, Kasumi-1 cell line, sample #25	Kasumi-1, siRR treated	total RNA	microarray	Illumina HumanHT-12 V4.0 expression beadchip	Ptasinska A, Assi SA, Mannari D, James SR et al. Depletion of RUNX1/ETO in t(8;21) AML cells leads to genome-wide changes in chromatin structure and transcription factor binding. Leukemia 2012 Aug;26(8):1829-41. PMID: 22343733
	GSE29223	GSM722722	https://www.ncbi.nlm.nih.gov/geo/query/acc.cgi?acc=GSM722722	t(8;21)-positive AML, Kasumi-1 cell line, sample #26	Kasumi-1, siRR treated	total RNA	microarray	Illumina HumanHT-12 V4.0 expression beadchip	Ptasinska A, Assi SA, Mannari D, James SR et al. Depletion of RUNX1/ETO in t(8;21) AML cells leads to genome-wide changes in chromatin structure and transcription factor binding. Leukemia 2012 Aug;26(8):1829-41. PMID: 22343733
	GSE29223	GSM722724	https://www.ncbi.nlm.nih.gov/geo/query/acc.cgi?acc=GSM722724	t(8;21)-positive AML, Kasumi-1 cell line, sample #27	Kasumi-1, siRR treated	total RNA	microarray	Illumina HumanHT-12 V4.0 expression beadchip	Ptasinska A, Assi SA, Mannari D, James SR et al. Depletion of RUNX1/ETO in t(8;21) AML cells leads to genome-wide changes in chromatin structure and transcription factor binding. Leukemia 2012 Aug;26(8):1829-41. PMID: 22343733
	GSE29223	GSM722726	https://www.ncbi.nlm.nih.gov/geo/query/acc.cgi?acc=GSM722726	t(8;21)-positive AML, Kasumi-1 cell line, sample #28	Kasumi-1, siRR treated	total RNA	microarray	Illumina HumanHT-12 V4.0 expression beadchip	Ptasinska A, Assi SA, Mannari D, James SR et al. Depletion of RUNX1/ETO in t(8;21) AML cells leads to genome-wide changes in chromatin structure and transcription factor binding. Leukemia 2012 Aug;26(8):1829-41. PMID: 22343733
Open (public) data generated by	GSE62190	GSM1521606	https://www.ncbi.nlm.nih.gov/geo/query/acc.cgi?acc=GSM1521606	t(8;21)-positive AML, sample #1	peripheral blood mononuclear cells	total RNA	RNA-Seq	Illumina HiSeq 2000, paired-end sequencing	Lavallee VP, Baccelli I, Krosl J, Wilhelm B et al. The transcriptomic landscape and directed chemical interrogation of MLL-rearranged acute myeloid leukemias. Nat Genet 2015 Sep;47(9):1030-7. PMID: 26237430; Pabst C, Bergeron A, Lavallee VP, Yeh J et al. GPR56 identifies primary human acute myeloid leukemia cells with high repopulating potential in vivo. Blood 2016 Apr 21;127(16):2018-27. PMID: 2…
high-throughput sequencing	GSE62190	GSM1521607	https://www.ncbi.nlm.nih.gov/geo/query/acc.cgi?acc=GSM1521607	t(8;21)-positive AML, sample #2	peripheral blood mononuclear cells	total RNA	RNA-Seq	Illumina HiSeq 2000, paired-end sequencing	Lavallee VP, Baccelli I, Krosl J, Wilhelm B et al. The transcriptomic landscape and directed chemical interrogation of MLL-rearranged acute myeloid leukemias. Nat Genet 2015 Sep;47(9):1030-7. PMID: 26237430; Pabst C, Bergeron A, Lavallee VP, Yeh J et al. GPR56 identifies primary human acute myeloid leukemia cells with high repopulating potential in vivo. Blood 2016 Apr 21;127(16):2018-27. PMID: 2…
	GSE62190	GSM1521608	https://www.ncbi.nlm.nih.gov/geo/query/acc.cgi?acc=GSM1521608	t(8;21)-positive AML, sample #3	peripheral blood mononuclear cells	total RNA	RNA-Seq	Illumina HiSeq 2000, paired-end sequencing	Lavallee VP, Baccelli I, Krosl J, Wilhelm B et al. The transcriptomic landscape and directed chemical interrogation of MLL-rearranged acute myeloid leukemias. Nat Genet 2015 Sep;47(9):1030-7. PMID: 26237430; Pabst C, Bergeron A, Lavallee VP, Yeh J et al. GPR56 identifies primary human acute myeloid leukemia cells with high repopulating potential in vivo. Blood 2016 Apr 21;127(16):2018-27. PMID: 2…
	GSE62190	GSM1521609	https://www.ncbi.nlm.nih.gov/geo/query/acc.cgi?acc=GSM1521609	t(8;21)-positive AML, sample #4	peripheral blood mononuclear cells	total RNA	RNA-Seq	Illumina HiSeq 2000, paired-end sequencing	Lavallee VP, Baccelli I, Krosl J, Wilhelm B et al. The transcriptomic landscape and directed chemical interrogation of MLL-rearranged acute myeloid leukemias. Nat Genet 2015 Sep;47(9):1030-7. PMID: 26237430; Pabst C, Bergeron A, Lavallee VP, Yeh J et al. GPR56 identifies primary human acute myeloid leukemia cells with high repopulating potential in vivo. Blood 2016 Apr 21;127(16):2018-27. PMID: 2…
	GSE62190	GSM1521610	https://www.ncbi.nlm.nih.gov/geo/query/acc.cgi?acc=GSM1521610	t(8;21)-positive AML, sample #5	peripheral blood mononuclear cells	total RNA	RNA-Seq	Illumina HiSeq 2000, paired-end sequencing	Lavallee VP, Baccelli I, Krosl J, Wilhelm B et al. The transcriptomic landscape and directed chemical interrogation of MLL-rearranged acute myeloid leukemias. Nat Genet 2015 Sep;47(9):1030-7. PMID: 26237430; Pabst C, Bergeron A, Lavallee VP, Yeh J et al. GPR56 identifies primary human acute myeloid leukemia cells with high repopulating potential in vivo. Blood 2016 Apr 21;127(16):2018-27. PMID: 2…
	GSE62190	GSM1521611	https://www.ncbi.nlm.nih.gov/geo/query/acc.cgi?acc=GSM1521611	t(8;21)-positive AML, sample #6	peripheral blood mononuclear cells	total RNA	RNA-Seq	Illumina HiSeq 2000, paired-end sequencing	Lavallee VP, Baccelli I, Krosl J, Wilhelm B et al. The transcriptomic landscape and directed chemical interrogation of MLL-rearranged acute myeloid leukemias. Nat Genet 2015 Sep;47(9):1030-7. PMID: 26237430; Pabst C, Bergeron A, Lavallee VP, Yeh J et al. GPR56 identifies primary human acute myeloid leukemia cells with high repopulating potential in vivo. Blood 2016 Apr 21;127(16):2018-27. PMID: 2…
	GSE62190	GSM1521612	https://www.ncbi.nlm.nih.gov/geo/query/acc.cgi?acc=GSM1521612	t(8;21)-positive AML, sample #7	peripheral blood mononuclear cells	total RNA	RNA-Seq	Illumina HiSeq 2000, paired-end sequencing	Lavallee VP, Baccelli I, Krosl J, Wilhelm B et al. The transcriptomic landscape and directed chemical interrogation of MLL-rearranged acute myeloid leukemias. Nat Genet 2015 Sep;47(9):1030-7. PMID: 26237430; Pabst C, Bergeron A, Lavallee VP, Yeh J et al. GPR56 identifies primary human acute myeloid leukemia cells with high repopulating potential in vivo. Blood 2016 Apr 21;127(16):2018-27. PMID: 2…
	GSE62190	GSM1521613	https://www.ncbi.nlm.nih.gov/geo/query/acc.cgi?acc=GSM1521613	t(8;21)-positive AML, sample #8	peripheral blood mononuclear cells	total RNA	RNA-Seq	Illumina HiSeq 2000, paired-end sequencing	Lavallee VP, Baccelli I, Krosl J, Wilhelm B et al. The transcriptomic landscape and directed chemical interrogation of MLL-rearranged acute myeloid leukemias. Nat Genet 2015 Sep;47(9):1030-7. PMID: 26237430; Pabst C, Bergeron A, Lavallee VP, Yeh J et al. GPR56 identifies primary human acute myeloid leukemia cells with high repopulating potential in vivo. Blood 2016 Apr 21;127(16):2018-27. PMID: 2…
	GSE62190	GSM1521614	https://www.ncbi.nlm.nih.gov/geo/query/acc.cgi?acc=GSM1521614	t(8;21)-positive AML, sample #9	peripheral blood mononuclear cells	total RNA	RNA-Seq	Illumina HiSeq 2000, paired-end sequencing	Lavallee VP, Baccelli I, Krosl J, Wilhelm B et al. The transcriptomic landscape and directed chemical interrogation of MLL-rearranged acute myeloid leukemias. Nat Genet 2015 Sep;47(9):1030-7. PMID: 26237430; Pabst C, Bergeron A, Lavallee VP, Yeh J et al. GPR56 identifies primary human acute myeloid leukemia cells with high repopulating potential in vivo. Blood 2016 Apr 21;127(16):2018-27. PMID: 2…
	GSE62190	GSM1521615	https://www.ncbi.nlm.nih.gov/geo/query/acc.cgi?acc=GSM1521615	t(8;21)-positive AML, sample #10	peripheral blood mononuclear cells	total RNA	RNA-Seq	Illumina HiSeq 2000, paired-end sequencing	Lavallee VP, Baccelli I, Krosl J, Wilhelm B et al. The transcriptomic landscape and directed chemical interrogation of MLL-rearranged acute myeloid leukemias. Nat Genet 2015 Sep;47(9):1030-7. PMID: 26237430; Pabst C, Bergeron A, Lavallee VP, Yeh J et al. GPR56 identifies primary human acute myeloid leukemia cells with high repopulating potential in vivo. Blood 2016 Apr 21;127(16):2018-27. PMID: 2…
	GSE62190	GSM1521616	https://www.ncbi.nlm.nih.gov/geo/query/acc.cgi?acc=GSM1521616	t(8;21)-positive AML, sample #11	peripheral blood mononuclear cells	total RNA	RNA-Seq	Illumina HiSeq 2000, paired-end sequencing	Lavallee VP, Baccelli I, Krosl J, Wilhelm B et al. The transcriptomic landscape and directed chemical interrogation of MLL-rearranged acute myeloid leukemias. Nat Genet 2015 Sep;47(9):1030-7. PMID: 26237430; Pabst C, Bergeron A, Lavallee VP, Yeh J et al. GPR56 identifies primary human acute myeloid leukemia cells with high repopulating potential in vivo. Blood 2016 Apr 21;127(16):2018-27. PMID: 2…
	GSE62190	GSM1521617	https://www.ncbi.nlm.nih.gov/geo/query/acc.cgi?acc=GSM1521617	t(8;21)-positive AML, sample #12	peripheral blood mononuclear cells	total RNA	RNA-Seq	Illumina HiSeq 2000, paired-end sequencing	Lavallee VP, Baccelli I, Krosl J, Wilhelm B et al. The transcriptomic landscape and directed chemical interrogation of MLL-rearranged acute myeloid leukemias. Nat Genet 2015 Sep;47(9):1030-7. PMID: 26237430; Pabst C, Bergeron A, Lavallee VP, Yeh J et al. GPR56 identifies primary human acute myeloid leukemia cells with high repopulating potential in vivo. Blood 2016 Apr 21;127(16):2018-27. PMID: 2…
	GSE62190	GSM1521618	https://www.ncbi.nlm.nih.gov/geo/query/acc.cgi?acc=GSM1521618	t(8;21)-positive AML, sample #13	peripheral blood mononuclear cells	total RNA	RNA-Seq	Illumina HiSeq 2000, paired-end sequencing	Lavallee VP, Baccelli I, Krosl J, Wilhelm B et al. The transcriptomic landscape and directed chemical interrogation of MLL-rearranged acute myeloid leukemias. Nat Genet 2015 Sep;47(9):1030-7. PMID: 26237430; Pabst C, Bergeron A, Lavallee VP, Yeh J et al. GPR56 identifies primary human acute myeloid leukemia cells with high repopulating potential in vivo. Blood 2016 Apr 21;127(16):2018-27. PMID: 2…
	GSE62190	GSM1521619	https://www.ncbi.nlm.nih.gov/geo/query/acc.cgi?acc=GSM1521619	t(8;21)-positive AML, sample #14	peripheral blood mononuclear cells	total RNA	RNA-Seq	Illumina HiSeq 2000, paired-end sequencing	Lavallee VP, Baccelli I, Krosl J, Wilhelm B et al. The transcriptomic landscape and directed chemical interrogation of MLL-rearranged acute myeloid leukemias. Nat Genet 2015 Sep;47(9):1030-7. PMID: 26237430; Pabst C, Bergeron A, Lavallee VP, Yeh J et al. GPR56 identifies primary human acute myeloid leukemia cells with high repopulating potential in vivo. Blood 2016 Apr 21;127(16):2018-27. PMID: 2…
	GSE62190	GSM1521620	https://www.ncbi.nlm.nih.gov/geo/query/acc.cgi?acc=GSM1521620	t(8;21)-positive AML, sample #15	peripheral blood mononuclear cells	total RNA	RNA-Seq	Illumina HiSeq 2000, paired-end sequencing	Lavallee VP, Baccelli I, Krosl J, Wilhelm B et al. The transcriptomic landscape and directed chemical interrogation of MLL-rearranged acute myeloid leukemias. Nat Genet 2015 Sep;47(9):1030-7. PMID: 26237430; Pabst C, Bergeron A, Lavallee VP, Yeh J et al. GPR56 identifies primary human acute myeloid leukemia cells with high repopulating potential in vivo. Blood 2016 Apr 21;127(16):2018-27. PMID: 2…
	GSE62190	GSM1521621	https://www.ncbi.nlm.nih.gov/geo/query/acc.cgi?acc=GSM1521621	t(8;21)-positive AML, sample #16	peripheral blood mononuclear cells	total RNA	RNA-Seq	Illumina HiSeq 2000, paired-end sequencing	Lavallee VP, Baccelli I, Krosl J, Wilhelm B et al. The transcriptomic landscape and directed chemical interrogation of MLL-rearranged acute myeloid leukemias. Nat Genet 2015 Sep;47(9):1030-7. PMID: 26237430; Pabst C, Bergeron A, Lavallee VP, Yeh J et al. GPR56 identifies primary human acute myeloid leukemia cells with high repopulating potential in vivo. Blood 2016 Apr 21;127(16):2018-27. PMID: 2…
	GSE62190	GSM1521622	https://www.ncbi.nlm.nih.gov/geo/query/acc.cgi?acc=GSM1521622	t(8;21)-positive AML, sample #17	peripheral blood mononuclear cells	total RNA	RNA-Seq	Illumina HiSeq 2000, paired-end sequencing	Lavallee VP, Baccelli I, Krosl J, Wilhelm B et al. The transcriptomic landscape and directed chemical interrogation of MLL-rearranged acute myeloid leukemias. Nat Genet 2015 Sep;47(9):1030-7. PMID: 26237430; Pabst C, Bergeron A, Lavallee VP, Yeh J et al. GPR56 identifies primary human acute myeloid leukemia cells with high repopulating potential in vivo. Blood 2016 Apr 21;127(16):2018-27. PMID: 2…
	GSE62190	GSM1521623	https://www.ncbi.nlm.nih.gov/geo/query/acc.cgi?acc=GSM1521623	t(8;21)-positive AML, sample #18	peripheral blood mononuclear cells	total RNA	RNA-Seq	Illumina HiSeq 2000, paired-end sequencing	Lavallee VP, Baccelli I, Krosl J, Wilhelm B et al. The transcriptomic landscape and directed chemical interrogation of MLL-rearranged acute myeloid leukemias. Nat Genet 2015 Sep;47(9):1030-7. PMID: 26237430; Pabst C, Bergeron A, Lavallee VP, Yeh J et al. GPR56 identifies primary human acute myeloid leukemia cells with high repopulating potential in vivo. Blood 2016 Apr 21;127(16):2018-27. PMID: 2…
	GSE62190	GSM1521624	https://www.ncbi.nlm.nih.gov/geo/query/acc.cgi?acc=GSM1521624	t(8;21)-positive AML, sample #19	peripheral blood mononuclear cells	total RNA	RNA-Seq	Illumina HiSeq 2000, paired-end sequencing	Lavallee VP, Baccelli I, Krosl J, Wilhelm B et al. The transcriptomic landscape and directed chemical interrogation of MLL-rearranged acute myeloid leukemias. Nat Genet 2015 Sep;47(9):1030-7. PMID: 26237430; Pabst C, Bergeron A, Lavallee VP, Yeh J et al. GPR56 identifies primary human acute myeloid leukemia cells with high repopulating potential in vivo. Blood 2016 Apr 21;127(16):2018-27. PMID: 2…
	GSE67040	GSM1636915	https://www.ncbi.nlm.nih.gov/geo/query/acc.cgi?acc=GSM1636915	t(8;21)-positive AML, sample #20	peripheral blood mononuclear cells	total RNA	RNA-Seq	Illumina HiSeq 2000, paired-end sequencing	Lavallee VP, Baccelli I, Krosl J, Wilhelm B et al. The transcriptomic landscape and directed chemical interrogation of MLL-rearranged acute myeloid leukemias. Nat Genet 2015 Sep;47(9):1030-7. PMID: 26237430; Pabst C, Bergeron A, Lavallee VP, Yeh J et al. GPR56 identifies primary human acute myeloid leukemia cells with high repopulating potential in vivo. Blood 2016 Apr 21;127(16):2018-27. PMID: 2…
	GSE49642	GSM1203305	https://www.ncbi.nlm.nih.gov/geo/query/acc.cgi?acc=GSM1203305	karyotypically normal AML, sample #1	bone marrow mononuclear cells	total RNA	RNA-Seq	Illumina HiSeq 2000, paired-end sequencing	Lavallee VP, Baccelli I, Krosl J, Wilhelm B et al. The transcriptomic landscape and directed chemical interrogation of MLL-rearranged acute myeloid leukemias. Nat Genet 2015 Sep;47(9):1030-7. PMID: 26237430; Pabst C, Bergeron A, Lavallee VP, Yeh J et al. GPR56 identifies primary human acute myeloid leukemia cells with high repopulating potential in vivo. Blood 2016 Apr 21;127(16):2018-27. PMID: 2…
	GSE49642	GSM1203307	https://www.ncbi.nlm.nih.gov/geo/query/acc.cgi?acc=GSM1203307	karyotypically normal AML, sample #2	bone marrow mononuclear cells	total RNA	RNA-Seq	Illumina HiSeq 2000, paired-end sequencing	Lavallee VP, Baccelli I, Krosl J, Wilhelm B et al. The transcriptomic landscape and directed chemical interrogation of MLL-rearranged acute myeloid leukemias. Nat Genet 2015 Sep;47(9):1030-7. PMID: 26237430; Pabst C, Bergeron A, Lavallee VP, Yeh J et al. GPR56 identifies primary human acute myeloid leukemia cells with high repopulating potential in vivo. Blood 2016 Apr 21;127(16):2018-27. PMID: 2…
	GSE49642	GSM1203308	https://www.ncbi.nlm.nih.gov/geo/query/acc.cgi?acc=GSM1203308	karyotypically normal AML, sample #3	bone marrow mononuclear cells	total RNA	RNA-Seq	Illumina HiSeq 2000, paired-end sequencing	Lavallee VP, Baccelli I, Krosl J, Wilhelm B et al. The transcriptomic landscape and directed chemical interrogation of MLL-rearranged acute myeloid leukemias. Nat Genet 2015 Sep;47(9):1030-7. PMID: 26237430; Pabst C, Bergeron A, Lavallee VP, Yeh J et al. GPR56 identifies primary human acute myeloid leukemia cells with high repopulating potential in vivo. Blood 2016 Apr 21;127(16):2018-27. PMID: 2…
	GSE49642	GSM1203309	https://www.ncbi.nlm.nih.gov/geo/query/acc.cgi?acc=GSM1203309	karyotypically normal AML, sample #4	bone marrow mononuclear cells	total RNA	RNA-Seq	Illumina HiSeq 2000, paired-end sequencing	Lavallee VP, Baccelli I, Krosl J, Wilhelm B et al. The transcriptomic landscape and directed chemical interrogation of MLL-rearranged acute myeloid leukemias. Nat Genet 2015 Sep;47(9):1030-7. PMID: 26237430; Pabst C, Bergeron A, Lavallee VP, Yeh J et al. GPR56 identifies primary human acute myeloid leukemia cells with high repopulating potential in vivo. Blood 2016 Apr 21;127(16):2018-27. PMID: 2…
	GSE49642	GSM1203310	https://www.ncbi.nlm.nih.gov/geo/query/acc.cgi?acc=GSM1203310	karyotypically normal AML, sample #5	bone marrow mononuclear cells	total RNA	RNA-Seq	Illumina HiSeq 2000, paired-end sequencing	Lavallee VP, Baccelli I, Krosl J, Wilhelm B et al. The transcriptomic landscape and directed chemical interrogation of MLL-rearranged acute myeloid leukemias. Nat Genet 2015 Sep;47(9):1030-7. PMID: 26237430; Pabst C, Bergeron A, Lavallee VP, Yeh J et al. GPR56 identifies primary human acute myeloid leukemia cells with high repopulating potential in vivo. Blood 2016 Apr 21;127(16):2018-27. PMID: 2…
	GSE49642	GSM1203311	https://www.ncbi.nlm.nih.gov/geo/query/acc.cgi?acc=GSM1203311	karyotypically normal AML, sample #6	bone marrow mononuclear cells	total RNA	RNA-Seq	Illumina HiSeq 2000, paired-end sequencing	Lavallee VP, Baccelli I, Krosl J, Wilhelm B et al. The transcriptomic landscape and directed chemical interrogation of MLL-rearranged acute myeloid leukemias. Nat Genet 2015 Sep;47(9):1030-7. PMID: 26237430; Pabst C, Bergeron A, Lavallee VP, Yeh J et al. GPR56 identifies primary human acute myeloid leukemia cells with high repopulating potential in vivo. Blood 2016 Apr 21;127(16):2018-27. PMID: 2…
	GSE49642	GSM1203312	https://www.ncbi.nlm.nih.gov/geo/query/acc.cgi?acc=GSM1203312	karyotypically normal AML, sample #7	bone marrow mononuclear cells	total RNA	RNA-Seq	Illumina HiSeq 2000, paired-end sequencing	Lavallee VP, Baccelli I, Krosl J, Wilhelm B et al. The transcriptomic landscape and directed chemical interrogation of MLL-rearranged acute myeloid leukemias. Nat Genet 2015 Sep;47(9):1030-7. PMID: 26237430; Pabst C, Bergeron A, Lavallee VP, Yeh J et al. GPR56 identifies primary human acute myeloid leukemia cells with high repopulating potential in vivo. Blood 2016 Apr 21;127(16):2018-27. PMID: 2…
	GSE49642	GSM1203313	https://www.ncbi.nlm.nih.gov/geo/query/acc.cgi?acc=GSM1203313	karyotypically normal AML, sample #8	bone marrow mononuclear cells	total RNA	RNA-Seq	Illumina HiSeq 2000, paired-end sequencing	Lavallee VP, Baccelli I, Krosl J, Wilhelm B et al. The transcriptomic landscape and directed chemical interrogation of MLL-rearranged acute myeloid leukemias. Nat Genet 2015 Sep;47(9):1030-7. PMID: 26237430; Pabst C, Bergeron A, Lavallee VP, Yeh J et al. GPR56 identifies primary human acute myeloid leukemia cells with high repopulating potential in vivo. Blood 2016 Apr 21;127(16):2018-27. PMID: 2…
	GSE49642	GSM1203314	https://www.ncbi.nlm.nih.gov/geo/query/acc.cgi?acc=GSM1203314	karyotypically normal AML, sample #9	peripheral blood mononuclear cells	total RNA	RNA-Seq	Illumina HiSeq 2000, paired-end sequencing	Lavallee VP, Baccelli I, Krosl J, Wilhelm B et al. The transcriptomic landscape and directed chemical interrogation of MLL-rearranged acute myeloid leukemias. Nat Genet 2015 Sep;47(9):1030-7. PMID: 26237430; Pabst C, Bergeron A, Lavallee VP, Yeh J et al. GPR56 identifies primary human acute myeloid leukemia cells with high repopulating potential in vivo. Blood 2016 Apr 21;127(16):2018-27. PMID: 2…
	GSE49642	GSM1203315	https://www.ncbi.nlm.nih.gov/geo/query/acc.cgi?acc=GSM1203315	karyotypically normal AML, sample #10	peripheral blood mononuclear cells	total RNA	RNA-Seq	Illumina HiSeq 2000, paired-end sequencing	Lavallee VP, Baccelli I, Krosl J, Wilhelm B et al. The transcriptomic landscape and directed chemical interrogation of MLL-rearranged acute myeloid leukemias. Nat Genet 2015 Sep;47(9):1030-7. PMID: 26237430; Pabst C, Bergeron A, Lavallee VP, Yeh J et al. GPR56 identifies primary human acute myeloid leukemia cells with high repopulating potential in vivo. Blood 2016 Apr 21;127(16):2018-27. PMID: 2…
	GSE49642	GSM1203317	https://www.ncbi.nlm.nih.gov/geo/query/acc.cgi?acc=GSM1203317	karyotypically normal AML, sample #11	bone marrow mononuclear cells	total RNA	RNA-Seq	Illumina HiSeq 2000, paired-end sequencing	Lavallee VP, Baccelli I, Krosl J, Wilhelm B et al. The transcriptomic landscape and directed chemical interrogation of MLL-rearranged acute myeloid leukemias. Nat Genet 2015 Sep;47(9):1030-7. PMID: 26237430; Pabst C, Bergeron A, Lavallee VP, Yeh J et al. GPR56 identifies primary human acute myeloid leukemia cells with high repopulating potential in vivo. Blood 2016 Apr 21;127(16):2018-27. PMID: 2…
	GSE49642	GSM1203318	https://www.ncbi.nlm.nih.gov/geo/query/acc.cgi?acc=GSM1203318	karyotypically normal AML, sample #12	peripheral blood mononuclear cells	total RNA	RNA-Seq	Illumina HiSeq 2000, paired-end sequencing	Lavallee VP, Baccelli I, Krosl J, Wilhelm B et al. The transcriptomic landscape and directed chemical interrogation of MLL-rearranged acute myeloid leukemias. Nat Genet 2015 Sep;47(9):1030-7. PMID: 26237430; Pabst C, Bergeron A, Lavallee VP, Yeh J et al. GPR56 identifies primary human acute myeloid leukemia cells with high repopulating potential in vivo. Blood 2016 Apr 21;127(16):2018-27. PMID: 2…
	GSE49642	GSM1203320	https://www.ncbi.nlm.nih.gov/geo/query/acc.cgi?acc=GSM1203320	karyotypically normal AML, sample #13	peripheral blood mononuclear cells	total RNA	RNA-Seq	Illumina HiSeq 2000, paired-end sequencing	Lavallee VP, Baccelli I, Krosl J, Wilhelm B et al. The transcriptomic landscape and directed chemical interrogation of MLL-rearranged acute myeloid leukemias. Nat Genet 2015 Sep;47(9):1030-7. PMID: 26237430; Pabst C, Bergeron A, Lavallee VP, Yeh J et al. GPR56 identifies primary human acute myeloid leukemia cells with high repopulating potential in vivo. Blood 2016 Apr 21;127(16):2018-27. PMID: 2…
	GSE49642	GSM1203322	https://www.ncbi.nlm.nih.gov/geo/query/acc.cgi?acc=GSM1203322	karyotypically normal AML, sample #14	bone marrow mononuclear cells	total RNA	RNA-Seq	Illumina HiSeq 2000, paired-end sequencing	Lavallee VP, Baccelli I, Krosl J, Wilhelm B et al. The transcriptomic landscape and directed chemical interrogation of MLL-rearranged acute myeloid leukemias. Nat Genet 2015 Sep;47(9):1030-7. PMID: 26237430; Pabst C, Bergeron A, Lavallee VP, Yeh J et al. GPR56 identifies primary human acute myeloid leukemia cells with high repopulating potential in vivo. Blood 2016 Apr 21;127(16):2018-27. PMID: 2…
	GSE49642	GSM1203325	https://www.ncbi.nlm.nih.gov/geo/query/acc.cgi?acc=GSM1203325	karyotypically normal AML, sample #15	bone marrow mononuclear cells	total RNA	RNA-Seq	Illumina HiSeq 2000, paired-end sequencing	Lavallee VP, Baccelli I, Krosl J, Wilhelm B et al. The transcriptomic landscape and directed chemical interrogation of MLL-rearranged acute myeloid leukemias. Nat Genet 2015 Sep;47(9):1030-7. PMID: 26237430; Pabst C, Bergeron A, Lavallee VP, Yeh J et al. GPR56 identifies primary human acute myeloid leukemia cells with high repopulating potential in vivo. Blood 2016 Apr 21;127(16):2018-27. PMID: 2…
	GSE49642	GSM1203330	https://www.ncbi.nlm.nih.gov/geo/query/acc.cgi?acc=GSM1203330	karyotypically normal AML, sample #16	bone marrow mononuclear cells	total RNA	RNA-Seq	Illumina HiSeq 2000, paired-end sequencing	Lavallee VP, Baccelli I, Krosl J, Wilhelm B et al. The transcriptomic landscape and directed chemical interrogation of MLL-rearranged acute myeloid leukemias. Nat Genet 2015 Sep;47(9):1030-7. PMID: 26237430; Pabst C, Bergeron A, Lavallee VP, Yeh J et al. GPR56 identifies primary human acute myeloid leukemia cells with high repopulating potential in vivo. Blood 2016 Apr 21;127(16):2018-27. PMID: 2…
	GSE52656	GSM1273624	https://www.ncbi.nlm.nih.gov/geo/query/acc.cgi?acc=GSM1273624	karyotypically normal AML, sample #17	peripheral blood mononuclear cells	total RNA	RNA-Seq	Illumina HiSeq 2000, paired-end sequencing	Lavallee VP, Baccelli I, Krosl J, Wilhelm B et al. The transcriptomic landscape and directed chemical interrogation of MLL-rearranged acute myeloid leukemias. Nat Genet 2015 Sep;47(9):1030-7. PMID: 26237430; Pabst C, Bergeron A, Lavallee VP, Yeh J et al. GPR56 identifies primary human acute myeloid leukemia cells with high repopulating potential in vivo. Blood 2016 Apr 21;127(16):2018-27. PMID: 2…
	GSE52656	GSM1273625	https://www.ncbi.nlm.nih.gov/geo/query/acc.cgi?acc=GSM1273625	karyotypically normal AML, sample #18	peripheral blood mononuclear cells	total RNA	RNA-Seq	Illumina HiSeq 2000, paired-end sequencing	Lavallee VP, Baccelli I, Krosl J, Wilhelm B et al. The transcriptomic landscape and directed chemical interrogation of MLL-rearranged acute myeloid leukemias. Nat Genet 2015 Sep;47(9):1030-7. PMID: 26237430; Pabst C, Bergeron A, Lavallee VP, Yeh J et al. GPR56 identifies primary human acute myeloid leukemia cells with high repopulating potential in vivo. Blood 2016 Apr 21;127(16):2018-27. PMID: 2…
	GSE52656	GSM1273628	https://www.ncbi.nlm.nih.gov/geo/query/acc.cgi?acc=GSM1273628	karyotypically normal AML, sample #19	peripheral blood mononuclear cells	total RNA	RNA-Seq	Illumina HiSeq 2000, paired-end sequencing	Lavallee VP, Baccelli I, Krosl J, Wilhelm B et al. The transcriptomic landscape and directed chemical interrogation of MLL-rearranged acute myeloid leukemias. Nat Genet 2015 Sep;47(9):1030-7. PMID: 26237430; Pabst C, Bergeron A, Lavallee VP, Yeh J et al. GPR56 identifies primary human acute myeloid leukemia cells with high repopulating potential in vivo. Blood 2016 Apr 21;127(16):2018-27. PMID: 2…
	GSE52656	GSM1273632	https://www.ncbi.nlm.nih.gov/geo/query/acc.cgi?acc=GSM1273632	karyotypically normal AML, sample #20	peripheral blood mononuclear cells	total RNA	RNA-Seq	Illumina HiSeq 2000, paired-end sequencing	Lavallee VP, Baccelli I, Krosl J, Wilhelm B et al. The transcriptomic landscape and directed chemical interrogation of MLL-rearranged acute myeloid leukemias. Nat Genet 2015 Sep;47(9):1030-7. PMID: 26237430; Pabst C, Bergeron A, Lavallee VP, Yeh J et al. GPR56 identifies primary human acute myeloid leukemia cells with high repopulating potential in vivo. Blood 2016 Apr 21;127(16):2018-27. PMID: 2…
	GSE108266	GSM2894036	https://www.ncbi.nlm.nih.gov/geo/query/acc.cgi?acc=GSM2894036	inv(16)-positive AML, sample #1	peripheral blood mononuclear cells	total RNA	RNA-Seq	Illumina HiSeq 2000, paired-end sequencing	Assi SA, Imperato MR, Coleman DJL et al. Subtype-specific regulatory network rewiring in acute myeloid leukemia. Nat Genet 2019 Jan;51(1):151-162. PMID: 30420649
	GSE108266	GSM2894037	https://www.ncbi.nlm.nih.gov/geo/query/acc.cgi?acc=GSM2894037	inv(16)-positive AML, sample #2	peripheral blood mononuclear cells	total RNA	RNA-Seq	Illumina HiSeq 2000, paired-end sequencing	Assi SA, Imperato MR, Coleman DJL et al. Subtype-specific regulatory network rewiring in acute myeloid leukemia. Nat Genet 2019 Jan;51(1):151-162. PMID: 30420649
	GSE108266	GSM2894038	https://www.ncbi.nlm.nih.gov/geo/query/acc.cgi?acc=GSM2894038	inv(16)-positive AML, sample #3	peripheral blood mononuclear cells	total RNA	RNA-Seq	Illumina HiSeq 2000, paired-end sequencing	Assi SA, Imperato MR, Coleman DJL et al. Subtype-specific regulatory network rewiring in acute myeloid leukemia. Nat Genet 2019 Jan;51(1):151-162. PMID: 30420649
	GSE62190	GSM1521571	https://www.ncbi.nlm.nih.gov/geo/query/acc.cgi?acc=GSM1521571	inv(16)-positive AML, sample #4	bone marrow mononuclear cells	total RNA	RNA-Seq	Illumina HiSeq 2000, paired-end sequencing	Lavallee VP, Baccelli I, Krosl J, Wilhelm B et al. The transcriptomic landscape and directed chemical interrogation of MLL-rearranged acute myeloid leukemias. Nat Genet 2015 Sep;47(9):1030-7. PMID: 26237430; Pabst C, Bergeron A, Lavallee VP, Yeh J et al. GPR56 identifies primary human acute myeloid leukemia cells with high repopulating potential in vivo. Blood 2016 Apr 21;127(16):2018-27. PMID: 2…
	GSE62190	GSM1521572	https://www.ncbi.nlm.nih.gov/geo/query/acc.cgi?acc=GSM1521572	inv(16)-positive AML, sample #5	bone marrow mononuclear cells	total RNA	RNA-Seq	Illumina HiSeq 2000, paired-end sequencing	Lavallee VP, Baccelli I, Krosl J, Wilhelm B et al. The transcriptomic landscape and directed chemical interrogation of MLL-rearranged acute myeloid leukemias. Nat Genet 2015 Sep;47(9):1030-7. PMID: 26237430; Pabst C, Bergeron A, Lavallee VP, Yeh J et al. GPR56 identifies primary human acute myeloid leukemia cells with high repopulating potential in vivo. Blood 2016 Apr 21;127(16):2018-27. PMID: 2…
	GSE62190	GSM1521573	https://www.ncbi.nlm.nih.gov/geo/query/acc.cgi?acc=GSM1521573	inv(16)-positive AML, sample #6	bone marrow mononuclear cells	total RNA	RNA-Seq	Illumina HiSeq 2000, paired-end sequencing	Lavallee VP, Baccelli I, Krosl J, Wilhelm B et al. The transcriptomic landscape and directed chemical interrogation of MLL-rearranged acute myeloid leukemias. Nat Genet 2015 Sep;47(9):1030-7. PMID: 26237430; Pabst C, Bergeron A, Lavallee VP, Yeh J et al. GPR56 identifies primary human acute myeloid leukemia cells with high repopulating potential in vivo. Blood 2016 Apr 21;127(16):2018-27. PMID: 2…
	GSE62190	GSM1521574	https://www.ncbi.nlm.nih.gov/geo/query/acc.cgi?acc=GSM1521574	inv(16)-positive AML, sample #7	bone marrow mononuclear cells	total RNA	RNA-Seq	Illumina HiSeq 2000, paired-end sequencing	Lavallee VP, Baccelli I, Krosl J, Wilhelm B et al. The transcriptomic landscape and directed chemical interrogation of MLL-rearranged acute myeloid leukemias. Nat Genet 2015 Sep;47(9):1030-7. PMID: 26237430; Pabst C, Bergeron A, Lavallee VP, Yeh J et al. GPR56 identifies primary human acute myeloid leukemia cells with high repopulating potential in vivo. Blood 2016 Apr 21;127(16):2018-27. PMID: 2…
	GSE62190	GSM1521576	https://www.ncbi.nlm.nih.gov/geo/query/acc.cgi?acc=GSM1521576	inv(16)-positive AML, sample #8	bone marrow mononuclear cells	total RNA	RNA-Seq	Illumina HiSeq 2000, paired-end sequencing	Lavallee VP, Baccelli I, Krosl J, Wilhelm B et al. The transcriptomic landscape and directed chemical interrogation of MLL-rearranged acute myeloid leukemias. Nat Genet 2015 Sep;47(9):1030-7. PMID: 26237430; Pabst C, Bergeron A, Lavallee VP, Yeh J et al. GPR56 identifies primary human acute myeloid leukemia cells with high repopulating potential in vivo. Blood 2016 Apr 21;127(16):2018-27. PMID: 2…
	GSE62190	GSM1521577	https://www.ncbi.nlm.nih.gov/geo/query/acc.cgi?acc=GSM1521577	inv(16)-positive AML, sample #9	bone marrow mononuclear cells	total RNA	RNA-Seq	Illumina HiSeq 2000, paired-end sequencing	Lavallee VP, Baccelli I, Krosl J, Wilhelm B et al. The transcriptomic landscape and directed chemical interrogation of MLL-rearranged acute myeloid leukemias. Nat Genet 2015 Sep;47(9):1030-7. PMID: 26237430; Pabst C, Bergeron A, Lavallee VP, Yeh J et al. GPR56 identifies primary human acute myeloid leukemia cells with high repopulating potential in vivo. Blood 2016 Apr 21;127(16):2018-27. PMID: 2…
	GSE62190	GSM1521579	https://www.ncbi.nlm.nih.gov/geo/query/acc.cgi?acc=GSM1521579	inv(16)-positive AML, sample #10	peripheral blood mononuclear cells	total RNA	RNA-Seq	Illumina HiSeq 2000, paired-end sequencing	Lavallee VP, Baccelli I, Krosl J, Wilhelm B et al. The transcriptomic landscape and directed chemical interrogation of MLL-rearranged acute myeloid leukemias. Nat Genet 2015 Sep;47(9):1030-7. PMID: 26237430; Pabst C, Bergeron A, Lavallee VP, Yeh J et al. GPR56 identifies primary human acute myeloid leukemia cells with high repopulating potential in vivo. Blood 2016 Apr 21;127(16):2018-27. PMID: 2…
	GSE62190	GSM1521580	https://www.ncbi.nlm.nih.gov/geo/query/acc.cgi?acc=GSM1521580	inv(16)-positive AML, sample #11	bone marrow mononuclear cells	total RNA	RNA-Seq	Illumina HiSeq 2000, paired-end sequencing	Lavallee VP, Baccelli I, Krosl J, Wilhelm B et al. The transcriptomic landscape and directed chemical interrogation of MLL-rearranged acute myeloid leukemias. Nat Genet 2015 Sep;47(9):1030-7. PMID: 26237430; Pabst C, Bergeron A, Lavallee VP, Yeh J et al. GPR56 identifies primary human acute myeloid leukemia cells with high repopulating potential in vivo. Blood 2016 Apr 21;127(16):2018-27. PMID: 2…
	GSE62190	GSM1521581	https://www.ncbi.nlm.nih.gov/geo/query/acc.cgi?acc=GSM1521581	inv(16)-positive AML, sample #12	peripheral blood mononuclear cells	total RNA	RNA-Seq	Illumina HiSeq 2000, paired-end sequencing	Lavallee VP, Baccelli I, Krosl J, Wilhelm B et al. The transcriptomic landscape and directed chemical interrogation of MLL-rearranged acute myeloid leukemias. Nat Genet 2015 Sep;47(9):1030-7. PMID: 26237430; Pabst C, Bergeron A, Lavallee VP, Yeh J et al. GPR56 identifies primary human acute myeloid leukemia cells with high repopulating potential in vivo. Blood 2016 Apr 21;127(16):2018-27. PMID: 2…
	GSE62190	GSM1521582	https://www.ncbi.nlm.nih.gov/geo/query/acc.cgi?acc=GSM1521582	inv(16)-positive AML, sample #13	peripheral blood mononuclear cells	total RNA	RNA-Seq	Illumina HiSeq 2000, paired-end sequencing	Lavallee VP, Baccelli I, Krosl J, Wilhelm B et al. The transcriptomic landscape and directed chemical interrogation of MLL-rearranged acute myeloid leukemias. Nat Genet 2015 Sep;47(9):1030-7. PMID: 26237430; Pabst C, Bergeron A, Lavallee VP, Yeh J et al. GPR56 identifies primary human acute myeloid leukemia cells with high repopulating potential in vivo. Blood 2016 Apr 21;127(16):2018-27. PMID: 2…
	GSE62190	GSM1521583	https://www.ncbi.nlm.nih.gov/geo/query/acc.cgi?acc=GSM1521583	inv(16)-positive AML, sample #14	peripheral blood mononuclear cells	total RNA	RNA-Seq	Illumina HiSeq 2000, paired-end sequencing	Lavallee VP, Baccelli I, Krosl J, Wilhelm B et al. The transcriptomic landscape and directed chemical interrogation of MLL-rearranged acute myeloid leukemias. Nat Genet 2015 Sep;47(9):1030-7. PMID: 26237430; Pabst C, Bergeron A, Lavallee VP, Yeh J et al. GPR56 identifies primary human acute myeloid leukemia cells with high repopulating potential in vivo. Blood 2016 Apr 21;127(16):2018-27. PMID: 2…
	GSE62190	GSM1521593	https://www.ncbi.nlm.nih.gov/geo/query/acc.cgi?acc=GSM1521593	inv(16)-positive AML, sample #15	bone marrow mononuclear cells	total RNA	RNA-Seq	Illumina HiSeq 2000, paired-end sequencing	Lavallee VP, Baccelli I, Krosl J, Wilhelm B et al. The transcriptomic landscape and directed chemical interrogation of MLL-rearranged acute myeloid leukemias. Nat Genet 2015 Sep;47(9):1030-7. PMID: 26237430; Pabst C, Bergeron A, Lavallee VP, Yeh J et al. GPR56 identifies primary human acute myeloid leukemia cells with high repopulating potential in vivo. Blood 2016 Apr 21;127(16):2018-27. PMID: 2…
	GSE62190	GSM1521594	https://www.ncbi.nlm.nih.gov/geo/query/acc.cgi?acc=GSM1521594	inv(16)-positive AML, sample #16	bone marrow mononuclear cells	total RNA	RNA-Seq	Illumina HiSeq 2000, paired-end sequencing	Lavallee VP, Baccelli I, Krosl J, Wilhelm B et al. The transcriptomic landscape and directed chemical interrogation of MLL-rearranged acute myeloid leukemias. Nat Genet 2015 Sep;47(9):1030-7. PMID: 26237430; Pabst C, Bergeron A, Lavallee VP, Yeh J et al. GPR56 identifies primary human acute myeloid leukemia cells with high repopulating potential in vivo. Blood 2016 Apr 21;127(16):2018-27. PMID: 2…
	GSE62190	GSM1521595	https://www.ncbi.nlm.nih.gov/geo/query/acc.cgi?acc=GSM1521595	inv(16)-positive AML, sample #17	peripheral blood mononuclear cells	total RNA	RNA-Seq	Illumina HiSeq 2000, paired-end sequencing	Lavallee VP, Baccelli I, Krosl J, Wilhelm B et al. The transcriptomic landscape and directed chemical interrogation of MLL-rearranged acute myeloid leukemias. Nat Genet 2015 Sep;47(9):1030-7. PMID: 26237430; Pabst C, Bergeron A, Lavallee VP, Yeh J et al. GPR56 identifies primary human acute myeloid leukemia cells with high repopulating potential in vivo. Blood 2016 Apr 21;127(16):2018-27. PMID: 2…
	GSE62190	GSM1521596	https://www.ncbi.nlm.nih.gov/geo/query/acc.cgi?acc=GSM1521596	inv(16)-positive AML, sample #18	peripheral blood mononuclear cells	total RNA	RNA-Seq	Illumina HiSeq 2000, paired-end sequencing	Lavallee VP, Baccelli I, Krosl J, Wilhelm B et al. The transcriptomic landscape and directed chemical interrogation of MLL-rearranged acute myeloid leukemias. Nat Genet 2015 Sep;47(9):1030-7. PMID: 26237430; Pabst C, Bergeron A, Lavallee VP, Yeh J et al. GPR56 identifies primary human acute myeloid leukemia cells with high repopulating potential in vivo. Blood 2016 Apr 21;127(16):2018-27. PMID: 2…
	GSE67039	GSM1636713	https://www.ncbi.nlm.nih.gov/geo/query/acc.cgi?acc=GSM1636713	inv(16)-positive AML, sample #19	bone marrow mononuclear cells	total RNA	RNA-Seq	Illumina HiSeq 2000, paired-end sequencing	Lavallee VP, Baccelli I, Krosl J, Wilhelm B et al. The transcriptomic landscape and directed chemical interrogation of MLL-rearranged acute myeloid leukemias. Nat Genet 2015 Sep;47(9):1030-7. PMID: 26237430; Pabst C, Bergeron A, Lavallee VP, Yeh J et al. GPR56 identifies primary human acute myeloid leukemia cells with high repopulating potential in vivo. Blood 2016 Apr 21;127(16):2018-27. PMID: 2…
	GSE67039	GSM1636909	https://www.ncbi.nlm.nih.gov/geo/query/acc.cgi?acc=GSM1636909	inv(16)-positive AML, sample #20	peripheral blood mononuclear cells	total RNA	RNA-Seq	Illumina HiSeq 2000, paired-end sequencing	Lavallee VP, Baccelli I, Krosl J, Wilhelm B et al. The transcriptomic landscape and directed chemical interrogation of MLL-rearranged acute myeloid leukemias. Nat Genet 2015 Sep;47(9):1030-7. PMID: 26237430; Pabst C, Bergeron A, Lavallee VP, Yeh J et al. GPR56 identifies primary human acute myeloid leukemia cells with high repopulating potential in vivo. Blood 2016 Apr 21;127(16):2018-27. PMID: 2…
	GSE52656	GSM1273618	https://www.ncbi.nlm.nih.gov/geo/query/acc.cgi?acc=GSM1273618	AML with MLL rearrangement, sample #1	bone marrow mononuclear cells	total RNA	RNA-Seq	Illumina HiSeq 2000, paired-end sequencing	Lavallee VP, Baccelli I, Krosl J, Wilhelm B et al. The transcriptomic landscape and directed chemical interrogation of MLL-rearranged acute myeloid leukemias. Nat Genet 2015 Sep;47(9):1030-7. PMID: 26237430; Pabst C, Bergeron A, Lavallee VP, Yeh J et al. GPR56 identifies primary human acute myeloid leukemia cells with high repopulating potential in vivo. Blood 2016 Apr 21;127(16):2018-27. PMID: 2…
	GSE52656	GSM1273627	https://www.ncbi.nlm.nih.gov/geo/query/acc.cgi?acc=GSM1273627	AML with MLL rearrangement, sample #2	peripheral blood mononuclear cells	total RNA	RNA-Seq	Illumina HiSeq 2000, paired-end sequencing	Lavallee VP, Baccelli I, Krosl J, Wilhelm B et al. The transcriptomic landscape and directed chemical interrogation of MLL-rearranged acute myeloid leukemias. Nat Genet 2015 Sep;47(9):1030-7. PMID: 26237430; Pabst C, Bergeron A, Lavallee VP, Yeh J et al. GPR56 identifies primary human acute myeloid leukemia cells with high repopulating potential in vivo. Blood 2016 Apr 21;127(16):2018-27. PMID: 2…
	GSE52656	GSM1273631	https://www.ncbi.nlm.nih.gov/geo/query/acc.cgi?acc=GSM1273631	AML with MLL rearrangement, sample #3	peripheral blood mononuclear cells	total RNA	RNA-Seq	Illumina HiSeq 2000, paired-end sequencing	Lavallee VP, Baccelli I, Krosl J, Wilhelm B et al. The transcriptomic landscape and directed chemical interrogation of MLL-rearranged acute myeloid leukemias. Nat Genet 2015 Sep;47(9):1030-7. PMID: 26237430; Pabst C, Bergeron A, Lavallee VP, Yeh J et al. GPR56 identifies primary human acute myeloid leukemia cells with high repopulating potential in vivo. Blood 2016 Apr 21;127(16):2018-27. PMID: 2…
	GSE62190	GSM1521543	https://www.ncbi.nlm.nih.gov/geo/query/acc.cgi?acc=GSM1521543	AML with MLL rearrangement, sample #4	bone marrow mononuclear cells	total RNA	RNA-Seq	Illumina HiSeq 2000, paired-end sequencing	Lavallee VP, Baccelli I, Krosl J, Wilhelm B et al. The transcriptomic landscape and directed chemical interrogation of MLL-rearranged acute myeloid leukemias. Nat Genet 2015 Sep;47(9):1030-7. PMID: 26237430; Pabst C, Bergeron A, Lavallee VP, Yeh J et al. GPR56 identifies primary human acute myeloid leukemia cells with high repopulating potential in vivo. Blood 2016 Apr 21;127(16):2018-27. PMID: 2…
	GSE62190	GSM1521544	https://www.ncbi.nlm.nih.gov/geo/query/acc.cgi?acc=GSM1521544	AML with MLL rearrangement, sample #5	peripheral blood mononuclear cells	total RNA	RNA-Seq	Illumina HiSeq 2000, paired-end sequencing	Lavallee VP, Baccelli I, Krosl J, Wilhelm B et al. The transcriptomic landscape and directed chemical interrogation of MLL-rearranged acute myeloid leukemias. Nat Genet 2015 Sep;47(9):1030-7. PMID: 26237430; Pabst C, Bergeron A, Lavallee VP, Yeh J et al. GPR56 identifies primary human acute myeloid leukemia cells with high repopulating potential in vivo. Blood 2016 Apr 21;127(16):2018-27. PMID: 2…
	GSE62190	GSM1521545	https://www.ncbi.nlm.nih.gov/geo/query/acc.cgi?acc=GSM1521545	AML with MLL rearrangement, sample #6	peripheral blood mononuclear cells	total RNA	RNA-Seq	Illumina HiSeq 2000, paired-end sequencing	Lavallee VP, Baccelli I, Krosl J, Wilhelm B et al. The transcriptomic landscape and directed chemical interrogation of MLL-rearranged acute myeloid leukemias. Nat Genet 2015 Sep;47(9):1030-7. PMID: 26237430; Pabst C, Bergeron A, Lavallee VP, Yeh J et al. GPR56 identifies primary human acute myeloid leukemia cells with high repopulating potential in vivo. Blood 2016 Apr 21;127(16):2018-27. PMID: 2…
	GSE62190	GSM1521546	https://www.ncbi.nlm.nih.gov/geo/query/acc.cgi?acc=GSM1521546	AML with MLL rearrangement, sample #7	peripheral blood mononuclear cells	total RNA	RNA-Seq	Illumina HiSeq 2000, paired-end sequencing	Lavallee VP, Baccelli I, Krosl J, Wilhelm B et al. The transcriptomic landscape and directed chemical interrogation of MLL-rearranged acute myeloid leukemias. Nat Genet 2015 Sep;47(9):1030-7. PMID: 26237430; Pabst C, Bergeron A, Lavallee VP, Yeh J et al. GPR56 identifies primary human acute myeloid leukemia cells with high repopulating potential in vivo. Blood 2016 Apr 21;127(16):2018-27. PMID: 2…
	GSE62190	GSM1521547	https://www.ncbi.nlm.nih.gov/geo/query/acc.cgi?acc=GSM1521547	AML with MLL rearrangement, sample #8	bone marrow mononuclear cells	total RNA	RNA-Seq	Illumina HiSeq 2000, paired-end sequencing	Lavallee VP, Baccelli I, Krosl J, Wilhelm B et al. The transcriptomic landscape and directed chemical interrogation of MLL-rearranged acute myeloid leukemias. Nat Genet 2015 Sep;47(9):1030-7. PMID: 26237430; Pabst C, Bergeron A, Lavallee VP, Yeh J et al. GPR56 identifies primary human acute myeloid leukemia cells with high repopulating potential in vivo. Blood 2016 Apr 21;127(16):2018-27. PMID: 2…
	GSE62190	GSM1521548	https://www.ncbi.nlm.nih.gov/geo/query/acc.cgi?acc=GSM1521548	AML with MLL rearrangement, sample #9	peripheral blood mononuclear cells	total RNA	RNA-Seq	Illumina HiSeq 2000, paired-end sequencing	Lavallee VP, Baccelli I, Krosl J, Wilhelm B et al. The transcriptomic landscape and directed chemical interrogation of MLL-rearranged acute myeloid leukemias. Nat Genet 2015 Sep;47(9):1030-7. PMID: 26237430; Pabst C, Bergeron A, Lavallee VP, Yeh J et al. GPR56 identifies primary human acute myeloid leukemia cells with high repopulating potential in vivo. Blood 2016 Apr 21;127(16):2018-27. PMID: 2…
	GSE62190	GSM1521549	https://www.ncbi.nlm.nih.gov/geo/query/acc.cgi?acc=GSM1521549	AML with MLL rearrangement, sample #10	bone marrow mononuclear cells	total RNA	RNA-Seq	Illumina HiSeq 2000, paired-end sequencing	Lavallee VP, Baccelli I, Krosl J, Wilhelm B et al. The transcriptomic landscape and directed chemical interrogation of MLL-rearranged acute myeloid leukemias. Nat Genet 2015 Sep;47(9):1030-7. PMID: 26237430; Pabst C, Bergeron A, Lavallee VP, Yeh J et al. GPR56 identifies primary human acute myeloid leukemia cells with high repopulating potential in vivo. Blood 2016 Apr 21;127(16):2018-27. PMID: 2…
	GSE62190	GSM1521550	https://www.ncbi.nlm.nih.gov/geo/query/acc.cgi?acc=GSM1521550	AML with MLL rearrangement, sample #11	bone marrow mononuclear cells	total RNA	RNA-Seq	Illumina HiSeq 2000, paired-end sequencing	Lavallee VP, Baccelli I, Krosl J, Wilhelm B et al. The transcriptomic landscape and directed chemical interrogation of MLL-rearranged acute myeloid leukemias. Nat Genet 2015 Sep;47(9):1030-7. PMID: 26237430; Pabst C, Bergeron A, Lavallee VP, Yeh J et al. GPR56 identifies primary human acute myeloid leukemia cells with high repopulating potential in vivo. Blood 2016 Apr 21;127(16):2018-27. PMID: 2…
	GSE62190	GSM1521551	https://www.ncbi.nlm.nih.gov/geo/query/acc.cgi?acc=GSM1521551	AML with MLL rearrangement, sample #12	bone marrow mononuclear cells	total RNA	RNA-Seq	Illumina HiSeq 2000, paired-end sequencing	Lavallee VP, Baccelli I, Krosl J, Wilhelm B et al. The transcriptomic landscape and directed chemical interrogation of MLL-rearranged acute myeloid leukemias. Nat Genet 2015 Sep;47(9):1030-7. PMID: 26237430; Pabst C, Bergeron A, Lavallee VP, Yeh J et al. GPR56 identifies primary human acute myeloid leukemia cells with high repopulating potential in vivo. Blood 2016 Apr 21;127(16):2018-27. PMID: 2…
	GSE62190	GSM1521552	https://www.ncbi.nlm.nih.gov/geo/query/acc.cgi?acc=GSM1521552	AML with MLL rearrangement, sample #13	bone marrow mononuclear cells	total RNA	RNA-Seq	Illumina HiSeq 2000, paired-end sequencing	Lavallee VP, Baccelli I, Krosl J, Wilhelm B et al. The transcriptomic landscape and directed chemical interrogation of MLL-rearranged acute myeloid leukemias. Nat Genet 2015 Sep;47(9):1030-7. PMID: 26237430; Pabst C, Bergeron A, Lavallee VP, Yeh J et al. GPR56 identifies primary human acute myeloid leukemia cells with high repopulating potential in vivo. Blood 2016 Apr 21;127(16):2018-27. PMID: 2…
	GSE62190	GSM1521553	https://www.ncbi.nlm.nih.gov/geo/query/acc.cgi?acc=GSM1521553	AML with MLL rearrangement, sample #14	peripheral blood mononuclear cells	total RNA	RNA-Seq	Illumina HiSeq 2000, paired-end sequencing	Lavallee VP, Baccelli I, Krosl J, Wilhelm B et al. The transcriptomic landscape and directed chemical interrogation of MLL-rearranged acute myeloid leukemias. Nat Genet 2015 Sep;47(9):1030-7. PMID: 26237430; Pabst C, Bergeron A, Lavallee VP, Yeh J et al. GPR56 identifies primary human acute myeloid leukemia cells with high repopulating potential in vivo. Blood 2016 Apr 21;127(16):2018-27. PMID: 2…
	GSE62190	GSM1521554	https://www.ncbi.nlm.nih.gov/geo/query/acc.cgi?acc=GSM1521554	AML with MLL rearrangement, sample #15	bone marrow mononuclear cells	total RNA	RNA-Seq	Illumina HiSeq 2000, paired-end sequencing	Lavallee VP, Baccelli I, Krosl J, Wilhelm B et al. The transcriptomic landscape and directed chemical interrogation of MLL-rearranged acute myeloid leukemias. Nat Genet 2015 Sep;47(9):1030-7. PMID: 26237430; Pabst C, Bergeron A, Lavallee VP, Yeh J et al. GPR56 identifies primary human acute myeloid leukemia cells with high repopulating potential in vivo. Blood 2016 Apr 21;127(16):2018-27. PMID: 2…
	GSE62190	GSM1521555	https://www.ncbi.nlm.nih.gov/geo/query/acc.cgi?acc=GSM1521555	AML with MLL rearrangement, sample #16	peripheral blood mononuclear cells	total RNA	RNA-Seq	Illumina HiSeq 2000, paired-end sequencing	Lavallee VP, Baccelli I, Krosl J, Wilhelm B et al. The transcriptomic landscape and directed chemical interrogation of MLL-rearranged acute myeloid leukemias. Nat Genet 2015 Sep;47(9):1030-7. PMID: 26237430; Pabst C, Bergeron A, Lavallee VP, Yeh J et al. GPR56 identifies primary human acute myeloid leukemia cells with high repopulating potential in vivo. Blood 2016 Apr 21;127(16):2018-27. PMID: 2…
	GSE62190	GSM1521556	https://www.ncbi.nlm.nih.gov/geo/query/acc.cgi?acc=GSM1521556	AML with MLL rearrangement, sample #17	bone marrow mononuclear cells	total RNA	RNA-Seq	Illumina HiSeq 2000, paired-end sequencing	Lavallee VP, Baccelli I, Krosl J, Wilhelm B et al. The transcriptomic landscape and directed chemical interrogation of MLL-rearranged acute myeloid leukemias. Nat Genet 2015 Sep;47(9):1030-7. PMID: 26237430; Pabst C, Bergeron A, Lavallee VP, Yeh J et al. GPR56 identifies primary human acute myeloid leukemia cells with high repopulating potential in vivo. Blood 2016 Apr 21;127(16):2018-27. PMID: 2…
	GSE67039	GSM1636671	https://www.ncbi.nlm.nih.gov/geo/query/acc.cgi?acc=GSM1636671	AML with MLL rearrangement, sample #18	bone marrow mononuclear cells	total RNA	RNA-Seq	Illumina HiSeq 2000, paired-end sequencing	Lavallee VP, Baccelli I, Krosl J, Wilhelm B et al. The transcriptomic landscape and directed chemical interrogation of MLL-rearranged acute myeloid leukemias. Nat Genet 2015 Sep;47(9):1030-7. PMID: 26237430; Pabst C, Bergeron A, Lavallee VP, Yeh J et al. GPR56 identifies primary human acute myeloid leukemia cells with high repopulating potential in vivo. Blood 2016 Apr 21;127(16):2018-27. PMID: 2…
	GSE67039	GSM1636725	https://www.ncbi.nlm.nih.gov/geo/query/acc.cgi?acc=GSM1636725	AML with MLL rearrangement, sample #19	bone marrow mononuclear cells	total RNA	RNA-Seq	Illumina HiSeq 2000, paired-end sequencing	Lavallee VP, Baccelli I, Krosl J, Wilhelm B et al. The transcriptomic landscape and directed chemical interrogation of MLL-rearranged acute myeloid leukemias. Nat Genet 2015 Sep;47(9):1030-7. PMID: 26237430; Pabst C, Bergeron A, Lavallee VP, Yeh J et al. GPR56 identifies primary human acute myeloid leukemia cells with high repopulating potential in vivo. Blood 2016 Apr 21;127(16):2018-27. PMID: 2…
	GSE67039	GSM1636728	https://www.ncbi.nlm.nih.gov/geo/query/acc.cgi?acc=GSM1636728	AML with MLL rearrangement, sample #20	bone marrow mononuclear cells	total RNA	RNA-Seq	Illumina HiSeq 2000, paired-end sequencing	Lavallee VP, Baccelli I, Krosl J, Wilhelm B et al. The transcriptomic landscape and directed chemical interrogation of MLL-rearranged acute myeloid leukemias. Nat Genet 2015 Sep;47(9):1030-7. PMID: 26237430; Pabst C, Bergeron A, Lavallee VP, Yeh J et al. GPR56 identifies primary human acute myeloid leukemia cells with high repopulating potential in vivo. Blood 2016 Apr 21;127(16):2018-27. PMID: 2…
	GSE48846	GSM1185603	https://www.ncbi.nlm.nih.gov/geo/query/acc.cgi?acc=GSM1185603	normal umbilical cord blood, sample #1	CD34-positive umbilical cord blood cells	total RNA	RNA-Seq	Illumina HiSeq 2000, paired-end sequencing	Pabst C, Bergeron A, Lavallee VP, Yeh J et al. GPR56 identifies primary human acute myeloid leukemia cells with high repopulating potential in vivo. Blood 2016 Apr 21;127(16):2018-27. PMID: 26834243
	GSE48846	GSM1185604	https://www.ncbi.nlm.nih.gov/geo/query/acc.cgi?acc=GSM1185604	normal umbilical cord blood, sample #2	CD34-positive umbilical cord blood cells	total RNA	RNA-Seq	Illumina HiSeq 2000, paired-end sequencing	Pabst C, Bergeron A, Lavallee VP, Yeh J et al. GPR56 identifies primary human acute myeloid leukemia cells with high repopulating potential in vivo. Blood 2016 Apr 21;127(16):2018-27. PMID: 26834243
	GSE48846	GSM1185605	https://www.ncbi.nlm.nih.gov/geo/query/acc.cgi?acc=GSM1185605	normal umbilical cord blood, sample #3	CD34-positive umbilical cord blood cells	total RNA	RNA-Seq	Illumina HiSeq 2000, paired-end sequencing	Pabst C, Bergeron A, Lavallee VP, Yeh J et al. GPR56 identifies primary human acute myeloid leukemia cells with high repopulating potential in vivo. Blood 2016 Apr 21;127(16):2018-27. PMID: 26834243
	GSE48846	GSM1185606	https://www.ncbi.nlm.nih.gov/geo/query/acc.cgi?acc=GSM1185606	normal umbilical cord blood, sample #4	CD34-positive umbilical cord blood cells	total RNA	RNA-Seq	Illumina HiSeq 2000, paired-end sequencing	Pabst C, Bergeron A, Lavallee VP, Yeh J et al. GPR56 identifies primary human acute myeloid leukemia cells with high repopulating potential in vivo. Blood 2016 Apr 21;127(16):2018-27. PMID: 26834243
	GSE48846	GSM1185607	https://www.ncbi.nlm.nih.gov/geo/query/acc.cgi?acc=GSM1185607	normal umbilical cord blood, sample #5	CD34-positive umbilical cord blood cells	total RNA	RNA-Seq	Illumina HiSeq 2000, paired-end sequencing	Pabst C, Bergeron A, Lavallee VP, Yeh J et al. GPR56 identifies primary human acute myeloid leukemia cells with high repopulating potential in vivo. Blood 2016 Apr 21;127(16):2018-27. PMID: 26834243
	GSE48846	GSM1185608	https://www.ncbi.nlm.nih.gov/geo/query/acc.cgi?acc=GSM1185608	normal umbilical cord blood, sample #6	CD34-positive umbilical cord blood cells	total RNA	RNA-Seq	Illumina HiSeq 2000, paired-end sequencing	Pabst C, Bergeron A, Lavallee VP, Yeh J et al. GPR56 identifies primary human acute myeloid leukemia cells with high repopulating potential in vivo. Blood 2016 Apr 21;127(16):2018-27. PMID: 26834243
	GSE48846	GSM1185609	https://www.ncbi.nlm.nih.gov/geo/query/acc.cgi?acc=GSM1185609	normal umbilical cord blood, sample #7	CD34-positive umbilical cord blood cells	total RNA	RNA-Seq	Illumina HiSeq 2000, paired-end sequencing	Pabst C, Bergeron A, Lavallee VP, Yeh J et al. GPR56 identifies primary human acute myeloid leukemia cells with high repopulating potential in vivo. Blood 2016 Apr 21;127(16):2018-27. PMID: 26834243
	GSE48846	GSM1185610	https://www.ncbi.nlm.nih.gov/geo/query/acc.cgi?acc=GSM1185610	normal umbilical cord blood, sample #8	CD34-positive umbilical cord blood cells	total RNA	RNA-Seq	Illumina HiSeq 2000, paired-end sequencing	Pabst C, Bergeron A, Lavallee VP, Yeh J et al. GPR56 identifies primary human acute myeloid leukemia cells with high repopulating potential in vivo. Blood 2016 Apr 21;127(16):2018-27. PMID: 26834243
	GSE48846	GSM1185611	https://www.ncbi.nlm.nih.gov/geo/query/acc.cgi?acc=GSM1185611	normal umbilical cord blood, sample #9	CD34-positive umbilical cord blood cells	total RNA	RNA-Seq	Illumina HiSeq 2000, paired-end sequencing	Pabst C, Bergeron A, Lavallee VP, Yeh J et al. GPR56 identifies primary human acute myeloid leukemia cells with high repopulating potential in vivo. Blood 2016 Apr 21;127(16):2018-27. PMID: 26834243
	GSE48846	GSM1185612	https://www.ncbi.nlm.nih.gov/geo/query/acc.cgi?acc=GSM1185612	normal umbilical cord blood, sample #10	CD34-positive umbilical cord blood cells	total RNA	RNA-Seq	Illumina HiSeq 2000, paired-end sequencing	Pabst C, Bergeron A, Lavallee VP, Yeh J et al. GPR56 identifies primary human acute myeloid leukemia cells with high repopulating potential in vivo. Blood 2016 Apr 21;127(16):2018-27. PMID: 26834243
	GSE48846	GSM1185613	https://www.ncbi.nlm.nih.gov/geo/query/acc.cgi?acc=GSM1185613	normal umbilical cord blood, sample #11	CD34-positive umbilical cord blood cells	total RNA	RNA-Seq	Illumina HiSeq 2000, paired-end sequencing	Pabst C, Bergeron A, Lavallee VP, Yeh J et al. GPR56 identifies primary human acute myeloid leukemia cells with high repopulating potential in vivo. Blood 2016 Apr 21;127(16):2018-27. PMID: 26834243
	GSE48846	GSM1185614	https://www.ncbi.nlm.nih.gov/geo/query/acc.cgi?acc=GSM1185614	normal umbilical cord blood, sample #12	CD34-positive umbilical cord blood cells	total RNA	RNA-Seq	Illumina HiSeq 2000, paired-end sequencing	Pabst C, Bergeron A, Lavallee VP, Yeh J et al. GPR56 identifies primary human acute myeloid leukemia cells with high repopulating potential in vivo. Blood 2016 Apr 21;127(16):2018-27. PMID: 26834243
	GSE48846	GSM1185615	https://www.ncbi.nlm.nih.gov/geo/query/acc.cgi?acc=GSM1185615	normal umbilical cord blood, sample #13	CD34-positive umbilical cord blood cells	total RNA	RNA-Seq	Illumina HiSeq 2000, paired-end sequencing	Pabst C, Bergeron A, Lavallee VP, Yeh J et al. GPR56 identifies primary human acute myeloid leukemia cells with high repopulating potential in vivo. Blood 2016 Apr 21;127(16):2018-27. PMID: 26834243
	GSE48846	GSM1185616	https://www.ncbi.nlm.nih.gov/geo/query/acc.cgi?acc=GSM1185616	normal umbilical cord blood, sample #14	CD34-positive umbilical cord blood cells	total RNA	RNA-Seq	Illumina HiSeq 2000, paired-end sequencing	Pabst C, Bergeron A, Lavallee VP, Yeh J et al. GPR56 identifies primary human acute myeloid leukemia cells with high repopulating potential in vivo. Blood 2016 Apr 21;127(16):2018-27. PMID: 26834243
	GSE48846	GSM1185617	https://www.ncbi.nlm.nih.gov/geo/query/acc.cgi?acc=GSM1185617	normal umbilical cord blood, sample #15	CD34-positive umbilical cord blood cells	total RNA	RNA-Seq	Illumina HiSeq 2000, paired-end sequencing	Pabst C, Bergeron A, Lavallee VP, Yeh J et al. GPR56 identifies primary human acute myeloid leukemia cells with high repopulating potential in vivo. Blood 2016 Apr 21;127(16):2018-27. PMID: 26834243
	GSE48846	GSM1185618	https://www.ncbi.nlm.nih.gov/geo/query/acc.cgi?acc=GSM1185618	normal umbilical cord blood, sample #16	CD34-positive umbilical cord blood cells	total RNA	RNA-Seq	Illumina HiSeq 2000, paired-end sequencing	Pabst C, Bergeron A, Lavallee VP, Yeh J et al. GPR56 identifies primary human acute myeloid leukemia cells with high repopulating potential in vivo. Blood 2016 Apr 21;127(16):2018-27. PMID: 26834243
	GSE48846	GSM1185619	https://www.ncbi.nlm.nih.gov/geo/query/acc.cgi?acc=GSM1185619	normal umbilical cord blood, sample #17	CD34-positive umbilical cord blood cells	total RNA	RNA-Seq	Illumina HiSeq 2000, paired-end sequencing	Pabst C, Bergeron A, Lavallee VP, Yeh J et al. GPR56 identifies primary human acute myeloid leukemia cells with high repopulating potential in vivo. Blood 2016 Apr 21;127(16):2018-27. PMID: 26834243
	GSE69905	GSM1712267	https://www.ncbi.nlm.nih.gov/geo/query/acc.cgi?acc=GSM1712267	normal umbilical cord blood, sample #18	CD34-positive umbilical cord blood cells	total RNA	RNA-Seq	Illumina HiSeq 2000, paired-end sequencing	Tekpli X, Urbanucci A, Hashim A, Vagbo CB et al. Changes of 5-hydroxymethylcytosine distribution during myeloid and lymphoid differentiation of CD34+ cells. Epigenetics Chromatin 2016;9:21. PMID: 27252783
	GSE71689	GSM1843222	https://www.ncbi.nlm.nih.gov/geo/query/acc.cgi?acc=GSM1843222	normal umbilical cord blood, sample #19	CD34-positive umbilical cord blood cells	total RNA	RNA-Seq	Illumina HiSeq 2000, paired-end sequencing	Barabe F, Gil L, Celton M, Bergeron A et al. Modeling human MLL-AF9 translocated acute myeloid leukemia from single donors reveals RET as a potential therapeutic target. Leukemia 2017 May;31(5):1166-1176. PMID: 27780967
	GSE71689	GSM1843223	https://www.ncbi.nlm.nih.gov/geo/query/acc.cgi?acc=GSM1843223	normal umbilical cord blood, sample #20	CD34-positive umbilical cord blood cells	total RNA	RNA-Seq	Illumina HiSeq 2000, paired-end sequencing	Barabe F, Gil L, Celton M, Bergeron A et al. Modeling human MLL-AF9 translocated acute myeloid leukemia from single donors reveals RET as a potential therapeutic target. Leukemia 2017 May;31(5):1166-1176. PMID: 27780967
	GSE102881	GSM2747682	https://www.ncbi.nlm.nih.gov/geo/query/acc.cgi?acc=GSM2747682	normal bone marrow, sample #1	CD34-positive bone marrow cells	total RNA	RNA-Seq	Illumina HiSeq 2000, paired-end sequencing	Dolatshad H, Pellagatti A, Fernandez-Mercado M, Yip BH et al. Disruption of SF3B1 results in deregulated expression and splicing of key genes and pathways in myelodysplastic syndrome hematopoietic stem and progenitor cells. Leukemia 2015 May;29(5):1092-103. PMID: 25428262
	GSE102881	GSM2747683	https://www.ncbi.nlm.nih.gov/geo/query/acc.cgi?acc=GSM2747683	normal bone marrow, sample #2	CD34-positive bone marrow cells	total RNA	RNA-Seq	Illumina HiSeq 2000, paired-end sequencing	Dolatshad H, Pellagatti A, Fernandez-Mercado M, Yip BH et al. Disruption of SF3B1 results in deregulated expression and splicing of key genes and pathways in myelodysplastic syndrome hematopoietic stem and progenitor cells. Leukemia 2015 May;29(5):1092-103. PMID: 25428262
	GSE111085	GSM3021906	https://www.ncbi.nlm.nih.gov/geo/query/acc.cgi?acc=GSM3021906	normal bone marrow, sample #3	CD34-positive bone marrow cells	total RNA	RNA-Seq	Illumina HiSeq 2500, paired-end sequencing	Lagresle-Peyrou C, Lefrere F, Magrin E, Ribeil JA et al. Plerixafor enables safe, rapid, efficient mobilization of hematopoietic stem cells in sickle cell disease patients after exchange transfusion. Haematologica 2018 May;103(5):778-786. PMID: 29472357
	GSE111085	GSM3021907	https://www.ncbi.nlm.nih.gov/geo/query/acc.cgi?acc=GSM3021907	normal bone marrow, sample #4	CD34-positive bone marrow cells	total RNA	RNA-Seq	Illumina HiSeq 2500, paired-end sequencing	Lagresle-Peyrou C, Lefrere F, Magrin E, Ribeil JA et al. Plerixafor enables safe, rapid, efficient mobilization of hematopoietic stem cells in sickle cell disease patients after exchange transfusion. Haematologica 2018 May;103(5):778-786. PMID: 29472357
	GSE111085	GSM3021908	https://www.ncbi.nlm.nih.gov/geo/query/acc.cgi?acc=GSM3021908	normal bone marrow, sample #5	CD34-positive bone marrow cells	total RNA	RNA-Seq	Illumina HiSeq 2000, paired-end sequencing	Im H, Rao V, Sridhar K, Bentley J et al. Distinct transcriptomic and exomic abnormalities within myelodysplastic syndrome marrow cells. Leuk Lymphoma 2018 Dec;59(12):2952-2962. PMID: 29616851
	GSE111085	GSM3021909	https://www.ncbi.nlm.nih.gov/geo/query/acc.cgi?acc=GSM3021909	normal bone marrow, sample #6	CD34-positive bone marrow cells	total RNA	RNA-Seq	Illumina HiSeq 2000, paired-end sequencing	Im H, Rao V, Sridhar K, Bentley J et al. Distinct transcriptomic and exomic abnormalities within myelodysplastic syndrome marrow cells. Leuk Lymphoma 2018 Dec;59(12):2952-2962. PMID: 29616851
	GSE111085	GSM3021911	https://www.ncbi.nlm.nih.gov/geo/query/acc.cgi?acc=GSM3021911	normal bone marrow, sample #7	CD34-positive bone marrow cells	total RNA	RNA-Seq	Illumina HiSeq 2000, paired-end sequencing	Im H, Rao V, Sridhar K, Bentley J et al. Distinct transcriptomic and exomic abnormalities within myelodysplastic syndrome marrow cells. Leuk Lymphoma 2018 Dec;59(12):2952-2962. PMID: 29616851
	GSE111085	GSM3021912	https://www.ncbi.nlm.nih.gov/geo/query/acc.cgi?acc=GSM3021912	normal bone marrow, sample #8	CD34-positive bone marrow cells	total RNA	RNA-Seq	Illumina HiSeq 2000, paired-end sequencing	Im H, Rao V, Sridhar K, Bentley J et al. Distinct transcriptomic and exomic abnormalities within myelodysplastic syndrome marrow cells. Leuk Lymphoma 2018 Dec;59(12):2952-2962. PMID: 29616851
	GSE111085	GSM3021915	https://www.ncbi.nlm.nih.gov/geo/query/acc.cgi?acc=GSM3021915	normal bone marrow, sample #9	CD34-positive bone marrow cells	total RNA	RNA-Seq	Illumina HiSeq 2000, paired-end sequencing	Im H, Rao V, Sridhar K, Bentley J et al. Distinct transcriptomic and exomic abnormalities within myelodysplastic syndrome marrow cells. Leuk Lymphoma 2018 Dec;59(12):2952-2962. PMID: 29616851
	GSE111085	GSM3021921	https://www.ncbi.nlm.nih.gov/geo/query/acc.cgi?acc=GSM3021921	normal bone marrow, sample #10	CD34-positive bone marrow cells	total RNA	RNA-Seq	Illumina HiSeq 2000, paired-end sequencing	Im H, Rao V, Sridhar K, Bentley J et al. Distinct transcriptomic and exomic abnormalities within myelodysplastic syndrome marrow cells. Leuk Lymphoma 2018 Dec;59(12):2952-2962. PMID: 29616851
	GSE111085	GSM3021923	https://www.ncbi.nlm.nih.gov/geo/query/acc.cgi?acc=GSM3021923	normal bone marrow, sample #11	CD34-positive bone marrow cells	total RNA	RNA-Seq	Illumina HiSeq 2000, paired-end sequencing	Im H, Rao V, Sridhar K, Bentley J et al. Distinct transcriptomic and exomic abnormalities within myelodysplastic syndrome marrow cells. Leuk Lymphoma 2018 Dec;59(12):2952-2962. PMID: 29616851
	GSE111085	GSM3021924	https://www.ncbi.nlm.nih.gov/geo/query/acc.cgi?acc=GSM3021924	normal bone marrow, sample #12	CD34-positive bone marrow cells	total RNA	RNA-Seq	Illumina HiSeq 2000, paired-end sequencing	Im H, Rao V, Sridhar K, Bentley J et al. Distinct transcriptomic and exomic abnormalities within myelodysplastic syndrome marrow cells. Leuk Lymphoma 2018 Dec;59(12):2952-2962. PMID: 29616851
	GSE111085	GSM3021926	https://www.ncbi.nlm.nih.gov/geo/query/acc.cgi?acc=GSM3021926	normal bone marrow, sample #13	CD34-positive bone marrow cells	total RNA	RNA-Seq	Illumina HiSeq 2000, paired-end sequencing	Im H, Rao V, Sridhar K, Bentley J et al. Distinct transcriptomic and exomic abnormalities within myelodysplastic syndrome marrow cells. Leuk Lymphoma 2018 Dec;59(12):2952-2962. PMID: 29616851
	GSE111085	GSM3021928	https://www.ncbi.nlm.nih.gov/geo/query/acc.cgi?acc=GSM3021928	normal bone marrow, sample #14	CD34-positive bone marrow cells	total RNA	RNA-Seq	Illumina HiSeq 2000, paired-end sequencing	Im H, Rao V, Sridhar K, Bentley J et al. Distinct transcriptomic and exomic abnormalities within myelodysplastic syndrome marrow cells. Leuk Lymphoma 2018 Dec;59(12):2952-2962. PMID: 29616851
	GSE63569	GSM1552801	https://www.ncbi.nlm.nih.gov/geo/query/acc.cgi?acc=GSM1552801	normal bone marrow, sample #15	CD34-positive bone marrow cells	total RNA	RNA-Seq	Illumina HiSeq 2000, paired-end sequencing	Im H, Rao V, Sridhar K, Bentley J et al. Distinct transcriptomic and exomic abnormalities within myelodysplastic syndrome marrow cells. Leuk Lymphoma 2018 Dec;59(12):2952-2962. PMID: 29616851
	GSE63569	GSM1552802	https://www.ncbi.nlm.nih.gov/geo/query/acc.cgi?acc=GSM1552802	normal bone marrow, sample #16	CD34-positive bone marrow cells	total RNA	RNA-Seq	Illumina HiSeq 2000, paired-end sequencing	Im H, Rao V, Sridhar K, Bentley J et al. Distinct transcriptomic and exomic abnormalities within myelodysplastic syndrome marrow cells. Leuk Lymphoma 2018 Dec;59(12):2952-2962. PMID: 29616851
	GSE63569	GSM1552803	https://www.ncbi.nlm.nih.gov/geo/query/acc.cgi?acc=GSM1552803	normal bone marrow, sample #17	CD34-positive bone marrow cells	total RNA	RNA-Seq	Illumina HiSeq 2000, paired-end sequencing	Dolatshad H, Pellagatti A, Fernandez-Mercado M, Yip BH et al. Disruption of SF3B1 results in deregulated expression and splicing of key genes and pathways in myelodysplastic syndrome hematopoietic stem and progenitor cells. Leukemia 2015 May;29(5):1092-103. PMID: 25428262
	GSE63569	GSM1552804	https://www.ncbi.nlm.nih.gov/geo/query/acc.cgi?acc=GSM1552804	normal bone marrow, sample #18	CD34-positive bone marrow cells	total RNA	RNA-Seq	Illumina HiSeq 2000, paired-end sequencing	Dolatshad H, Pellagatti A, Fernandez-Mercado M, Yip BH et al. Disruption of SF3B1 results in deregulated expression and splicing of key genes and pathways in myelodysplastic syndrome hematopoietic stem and progenitor cells. Leukemia 2015 May;29(5):1092-103. PMID: 25428262
	GSE63569	GSM1552805	https://www.ncbi.nlm.nih.gov/geo/query/acc.cgi?acc=GSM1552805	normal bone marrow, sample #19	CD34-positive bone marrow cells	total RNA	RNA-Seq	Illumina HiSeq 2000, paired-end sequencing	Dolatshad H, Pellagatti A, Fernandez-Mercado M, Yip BH et al. Disruption of SF3B1 results in deregulated expression and splicing of key genes and pathways in myelodysplastic syndrome hematopoietic stem and progenitor cells. Leukemia 2015 May;29(5):1092-103. PMID: 25428262
	GSE69239	GSM1695851	https://www.ncbi.nlm.nih.gov/geo/query/acc.cgi?acc=GSM1695851	normal bone marrow, sample #20	CD34-positive bone marrow cells	total RNA	RNA-Seq	Illumina HiSeq 2000, paired-end sequencing	Dolatshad H, Pellagatti A, Fernandez-Mercado M, Yip BH et al. Disruption of SF3B1 results in deregulated expression and splicing of key genes and pathways in myelodysplastic syndrome hematopoietic stem and progenitor cells. Leukemia 2015 May;29(5):1092-103. PMID: 25428262
	GSE102881	GSM2747686	https://www.ncbi.nlm.nih.gov/geo/query/acc.cgi?acc=GSM2747686	normal peripheral blood, sample #1	mobilized CD34-positive peripheral blood cells	total RNA	RNA-Seq	Illumina HiSeq 2500, paired-end sequencing	Lagresle-Peyrou C, Lefrere F, Magrin E, Ribeil JA et al. Plerixafor enables safe, rapid, efficient mobilization of hematopoietic stem cells in sickle cell disease patients after exchange transfusion. Haematologica 2018 May;103(5):778-786. PMID: 29472357
	GSE102881	GSM2747687	https://www.ncbi.nlm.nih.gov/geo/query/acc.cgi?acc=GSM2747687	normal peripheral blood, sample #2	mobilized CD34-positive peripheral blood cells	total RNA	RNA-Seq	Illumina HiSeq 2500, paired-end sequencing	Lagresle-Peyrou C, Lefrere F, Magrin E, Ribeil JA et al. Plerixafor enables safe, rapid, efficient mobilization of hematopoietic stem cells in sickle cell disease patients after exchange transfusion. Haematologica 2018 May;103(5):778-786. PMID: 29472357
	GSE102881	GSM2747688	https://www.ncbi.nlm.nih.gov/geo/query/acc.cgi?acc=GSM2747688	normal peripheral blood, sample #3	mobilized CD34-positive peripheral blood cells	total RNA	RNA-Seq	Illumina HiSeq 2500, paired-end sequencing	Lagresle-Peyrou C, Lefrere F, Magrin E, Ribeil JA et al. Plerixafor enables safe, rapid, efficient mobilization of hematopoietic stem cells in sickle cell disease patients after exchange transfusion. Haematologica 2018 May;103(5):778-786. PMID: 29472357
	GSE102881	GSM2747689	https://www.ncbi.nlm.nih.gov/geo/query/acc.cgi?acc=GSM2747689	normal peripheral blood, sample #4	mobilized CD34-positive peripheral blood cells	total RNA	RNA-Seq	Illumina HiSeq 2500, paired-end sequencing	Lagresle-Peyrou C, Lefrere F, Magrin E, Ribeil JA et al. Plerixafor enables safe, rapid, efficient mobilization of hematopoietic stem cells in sickle cell disease patients after exchange transfusion. Haematologica 2018 May;103(5):778-786. PMID: 29472357
	GSE102881	GSM2747690	https://www.ncbi.nlm.nih.gov/geo/query/acc.cgi?acc=GSM2747690	normal peripheral blood, sample #5	mobilized CD34-positive peripheral blood cells	total RNA	RNA-Seq	Illumina HiSeq 2500, paired-end sequencing	Lagresle-Peyrou C, Lefrere F, Magrin E, Ribeil JA et al. Plerixafor enables safe, rapid, efficient mobilization of hematopoietic stem cells in sickle cell disease patients after exchange transfusion. Haematologica 2018 May;103(5):778-786. PMID: 29472357
	GSE107218	GSM2862905	https://www.ncbi.nlm.nih.gov/geo/query/acc.cgi?acc=GSM2862905	normal peripheral blood, sample #6	mobilized CD34-positive peripheral blood cells	total RNA	RNA-Seq	Illumina HiSeq 2500, single-end sequencing	Yan H, Hale J, Jaffray J, Li J et al. Developmental differences between neonatal and adult human erythropoiesis. Am J Hematol 2018 Aug;93(4):494-503. PMID: 29274096
	GSE107218	GSM2862906	https://www.ncbi.nlm.nih.gov/geo/query/acc.cgi?acc=GSM2862906	normal peripheral blood, sample #7	mobilized CD34-positive peripheral blood cells	total RNA	RNA-Seq	Illumina HiSeq 2500, single-end sequencing	Yan H, Hale J, Jaffray J, Li J et al. Developmental differences between neonatal and adult human erythropoiesis. Am J Hematol 2018 Aug;93(4):494-503. PMID: 29274096
	GSE107218	GSM2862907	https://www.ncbi.nlm.nih.gov/geo/query/acc.cgi?acc=GSM2862907	normal peripheral blood, sample #8	mobilized CD34-positive peripheral blood cells	total RNA	RNA-Seq	Illumina HiSeq 2500, single-end sequencing	Yan H, Hale J, Jaffray J, Li J et al. Developmental differences between neonatal and adult human erythropoiesis. Am J Hematol 2018 Aug;93(4):494-503. PMID: 29274096
	GSE68925	GSM1686546	https://www.ncbi.nlm.nih.gov/geo/query/acc.cgi?acc=GSM1686546	normal peripheral blood, sample #9	mobilized CD34-positive peripheral blood cells	total RNA	RNA-Seq	Illumina HiSeq 2000, single-end sequencing	Wermke M, Camgoz A, Paszkowski-Rogacz M, Thieme S et al. RNAi profiling of primary human AML cells identifies ROCK1 as a therapeutic target and nominates fasudil as an antileukemic drug. Blood 2015 Jun 11;125(24):3760-8. PMID: 25931586
	GSE68925	GSM1686547	https://www.ncbi.nlm.nih.gov/geo/query/acc.cgi?acc=GSM1686547	normal peripheral blood, sample #10	mobilized CD34-positive peripheral blood cells	total RNA	RNA-Seq	Illumina HiSeq 2000, single-end sequencing	Wermke M, Camgoz A, Paszkowski-Rogacz M, Thieme S et al. RNAi profiling of primary human AML cells identifies ROCK1 as a therapeutic target and nominates fasudil as an antileukemic drug. Blood 2015 Jun 11;125(24):3760-8. PMID: 25931586
	GSE68925	GSM1686548	https://www.ncbi.nlm.nih.gov/geo/query/acc.cgi?acc=GSM1686548	normal peripheral blood, sample #11	mobilized CD34-positive peripheral blood cells	total RNA	RNA-Seq	Illumina HiSeq 2000, single-end sequencing	Wermke M, Camgoz A, Paszkowski-Rogacz M, Thieme S et al. RNAi profiling of primary human AML cells identifies ROCK1 as a therapeutic target and nominates fasudil as an antileukemic drug. Blood 2015 Jun 11;125(24):3760-8. PMID: 25931586
	GSE87285	GSM2326851	https://www.ncbi.nlm.nih.gov/geo/query/acc.cgi?acc=GSM2326851	normal peripheral blood, sample #12	mobilized CD34-positive peripheral blood cells	total RNA	RNA-Seq	Illumina HiSeq 2500, paired-end sequencing	Loke J, Assi SA, Imperato MR, Ptasinska A et al. RUNX1-ETO and RUNX1-EVI1 differentially reprogram the chromatin landscape in t(8;21) and t(3;21) AML. Cell Rep 2017 May 23;19(8):1654-1668. PMID: 28538183
	GSE87285	GSM2326852	https://www.ncbi.nlm.nih.gov/geo/query/acc.cgi?acc=GSM2326852	normal peripheral blood, sample #13	mobilized CD34-positive peripheral blood cells	total RNA	RNA-Seq	Illumina HiSeq 2500, paired-end sequencing	Loke J, Assi SA, Imperato MR, Ptasinska A et al. RUNX1-ETO and RUNX1-EVI1 differentially reprogram the chromatin landscape in t(8;21) and t(3;21) AML. Cell Rep 2017 May 23;19(8):1654-1668. PMID: 28538183
	GSE90552	GSM2406734	https://www.ncbi.nlm.nih.gov/geo/query/acc.cgi?acc=GSM2406734	normal peripheral blood, sample #14	mobilized CD34-positive peripheral blood cells	total RNA	RNA-Seq	Illumina HiSeq 2500, single-end sequencing	Arulmozhivarman G, Krater M, Wobus M, Friedrichs J et al. Zebrafish in-vivo screening for compounds amplifying hematopoietic stem and progenitor cells: - Preclinical validation in human CD34+ stem and progenitor cells. Sci Rep 2017 Sep 21;7(1):12084. PMID: 28935977
	GSE90552	GSM2406735	https://www.ncbi.nlm.nih.gov/geo/query/acc.cgi?acc=GSM2406735	normal peripheral blood, sample #15	mobilized CD34-positive peripheral blood cells	total RNA	RNA-Seq	Illumina HiSeq 2500, single-end sequencing	Arulmozhivarman G, Krater M, Wobus M, Friedrichs J et al. Zebrafish in-vivo screening for compounds amplifying hematopoietic stem and progenitor cells: - Preclinical validation in human CD34+ stem and progenitor cells. Sci Rep 2017 Sep 21;7(1):12084. PMID: 28935977
	GSE90552	GSM2406736	https://www.ncbi.nlm.nih.gov/geo/query/acc.cgi?acc=GSM2406736	normal peripheral blood, sample #16	mobilized CD34-positive peripheral blood cells	total RNA	RNA-Seq	Illumina HiSeq 2500, single-end sequencing	Arulmozhivarman G, Krater M, Wobus M, Friedrichs J et al. Zebrafish in-vivo screening for compounds amplifying hematopoietic stem and progenitor cells: - Preclinical validation in human CD34+ stem and progenitor cells. Sci Rep 2017 Sep 21;7(1):12084. PMID: 28935977
	GSE90552	GSM2406737	https://www.ncbi.nlm.nih.gov/geo/query/acc.cgi?acc=GSM2406737	normal peripheral blood, sample #17	mobilized CD34-positive peripheral blood cells	total RNA	RNA-Seq	Illumina HiSeq 2500, single-end sequencing	Arulmozhivarman G, Krater M, Wobus M, Friedrichs J et al. Zebrafish in-vivo screening for compounds amplifying hematopoietic stem and progenitor cells: - Preclinical validation in human CD34+ stem and progenitor cells. Sci Rep 2017 Sep 21;7(1):12084. PMID: 28935977
	GSE92274	GSM2424885	https://www.ncbi.nlm.nih.gov/geo/query/acc.cgi?acc=GSM2424885	normal peripheral blood, sample #18	mobilized CD34-positive peripheral blood cells	polyA RNA	RNA-Seq	Illumina HiSeq 2000, paired-end sequencing	Lai S, Huang W, Xu Y, Jiang M et al. Comparative transcriptomic analysis of hematopoietic system between human and mouse by Microwell-seq. Cell Discov 2018;4:34. PMID: 29977598
	GSE92274	GSM2424886	https://www.ncbi.nlm.nih.gov/geo/query/acc.cgi?acc=GSM2424886	normal peripheral blood, sample #19	mobilized CD34-positive peripheral blood cells	polyA RNA	RNA-Seq	Illumina HiSeq 2000, paired-end sequencing	Lai S, Huang W, Xu Y, Jiang M et al. Comparative transcriptomic analysis of hematopoietic system between human and mouse by Microwell-seq. Cell Discov 2018;4:34. PMID: 29977598
	GSE92274	GSM2424887	https://www.ncbi.nlm.nih.gov/geo/query/acc.cgi?acc=GSM2424887	normal peripheral blood, sample #20	mobilized CD34-positive peripheral blood cells	polyA RNA	RNA-Seq	Illumina HiSeq 2000, paired-end sequencing	Lai S, Huang W, Xu Y, Jiang M et al. Comparative transcriptomic analysis of hematopoietic system between human and mouse by Microwell-seq. Cell Discov 2018;4:34. PMID: 29977598
Open (public) data generated by	GSE6891	GSM158712	https://www.ncbi.nlm.nih.gov/geo/query/acc.cgi?acc=GSM158712	t(8;21)-positive AML, sample #21	bone marrow or peripheral blood mononuclear cells	total RNA	microarray	Affymetrix Human Genome U133 Plus 2.0 Array	Dolatshad H, Pellagatti A, Fernandez-Mercado M, Yip BH et al. Disruption of SF3B1 results in deregulated expression and splicing of key genes and pathways in myelodysplastic syndrome hematopoietic stem and progenitor cells. Leukemia 2015 May;29(5):1092-103. PMID: 25428262
microarray	GSE6891	GSM158716	https://www.ncbi.nlm.nih.gov/geo/query/acc.cgi?acc=GSM158716	t(8;21)-positive AML, sample #22	bone marrow or peripheral blood mononuclear cells	total RNA	microarray	Affymetrix Human Genome U133 Plus 2.0 Array	Casero D, Sandoval S, Seet CS, Scholes J et al. Long non-coding RNA profiling of human lymphoid progenitor cells reveals transcriptional divergence of B cell and T cell lineages. Nat Immunol 2015 Dec;16(12):1282-91. PMID: 26502406
	GSE6891	GSM158719	https://www.ncbi.nlm.nih.gov/geo/query/acc.cgi?acc=GSM158719	t(8;21)-positive AML, sample #23	bone marrow or peripheral blood mononuclear cells	total RNA	microarray	Affymetrix Human Genome U133 Plus 2.0 Array	de Jonge HJ, Valk PJ, Veeger NJ, ter Elst A et al. High VEGFC expression is associated with unique gene expression profiles and predicts adverse prognosis in pediatric and adult acute myeloid leukemia. Blood 2010 Sep 9;116(10):1747-54. PMID: 20522712
	GSE6891	GSM158721	https://www.ncbi.nlm.nih.gov/geo/query/acc.cgi?acc=GSM158721	t(8;21)-positive AML, sample #24	bone marrow or peripheral blood mononuclear cells	total RNA	microarray	Affymetrix Human Genome U133 Plus 2.0 Array	de Jonge HJ, Valk PJ, Veeger NJ, ter Elst A et al. High VEGFC expression is associated with unique gene expression profiles and predicts adverse prognosis in pediatric and adult acute myeloid leukemia. Blood 2010 Sep 9;116(10):1747-54. PMID: 20522712
	GSE6891	GSM158722	https://www.ncbi.nlm.nih.gov/geo/query/acc.cgi?acc=GSM158722	t(8;21)-positive AML, sample #25	bone marrow or peripheral blood mononuclear cells	total RNA	microarray	Affymetrix Human Genome U133 Plus 2.0 Array	de Jonge HJ, Valk PJ, Veeger NJ, ter Elst A et al. High VEGFC expression is associated with unique gene expression profiles and predicts adverse prognosis in pediatric and adult acute myeloid leukemia. Blood 2010 Sep 9;116(10):1747-54. PMID: 20522712
	GSE6891	GSM158750	https://www.ncbi.nlm.nih.gov/geo/query/acc.cgi?acc=GSM158750	t(8;21)-positive AML, sample #26	bone marrow or peripheral blood mononuclear cells	total RNA	microarray	Affymetrix Human Genome U133 Plus 2.0 Array	de Jonge HJ, Valk PJ, Veeger NJ, ter Elst A et al. High VEGFC expression is associated with unique gene expression profiles and predicts adverse prognosis in pediatric and adult acute myeloid leukemia. Blood 2010 Sep 9;116(10):1747-54. PMID: 20522712
	GSE6891	GSM158752	https://www.ncbi.nlm.nih.gov/geo/query/acc.cgi?acc=GSM158752	t(8;21)-positive AML, sample #27	bone marrow or peripheral blood mononuclear cells	total RNA	microarray	Affymetrix Human Genome U133 Plus 2.0 Array	de Jonge HJ, Valk PJ, Veeger NJ, ter Elst A et al. High VEGFC expression is associated with unique gene expression profiles and predicts adverse prognosis in pediatric and adult acute myeloid leukemia. Blood 2010 Sep 9;116(10):1747-54. PMID: 20522712
	GSE6891	GSM158781	https://www.ncbi.nlm.nih.gov/geo/query/acc.cgi?acc=GSM158781	t(8;21)-positive AML, sample #28	bone marrow or peripheral blood mononuclear cells	total RNA	microarray	Affymetrix Human Genome U133 Plus 2.0 Array	de Jonge HJ, Valk PJ, Veeger NJ, ter Elst A et al. High VEGFC expression is associated with unique gene expression profiles and predicts adverse prognosis in pediatric and adult acute myeloid leukemia. Blood 2010 Sep 9;116(10):1747-54. PMID: 20522712
	GSE6891	GSM158799	https://www.ncbi.nlm.nih.gov/geo/query/acc.cgi?acc=GSM158799	t(8;21)-positive AML, sample #29	bone marrow or peripheral blood mononuclear cells	total RNA	microarray	Affymetrix Human Genome U133 Plus 2.0 Array	de Jonge HJ, Valk PJ, Veeger NJ, ter Elst A et al. High VEGFC expression is associated with unique gene expression profiles and predicts adverse prognosis in pediatric and adult acute myeloid leukemia. Blood 2010 Sep 9;116(10):1747-54. PMID: 20522712
	GSE6891	GSM158810	https://www.ncbi.nlm.nih.gov/geo/query/acc.cgi?acc=GSM158810	t(8;21)-positive AML, sample #30	bone marrow or peripheral blood mononuclear cells	total RNA	microarray	Affymetrix Human Genome U133 Plus 2.0 Array	de Jonge HJ, Valk PJ, Veeger NJ, ter Elst A et al. High VEGFC expression is associated with unique gene expression profiles and predicts adverse prognosis in pediatric and adult acute myeloid leukemia. Blood 2010 Sep 9;116(10):1747-54. PMID: 20522712
	GSE6891	GSM158814	https://www.ncbi.nlm.nih.gov/geo/query/acc.cgi?acc=GSM158814	t(8;21)-positive AML, sample #31	bone marrow or peripheral blood mononuclear cells	total RNA	microarray	Affymetrix Human Genome U133 Plus 2.0 Array	de Jonge HJ, Valk PJ, Veeger NJ, ter Elst A et al. High VEGFC expression is associated with unique gene expression profiles and predicts adverse prognosis in pediatric and adult acute myeloid leukemia. Blood 2010 Sep 9;116(10):1747-54. PMID: 20522712
	GSE6891	GSM158861	https://www.ncbi.nlm.nih.gov/geo/query/acc.cgi?acc=GSM158861	t(8;21)-positive AML, sample #32	bone marrow or peripheral blood mononuclear cells	total RNA	microarray	Affymetrix Human Genome U133 Plus 2.0 Array	de Jonge HJ, Valk PJ, Veeger NJ, ter Elst A et al. High VEGFC expression is associated with unique gene expression profiles and predicts adverse prognosis in pediatric and adult acute myeloid leukemia. Blood 2010 Sep 9;116(10):1747-54. PMID: 20522712
	GSE6891	GSM158873	https://www.ncbi.nlm.nih.gov/geo/query/acc.cgi?acc=GSM158873	t(8;21)-positive AML, sample #33	bone marrow or peripheral blood mononuclear cells	total RNA	microarray	Affymetrix Human Genome U133 Plus 2.0 Array	de Jonge HJ, Valk PJ, Veeger NJ, ter Elst A et al. High VEGFC expression is associated with unique gene expression profiles and predicts adverse prognosis in pediatric and adult acute myeloid leukemia. Blood 2010 Sep 9;116(10):1747-54. PMID: 20522712
	GSE6891	GSM158878	https://www.ncbi.nlm.nih.gov/geo/query/acc.cgi?acc=GSM158878	t(8;21)-positive AML, sample #34	bone marrow or peripheral blood mononuclear cells	total RNA	microarray	Affymetrix Human Genome U133 Plus 2.0 Array	de Jonge HJ, Valk PJ, Veeger NJ, ter Elst A et al. High VEGFC expression is associated with unique gene expression profiles and predicts adverse prognosis in pediatric and adult acute myeloid leukemia. Blood 2010 Sep 9;116(10):1747-54. PMID: 20522712
	GSE6891	GSM158899	https://www.ncbi.nlm.nih.gov/geo/query/acc.cgi?acc=GSM158899	t(8;21)-positive AML, sample #35	bone marrow or peripheral blood mononuclear cells	total RNA	microarray	Affymetrix Human Genome U133 Plus 2.0 Array	de Jonge HJ, Valk PJ, Veeger NJ, ter Elst A et al. High VEGFC expression is associated with unique gene expression profiles and predicts adverse prognosis in pediatric and adult acute myeloid leukemia. Blood 2010 Sep 9;116(10):1747-54. PMID: 20522712
	GSE6891	GSM158905	https://www.ncbi.nlm.nih.gov/geo/query/acc.cgi?acc=GSM158905	t(8;21)-positive AML, sample #36	bone marrow or peripheral blood mononuclear cells	total RNA	microarray	Affymetrix Human Genome U133 Plus 2.0 Array	de Jonge HJ, Valk PJ, Veeger NJ, ter Elst A et al. High VEGFC expression is associated with unique gene expression profiles and predicts adverse prognosis in pediatric and adult acute myeloid leukemia. Blood 2010 Sep 9;116(10):1747-54. PMID: 20522712
	GSE6891	GSM158906	https://www.ncbi.nlm.nih.gov/geo/query/acc.cgi?acc=GSM158906	t(8;21)-positive AML, sample #37	bone marrow or peripheral blood mononuclear cells	total RNA	microarray	Affymetrix Human Genome U133 Plus 2.0 Array	de Jonge HJ, Valk PJ, Veeger NJ, ter Elst A et al. High VEGFC expression is associated with unique gene expression profiles and predicts adverse prognosis in pediatric and adult acute myeloid leukemia. Blood 2010 Sep 9;116(10):1747-54. PMID: 20522712
	GSE6891	GSM158911	https://www.ncbi.nlm.nih.gov/geo/query/acc.cgi?acc=GSM158911	t(8;21)-positive AML, sample #38	bone marrow or peripheral blood mononuclear cells	total RNA	microarray	Affymetrix Human Genome U133 Plus 2.0 Array	de Jonge HJ, Valk PJ, Veeger NJ, ter Elst A et al. High VEGFC expression is associated with unique gene expression profiles and predicts adverse prognosis in pediatric and adult acute myeloid leukemia. Blood 2010 Sep 9;116(10):1747-54. PMID: 20522712
	GSE6891	GSM158912	https://www.ncbi.nlm.nih.gov/geo/query/acc.cgi?acc=GSM158912	t(8;21)-positive AML, sample #39	bone marrow or peripheral blood mononuclear cells	total RNA	microarray	Affymetrix Human Genome U133 Plus 2.0 Array	de Jonge HJ, Valk PJ, Veeger NJ, ter Elst A et al. High VEGFC expression is associated with unique gene expression profiles and predicts adverse prognosis in pediatric and adult acute myeloid leukemia. Blood 2010 Sep 9;116(10):1747-54. PMID: 20522712
	GSE6891	GSM158925	https://www.ncbi.nlm.nih.gov/geo/query/acc.cgi?acc=GSM158925	t(8;21)-positive AML, sample #40	bone marrow or peripheral blood mononuclear cells	total RNA	microarray	Affymetrix Human Genome U133 Plus 2.0 Array	de Jonge HJ, Valk PJ, Veeger NJ, ter Elst A et al. High VEGFC expression is associated with unique gene expression profiles and predicts adverse prognosis in pediatric and adult acute myeloid leukemia. Blood 2010 Sep 9;116(10):1747-54. PMID: 20522712
	GSE6891	GSM158927	https://www.ncbi.nlm.nih.gov/geo/query/acc.cgi?acc=GSM158927	t(8;21)-positive AML, sample #41	bone marrow or peripheral blood mononuclear cells	total RNA	microarray	Affymetrix Human Genome U133 Plus 2.0 Array	de Jonge HJ, Valk PJ, Veeger NJ, ter Elst A et al. High VEGFC expression is associated with unique gene expression profiles and predicts adverse prognosis in pediatric and adult acute myeloid leukemia. Blood 2010 Sep 9;116(10):1747-54. PMID: 20522712
	GSE6891	GSM158966	https://www.ncbi.nlm.nih.gov/geo/query/acc.cgi?acc=GSM158966	t(8;21)-positive AML, sample #42	bone marrow or peripheral blood mononuclear cells	total RNA	microarray	Affymetrix Human Genome U133 Plus 2.0 Array	de Jonge HJ, Valk PJ, Veeger NJ, ter Elst A et al. High VEGFC expression is associated with unique gene expression profiles and predicts adverse prognosis in pediatric and adult acute myeloid leukemia. Blood 2010 Sep 9;116(10):1747-54. PMID: 20522712
	GSE6891	GSM158970	https://www.ncbi.nlm.nih.gov/geo/query/acc.cgi?acc=GSM158970	t(8;21)-positive AML, sample #43	bone marrow or peripheral blood mononuclear cells	total RNA	microarray	Affymetrix Human Genome U133 Plus 2.0 Array	de Jonge HJ, Valk PJ, Veeger NJ, ter Elst A et al. High VEGFC expression is associated with unique gene expression profiles and predicts adverse prognosis in pediatric and adult acute myeloid leukemia. Blood 2010 Sep 9;116(10):1747-54. PMID: 20522712
	GSE6891	GSM158982	https://www.ncbi.nlm.nih.gov/geo/query/acc.cgi?acc=GSM158982	t(8;21)-positive AML, sample #44	bone marrow or peripheral blood mononuclear cells	total RNA	microarray	Affymetrix Human Genome U133 Plus 2.0 Array	de Jonge HJ, Valk PJ, Veeger NJ, ter Elst A et al. High VEGFC expression is associated with unique gene expression profiles and predicts adverse prognosis in pediatric and adult acute myeloid leukemia. Blood 2010 Sep 9;116(10):1747-54. PMID: 20522712
	GSE6891	GSM158984	https://www.ncbi.nlm.nih.gov/geo/query/acc.cgi?acc=GSM158984	t(8;21)-positive AML, sample #45	bone marrow or peripheral blood mononuclear cells	total RNA	microarray	Affymetrix Human Genome U133 Plus 2.0 Array	de Jonge HJ, Valk PJ, Veeger NJ, ter Elst A et al. High VEGFC expression is associated with unique gene expression profiles and predicts adverse prognosis in pediatric and adult acute myeloid leukemia. Blood 2010 Sep 9;116(10):1747-54. PMID: 20522712
	GSE6891	GSM158985	https://www.ncbi.nlm.nih.gov/geo/query/acc.cgi?acc=GSM158985	t(8;21)-positive AML, sample #46	bone marrow or peripheral blood mononuclear cells	total RNA	microarray	Affymetrix Human Genome U133 Plus 2.0 Array	de Jonge HJ, Valk PJ, Veeger NJ, ter Elst A et al. High VEGFC expression is associated with unique gene expression profiles and predicts adverse prognosis in pediatric and adult acute myeloid leukemia. Blood 2010 Sep 9;116(10):1747-54. PMID: 20522712
	GSE6891	GSM159005	https://www.ncbi.nlm.nih.gov/geo/query/acc.cgi?acc=GSM159005	t(8;21)-positive AML, sample #47	bone marrow or peripheral blood mononuclear cells	total RNA	microarray	Affymetrix Human Genome U133 Plus 2.0 Array	de Jonge HJ, Valk PJ, Veeger NJ, ter Elst A et al. High VEGFC expression is associated with unique gene expression profiles and predicts adverse prognosis in pediatric and adult acute myeloid leukemia. Blood 2010 Sep 9;116(10):1747-54. PMID: 20522712
	GSE6891	GSM159032	https://www.ncbi.nlm.nih.gov/geo/query/acc.cgi?acc=GSM159032	t(8;21)-positive AML, sample #48	bone marrow or peripheral blood mononuclear cells	total RNA	microarray	Affymetrix Human Genome U133 Plus 2.0 Array	de Jonge HJ, Valk PJ, Veeger NJ, ter Elst A et al. High VEGFC expression is associated with unique gene expression profiles and predicts adverse prognosis in pediatric and adult acute myeloid leukemia. Blood 2010 Sep 9;116(10):1747-54. PMID: 20522712
	GSE6891	GSM159037	https://www.ncbi.nlm.nih.gov/geo/query/acc.cgi?acc=GSM159037	t(8;21)-positive AML, sample #49	bone marrow or peripheral blood mononuclear cells	total RNA	microarray	Affymetrix Human Genome U133 Plus 2.0 Array	de Jonge HJ, Valk PJ, Veeger NJ, ter Elst A et al. High VEGFC expression is associated with unique gene expression profiles and predicts adverse prognosis in pediatric and adult acute myeloid leukemia. Blood 2010 Sep 9;116(10):1747-54. PMID: 20522712
	GSE6891	GSM159050	https://www.ncbi.nlm.nih.gov/geo/query/acc.cgi?acc=GSM159050	t(8;21)-positive AML, sample #50	bone marrow or peripheral blood mononuclear cells	total RNA	microarray	Affymetrix Human Genome U133 Plus 2.0 Array	de Jonge HJ, Valk PJ, Veeger NJ, ter Elst A et al. High VEGFC expression is associated with unique gene expression profiles and predicts adverse prognosis in pediatric and adult acute myeloid leukemia. Blood 2010 Sep 9;116(10):1747-54. PMID: 20522712
	GSE6891	GSM159068	https://www.ncbi.nlm.nih.gov/geo/query/acc.cgi?acc=GSM159068	t(8;21)-positive AML, sample #51	bone marrow or peripheral blood mononuclear cells	total RNA	microarray	Affymetrix Human Genome U133 Plus 2.0 Array	de Jonge HJ, Valk PJ, Veeger NJ, ter Elst A et al. High VEGFC expression is associated with unique gene expression profiles and predicts adverse prognosis in pediatric and adult acute myeloid leukemia. Blood 2010 Sep 9;116(10):1747-54. PMID: 20522712
	GSE6891	GSM159081	https://www.ncbi.nlm.nih.gov/geo/query/acc.cgi?acc=GSM159081	t(8;21)-positive AML, sample #52	bone marrow or peripheral blood mononuclear cells	total RNA	microarray	Affymetrix Human Genome U133 Plus 2.0 Array	de Jonge HJ, Valk PJ, Veeger NJ, ter Elst A et al. High VEGFC expression is associated with unique gene expression profiles and predicts adverse prognosis in pediatric and adult acute myeloid leukemia. Blood 2010 Sep 9;116(10):1747-54. PMID: 20522712
	GSE6891	GSM159097	https://www.ncbi.nlm.nih.gov/geo/query/acc.cgi?acc=GSM159097	t(8;21)-positive AML, sample #53	bone marrow or peripheral blood mononuclear cells	total RNA	microarray	Affymetrix Human Genome U133 Plus 2.0 Array	de Jonge HJ, Valk PJ, Veeger NJ, ter Elst A et al. High VEGFC expression is associated with unique gene expression profiles and predicts adverse prognosis in pediatric and adult acute myeloid leukemia. Blood 2010 Sep 9;116(10):1747-54. PMID: 20522712
	GSE6891	GSM159105	https://www.ncbi.nlm.nih.gov/geo/query/acc.cgi?acc=GSM159105	t(8;21)-positive AML, sample #54	bone marrow or peripheral blood mononuclear cells	total RNA	microarray	Affymetrix Human Genome U133 Plus 2.0 Array	de Jonge HJ, Valk PJ, Veeger NJ, ter Elst A et al. High VEGFC expression is associated with unique gene expression profiles and predicts adverse prognosis in pediatric and adult acute myeloid leukemia. Blood 2010 Sep 9;116(10):1747-54. PMID: 20522712
	GSE6891	GSM159110	https://www.ncbi.nlm.nih.gov/geo/query/acc.cgi?acc=GSM159110	t(8;21)-positive AML, sample #55	bone marrow or peripheral blood mononuclear cells	total RNA	microarray	Affymetrix Human Genome U133 Plus 2.0 Array	de Jonge HJ, Valk PJ, Veeger NJ, ter Elst A et al. High VEGFC expression is associated with unique gene expression profiles and predicts adverse prognosis in pediatric and adult acute myeloid leukemia. Blood 2010 Sep 9;116(10):1747-54. PMID: 20522712
	GSE13159	GSM330387	https://www.ncbi.nlm.nih.gov/geo/query/acc.cgi?acc=GSM330387	t(8;21)-positive AML, sample #56	bone marrow mononuclear cells	total RNA	microarray	Affymetrix Human Genome U133 Plus 2.0 Array	Haferlach T, Kohlmann A, Wieczorek L, Basso G et al. Clinical utility of microarray-based gene expression profiling in the diagnosis and subclassification of leukemia: report from the International Microarray Innovations in Leukemia Study Group. J Clin Oncol 2010 May 20;28(15):2529-37. PMID: 20406941
	GSE13159	GSM330388	https://www.ncbi.nlm.nih.gov/geo/query/acc.cgi?acc=GSM330388	t(8;21)-positive AML, sample #57	bone marrow mononuclear cells	total RNA	microarray	Affymetrix Human Genome U133 Plus 2.0 Array	Haferlach T, Kohlmann A, Wieczorek L, Basso G et al. Clinical utility of microarray-based gene expression profiling in the diagnosis and subclassification of leukemia: report from the International Microarray Innovations in Leukemia Study Group. J Clin Oncol 2010 May 20;28(15):2529-37. PMID: 20406941
	GSE13159	GSM330389	https://www.ncbi.nlm.nih.gov/geo/query/acc.cgi?acc=GSM330389	t(8;21)-positive AML, sample #58	bone marrow mononuclear cells	total RNA	microarray	Affymetrix Human Genome U133 Plus 2.0 Array	Haferlach T, Kohlmann A, Wieczorek L, Basso G et al. Clinical utility of microarray-based gene expression profiling in the diagnosis and subclassification of leukemia: report from the International Microarray Innovations in Leukemia Study Group. J Clin Oncol 2010 May 20;28(15):2529-37. PMID: 20406941
	GSE13159	GSM330390	https://www.ncbi.nlm.nih.gov/geo/query/acc.cgi?acc=GSM330390	t(8;21)-positive AML, sample #59	bone marrow mononuclear cells	total RNA	microarray	Affymetrix Human Genome U133 Plus 2.0 Array	Haferlach T, Kohlmann A, Wieczorek L, Basso G et al. Clinical utility of microarray-based gene expression profiling in the diagnosis and subclassification of leukemia: report from the International Microarray Innovations in Leukemia Study Group. J Clin Oncol 2010 May 20;28(15):2529-37. PMID: 20406941
	GSE13159	GSM330391	https://www.ncbi.nlm.nih.gov/geo/query/acc.cgi?acc=GSM330391	t(8;21)-positive AML, sample #60	bone marrow mononuclear cells	total RNA	microarray	Affymetrix Human Genome U133 Plus 2.0 Array	Haferlach T, Kohlmann A, Wieczorek L, Basso G et al. Clinical utility of microarray-based gene expression profiling in the diagnosis and subclassification of leukemia: report from the International Microarray Innovations in Leukemia Study Group. J Clin Oncol 2010 May 20;28(15):2529-37. PMID: 20406941
	GSE13159	GSM330392	https://www.ncbi.nlm.nih.gov/geo/query/acc.cgi?acc=GSM330392	t(8;21)-positive AML, sample #61	bone marrow mononuclear cells	total RNA	microarray	Affymetrix Human Genome U133 Plus 2.0 Array	Haferlach T, Kohlmann A, Wieczorek L, Basso G et al. Clinical utility of microarray-based gene expression profiling in the diagnosis and subclassification of leukemia: report from the International Microarray Innovations in Leukemia Study Group. J Clin Oncol 2010 May 20;28(15):2529-37. PMID: 20406941
	GSE13159	GSM330393	https://www.ncbi.nlm.nih.gov/geo/query/acc.cgi?acc=GSM330393	t(8;21)-positive AML, sample #62	bone marrow mononuclear cells	total RNA	microarray	Affymetrix Human Genome U133 Plus 2.0 Array	Haferlach T, Kohlmann A, Wieczorek L, Basso G et al. Clinical utility of microarray-based gene expression profiling in the diagnosis and subclassification of leukemia: report from the International Microarray Innovations in Leukemia Study Group. J Clin Oncol 2010 May 20;28(15):2529-37. PMID: 20406941
	GSE13159	GSM330394	https://www.ncbi.nlm.nih.gov/geo/query/acc.cgi?acc=GSM330394	t(8;21)-positive AML, sample #63	bone marrow mononuclear cells	total RNA	microarray	Affymetrix Human Genome U133 Plus 2.0 Array	Haferlach T, Kohlmann A, Wieczorek L, Basso G et al. Clinical utility of microarray-based gene expression profiling in the diagnosis and subclassification of leukemia: report from the International Microarray Innovations in Leukemia Study Group. J Clin Oncol 2010 May 20;28(15):2529-37. PMID: 20406941
	GSE13159	GSM330395	https://www.ncbi.nlm.nih.gov/geo/query/acc.cgi?acc=GSM330395	t(8;21)-positive AML, sample #64	bone marrow mononuclear cells	total RNA	microarray	Affymetrix Human Genome U133 Plus 2.0 Array	Haferlach T, Kohlmann A, Wieczorek L, Basso G et al. Clinical utility of microarray-based gene expression profiling in the diagnosis and subclassification of leukemia: report from the International Microarray Innovations in Leukemia Study Group. J Clin Oncol 2010 May 20;28(15):2529-37. PMID: 20406941
	GSE13159	GSM330396	https://www.ncbi.nlm.nih.gov/geo/query/acc.cgi?acc=GSM330396	t(8;21)-positive AML, sample #65	bone marrow mononuclear cells	total RNA	microarray	Affymetrix Human Genome U133 Plus 2.0 Array	Haferlach T, Kohlmann A, Wieczorek L, Basso G et al. Clinical utility of microarray-based gene expression profiling in the diagnosis and subclassification of leukemia: report from the International Microarray Innovations in Leukemia Study Group. J Clin Oncol 2010 May 20;28(15):2529-37. PMID: 20406941
	GSE13159	GSM330397	https://www.ncbi.nlm.nih.gov/geo/query/acc.cgi?acc=GSM330397	t(8;21)-positive AML, sample #66	bone marrow mononuclear cells	total RNA	microarray	Affymetrix Human Genome U133 Plus 2.0 Array	Haferlach T, Kohlmann A, Wieczorek L, Basso G et al. Clinical utility of microarray-based gene expression profiling in the diagnosis and subclassification of leukemia: report from the International Microarray Innovations in Leukemia Study Group. J Clin Oncol 2010 May 20;28(15):2529-37. PMID: 20406941
	GSE13159	GSM330398	https://www.ncbi.nlm.nih.gov/geo/query/acc.cgi?acc=GSM330398	t(8;21)-positive AML, sample #67	bone marrow mononuclear cells	total RNA	microarray	Affymetrix Human Genome U133 Plus 2.0 Array	Haferlach T, Kohlmann A, Wieczorek L, Basso G et al. Clinical utility of microarray-based gene expression profiling in the diagnosis and subclassification of leukemia: report from the International Microarray Innovations in Leukemia Study Group. J Clin Oncol 2010 May 20;28(15):2529-37. PMID: 20406941
	GSE13159	GSM330399	https://www.ncbi.nlm.nih.gov/geo/query/acc.cgi?acc=GSM330399	t(8;21)-positive AML, sample #68	bone marrow mononuclear cells	total RNA	microarray	Affymetrix Human Genome U133 Plus 2.0 Array	Haferlach T, Kohlmann A, Wieczorek L, Basso G et al. Clinical utility of microarray-based gene expression profiling in the diagnosis and subclassification of leukemia: report from the International Microarray Innovations in Leukemia Study Group. J Clin Oncol 2010 May 20;28(15):2529-37. PMID: 20406941
	GSE13159	GSM330400	https://www.ncbi.nlm.nih.gov/geo/query/acc.cgi?acc=GSM330400	t(8;21)-positive AML, sample #69	bone marrow mononuclear cells	total RNA	microarray	Affymetrix Human Genome U133 Plus 2.0 Array	Haferlach T, Kohlmann A, Wieczorek L, Basso G et al. Clinical utility of microarray-based gene expression profiling in the diagnosis and subclassification of leukemia: report from the International Microarray Innovations in Leukemia Study Group. J Clin Oncol 2010 May 20;28(15):2529-37. PMID: 20406941
	GSE13159	GSM330401	https://www.ncbi.nlm.nih.gov/geo/query/acc.cgi?acc=GSM330401	t(8;21)-positive AML, sample #70	bone marrow mononuclear cells	total RNA	microarray	Affymetrix Human Genome U133 Plus 2.0 Array	Haferlach T, Kohlmann A, Wieczorek L, Basso G et al. Clinical utility of microarray-based gene expression profiling in the diagnosis and subclassification of leukemia: report from the International Microarray Innovations in Leukemia Study Group. J Clin Oncol 2010 May 20;28(15):2529-37. PMID: 20406941
	GSE13159	GSM330402	https://www.ncbi.nlm.nih.gov/geo/query/acc.cgi?acc=GSM330402	t(8;21)-positive AML, sample #71	bone marrow mononuclear cells	total RNA	microarray	Affymetrix Human Genome U133 Plus 2.0 Array	Haferlach T, Kohlmann A, Wieczorek L, Basso G et al. Clinical utility of microarray-based gene expression profiling in the diagnosis and subclassification of leukemia: report from the International Microarray Innovations in Leukemia Study Group. J Clin Oncol 2010 May 20;28(15):2529-37. PMID: 20406941
	GSE13159	GSM330403	https://www.ncbi.nlm.nih.gov/geo/query/acc.cgi?acc=GSM330403	t(8;21)-positive AML, sample #72	bone marrow mononuclear cells	total RNA	microarray	Affymetrix Human Genome U133 Plus 2.0 Array	Haferlach T, Kohlmann A, Wieczorek L, Basso G et al. Clinical utility of microarray-based gene expression profiling in the diagnosis and subclassification of leukemia: report from the International Microarray Innovations in Leukemia Study Group. J Clin Oncol 2010 May 20;28(15):2529-37. PMID: 20406941
	GSE13159	GSM330404	https://www.ncbi.nlm.nih.gov/geo/query/acc.cgi?acc=GSM330404	t(8;21)-positive AML, sample #73	bone marrow mononuclear cells	total RNA	microarray	Affymetrix Human Genome U133 Plus 2.0 Array	Haferlach T, Kohlmann A, Wieczorek L, Basso G et al. Clinical utility of microarray-based gene expression profiling in the diagnosis and subclassification of leukemia: report from the International Microarray Innovations in Leukemia Study Group. J Clin Oncol 2010 May 20;28(15):2529-37. PMID: 20406941
	GSE13159	GSM330405	https://www.ncbi.nlm.nih.gov/geo/query/acc.cgi?acc=GSM330405	t(8;21)-positive AML, sample #74	bone marrow mononuclear cells	total RNA	microarray	Affymetrix Human Genome U133 Plus 2.0 Array	Haferlach T, Kohlmann A, Wieczorek L, Basso G et al. Clinical utility of microarray-based gene expression profiling in the diagnosis and subclassification of leukemia: report from the International Microarray Innovations in Leukemia Study Group. J Clin Oncol 2010 May 20;28(15):2529-37. PMID: 20406941
	GSE13159	GSM330406	https://www.ncbi.nlm.nih.gov/geo/query/acc.cgi?acc=GSM330406	t(8;21)-positive AML, sample #75	bone marrow mononuclear cells	total RNA	microarray	Affymetrix Human Genome U133 Plus 2.0 Array	Haferlach T, Kohlmann A, Wieczorek L, Basso G et al. Clinical utility of microarray-based gene expression profiling in the diagnosis and subclassification of leukemia: report from the International Microarray Innovations in Leukemia Study Group. J Clin Oncol 2010 May 20;28(15):2529-37. PMID: 20406941
	GSE13159	GSM330407	https://www.ncbi.nlm.nih.gov/geo/query/acc.cgi?acc=GSM330407	t(8;21)-positive AML, sample #76	bone marrow mononuclear cells	total RNA	microarray	Affymetrix Human Genome U133 Plus 2.0 Array	Haferlach T, Kohlmann A, Wieczorek L, Basso G et al. Clinical utility of microarray-based gene expression profiling in the diagnosis and subclassification of leukemia: report from the International Microarray Innovations in Leukemia Study Group. J Clin Oncol 2010 May 20;28(15):2529-37. PMID: 20406941
	GSE13159	GSM330408	https://www.ncbi.nlm.nih.gov/geo/query/acc.cgi?acc=GSM330408	t(8;21)-positive AML, sample #77	bone marrow mononuclear cells	total RNA	microarray	Affymetrix Human Genome U133 Plus 2.0 Array	Haferlach T, Kohlmann A, Wieczorek L, Basso G et al. Clinical utility of microarray-based gene expression profiling in the diagnosis and subclassification of leukemia: report from the International Microarray Innovations in Leukemia Study Group. J Clin Oncol 2010 May 20;28(15):2529-37. PMID: 20406941
	GSE13159	GSM330409	https://www.ncbi.nlm.nih.gov/geo/query/acc.cgi?acc=GSM330409	t(8;21)-positive AML, sample #78	bone marrow mononuclear cells	total RNA	microarray	Affymetrix Human Genome U133 Plus 2.0 Array	Haferlach T, Kohlmann A, Wieczorek L, Basso G et al. Clinical utility of microarray-based gene expression profiling in the diagnosis and subclassification of leukemia: report from the International Microarray Innovations in Leukemia Study Group. J Clin Oncol 2010 May 20;28(15):2529-37. PMID: 20406941
	GSE13159	GSM330410	https://www.ncbi.nlm.nih.gov/geo/query/acc.cgi?acc=GSM330410	t(8;21)-positive AML, sample #79	bone marrow mononuclear cells	total RNA	microarray	Affymetrix Human Genome U133 Plus 2.0 Array	Haferlach T, Kohlmann A, Wieczorek L, Basso G et al. Clinical utility of microarray-based gene expression profiling in the diagnosis and subclassification of leukemia: report from the International Microarray Innovations in Leukemia Study Group. J Clin Oncol 2010 May 20;28(15):2529-37. PMID: 20406941
	GSE13159	GSM330411	https://www.ncbi.nlm.nih.gov/geo/query/acc.cgi?acc=GSM330411	t(8;21)-positive AML, sample #80	bone marrow mononuclear cells	total RNA	microarray	Affymetrix Human Genome U133 Plus 2.0 Array	Haferlach T, Kohlmann A, Wieczorek L, Basso G et al. Clinical utility of microarray-based gene expression profiling in the diagnosis and subclassification of leukemia: report from the International Microarray Innovations in Leukemia Study Group. J Clin Oncol 2010 May 20;28(15):2529-37. PMID: 20406941
	GSE13159	GSM330412	https://www.ncbi.nlm.nih.gov/geo/query/acc.cgi?acc=GSM330412	t(8;21)-positive AML, sample #81	bone marrow mononuclear cells	total RNA	microarray	Affymetrix Human Genome U133 Plus 2.0 Array	Haferlach T, Kohlmann A, Wieczorek L, Basso G et al. Clinical utility of microarray-based gene expression profiling in the diagnosis and subclassification of leukemia: report from the International Microarray Innovations in Leukemia Study Group. J Clin Oncol 2010 May 20;28(15):2529-37. PMID: 20406941
	GSE13159	GSM330413	https://www.ncbi.nlm.nih.gov/geo/query/acc.cgi?acc=GSM330413	t(8;21)-positive AML, sample #82	bone marrow mononuclear cells	total RNA	microarray	Affymetrix Human Genome U133 Plus 2.0 Array	Haferlach T, Kohlmann A, Wieczorek L, Basso G et al. Clinical utility of microarray-based gene expression profiling in the diagnosis and subclassification of leukemia: report from the International Microarray Innovations in Leukemia Study Group. J Clin Oncol 2010 May 20;28(15):2529-37. PMID: 20406941
	GSE13159	GSM330414	https://www.ncbi.nlm.nih.gov/geo/query/acc.cgi?acc=GSM330414	t(8;21)-positive AML, sample #83	bone marrow mononuclear cells	total RNA	microarray	Affymetrix Human Genome U133 Plus 2.0 Array	Haferlach T, Kohlmann A, Wieczorek L, Basso G et al. Clinical utility of microarray-based gene expression profiling in the diagnosis and subclassification of leukemia: report from the International Microarray Innovations in Leukemia Study Group. J Clin Oncol 2010 May 20;28(15):2529-37. PMID: 20406941
	GSE13159	GSM330415	https://www.ncbi.nlm.nih.gov/geo/query/acc.cgi?acc=GSM330415	t(8;21)-positive AML, sample #84	bone marrow mononuclear cells	total RNA	microarray	Affymetrix Human Genome U133 Plus 2.0 Array	Haferlach T, Kohlmann A, Wieczorek L, Basso G et al. Clinical utility of microarray-based gene expression profiling in the diagnosis and subclassification of leukemia: report from the International Microarray Innovations in Leukemia Study Group. J Clin Oncol 2010 May 20;28(15):2529-37. PMID: 20406941
	GSE13159	GSM330416	https://www.ncbi.nlm.nih.gov/geo/query/acc.cgi?acc=GSM330416	t(8;21)-positive AML, sample #85	bone marrow mononuclear cells	total RNA	microarray	Affymetrix Human Genome U133 Plus 2.0 Array	Haferlach T, Kohlmann A, Wieczorek L, Basso G et al. Clinical utility of microarray-based gene expression profiling in the diagnosis and subclassification of leukemia: report from the International Microarray Innovations in Leukemia Study Group. J Clin Oncol 2010 May 20;28(15):2529-37. PMID: 20406941
	GSE13159	GSM330417	https://www.ncbi.nlm.nih.gov/geo/query/acc.cgi?acc=GSM330417	t(8;21)-positive AML, sample #86	bone marrow mononuclear cells	total RNA	microarray	Affymetrix Human Genome U133 Plus 2.0 Array	Haferlach T, Kohlmann A, Wieczorek L, Basso G et al. Clinical utility of microarray-based gene expression profiling in the diagnosis and subclassification of leukemia: report from the International Microarray Innovations in Leukemia Study Group. J Clin Oncol 2010 May 20;28(15):2529-37. PMID: 20406941
	GSE13159	GSM330418	https://www.ncbi.nlm.nih.gov/geo/query/acc.cgi?acc=GSM330418	t(8;21)-positive AML, sample #87	bone marrow mononuclear cells	total RNA	microarray	Affymetrix Human Genome U133 Plus 2.0 Array	Haferlach T, Kohlmann A, Wieczorek L, Basso G et al. Clinical utility of microarray-based gene expression profiling in the diagnosis and subclassification of leukemia: report from the International Microarray Innovations in Leukemia Study Group. J Clin Oncol 2010 May 20;28(15):2529-37. PMID: 20406941
	GSE13159	GSM330419	https://www.ncbi.nlm.nih.gov/geo/query/acc.cgi?acc=GSM330419	t(8;21)-positive AML, sample #88	bone marrow mononuclear cells	total RNA	microarray	Affymetrix Human Genome U133 Plus 2.0 Array	Haferlach T, Kohlmann A, Wieczorek L, Basso G et al. Clinical utility of microarray-based gene expression profiling in the diagnosis and subclassification of leukemia: report from the International Microarray Innovations in Leukemia Study Group. J Clin Oncol 2010 May 20;28(15):2529-37. PMID: 20406941
	GSE13159	GSM330420	https://www.ncbi.nlm.nih.gov/geo/query/acc.cgi?acc=GSM330420	t(8;21)-positive AML, sample #89	bone marrow mononuclear cells	total RNA	microarray	Affymetrix Human Genome U133 Plus 2.0 Array	Haferlach T, Kohlmann A, Wieczorek L, Basso G et al. Clinical utility of microarray-based gene expression profiling in the diagnosis and subclassification of leukemia: report from the International Microarray Innovations in Leukemia Study Group. J Clin Oncol 2010 May 20;28(15):2529-37. PMID: 20406941
	GSE13159	GSM330421	https://www.ncbi.nlm.nih.gov/geo/query/acc.cgi?acc=GSM330421	t(8;21)-positive AML, sample #90	bone marrow mononuclear cells	total RNA	microarray	Affymetrix Human Genome U133 Plus 2.0 Array	Haferlach T, Kohlmann A, Wieczorek L, Basso G et al. Clinical utility of microarray-based gene expression profiling in the diagnosis and subclassification of leukemia: report from the International Microarray Innovations in Leukemia Study Group. J Clin Oncol 2010 May 20;28(15):2529-37. PMID: 20406941
	GSE13159	GSM330422	https://www.ncbi.nlm.nih.gov/geo/query/acc.cgi?acc=GSM330422	t(8;21)-positive AML, sample #91	bone marrow mononuclear cells	total RNA	microarray	Affymetrix Human Genome U133 Plus 2.0 Array	Haferlach T, Kohlmann A, Wieczorek L, Basso G et al. Clinical utility of microarray-based gene expression profiling in the diagnosis and subclassification of leukemia: report from the International Microarray Innovations in Leukemia Study Group. J Clin Oncol 2010 May 20;28(15):2529-37. PMID: 20406941
	GSE13159	GSM330423	https://www.ncbi.nlm.nih.gov/geo/query/acc.cgi?acc=GSM330423	t(8;21)-positive AML, sample #92	bone marrow mononuclear cells	total RNA	microarray	Affymetrix Human Genome U133 Plus 2.0 Array	Haferlach T, Kohlmann A, Wieczorek L, Basso G et al. Clinical utility of microarray-based gene expression profiling in the diagnosis and subclassification of leukemia: report from the International Microarray Innovations in Leukemia Study Group. J Clin Oncol 2010 May 20;28(15):2529-37. PMID: 20406941
	GSE13159	GSM330424	https://www.ncbi.nlm.nih.gov/geo/query/acc.cgi?acc=GSM330424	t(8;21)-positive AML, sample #93	bone marrow mononuclear cells	total RNA	microarray	Affymetrix Human Genome U133 Plus 2.0 Array	Haferlach T, Kohlmann A, Wieczorek L, Basso G et al. Clinical utility of microarray-based gene expression profiling in the diagnosis and subclassification of leukemia: report from the International Microarray Innovations in Leukemia Study Group. J Clin Oncol 2010 May 20;28(15):2529-37. PMID: 20406941
	GSE13159	GSM330425	https://www.ncbi.nlm.nih.gov/geo/query/acc.cgi?acc=GSM330425	t(8;21)-positive AML, sample #94	bone marrow mononuclear cells	total RNA	microarray	Affymetrix Human Genome U133 Plus 2.0 Array	Haferlach T, Kohlmann A, Wieczorek L, Basso G et al. Clinical utility of microarray-based gene expression profiling in the diagnosis and subclassification of leukemia: report from the International Microarray Innovations in Leukemia Study Group. J Clin Oncol 2010 May 20;28(15):2529-37. PMID: 20406941
	GSE13159	GSM330426	https://www.ncbi.nlm.nih.gov/geo/query/acc.cgi?acc=GSM330426	t(8;21)-positive AML, sample #95	bone marrow mononuclear cells	total RNA	microarray	Affymetrix Human Genome U133 Plus 2.0 Array	Haferlach T, Kohlmann A, Wieczorek L, Basso G et al. Clinical utility of microarray-based gene expression profiling in the diagnosis and subclassification of leukemia: report from the International Microarray Innovations in Leukemia Study Group. J Clin Oncol 2010 May 20;28(15):2529-37. PMID: 20406941
	GSE17855	GSM445922	https://www.ncbi.nlm.nih.gov/geo/query/acc.cgi?acc=GSM445922	t(8;21)-positive AML, sample #96	bone marrow or peripheral blood mononuclear cells	total RNA	microarray	Affymetrix Human Genome U133 Plus 2.0 Array	Balgobind BV, Van den Heuvel-Eibrink MM, De Menezes RX, Reinhardt D et al. Evaluation of gene expression signatures predictive of cytogenetic and molecular subtypes of pediatric acute myeloid leukemia. Haematologica 2011 Feb;96(2):221-30. PMID: 20971820
	GSE17855	GSM445935	https://www.ncbi.nlm.nih.gov/geo/query/acc.cgi?acc=GSM445935	t(8;21)-positive AML, sample #97	bone marrow or peripheral blood mononuclear cells	total RNA	microarray	Affymetrix Human Genome U133 Plus 2.0 Array	Balgobind BV, Van den Heuvel-Eibrink MM, De Menezes RX, Reinhardt D et al. Evaluation of gene expression signatures predictive of cytogenetic and molecular subtypes of pediatric acute myeloid leukemia. Haematologica 2011 Feb;96(2):221-30. PMID: 20971820
	GSE17855	GSM445938	https://www.ncbi.nlm.nih.gov/geo/query/acc.cgi?acc=GSM445938	t(8;21)-positive AML, sample #98	bone marrow or peripheral blood mononuclear cells	total RNA	microarray	Affymetrix Human Genome U133 Plus 2.0 Array	Balgobind BV, Van den Heuvel-Eibrink MM, De Menezes RX, Reinhardt D et al. Evaluation of gene expression signatures predictive of cytogenetic and molecular subtypes of pediatric acute myeloid leukemia. Haematologica 2011 Feb;96(2):221-30. PMID: 20971820
	GSE17855	GSM445943	https://www.ncbi.nlm.nih.gov/geo/query/acc.cgi?acc=GSM445943	t(8;21)-positive AML, sample #99	bone marrow or peripheral blood mononuclear cells	total RNA	microarray	Affymetrix Human Genome U133 Plus 2.0 Array	Balgobind BV, Van den Heuvel-Eibrink MM, De Menezes RX, Reinhardt D et al. Evaluation of gene expression signatures predictive of cytogenetic and molecular subtypes of pediatric acute myeloid leukemia. Haematologica 2011 Feb;96(2):221-30. PMID: 20971820
	GSE17855	GSM445950	https://www.ncbi.nlm.nih.gov/geo/query/acc.cgi?acc=GSM445950	t(8;21)-positive AML, sample #100	bone marrow or peripheral blood mononuclear cells	total RNA	microarray	Affymetrix Human Genome U133 Plus 2.0 Array	Balgobind BV, Van den Heuvel-Eibrink MM, De Menezes RX, Reinhardt D et al. Evaluation of gene expression signatures predictive of cytogenetic and molecular subtypes of pediatric acute myeloid leukemia. Haematologica 2011 Feb;96(2):221-30. PMID: 20971820
	GSE17855	GSM445959	https://www.ncbi.nlm.nih.gov/geo/query/acc.cgi?acc=GSM445959	t(8;21)-positive AML, sample #101	bone marrow or peripheral blood mononuclear cells	total RNA	microarray	Affymetrix Human Genome U133 Plus 2.0 Array	Balgobind BV, Van den Heuvel-Eibrink MM, De Menezes RX, Reinhardt D et al. Evaluation of gene expression signatures predictive of cytogenetic and molecular subtypes of pediatric acute myeloid leukemia. Haematologica 2011 Feb;96(2):221-30. PMID: 20971820
	GSE17855	GSM445964	https://www.ncbi.nlm.nih.gov/geo/query/acc.cgi?acc=GSM445964	t(8;21)-positive AML, sample #102	bone marrow or peripheral blood mononuclear cells	total RNA	microarray	Affymetrix Human Genome U133 Plus 2.0 Array	Balgobind BV, Van den Heuvel-Eibrink MM, De Menezes RX, Reinhardt D et al. Evaluation of gene expression signatures predictive of cytogenetic and molecular subtypes of pediatric acute myeloid leukemia. Haematologica 2011 Feb;96(2):221-30. PMID: 20971820
	GSE17855	GSM445970	https://www.ncbi.nlm.nih.gov/geo/query/acc.cgi?acc=GSM445970	t(8;21)-positive AML, sample #103	bone marrow or peripheral blood mononuclear cells	total RNA	microarray	Affymetrix Human Genome U133 Plus 2.0 Array	Balgobind BV, Van den Heuvel-Eibrink MM, De Menezes RX, Reinhardt D et al. Evaluation of gene expression signatures predictive of cytogenetic and molecular subtypes of pediatric acute myeloid leukemia. Haematologica 2011 Feb;96(2):221-30. PMID: 20971820
	GSE17855	GSM445972	https://www.ncbi.nlm.nih.gov/geo/query/acc.cgi?acc=GSM445972	t(8;21)-positive AML, sample #104	bone marrow or peripheral blood mononuclear cells	total RNA	microarray	Affymetrix Human Genome U133 Plus 2.0 Array	Balgobind BV, Van den Heuvel-Eibrink MM, De Menezes RX, Reinhardt D et al. Evaluation of gene expression signatures predictive of cytogenetic and molecular subtypes of pediatric acute myeloid leukemia. Haematologica 2011 Feb;96(2):221-30. PMID: 20971820
	GSE17855	GSM445983	https://www.ncbi.nlm.nih.gov/geo/query/acc.cgi?acc=GSM445983	t(8;21)-positive AML, sample #105	bone marrow or peripheral blood mononuclear cells	total RNA	microarray	Affymetrix Human Genome U133 Plus 2.0 Array	Balgobind BV, Van den Heuvel-Eibrink MM, De Menezes RX, Reinhardt D et al. Evaluation of gene expression signatures predictive of cytogenetic and molecular subtypes of pediatric acute myeloid leukemia. Haematologica 2011 Feb;96(2):221-30. PMID: 20971820
	GSE17855	GSM445989	https://www.ncbi.nlm.nih.gov/geo/query/acc.cgi?acc=GSM445989	t(8;21)-positive AML, sample #106	bone marrow or peripheral blood mononuclear cells	total RNA	microarray	Affymetrix Human Genome U133 Plus 2.0 Array	Balgobind BV, Van den Heuvel-Eibrink MM, De Menezes RX, Reinhardt D et al. Evaluation of gene expression signatures predictive of cytogenetic and molecular subtypes of pediatric acute myeloid leukemia. Haematologica 2011 Feb;96(2):221-30. PMID: 20971820
	GSE17855	GSM445990	https://www.ncbi.nlm.nih.gov/geo/query/acc.cgi?acc=GSM445990	t(8;21)-positive AML, sample #107	bone marrow or peripheral blood mononuclear cells	total RNA	microarray	Affymetrix Human Genome U133 Plus 2.0 Array	Balgobind BV, Van den Heuvel-Eibrink MM, De Menezes RX, Reinhardt D et al. Evaluation of gene expression signatures predictive of cytogenetic and molecular subtypes of pediatric acute myeloid leukemia. Haematologica 2011 Feb;96(2):221-30. PMID: 20971820
	GSE17855	GSM446010	https://www.ncbi.nlm.nih.gov/geo/query/acc.cgi?acc=GSM446010	t(8;21)-positive AML, sample #108	bone marrow or peripheral blood mononuclear cells	total RNA	microarray	Affymetrix Human Genome U133 Plus 2.0 Array	Balgobind BV, Van den Heuvel-Eibrink MM, De Menezes RX, Reinhardt D et al. Evaluation of gene expression signatures predictive of cytogenetic and molecular subtypes of pediatric acute myeloid leukemia. Haematologica 2011 Feb;96(2):221-30. PMID: 20971820
	GSE17855	GSM446017	https://www.ncbi.nlm.nih.gov/geo/query/acc.cgi?acc=GSM446017	t(8;21)-positive AML, sample #109	bone marrow or peripheral blood mononuclear cells	total RNA	microarray	Affymetrix Human Genome U133 Plus 2.0 Array	Balgobind BV, Van den Heuvel-Eibrink MM, De Menezes RX, Reinhardt D et al. Evaluation of gene expression signatures predictive of cytogenetic and molecular subtypes of pediatric acute myeloid leukemia. Haematologica 2011 Feb;96(2):221-30. PMID: 20971820
	GSE17855	GSM446025	https://www.ncbi.nlm.nih.gov/geo/query/acc.cgi?acc=GSM446025	t(8;21)-positive AML, sample #110	bone marrow or peripheral blood mononuclear cells	total RNA	microarray	Affymetrix Human Genome U133 Plus 2.0 Array	Balgobind BV, Van den Heuvel-Eibrink MM, De Menezes RX, Reinhardt D et al. Evaluation of gene expression signatures predictive of cytogenetic and molecular subtypes of pediatric acute myeloid leukemia. Haematologica 2011 Feb;96(2):221-30. PMID: 20971820
	GSE17855	GSM446034	https://www.ncbi.nlm.nih.gov/geo/query/acc.cgi?acc=GSM446034	t(8;21)-positive AML, sample #111	bone marrow or peripheral blood mononuclear cells	total RNA	microarray	Affymetrix Human Genome U133 Plus 2.0 Array	Balgobind BV, Van den Heuvel-Eibrink MM, De Menezes RX, Reinhardt D et al. Evaluation of gene expression signatures predictive of cytogenetic and molecular subtypes of pediatric acute myeloid leukemia. Haematologica 2011 Feb;96(2):221-30. PMID: 20971820
	GSE17855	GSM446051	https://www.ncbi.nlm.nih.gov/geo/query/acc.cgi?acc=GSM446051	t(8;21)-positive AML, sample #112	bone marrow or peripheral blood mononuclear cells	total RNA	microarray	Affymetrix Human Genome U133 Plus 2.0 Array	Balgobind BV, Van den Heuvel-Eibrink MM, De Menezes RX, Reinhardt D et al. Evaluation of gene expression signatures predictive of cytogenetic and molecular subtypes of pediatric acute myeloid leukemia. Haematologica 2011 Feb;96(2):221-30. PMID: 20971820
	GSE17855	GSM446054	https://www.ncbi.nlm.nih.gov/geo/query/acc.cgi?acc=GSM446054	t(8;21)-positive AML, sample #113	bone marrow or peripheral blood mononuclear cells	total RNA	microarray	Affymetrix Human Genome U133 Plus 2.0 Array	Balgobind BV, Van den Heuvel-Eibrink MM, De Menezes RX, Reinhardt D et al. Evaluation of gene expression signatures predictive of cytogenetic and molecular subtypes of pediatric acute myeloid leukemia. Haematologica 2011 Feb;96(2):221-30. PMID: 20971820
	GSE17855	GSM446055	https://www.ncbi.nlm.nih.gov/geo/query/acc.cgi?acc=GSM446055	t(8;21)-positive AML, sample #114	bone marrow or peripheral blood mononuclear cells	total RNA	microarray	Affymetrix Human Genome U133 Plus 2.0 Array	Balgobind BV, Van den Heuvel-Eibrink MM, De Menezes RX, Reinhardt D et al. Evaluation of gene expression signatures predictive of cytogenetic and molecular subtypes of pediatric acute myeloid leukemia. Haematologica 2011 Feb;96(2):221-30. PMID: 20971820
	GSE17855	GSM446057	https://www.ncbi.nlm.nih.gov/geo/query/acc.cgi?acc=GSM446057	t(8;21)-positive AML, sample #115	bone marrow or peripheral blood mononuclear cells	total RNA	microarray	Affymetrix Human Genome U133 Plus 2.0 Array	Balgobind BV, Van den Heuvel-Eibrink MM, De Menezes RX, Reinhardt D et al. Evaluation of gene expression signatures predictive of cytogenetic and molecular subtypes of pediatric acute myeloid leukemia. Haematologica 2011 Feb;96(2):221-30. PMID: 20971820
	GSE17855	GSM446066	https://www.ncbi.nlm.nih.gov/geo/query/acc.cgi?acc=GSM446066	t(8;21)-positive AML, sample #116	bone marrow or peripheral blood mononuclear cells	total RNA	microarray	Affymetrix Human Genome U133 Plus 2.0 Array	Balgobind BV, Van den Heuvel-Eibrink MM, De Menezes RX, Reinhardt D et al. Evaluation of gene expression signatures predictive of cytogenetic and molecular subtypes of pediatric acute myeloid leukemia. Haematologica 2011 Feb;96(2):221-30. PMID: 20971820
	GSE17855	GSM446067	https://www.ncbi.nlm.nih.gov/geo/query/acc.cgi?acc=GSM446067	t(8;21)-positive AML, sample #117	bone marrow or peripheral blood mononuclear cells	total RNA	microarray	Affymetrix Human Genome U133 Plus 2.0 Array	Balgobind BV, Van den Heuvel-Eibrink MM, De Menezes RX, Reinhardt D et al. Evaluation of gene expression signatures predictive of cytogenetic and molecular subtypes of pediatric acute myeloid leukemia. Haematologica 2011 Feb;96(2):221-30. PMID: 20971820
	GSE17855	GSM446123	https://www.ncbi.nlm.nih.gov/geo/query/acc.cgi?acc=GSM446123	t(8;21)-positive AML, sample #118	bone marrow or peripheral blood mononuclear cells	total RNA	microarray	Affymetrix Human Genome U133 Plus 2.0 Array	Balgobind BV, Van den Heuvel-Eibrink MM, De Menezes RX, Reinhardt D et al. Evaluation of gene expression signatures predictive of cytogenetic and molecular subtypes of pediatric acute myeloid leukemia. Haematologica 2011 Feb;96(2):221-30. PMID: 20971820
	GSE17855	GSM446125	https://www.ncbi.nlm.nih.gov/geo/query/acc.cgi?acc=GSM446125	t(8;21)-positive AML, sample #119	bone marrow or peripheral blood mononuclear cells	total RNA	microarray	Affymetrix Human Genome U133 Plus 2.0 Array	Balgobind BV, Van den Heuvel-Eibrink MM, De Menezes RX, Reinhardt D et al. Evaluation of gene expression signatures predictive of cytogenetic and molecular subtypes of pediatric acute myeloid leukemia. Haematologica 2011 Feb;96(2):221-30. PMID: 20971820
	GSE17855	GSM446128	https://www.ncbi.nlm.nih.gov/geo/query/acc.cgi?acc=GSM446128	t(8;21)-positive AML, sample #120	bone marrow or peripheral blood mononuclear cells	total RNA	microarray	Affymetrix Human Genome U133 Plus 2.0 Array	Balgobind BV, Van den Heuvel-Eibrink MM, De Menezes RX, Reinhardt D et al. Evaluation of gene expression signatures predictive of cytogenetic and molecular subtypes of pediatric acute myeloid leukemia. Haematologica 2011 Feb;96(2):221-30. PMID: 20971820
	GSE17855	GSM446129	https://www.ncbi.nlm.nih.gov/geo/query/acc.cgi?acc=GSM446129	t(8;21)-positive AML, sample #121	bone marrow or peripheral blood mononuclear cells	total RNA	microarray	Affymetrix Human Genome U133 Plus 2.0 Array	Balgobind BV, Van den Heuvel-Eibrink MM, De Menezes RX, Reinhardt D et al. Evaluation of gene expression signatures predictive of cytogenetic and molecular subtypes of pediatric acute myeloid leukemia. Haematologica 2011 Feb;96(2):221-30. PMID: 20971820
	GSE17855	GSM446139	https://www.ncbi.nlm.nih.gov/geo/query/acc.cgi?acc=GSM446139	t(8;21)-positive AML, sample #122	bone marrow or peripheral blood mononuclear cells	total RNA	microarray	Affymetrix Human Genome U133 Plus 2.0 Array	Balgobind BV, Van den Heuvel-Eibrink MM, De Menezes RX, Reinhardt D et al. Evaluation of gene expression signatures predictive of cytogenetic and molecular subtypes of pediatric acute myeloid leukemia. Haematologica 2011 Feb;96(2):221-30. PMID: 20971820
	GSE17855	GSM446146	https://www.ncbi.nlm.nih.gov/geo/query/acc.cgi?acc=GSM446146	t(8;21)-positive AML, sample #123	bone marrow or peripheral blood mononuclear cells	total RNA	microarray	Affymetrix Human Genome U133 Plus 2.0 Array	Balgobind BV, Van den Heuvel-Eibrink MM, De Menezes RX, Reinhardt D et al. Evaluation of gene expression signatures predictive of cytogenetic and molecular subtypes of pediatric acute myeloid leukemia. Haematologica 2011 Feb;96(2):221-30. PMID: 20971820
	GSE29883	GSM740083	https://www.ncbi.nlm.nih.gov/geo/query/acc.cgi?acc=GSM740083	t(8;21)-positive AML, sample #124	bone marrow mononuclear cells	total RNA	microarray	Affymetrix Human Genome U133 Plus 2.0 Array	Lück SC, Russ AC, Botzenhardt U, Paschka P et al. Deregulated apoptosis signaling in core-binding factor leukemia differentiates clinically relevant, molecular marker-independent subgroups. Leukemia 2011 Nov;25(11):1728-38. PMID: 21701487
	GSE29883	GSM740087	https://www.ncbi.nlm.nih.gov/geo/query/acc.cgi?acc=GSM740087	t(8;21)-positive AML, sample #125	bone marrow mononuclear cells	total RNA	microarray	Affymetrix Human Genome U133 Plus 2.0 Array	Lück SC, Russ AC, Botzenhardt U, Paschka P et al. Deregulated apoptosis signaling in core-binding factor leukemia differentiates clinically relevant, molecular marker-independent subgroups. Leukemia 2011 Nov;25(11):1728-38. PMID: 21701487
	GSE29883	GSM740088	https://www.ncbi.nlm.nih.gov/geo/query/acc.cgi?acc=GSM740088	t(8;21)-positive AML, sample #126	bone marrow mononuclear cells	total RNA	microarray	Affymetrix Human Genome U133 Plus 2.0 Array	Lück SC, Russ AC, Botzenhardt U, Paschka P et al. Deregulated apoptosis signaling in core-binding factor leukemia differentiates clinically relevant, molecular marker-independent subgroups. Leukemia 2011 Nov;25(11):1728-38. PMID: 21701487
	GSE12662	GSM317736	https://www.ncbi.nlm.nih.gov/geo/query/acc.cgi?acc=GSM317736	normal bone marrow, sample #21	CD34-positive bone marrow cells	total RNA	microarray	Affymetrix Human Genome U133 Plus 2.0 Array	Payton JE, Grieselhuber NR, Chang LW, Murakami M et al. High throughput digital quantification of mRNA abundance in primary human acute myeloid leukemia samples. J Clin Invest 2009 Jun;119(6):1714-26. PMID: 19451695
	GSE12662	GSM317739	https://www.ncbi.nlm.nih.gov/geo/query/acc.cgi?acc=GSM317739	normal bone marrow, sample #22	CD34-positive bone marrow cells	total RNA	microarray	Affymetrix Human Genome U133 Plus 2.0 Array	Payton JE, Grieselhuber NR, Chang LW, Murakami M et al. High throughput digital quantification of mRNA abundance in primary human acute myeloid leukemia samples. J Clin Invest 2009 Jun;119(6):1714-26. PMID: 19451695
	GSE12662	GSM317794	https://www.ncbi.nlm.nih.gov/geo/query/acc.cgi?acc=GSM317794	normal bone marrow, sample #23	CD34-positive bone marrow cells	total RNA	microarray	Affymetrix Human Genome U133 Plus 2.0 Array	Payton JE, Grieselhuber NR, Chang LW, Murakami M et al. High throughput digital quantification of mRNA abundance in primary human acute myeloid leukemia samples. J Clin Invest 2009 Jun;119(6):1714-26. PMID: 19451695
	GSE12662	GSM317933	https://www.ncbi.nlm.nih.gov/geo/query/acc.cgi?acc=GSM317933	normal bone marrow, sample #24	CD34-positive bone marrow cells	total RNA	microarray	Affymetrix Human Genome U133 Plus 2.0 Array	Payton JE, Grieselhuber NR, Chang LW, Murakami M et al. High throughput digital quantification of mRNA abundance in primary human acute myeloid leukemia samples. J Clin Invest 2009 Jun;119(6):1714-26. PMID: 19451695
	GSE12662	GSM317934	https://www.ncbi.nlm.nih.gov/geo/query/acc.cgi?acc=GSM317934	normal bone marrow, sample #25	CD34-positive bone marrow cells	total RNA	microarray	Affymetrix Human Genome U133 Plus 2.0 Array	Payton JE, Grieselhuber NR, Chang LW, Murakami M et al. High throughput digital quantification of mRNA abundance in primary human acute myeloid leukemia samples. J Clin Invest 2009 Jun;119(6):1714-26. PMID: 19451695
	GSE16745	GSM419840	https://www.ncbi.nlm.nih.gov/geo/query/acc.cgi?acc=GSM419840	normal bone marrow, sample #26	CD34-positive bone marrow cells	total RNA	microarray	Affymetrix Human Genome U133 Plus 2.0 Array	Kandilci A, Grosveld GC. Reintroduction of CEBPA in MN1-overexpressing hematopoietic cells prevents their hyperproliferation and restores myeloid differentiation. Blood 2009 Aug 20;114(8):1596-606. PMID: 19561324
	GSE17054	GSM426413	https://www.ncbi.nlm.nih.gov/geo/query/acc.cgi?acc=GSM426413	normal bone marrow, sample #27	CD34-positive bone marrow cells	total RNA	microarray	Affymetrix Human Genome U133 Plus 2.0 Array	Majeti R, Becker MW, Tian Q, Lee TL et al. Dysregulated gene expression networks in human acute myelogenous leukemia stem cells. Proc Natl Acad Sci U S A 2009 Mar 3;106(9):3396-401. PMID: 19218430
	GSE17054	GSM426414	https://www.ncbi.nlm.nih.gov/geo/query/acc.cgi?acc=GSM426414	normal bone marrow, sample #28	CD34-positive bone marrow cells	total RNA	microarray	Affymetrix Human Genome U133 Plus 2.0 Array	Majeti R, Becker MW, Tian Q, Lee TL et al. Dysregulated gene expression networks in human acute myelogenous leukemia stem cells. Proc Natl Acad Sci U S A 2009 Mar 3;106(9):3396-401. PMID: 19218430
	GSE17054	GSM426415	https://www.ncbi.nlm.nih.gov/geo/query/acc.cgi?acc=GSM426415	normal bone marrow, sample #29	CD34-positive bone marrow cells	total RNA	microarray	Affymetrix Human Genome U133 Plus 2.0 Array	Majeti R, Becker MW, Tian Q, Lee TL et al. Dysregulated gene expression networks in human acute myelogenous leukemia stem cells. Proc Natl Acad Sci U S A 2009 Mar 3;106(9):3396-401. PMID: 19218430
	GSE17054	GSM426416	https://www.ncbi.nlm.nih.gov/geo/query/acc.cgi?acc=GSM426416	normal bone marrow, sample #30	CD34-positive bone marrow cells	total RNA	microarray	Affymetrix Human Genome U133 Plus 2.0 Array	Majeti R, Becker MW, Tian Q, Lee TL et al. Dysregulated gene expression networks in human acute myelogenous leukemia stem cells. Proc Natl Acad Sci U S A 2009 Mar 3;106(9):3396-401. PMID: 19218430
	GSE19429	GSM483480	https://www.ncbi.nlm.nih.gov/geo/query/acc.cgi?acc=GSM483480	normal bone marrow, sample #31	CD34-positive bone marrow cells	total RNA	microarray	Affymetrix Human Genome U133 Plus 2.0 Array	Pellagatti A, Cazzola M, Giagounidis A, Perry J et al. Deregulated gene expression pathways in myelodysplastic syndrome hematopoietic stem cells. Leukemia 2010 Apr;24(4):756-64. PMID: 20220779
	GSE19429	GSM483481	https://www.ncbi.nlm.nih.gov/geo/query/acc.cgi?acc=GSM483481	normal bone marrow, sample #32	CD34-positive bone marrow cells	total RNA	microarray	Affymetrix Human Genome U133 Plus 2.0 Array	Pellagatti A, Cazzola M, Giagounidis A, Perry J et al. Deregulated gene expression pathways in myelodysplastic syndrome hematopoietic stem cells. Leukemia 2010 Apr;24(4):756-64. PMID: 20220779
	GSE19429	GSM483482	https://www.ncbi.nlm.nih.gov/geo/query/acc.cgi?acc=GSM483482	normal bone marrow, sample #33	CD34-positive bone marrow cells	total RNA	microarray	Affymetrix Human Genome U133 Plus 2.0 Array	Pellagatti A, Cazzola M, Giagounidis A, Perry J et al. Deregulated gene expression pathways in myelodysplastic syndrome hematopoietic stem cells. Leukemia 2010 Apr;24(4):756-64. PMID: 20220779
	GSE19429	GSM483483	https://www.ncbi.nlm.nih.gov/geo/query/acc.cgi?acc=GSM483483	normal bone marrow, sample #34	CD34-positive bone marrow cells	total RNA	microarray	Affymetrix Human Genome U133 Plus 2.0 Array	Pellagatti A, Cazzola M, Giagounidis A, Perry J et al. Deregulated gene expression pathways in myelodysplastic syndrome hematopoietic stem cells. Leukemia 2010 Apr;24(4):756-64. PMID: 20220779
	GSE19429	GSM483484	https://www.ncbi.nlm.nih.gov/geo/query/acc.cgi?acc=GSM483484	normal bone marrow, sample #35	CD34-positive bone marrow cells	total RNA	microarray	Affymetrix Human Genome U133 Plus 2.0 Array	Pellagatti A, Cazzola M, Giagounidis A, Perry J et al. Deregulated gene expression pathways in myelodysplastic syndrome hematopoietic stem cells. Leukemia 2010 Apr;24(4):756-64. PMID: 20220779
	GSE19429	GSM483485	https://www.ncbi.nlm.nih.gov/geo/query/acc.cgi?acc=GSM483485	normal bone marrow, sample #36	CD34-positive bone marrow cells	total RNA	microarray	Affymetrix Human Genome U133 Plus 2.0 Array	Pellagatti A, Cazzola M, Giagounidis A, Perry J et al. Deregulated gene expression pathways in myelodysplastic syndrome hematopoietic stem cells. Leukemia 2010 Apr;24(4):756-64. PMID: 20220779
	GSE19429	GSM483486	https://www.ncbi.nlm.nih.gov/geo/query/acc.cgi?acc=GSM483486	normal bone marrow, sample #37	CD34-positive bone marrow cells	total RNA	microarray	Affymetrix Human Genome U133 Plus 2.0 Array	Pellagatti A, Cazzola M, Giagounidis A, Perry J et al. Deregulated gene expression pathways in myelodysplastic syndrome hematopoietic stem cells. Leukemia 2010 Apr;24(4):756-64. PMID: 20220779
	GSE19429	GSM483487	https://www.ncbi.nlm.nih.gov/geo/query/acc.cgi?acc=GSM483487	normal bone marrow, sample #38	CD34-positive bone marrow cells	total RNA	microarray	Affymetrix Human Genome U133 Plus 2.0 Array	Pellagatti A, Cazzola M, Giagounidis A, Perry J et al. Deregulated gene expression pathways in myelodysplastic syndrome hematopoietic stem cells. Leukemia 2010 Apr;24(4):756-64. PMID: 20220779
	GSE19429	GSM483488	https://www.ncbi.nlm.nih.gov/geo/query/acc.cgi?acc=GSM483488	normal bone marrow, sample #39	CD34-positive bone marrow cells	total RNA	microarray	Affymetrix Human Genome U133 Plus 2.0 Array	Pellagatti A, Cazzola M, Giagounidis A, Perry J et al. Deregulated gene expression pathways in myelodysplastic syndrome hematopoietic stem cells. Leukemia 2010 Apr;24(4):756-64. PMID: 20220779
	GSE19429	GSM483489	https://www.ncbi.nlm.nih.gov/geo/query/acc.cgi?acc=GSM483489	normal bone marrow, sample #40	CD34-positive bone marrow cells	total RNA	microarray	Affymetrix Human Genome U133 Plus 2.0 Array	Pellagatti A, Cazzola M, Giagounidis A, Perry J et al. Deregulated gene expression pathways in myelodysplastic syndrome hematopoietic stem cells. Leukemia 2010 Apr;24(4):756-64. PMID: 20220779
	GSE19429	GSM483490	https://www.ncbi.nlm.nih.gov/geo/query/acc.cgi?acc=GSM483490	normal bone marrow, sample #41	CD34-positive bone marrow cells	total RNA	microarray	Affymetrix Human Genome U133 Plus 2.0 Array	Pellagatti A, Cazzola M, Giagounidis A, Perry J et al. Deregulated gene expression pathways in myelodysplastic syndrome hematopoietic stem cells. Leukemia 2010 Apr;24(4):756-64. PMID: 20220779
	GSE19429	GSM483491	https://www.ncbi.nlm.nih.gov/geo/query/acc.cgi?acc=GSM483491	normal bone marrow, sample #42	CD34-positive bone marrow cells	total RNA	microarray	Affymetrix Human Genome U133 Plus 2.0 Array	Pellagatti A, Cazzola M, Giagounidis A, Perry J et al. Deregulated gene expression pathways in myelodysplastic syndrome hematopoietic stem cells. Leukemia 2010 Apr;24(4):756-64. PMID: 20220779
	GSE19429	GSM483492	https://www.ncbi.nlm.nih.gov/geo/query/acc.cgi?acc=GSM483492	normal bone marrow, sample #43	CD34-positive bone marrow cells	total RNA	microarray	Affymetrix Human Genome U133 Plus 2.0 Array	Pellagatti A, Cazzola M, Giagounidis A, Perry J et al. Deregulated gene expression pathways in myelodysplastic syndrome hematopoietic stem cells. Leukemia 2010 Apr;24(4):756-64. PMID: 20220779
	GSE19429	GSM483493	https://www.ncbi.nlm.nih.gov/geo/query/acc.cgi?acc=GSM483493	normal bone marrow, sample #44	CD34-positive bone marrow cells	total RNA	microarray	Affymetrix Human Genome U133 Plus 2.0 Array	Pellagatti A, Cazzola M, Giagounidis A, Perry J et al. Deregulated gene expression pathways in myelodysplastic syndrome hematopoietic stem cells. Leukemia 2010 Apr;24(4):756-64. PMID: 20220779
	GSE19429	GSM483494	https://www.ncbi.nlm.nih.gov/geo/query/acc.cgi?acc=GSM483494	normal bone marrow, sample #45	CD34-positive bone marrow cells	total RNA	microarray	Affymetrix Human Genome U133 Plus 2.0 Array	Pellagatti A, Cazzola M, Giagounidis A, Perry J et al. Deregulated gene expression pathways in myelodysplastic syndrome hematopoietic stem cells. Leukemia 2010 Apr;24(4):756-64. PMID: 20220779
	GSE19429	GSM483495	https://www.ncbi.nlm.nih.gov/geo/query/acc.cgi?acc=GSM483495	normal bone marrow, sample #46	CD34-positive bone marrow cells	total RNA	microarray	Affymetrix Human Genome U133 Plus 2.0 Array	Pellagatti A, Cazzola M, Giagounidis A, Perry J et al. Deregulated gene expression pathways in myelodysplastic syndrome hematopoietic stem cells. Leukemia 2010 Apr;24(4):756-64. PMID: 20220779
	GSE19429	GSM483496	https://www.ncbi.nlm.nih.gov/geo/query/acc.cgi?acc=GSM483496	normal bone marrow, sample #47	CD34-positive bone marrow cells	total RNA	microarray	Affymetrix Human Genome U133 Plus 2.0 Array	Pellagatti A, Cazzola M, Giagounidis A, Perry J et al. Deregulated gene expression pathways in myelodysplastic syndrome hematopoietic stem cells. Leukemia 2010 Apr;24(4):756-64. PMID: 20220779
	GSE20505	GSM515232	https://www.ncbi.nlm.nih.gov/geo/query/acc.cgi?acc=GSM515232	normal bone marrow, sample #48	CD34-positive bone marrow cells	total RNA	microarray	Affymetrix Human Genome U133 Plus 2.0 Array
	GSE20505	GSM515239	https://www.ncbi.nlm.nih.gov/geo/query/acc.cgi?acc=GSM515239	normal bone marrow, sample #49	CD34-positive bone marrow cells	total RNA	microarray	Affymetrix Human Genome U133 Plus 2.0 Array
	GSE20505	GSM515246	https://www.ncbi.nlm.nih.gov/geo/query/acc.cgi?acc=GSM515246	normal bone marrow, sample #50	CD34-positive bone marrow cells	total RNA	microarray	Affymetrix Human Genome U133 Plus 2.0 Array
	GSE24006	GSM591208	https://www.ncbi.nlm.nih.gov/geo/query/acc.cgi?acc=GSM591208	normal bone marrow, sample #51	CD34-positive bone marrow cells	total RNA	microarray	Affymetrix Human Genome U133 Plus 2.0 Array	Gentles AJ, Plevritis SK, Majeti R, Alizadeh AA. Association of a leukemic stem cell gene expression signature with clinical outcomes in acute myeloid leukemia. JAMA 2010 Dec 22;304(24):2706-15. PMID: 21177505
	GSE24006	GSM591209	https://www.ncbi.nlm.nih.gov/geo/query/acc.cgi?acc=GSM591209	normal bone marrow, sample #52	CD34-positive bone marrow cells	total RNA	microarray	Affymetrix Human Genome U133 Plus 2.0 Array	Gentles AJ, Plevritis SK, Majeti R, Alizadeh AA. Association of a leukemic stem cell gene expression signature with clinical outcomes in acute myeloid leukemia. JAMA 2010 Dec 22;304(24):2706-15. PMID: 21177505
	GSE24006	GSM591210	https://www.ncbi.nlm.nih.gov/geo/query/acc.cgi?acc=GSM591210	normal bone marrow, sample #53	CD34-positive bone marrow cells	total RNA	microarray	Affymetrix Human Genome U133 Plus 2.0 Array	Gentles AJ, Plevritis SK, Majeti R, Alizadeh AA. Association of a leukemic stem cell gene expression signature with clinical outcomes in acute myeloid leukemia. JAMA 2010 Dec 22;304(24):2706-15. PMID: 21177505
	GSE24006	GSM591211	https://www.ncbi.nlm.nih.gov/geo/query/acc.cgi?acc=GSM591211	normal bone marrow, sample #54	CD34-positive bone marrow cells	total RNA	microarray	Affymetrix Human Genome U133 Plus 2.0 Array	Gentles AJ, Plevritis SK, Majeti R, Alizadeh AA. Association of a leukemic stem cell gene expression signature with clinical outcomes in acute myeloid leukemia. JAMA 2010 Dec 22;304(24):2706-15. PMID: 21177505
	GSE24006	GSM591212	https://www.ncbi.nlm.nih.gov/geo/query/acc.cgi?acc=GSM591212	normal bone marrow, sample #55	CD34-positive bone marrow cells	total RNA	microarray	Affymetrix Human Genome U133 Plus 2.0 Array	Gentles AJ, Plevritis SK, Majeti R, Alizadeh AA. Association of a leukemic stem cell gene expression signature with clinical outcomes in acute myeloid leukemia. JAMA 2010 Dec 22;304(24):2706-15. PMID: 21177505
	GSE24006	GSM591213	https://www.ncbi.nlm.nih.gov/geo/query/acc.cgi?acc=GSM591213	normal bone marrow, sample #56	CD34-positive bone marrow cells	total RNA	microarray	Affymetrix Human Genome U133 Plus 2.0 Array	Gentles AJ, Plevritis SK, Majeti R, Alizadeh AA. Association of a leukemic stem cell gene expression signature with clinical outcomes in acute myeloid leukemia. JAMA 2010 Dec 22;304(24):2706-15. PMID: 21177505
	GSE24006	GSM591214	https://www.ncbi.nlm.nih.gov/geo/query/acc.cgi?acc=GSM591214	normal bone marrow, sample #57	CD34-positive bone marrow cells	total RNA	microarray	Affymetrix Human Genome U133 Plus 2.0 Array	Gentles AJ, Plevritis SK, Majeti R, Alizadeh AA. Association of a leukemic stem cell gene expression signature with clinical outcomes in acute myeloid leukemia. JAMA 2010 Dec 22;304(24):2706-15. PMID: 21177505
	GSE24006	GSM591215	https://www.ncbi.nlm.nih.gov/geo/query/acc.cgi?acc=GSM591215	normal bone marrow, sample #58	CD34-positive bone marrow cells	total RNA	microarray	Affymetrix Human Genome U133 Plus 2.0 Array	Gentles AJ, Plevritis SK, Majeti R, Alizadeh AA. Association of a leukemic stem cell gene expression signature with clinical outcomes in acute myeloid leukemia. JAMA 2010 Dec 22;304(24):2706-15. PMID: 21177505
	GSE24006	GSM591239	https://www.ncbi.nlm.nih.gov/geo/query/acc.cgi?acc=GSM591239	normal bone marrow, sample #59	CD34-positive bone marrow cells	total RNA	microarray	Affymetrix Human Genome U133 Plus 2.0 Array	Gentles AJ, Plevritis SK, Majeti R, Alizadeh AA. Association of a leukemic stem cell gene expression signature with clinical outcomes in acute myeloid leukemia. JAMA 2010 Dec 22;304(24):2706-15. PMID: 21177505
	GSE24006	GSM591240	https://www.ncbi.nlm.nih.gov/geo/query/acc.cgi?acc=GSM591240	normal bone marrow, sample #60	CD34-positive bone marrow cells	total RNA	microarray	Affymetrix Human Genome U133 Plus 2.0 Array	Gentles AJ, Plevritis SK, Majeti R, Alizadeh AA. Association of a leukemic stem cell gene expression signature with clinical outcomes in acute myeloid leukemia. JAMA 2010 Dec 22;304(24):2706-15. PMID: 21177505
	GSE24006	GSM591241	https://www.ncbi.nlm.nih.gov/geo/query/acc.cgi?acc=GSM591241	normal bone marrow, sample #61	CD34-positive bone marrow cells	total RNA	microarray	Affymetrix Human Genome U133 Plus 2.0 Array	Gentles AJ, Plevritis SK, Majeti R, Alizadeh AA. Association of a leukemic stem cell gene expression signature with clinical outcomes in acute myeloid leukemia. JAMA 2010 Dec 22;304(24):2706-15. PMID: 21177505
	GSE24006	GSM591242	https://www.ncbi.nlm.nih.gov/geo/query/acc.cgi?acc=GSM591242	normal bone marrow, sample #62	CD34-positive bone marrow cells	total RNA	microarray	Affymetrix Human Genome U133 Plus 2.0 Array	Gentles AJ, Plevritis SK, Majeti R, Alizadeh AA. Association of a leukemic stem cell gene expression signature with clinical outcomes in acute myeloid leukemia. JAMA 2010 Dec 22;304(24):2706-15. PMID: 21177505
	GSE24006	GSM591247	https://www.ncbi.nlm.nih.gov/geo/query/acc.cgi?acc=GSM591247	normal bone marrow, sample #63	CD34-positive bone marrow cells	total RNA	microarray	Affymetrix Human Genome U133 Plus 2.0 Array	Gentles AJ, Plevritis SK, Majeti R, Alizadeh AA. Association of a leukemic stem cell gene expression signature with clinical outcomes in acute myeloid leukemia. JAMA 2010 Dec 22;304(24):2706-15. PMID: 21177505
	GSE24006	GSM591248	https://www.ncbi.nlm.nih.gov/geo/query/acc.cgi?acc=GSM591248	normal bone marrow, sample #64	CD34-positive bone marrow cells	total RNA	microarray	Affymetrix Human Genome U133 Plus 2.0 Array	Gentles AJ, Plevritis SK, Majeti R, Alizadeh AA. Association of a leukemic stem cell gene expression signature with clinical outcomes in acute myeloid leukemia. JAMA 2010 Dec 22;304(24):2706-15. PMID: 21177505
	GSE24006	GSM591249	https://www.ncbi.nlm.nih.gov/geo/query/acc.cgi?acc=GSM591249	normal bone marrow, sample #65	CD34-positive bone marrow cells	total RNA	microarray	Affymetrix Human Genome U133 Plus 2.0 Array	Gentles AJ, Plevritis SK, Majeti R, Alizadeh AA. Association of a leukemic stem cell gene expression signature with clinical outcomes in acute myeloid leukemia. JAMA 2010 Dec 22;304(24):2706-15. PMID: 21177505
	GSE24006	GSM591250	https://www.ncbi.nlm.nih.gov/geo/query/acc.cgi?acc=GSM591250	normal bone marrow, sample #66	CD34-positive bone marrow cells	total RNA	microarray	Affymetrix Human Genome U133 Plus 2.0 Array	Gentles AJ, Plevritis SK, Majeti R, Alizadeh AA. Association of a leukemic stem cell gene expression signature with clinical outcomes in acute myeloid leukemia. JAMA 2010 Dec 22;304(24):2706-15. PMID: 21177505
	GSE24006	GSM591254	https://www.ncbi.nlm.nih.gov/geo/query/acc.cgi?acc=GSM591254	normal bone marrow, sample #67	CD34-positive bone marrow cells	total RNA	microarray	Affymetrix Human Genome U133 Plus 2.0 Array	Gentles AJ, Plevritis SK, Majeti R, Alizadeh AA. Association of a leukemic stem cell gene expression signature with clinical outcomes in acute myeloid leukemia. JAMA 2010 Dec 22;304(24):2706-15. PMID: 21177505
	GSE24739	GSM609354	https://www.ncbi.nlm.nih.gov/geo/query/acc.cgi?acc=GSM609354	normal bone marrow, sample #68	CD34-positive bone marrow cells	total RNA	microarray	Affymetrix Human Genome U133 Plus 2.0 Array	Affer M, Dao S, Liu C, Olshen AB et al. Gene expression differences between enriched normal and chronic myelogenous leukemia quiescent stem/progenitor cells and correlations with biological abnormalities. J Oncol 2011;2011:798592. PMID: 21436996
	GSE24739	GSM609355	https://www.ncbi.nlm.nih.gov/geo/query/acc.cgi?acc=GSM609355	normal bone marrow, sample #69	CD34-positive bone marrow cells	total RNA	microarray	Affymetrix Human Genome U133 Plus 2.0 Array	Affer M, Dao S, Liu C, Olshen AB et al. Gene expression differences between enriched normal and chronic myelogenous leukemia quiescent stem/progenitor cells and correlations with biological abnormalities. J Oncol 2011;2011:798592. PMID: 21436996
	GSE24739	GSM609356	https://www.ncbi.nlm.nih.gov/geo/query/acc.cgi?acc=GSM609356	normal bone marrow, sample #70	CD34-positive bone marrow cells	total RNA	microarray	Affymetrix Human Genome U133 Plus 2.0 Array	Affer M, Dao S, Liu C, Olshen AB et al. Gene expression differences between enriched normal and chronic myelogenous leukemia quiescent stem/progenitor cells and correlations with biological abnormalities. J Oncol 2011;2011:798592. PMID: 21436996
	GSE24739	GSM609357	https://www.ncbi.nlm.nih.gov/geo/query/acc.cgi?acc=GSM609357	normal bone marrow, sample #71	CD34-positive bone marrow cells	total RNA	microarray	Affymetrix Human Genome U133 Plus 2.0 Array	Affer M, Dao S, Liu C, Olshen AB et al. Gene expression differences between enriched normal and chronic myelogenous leukemia quiescent stem/progenitor cells and correlations with biological abnormalities. J Oncol 2011;2011:798592. PMID: 21436996
	GSE24739	GSM609366	https://www.ncbi.nlm.nih.gov/geo/query/acc.cgi?acc=GSM609366	normal bone marrow, sample #72	CD34-positive bone marrow cells	total RNA	microarray	Affymetrix Human Genome U133 Plus 2.0 Array	Affer M, Dao S, Liu C, Olshen AB et al. Gene expression differences between enriched normal and chronic myelogenous leukemia quiescent stem/progenitor cells and correlations with biological abnormalities. J Oncol 2011;2011:798592. PMID: 21436996
	GSE24739	GSM609367	https://www.ncbi.nlm.nih.gov/geo/query/acc.cgi?acc=GSM609367	normal bone marrow, sample #73	CD34-positive bone marrow cells	total RNA	microarray	Affymetrix Human Genome U133 Plus 2.0 Array	Affer M, Dao S, Liu C, Olshen AB et al. Gene expression differences between enriched normal and chronic myelogenous leukemia quiescent stem/progenitor cells and correlations with biological abnormalities. J Oncol 2011;2011:798592. PMID: 21436996
	GSE24739	GSM609368	https://www.ncbi.nlm.nih.gov/geo/query/acc.cgi?acc=GSM609368	normal bone marrow, sample #74	CD34-positive bone marrow cells	total RNA	microarray	Affymetrix Human Genome U133 Plus 2.0 Array	Affer M, Dao S, Liu C, Olshen AB et al. Gene expression differences between enriched normal and chronic myelogenous leukemia quiescent stem/progenitor cells and correlations with biological abnormalities. J Oncol 2011;2011:798592. PMID: 21436996
	GSE24739	GSM609369	https://www.ncbi.nlm.nih.gov/geo/query/acc.cgi?acc=GSM609369	normal bone marrow, sample #75	CD34-positive bone marrow cells	total RNA	microarray	Affymetrix Human Genome U133 Plus 2.0 Array	Affer M, Dao S, Liu C, Olshen AB et al. Gene expression differences between enriched normal and chronic myelogenous leukemia quiescent stem/progenitor cells and correlations with biological abnormalities. J Oncol 2011;2011:798592. PMID: 21436996
	GSE30201	GSM747521	https://www.ncbi.nlm.nih.gov/geo/query/acc.cgi?acc=GSM747521	normal bone marrow, sample #76	CD34-positive bone marrow cells	total RNA	microarray	Affymetrix Human Genome U133 Plus 2.0 Array	McGowan KA, Pang WW, Bhardwaj R, Perez MG et al. Reduced ribosomal protein gene dosage and p53 activation in low-risk myelodysplastic syndrome. Blood 2011 Sep 29;118(13):3622-33. PMID: 21788341
	GSE30201	GSM747522	https://www.ncbi.nlm.nih.gov/geo/query/acc.cgi?acc=GSM747522	normal bone marrow, sample #77	CD34-positive bone marrow cells	total RNA	microarray	Affymetrix Human Genome U133 Plus 2.0 Array	McGowan KA, Pang WW, Bhardwaj R, Perez MG et al. Reduced ribosomal protein gene dosage and p53 activation in low-risk myelodysplastic syndrome. Blood 2011 Sep 29;118(13):3622-33. PMID: 21788341
	GSE30201	GSM747523	https://www.ncbi.nlm.nih.gov/geo/query/acc.cgi?acc=GSM747523	normal bone marrow, sample #78	CD34-positive bone marrow cells	total RNA	microarray	Affymetrix Human Genome U133 Plus 2.0 Array	McGowan KA, Pang WW, Bhardwaj R, Perez MG et al. Reduced ribosomal protein gene dosage and p53 activation in low-risk myelodysplastic syndrome. Blood 2011 Sep 29;118(13):3622-33. PMID: 21788341
	GSE30201	GSM747524	https://www.ncbi.nlm.nih.gov/geo/query/acc.cgi?acc=GSM747524	normal bone marrow, sample #79	CD34-positive bone marrow cells	total RNA	microarray	Affymetrix Human Genome U133 Plus 2.0 Array	McGowan KA, Pang WW, Bhardwaj R, Perez MG et al. Reduced ribosomal protein gene dosage and p53 activation in low-risk myelodysplastic syndrome. Blood 2011 Sep 29;118(13):3622-33. PMID: 21788341
	GSE30201	GSM747525	https://www.ncbi.nlm.nih.gov/geo/query/acc.cgi?acc=GSM747525	normal bone marrow, sample #80	CD34-positive bone marrow cells	total RNA	microarray	Affymetrix Human Genome U133 Plus 2.0 Array	McGowan KA, Pang WW, Bhardwaj R, Perez MG et al. Reduced ribosomal protein gene dosage and p53 activation in low-risk myelodysplastic syndrome. Blood 2011 Sep 29;118(13):3622-33. PMID: 21788341
	GSE30201	GSM747526	https://www.ncbi.nlm.nih.gov/geo/query/acc.cgi?acc=GSM747526	normal bone marrow, sample #81	CD34-positive bone marrow cells	total RNA	microarray	Affymetrix Human Genome U133 Plus 2.0 Array	McGowan KA, Pang WW, Bhardwaj R, Perez MG et al. Reduced ribosomal protein gene dosage and p53 activation in low-risk myelodysplastic syndrome. Blood 2011 Sep 29;118(13):3622-33. PMID: 21788341
	GSE30201	GSM747527	https://www.ncbi.nlm.nih.gov/geo/query/acc.cgi?acc=GSM747527	normal bone marrow, sample #82	CD34-positive bone marrow cells	total RNA	microarray	Affymetrix Human Genome U133 Plus 2.0 Array	McGowan KA, Pang WW, Bhardwaj R, Perez MG et al. Reduced ribosomal protein gene dosage and p53 activation in low-risk myelodysplastic syndrome. Blood 2011 Sep 29;118(13):3622-33. PMID: 21788341
	GSE30201	GSM747528	https://www.ncbi.nlm.nih.gov/geo/query/acc.cgi?acc=GSM747528	normal bone marrow, sample #83	CD34-positive bone marrow cells	total RNA	microarray	Affymetrix Human Genome U133 Plus 2.0 Array	McGowan KA, Pang WW, Bhardwaj R, Perez MG et al. Reduced ribosomal protein gene dosage and p53 activation in low-risk myelodysplastic syndrome. Blood 2011 Sep 29;118(13):3622-33. PMID: 21788341
	GSE30201	GSM747529	https://www.ncbi.nlm.nih.gov/geo/query/acc.cgi?acc=GSM747529	normal bone marrow, sample #84	CD34-positive bone marrow cells	total RNA	microarray	Affymetrix Human Genome U133 Plus 2.0 Array	McGowan KA, Pang WW, Bhardwaj R, Perez MG et al. Reduced ribosomal protein gene dosage and p53 activation in low-risk myelodysplastic syndrome. Blood 2011 Sep 29;118(13):3622-33. PMID: 21788341
	GSE30201	GSM747530	https://www.ncbi.nlm.nih.gov/geo/query/acc.cgi?acc=GSM747530	normal bone marrow, sample #85	CD34-positive bone marrow cells	total RNA	microarray	Affymetrix Human Genome U133 Plus 2.0 Array	McGowan KA, Pang WW, Bhardwaj R, Perez MG et al. Reduced ribosomal protein gene dosage and p53 activation in low-risk myelodysplastic syndrome. Blood 2011 Sep 29;118(13):3622-33. PMID: 21788341
	GSE30201	GSM747531	https://www.ncbi.nlm.nih.gov/geo/query/acc.cgi?acc=GSM747531	normal bone marrow, sample #86	CD34-positive bone marrow cells	total RNA	microarray	Affymetrix Human Genome U133 Plus 2.0 Array	McGowan KA, Pang WW, Bhardwaj R, Perez MG et al. Reduced ribosomal protein gene dosage and p53 activation in low-risk myelodysplastic syndrome. Blood 2011 Sep 29;118(13):3622-33. PMID: 21788341
	GSE32719	GSM812992	https://www.ncbi.nlm.nih.gov/geo/query/acc.cgi?acc=GSM812992	normal bone marrow, sample #87	CD34-positive bone marrow cells	total RNA	microarray	Affymetrix Human Genome U133 Plus 2.0 Array	Pang WW, Price EA, Sahoo D, Beerman I et al. Human bone marrow hematopoietic stem cells are increased in frequency and myeloid-biased with age. Proc Natl Acad Sci U S A 2011 Dec 13;108(50):20012-7. PMID: 22123971
	GSE32719	GSM812995	https://www.ncbi.nlm.nih.gov/geo/query/acc.cgi?acc=GSM812995	normal bone marrow, sample #88	CD34-positive bone marrow cells	total RNA	microarray	Affymetrix Human Genome U133 Plus 2.0 Array	Pang WW, Price EA, Sahoo D, Beerman I et al. Human bone marrow hematopoietic stem cells are increased in frequency and myeloid-biased with age. Proc Natl Acad Sci U S A 2011 Dec 13;108(50):20012-7. PMID: 22123971
	GSE32719	GSM812997	https://www.ncbi.nlm.nih.gov/geo/query/acc.cgi?acc=GSM812997	normal bone marrow, sample #89	CD34-positive bone marrow cells	total RNA	microarray	Affymetrix Human Genome U133 Plus 2.0 Array	Pang WW, Price EA, Sahoo D, Beerman I et al. Human bone marrow hematopoietic stem cells are increased in frequency and myeloid-biased with age. Proc Natl Acad Sci U S A 2011 Dec 13;108(50):20012-7. PMID: 22123971
	GSE32719	GSM812998	https://www.ncbi.nlm.nih.gov/geo/query/acc.cgi?acc=GSM812998	normal bone marrow, sample #90	CD34-positive bone marrow cells	total RNA	microarray	Affymetrix Human Genome U133 Plus 2.0 Array	Pang WW, Price EA, Sahoo D, Beerman I et al. Human bone marrow hematopoietic stem cells are increased in frequency and myeloid-biased with age. Proc Natl Acad Sci U S A 2011 Dec 13;108(50):20012-7. PMID: 22123971
	GSE32719	GSM812999	https://www.ncbi.nlm.nih.gov/geo/query/acc.cgi?acc=GSM812999	normal bone marrow, sample #91	CD34-positive bone marrow cells	total RNA	microarray	Affymetrix Human Genome U133 Plus 2.0 Array	Pang WW, Price EA, Sahoo D, Beerman I et al. Human bone marrow hematopoietic stem cells are increased in frequency and myeloid-biased with age. Proc Natl Acad Sci U S A 2011 Dec 13;108(50):20012-7. PMID: 22123971
	GSE32719	GSM813000	https://www.ncbi.nlm.nih.gov/geo/query/acc.cgi?acc=GSM813000	normal bone marrow, sample #92	CD34-positive bone marrow cells	total RNA	microarray	Affymetrix Human Genome U133 Plus 2.0 Array	Pang WW, Price EA, Sahoo D, Beerman I et al. Human bone marrow hematopoietic stem cells are increased in frequency and myeloid-biased with age. Proc Natl Acad Sci U S A 2011 Dec 13;108(50):20012-7. PMID: 22123971
	GSE32719	GSM813001	https://www.ncbi.nlm.nih.gov/geo/query/acc.cgi?acc=GSM813001	normal bone marrow, sample #93	CD34-positive bone marrow cells	total RNA	microarray	Affymetrix Human Genome U133 Plus 2.0 Array	Pang WW, Price EA, Sahoo D, Beerman I et al. Human bone marrow hematopoietic stem cells are increased in frequency and myeloid-biased with age. Proc Natl Acad Sci U S A 2011 Dec 13;108(50):20012-7. PMID: 22123971
	GSE32719	GSM813002	https://www.ncbi.nlm.nih.gov/geo/query/acc.cgi?acc=GSM813002	normal bone marrow, sample #94	CD34-positive bone marrow cells	total RNA	microarray	Affymetrix Human Genome U133 Plus 2.0 Array	Pang WW, Price EA, Sahoo D, Beerman I et al. Human bone marrow hematopoietic stem cells are increased in frequency and myeloid-biased with age. Proc Natl Acad Sci U S A 2011 Dec 13;108(50):20012-7. PMID: 22123971
	GSE32719	GSM813003	https://www.ncbi.nlm.nih.gov/geo/query/acc.cgi?acc=GSM813003	normal bone marrow, sample #95	CD34-positive bone marrow cells	total RNA	microarray	Affymetrix Human Genome U133 Plus 2.0 Array	Pang WW, Price EA, Sahoo D, Beerman I et al. Human bone marrow hematopoietic stem cells are increased in frequency and myeloid-biased with age. Proc Natl Acad Sci U S A 2011 Dec 13;108(50):20012-7. PMID: 22123971
	GSE32719	GSM813004	https://www.ncbi.nlm.nih.gov/geo/query/acc.cgi?acc=GSM813004	normal bone marrow, sample #96	CD34-positive bone marrow cells	total RNA	microarray	Affymetrix Human Genome U133 Plus 2.0 Array	Pang WW, Price EA, Sahoo D, Beerman I et al. Human bone marrow hematopoietic stem cells are increased in frequency and myeloid-biased with age. Proc Natl Acad Sci U S A 2011 Dec 13;108(50):20012-7. PMID: 22123971
	GSE32719	GSM813005	https://www.ncbi.nlm.nih.gov/geo/query/acc.cgi?acc=GSM813005	normal bone marrow, sample #97	CD34-positive bone marrow cells	total RNA	microarray	Affymetrix Human Genome U133 Plus 2.0 Array	Pang WW, Price EA, Sahoo D, Beerman I et al. Human bone marrow hematopoietic stem cells are increased in frequency and myeloid-biased with age. Proc Natl Acad Sci U S A 2011 Dec 13;108(50):20012-7. PMID: 22123971
	GSE32719	GSM813006	https://www.ncbi.nlm.nih.gov/geo/query/acc.cgi?acc=GSM813006	normal bone marrow, sample #98	CD34-positive bone marrow cells	total RNA	microarray	Affymetrix Human Genome U133 Plus 2.0 Array	Pang WW, Price EA, Sahoo D, Beerman I et al. Human bone marrow hematopoietic stem cells are increased in frequency and myeloid-biased with age. Proc Natl Acad Sci U S A 2011 Dec 13;108(50):20012-7. PMID: 22123971
	GSE32719	GSM813011	https://www.ncbi.nlm.nih.gov/geo/query/acc.cgi?acc=GSM813011	normal bone marrow, sample #99	CD34-positive bone marrow cells	total RNA	microarray	Affymetrix Human Genome U133 Plus 2.0 Array	Pang WW, Price EA, Sahoo D, Beerman I et al. Human bone marrow hematopoietic stem cells are increased in frequency and myeloid-biased with age. Proc Natl Acad Sci U S A 2011 Dec 13;108(50):20012-7. PMID: 22123971
	GSE32719	GSM813012	https://www.ncbi.nlm.nih.gov/geo/query/acc.cgi?acc=GSM813012	normal bone marrow, sample #100	CD34-positive bone marrow cells	total RNA	microarray	Affymetrix Human Genome U133 Plus 2.0 Array	Pang WW, Price EA, Sahoo D, Beerman I et al. Human bone marrow hematopoietic stem cells are increased in frequency and myeloid-biased with age. Proc Natl Acad Sci U S A 2011 Dec 13;108(50):20012-7. PMID: 22123971
	GSE32719	GSM813013	https://www.ncbi.nlm.nih.gov/geo/query/acc.cgi?acc=GSM813013	normal bone marrow, sample #101	CD34-positive bone marrow cells	total RNA	microarray	Affymetrix Human Genome U133 Plus 2.0 Array	Pang WW, Price EA, Sahoo D, Beerman I et al. Human bone marrow hematopoietic stem cells are increased in frequency and myeloid-biased with age. Proc Natl Acad Sci U S A 2011 Dec 13;108(50):20012-7. PMID: 22123971
	GSE32719	GSM813014	https://www.ncbi.nlm.nih.gov/geo/query/acc.cgi?acc=GSM813014	normal bone marrow, sample #102	CD34-positive bone marrow cells	total RNA	microarray	Affymetrix Human Genome U133 Plus 2.0 Array	Pang WW, Price EA, Sahoo D, Beerman I et al. Human bone marrow hematopoietic stem cells are increased in frequency and myeloid-biased with age. Proc Natl Acad Sci U S A 2011 Dec 13;108(50):20012-7. PMID: 22123971
	GSE35685	GSM873478	https://www.ncbi.nlm.nih.gov/geo/query/acc.cgi?acc=GSM873478	normal bone marrow, sample #103	CD34-positive bone marrow cells	total RNA	microarray	Affymetrix Human Genome U133 Plus 2.0 Array	Kohn LA, Hao QL, Sasidharan R, Parekh C et al. Lymphoid priming in human bone marrow begins before expression of CD10 with upregulation of L-selectin. Nat Immunol 2012 Oct;13(10):963-71. PMID: 22941246
	GSE35685	GSM873479	https://www.ncbi.nlm.nih.gov/geo/query/acc.cgi?acc=GSM873479	normal bone marrow, sample #104	CD34-positive bone marrow cells	total RNA	microarray	Affymetrix Human Genome U133 Plus 2.0 Array	Kohn LA, Hao QL, Sasidharan R, Parekh C et al. Lymphoid priming in human bone marrow begins before expression of CD10 with upregulation of L-selectin. Nat Immunol 2012 Oct;13(10):963-71. PMID: 22941246
	GSE35685	GSM873480	https://www.ncbi.nlm.nih.gov/geo/query/acc.cgi?acc=GSM873480	normal bone marrow, sample #105	CD34-positive bone marrow cells	total RNA	microarray	Affymetrix Human Genome U133 Plus 2.0 Array	Kohn LA, Hao QL, Sasidharan R, Parekh C et al. Lymphoid priming in human bone marrow begins before expression of CD10 with upregulation of L-selectin. Nat Immunol 2012 Oct;13(10):963-71. PMID: 22941246
	GSE7307	GSM175906	https://www.ncbi.nlm.nih.gov/geo/query/acc.cgi?acc=GSM175906	normal bone marrow, sample #106	bone marrow mononuclear cells	total RNA	microarray	Affymetrix Human Genome U133 Plus 2.0 Array
	GSE7307	GSM175951	https://www.ncbi.nlm.nih.gov/geo/query/acc.cgi?acc=GSM175951	normal bone marrow, sample #107	bone marrow mononuclear cells	total RNA	microarray	Affymetrix Human Genome U133 Plus 2.0 Array
	GSE7307	GSM175974	https://www.ncbi.nlm.nih.gov/geo/query/acc.cgi?acc=GSM175974	normal bone marrow, sample #108	bone marrow mononuclear cells	total RNA	microarray	Affymetrix Human Genome U133 Plus 2.0 Array
	GSE7307	GSM175975	https://www.ncbi.nlm.nih.gov/geo/query/acc.cgi?acc=GSM175975	normal bone marrow, sample #109	bone marrow mononuclear cells	total RNA	microarray	Affymetrix Human Genome U133 Plus 2.0 Array
	GSE7307	GSM176300	https://www.ncbi.nlm.nih.gov/geo/query/acc.cgi?acc=GSM176300	normal bone marrow, sample #110	bone marrow mononuclear cells	total RNA	microarray	Affymetrix Human Genome U133 Plus 2.0 Array
	GSE11504	GSM289612	https://www.ncbi.nlm.nih.gov/geo/query/acc.cgi?acc=GSM289612	normal bone marrow, sample #111	bone marrow mononuclear cells	total RNA	microarray	Affymetrix Human Genome U133 Plus 2.0 Array	Jensen K, Schaffer L, Olstad OK, Bechensteen AG et al. Striking decrease in the total precursor B-cell compartment during early childhood as evidenced by flow cytometry and gene expression changes. Pediatr Hematol Oncol 2010 Feb;27(1):31-45. PMID: 20121553
	GSE11504	GSM289613	https://www.ncbi.nlm.nih.gov/geo/query/acc.cgi?acc=GSM289613	normal bone marrow, sample #112	bone marrow mononuclear cells	total RNA	microarray	Affymetrix Human Genome U133 Plus 2.0 Array	Jensen K, Schaffer L, Olstad OK, Bechensteen AG et al. Striking decrease in the total precursor B-cell compartment during early childhood as evidenced by flow cytometry and gene expression changes. Pediatr Hematol Oncol 2010 Feb;27(1):31-45. PMID: 20121553
	GSE11504	GSM289614	https://www.ncbi.nlm.nih.gov/geo/query/acc.cgi?acc=GSM289614	normal bone marrow, sample #113	bone marrow mononuclear cells	total RNA	microarray	Affymetrix Human Genome U133 Plus 2.0 Array	Jensen K, Schaffer L, Olstad OK, Bechensteen AG et al. Striking decrease in the total precursor B-cell compartment during early childhood as evidenced by flow cytometry and gene expression changes. Pediatr Hematol Oncol 2010 Feb;27(1):31-45. PMID: 20121553
	GSE11504	GSM289615	https://www.ncbi.nlm.nih.gov/geo/query/acc.cgi?acc=GSM289615	normal bone marrow, sample #114	bone marrow mononuclear cells	total RNA	microarray	Affymetrix Human Genome U133 Plus 2.0 Array	Jensen K, Schaffer L, Olstad OK, Bechensteen AG et al. Striking decrease in the total precursor B-cell compartment during early childhood as evidenced by flow cytometry and gene expression changes. Pediatr Hematol Oncol 2010 Feb;27(1):31-45. PMID: 20121553
	GSE11504	GSM289616	https://www.ncbi.nlm.nih.gov/geo/query/acc.cgi?acc=GSM289616	normal bone marrow, sample #115	bone marrow mononuclear cells	total RNA	microarray	Affymetrix Human Genome U133 Plus 2.0 Array	Jensen K, Schaffer L, Olstad OK, Bechensteen AG et al. Striking decrease in the total precursor B-cell compartment during early childhood as evidenced by flow cytometry and gene expression changes. Pediatr Hematol Oncol 2010 Feb;27(1):31-45. PMID: 20121553
	GSE11504	GSM289617	https://www.ncbi.nlm.nih.gov/geo/query/acc.cgi?acc=GSM289617	normal bone marrow, sample #116	bone marrow mononuclear cells	total RNA	microarray	Affymetrix Human Genome U133 Plus 2.0 Array	Jensen K, Schaffer L, Olstad OK, Bechensteen AG et al. Striking decrease in the total precursor B-cell compartment during early childhood as evidenced by flow cytometry and gene expression changes. Pediatr Hematol Oncol 2010 Feb;27(1):31-45. PMID: 20121553
	GSE11504	GSM289618	https://www.ncbi.nlm.nih.gov/geo/query/acc.cgi?acc=GSM289618	normal bone marrow, sample #117	bone marrow mononuclear cells	total RNA	microarray	Affymetrix Human Genome U133 Plus 2.0 Array	Jensen K, Schaffer L, Olstad OK, Bechensteen AG et al. Striking decrease in the total precursor B-cell compartment during early childhood as evidenced by flow cytometry and gene expression changes. Pediatr Hematol Oncol 2010 Feb;27(1):31-45. PMID: 20121553
	GSE11504	GSM289619	https://www.ncbi.nlm.nih.gov/geo/query/acc.cgi?acc=GSM289619	normal bone marrow, sample #118	bone marrow mononuclear cells	total RNA	microarray	Affymetrix Human Genome U133 Plus 2.0 Array	Jensen K, Schaffer L, Olstad OK, Bechensteen AG et al. Striking decrease in the total precursor B-cell compartment during early childhood as evidenced by flow cytometry and gene expression changes. Pediatr Hematol Oncol 2010 Feb;27(1):31-45. PMID: 20121553
	GSE11504	GSM289620	https://www.ncbi.nlm.nih.gov/geo/query/acc.cgi?acc=GSM289620	normal bone marrow, sample #119	bone marrow mononuclear cells	total RNA	microarray	Affymetrix Human Genome U133 Plus 2.0 Array	Jensen K, Schaffer L, Olstad OK, Bechensteen AG et al. Striking decrease in the total precursor B-cell compartment during early childhood as evidenced by flow cytometry and gene expression changes. Pediatr Hematol Oncol 2010 Feb;27(1):31-45. PMID: 20121553
	GSE11504	GSM289621	https://www.ncbi.nlm.nih.gov/geo/query/acc.cgi?acc=GSM289621	normal bone marrow, sample #120	bone marrow mononuclear cells	total RNA	microarray	Affymetrix Human Genome U133 Plus 2.0 Array	Jensen K, Schaffer L, Olstad OK, Bechensteen AG et al. Striking decrease in the total precursor B-cell compartment during early childhood as evidenced by flow cytometry and gene expression changes. Pediatr Hematol Oncol 2010 Feb;27(1):31-45. PMID: 20121553
	GSE11504	GSM289622	https://www.ncbi.nlm.nih.gov/geo/query/acc.cgi?acc=GSM289622	normal bone marrow, sample #121	bone marrow mononuclear cells	total RNA	microarray	Affymetrix Human Genome U133 Plus 2.0 Array	Jensen K, Schaffer L, Olstad OK, Bechensteen AG et al. Striking decrease in the total precursor B-cell compartment during early childhood as evidenced by flow cytometry and gene expression changes. Pediatr Hematol Oncol 2010 Feb;27(1):31-45. PMID: 20121553
	GSE11504	GSM289623	https://www.ncbi.nlm.nih.gov/geo/query/acc.cgi?acc=GSM289623	normal bone marrow, sample #122	bone marrow mononuclear cells	total RNA	microarray	Affymetrix Human Genome U133 Plus 2.0 Array	Jensen K, Schaffer L, Olstad OK, Bechensteen AG et al. Striking decrease in the total precursor B-cell compartment during early childhood as evidenced by flow cytometry and gene expression changes. Pediatr Hematol Oncol 2010 Feb;27(1):31-45. PMID: 20121553
	GSE11504	GSM289624	https://www.ncbi.nlm.nih.gov/geo/query/acc.cgi?acc=GSM289624	normal bone marrow, sample #123	bone marrow mononuclear cells	total RNA	microarray	Affymetrix Human Genome U133 Plus 2.0 Array	Jensen K, Schaffer L, Olstad OK, Bechensteen AG et al. Striking decrease in the total precursor B-cell compartment during early childhood as evidenced by flow cytometry and gene expression changes. Pediatr Hematol Oncol 2010 Feb;27(1):31-45. PMID: 20121553
	GSE11504	GSM289625	https://www.ncbi.nlm.nih.gov/geo/query/acc.cgi?acc=GSM289625	normal bone marrow, sample #124	bone marrow mononuclear cells	total RNA	microarray	Affymetrix Human Genome U133 Plus 2.0 Array	Jensen K, Schaffer L, Olstad OK, Bechensteen AG et al. Striking decrease in the total precursor B-cell compartment during early childhood as evidenced by flow cytometry and gene expression changes. Pediatr Hematol Oncol 2010 Feb;27(1):31-45. PMID: 20121553
	GSE11504	GSM289626	https://www.ncbi.nlm.nih.gov/geo/query/acc.cgi?acc=GSM289626	normal bone marrow, sample #125	bone marrow mononuclear cells	total RNA	microarray	Affymetrix Human Genome U133 Plus 2.0 Array	Jensen K, Schaffer L, Olstad OK, Bechensteen AG et al. Striking decrease in the total precursor B-cell compartment during early childhood as evidenced by flow cytometry and gene expression changes. Pediatr Hematol Oncol 2010 Feb;27(1):31-45. PMID: 20121553
	GSE11504	GSM289627	https://www.ncbi.nlm.nih.gov/geo/query/acc.cgi?acc=GSM289627	normal bone marrow, sample #126	bone marrow mononuclear cells	total RNA	microarray	Affymetrix Human Genome U133 Plus 2.0 Array	Jensen K, Schaffer L, Olstad OK, Bechensteen AG et al. Striking decrease in the total precursor B-cell compartment during early childhood as evidenced by flow cytometry and gene expression changes. Pediatr Hematol Oncol 2010 Feb;27(1):31-45. PMID: 20121553
	GSE11504	GSM289628	https://www.ncbi.nlm.nih.gov/geo/query/acc.cgi?acc=GSM289628	normal bone marrow, sample #127	bone marrow mononuclear cells	total RNA	microarray	Affymetrix Human Genome U133 Plus 2.0 Array	Jensen K, Schaffer L, Olstad OK, Bechensteen AG et al. Striking decrease in the total precursor B-cell compartment during early childhood as evidenced by flow cytometry and gene expression changes. Pediatr Hematol Oncol 2010 Feb;27(1):31-45. PMID: 20121553
	GSE11504	GSM289629	https://www.ncbi.nlm.nih.gov/geo/query/acc.cgi?acc=GSM289629	normal bone marrow, sample #128	bone marrow mononuclear cells	total RNA	microarray	Affymetrix Human Genome U133 Plus 2.0 Array	Jensen K, Schaffer L, Olstad OK, Bechensteen AG et al. Striking decrease in the total precursor B-cell compartment during early childhood as evidenced by flow cytometry and gene expression changes. Pediatr Hematol Oncol 2010 Feb;27(1):31-45. PMID: 20121553
	GSE11504	GSM289630	https://www.ncbi.nlm.nih.gov/geo/query/acc.cgi?acc=GSM289630	normal bone marrow, sample #129	bone marrow mononuclear cells	total RNA	microarray	Affymetrix Human Genome U133 Plus 2.0 Array	Jensen K, Schaffer L, Olstad OK, Bechensteen AG et al. Striking decrease in the total precursor B-cell compartment during early childhood as evidenced by flow cytometry and gene expression changes. Pediatr Hematol Oncol 2010 Feb;27(1):31-45. PMID: 20121553
	GSE11504	GSM289631	https://www.ncbi.nlm.nih.gov/geo/query/acc.cgi?acc=GSM289631	normal bone marrow, sample #130	bone marrow mononuclear cells	total RNA	microarray	Affymetrix Human Genome U133 Plus 2.0 Array	Jensen K, Schaffer L, Olstad OK, Bechensteen AG et al. Striking decrease in the total precursor B-cell compartment during early childhood as evidenced by flow cytometry and gene expression changes. Pediatr Hematol Oncol 2010 Feb;27(1):31-45. PMID: 20121553
	GSE11504	GSM289632	https://www.ncbi.nlm.nih.gov/geo/query/acc.cgi?acc=GSM289632	normal bone marrow, sample #131	bone marrow mononuclear cells	total RNA	microarray	Affymetrix Human Genome U133 Plus 2.0 Array	Jensen K, Schaffer L, Olstad OK, Bechensteen AG et al. Striking decrease in the total precursor B-cell compartment during early childhood as evidenced by flow cytometry and gene expression changes. Pediatr Hematol Oncol 2010 Feb;27(1):31-45. PMID: 20121553
	GSE11504	GSM289633	https://www.ncbi.nlm.nih.gov/geo/query/acc.cgi?acc=GSM289633	normal bone marrow, sample #132	bone marrow mononuclear cells	total RNA	microarray	Affymetrix Human Genome U133 Plus 2.0 Array	Jensen K, Schaffer L, Olstad OK, Bechensteen AG et al. Striking decrease in the total precursor B-cell compartment during early childhood as evidenced by flow cytometry and gene expression changes. Pediatr Hematol Oncol 2010 Feb;27(1):31-45. PMID: 20121553
	GSE11504	GSM289634	https://www.ncbi.nlm.nih.gov/geo/query/acc.cgi?acc=GSM289634	normal bone marrow, sample #133	bone marrow mononuclear cells	total RNA	microarray	Affymetrix Human Genome U133 Plus 2.0 Array	Jensen K, Schaffer L, Olstad OK, Bechensteen AG et al. Striking decrease in the total precursor B-cell compartment during early childhood as evidenced by flow cytometry and gene expression changes. Pediatr Hematol Oncol 2010 Feb;27(1):31-45. PMID: 20121553
	GSE11504	GSM289635	https://www.ncbi.nlm.nih.gov/geo/query/acc.cgi?acc=GSM289635	normal bone marrow, sample #134	bone marrow mononuclear cells	total RNA	microarray	Affymetrix Human Genome U133 Plus 2.0 Array	Jensen K, Schaffer L, Olstad OK, Bechensteen AG et al. Striking decrease in the total precursor B-cell compartment during early childhood as evidenced by flow cytometry and gene expression changes. Pediatr Hematol Oncol 2010 Feb;27(1):31-45. PMID: 20121553
	GSE11504	GSM289636	https://www.ncbi.nlm.nih.gov/geo/query/acc.cgi?acc=GSM289636	normal bone marrow, sample #135	bone marrow mononuclear cells	total RNA	microarray	Affymetrix Human Genome U133 Plus 2.0 Array	Jensen K, Schaffer L, Olstad OK, Bechensteen AG et al. Striking decrease in the total precursor B-cell compartment during early childhood as evidenced by flow cytometry and gene expression changes. Pediatr Hematol Oncol 2010 Feb;27(1):31-45. PMID: 20121553
	GSE3526	GSM80602	https://www.ncbi.nlm.nih.gov/geo/query/acc.cgi?acc=GSM80602	normal bone marrow, sample #136	bone marrow mononuclear cells	total RNA	microarray	Affymetrix Human Genome U133 Plus 2.0 Array	Roth RB, Hevezi P, Lee J, Willhite D et al. Gene expression analyses reveal molecular relationships among 20 regions of the human CNS. Neurogenetics 2006 May;7(2):67-80. PMID: 16572319
	GSE3526	GSM80603	https://www.ncbi.nlm.nih.gov/geo/query/acc.cgi?acc=GSM80603	normal bone marrow, sample #137	bone marrow mononuclear cells	total RNA	microarray	Affymetrix Human Genome U133 Plus 2.0 Array	Roth RB, Hevezi P, Lee J, Willhite D et al. Gene expression analyses reveal molecular relationships among 20 regions of the human CNS. Neurogenetics 2006 May;7(2):67-80. PMID: 16572319
	GSE10715	GSM270834	https://www.ncbi.nlm.nih.gov/geo/query/acc.cgi?acc=GSM270834	normal peripheral blood, sample #21	peripheral blood mononuclear cells	total RNA	microarray	Affymetrix Human Genome U133 Plus 2.0 Array	Galamb O, Sipos F, Solymosi N, Spisák S et al. Diagnostic mRNA expression patterns of inflamed, benign, and malignant colorectal biopsy specimen and their correlation with peripheral blood results. Cancer Epidemiol Biomarkers Prev 2008 Oct;17(10):2835-45. PMID: 18843029
	GSE10715	GSM270835	https://www.ncbi.nlm.nih.gov/geo/query/acc.cgi?acc=GSM270835	normal peripheral blood, sample #22	peripheral blood mononuclear cells	total RNA	microarray	Affymetrix Human Genome U133 Plus 2.0 Array	Galamb O, Sipos F, Solymosi N, Spisák S et al. Diagnostic mRNA expression patterns of inflamed, benign, and malignant colorectal biopsy specimen and their correlation with peripheral blood results. Cancer Epidemiol Biomarkers Prev 2008 Oct;17(10):2835-45. PMID: 18843029
	GSE10715	GSM270836	https://www.ncbi.nlm.nih.gov/geo/query/acc.cgi?acc=GSM270836	normal peripheral blood, sample #23	peripheral blood mononuclear cells	total RNA	microarray	Affymetrix Human Genome U133 Plus 2.0 Array	Galamb O, Sipos F, Solymosi N, Spisák S et al. Diagnostic mRNA expression patterns of inflamed, benign, and malignant colorectal biopsy specimen and their correlation with peripheral blood results. Cancer Epidemiol Biomarkers Prev 2008 Oct;17(10):2835-45. PMID: 18843029
	GSE10715	GSM270837	https://www.ncbi.nlm.nih.gov/geo/query/acc.cgi?acc=GSM270837	normal peripheral blood, sample #24	peripheral blood mononuclear cells	total RNA	microarray	Affymetrix Human Genome U133 Plus 2.0 Array	Galamb O, Sipos F, Solymosi N, Spisák S et al. Diagnostic mRNA expression patterns of inflamed, benign, and malignant colorectal biopsy specimen and their correlation with peripheral blood results. Cancer Epidemiol Biomarkers Prev 2008 Oct;17(10):2835-45. PMID: 18843029
	GSE10715	GSM270838	https://www.ncbi.nlm.nih.gov/geo/query/acc.cgi?acc=GSM270838	normal peripheral blood, sample #25	peripheral blood mononuclear cells	total RNA	microarray	Affymetrix Human Genome U133 Plus 2.0 Array	Galamb O, Sipos F, Solymosi N, Spisák S et al. Diagnostic mRNA expression patterns of inflamed, benign, and malignant colorectal biopsy specimen and their correlation with peripheral blood results. Cancer Epidemiol Biomarkers Prev 2008 Oct;17(10):2835-45. PMID: 18843029
	GSE10715	GSM270839	https://www.ncbi.nlm.nih.gov/geo/query/acc.cgi?acc=GSM270839	normal peripheral blood, sample #26	peripheral blood mononuclear cells	total RNA	microarray	Affymetrix Human Genome U133 Plus 2.0 Array	Galamb O, Sipos F, Solymosi N, Spisák S et al. Diagnostic mRNA expression patterns of inflamed, benign, and malignant colorectal biopsy specimen and their correlation with peripheral blood results. Cancer Epidemiol Biomarkers Prev 2008 Oct;17(10):2835-45. PMID: 18843029
	GSE10715	GSM270840	https://www.ncbi.nlm.nih.gov/geo/query/acc.cgi?acc=GSM270840	normal peripheral blood, sample #27	peripheral blood mononuclear cells	total RNA	microarray	Affymetrix Human Genome U133 Plus 2.0 Array	Galamb O, Sipos F, Solymosi N, Spisák S et al. Diagnostic mRNA expression patterns of inflamed, benign, and malignant colorectal biopsy specimen and their correlation with peripheral blood results. Cancer Epidemiol Biomarkers Prev 2008 Oct;17(10):2835-45. PMID: 18843029
	GSE10715	GSM270841	https://www.ncbi.nlm.nih.gov/geo/query/acc.cgi?acc=GSM270841	normal peripheral blood, sample #28	peripheral blood mononuclear cells	total RNA	microarray	Affymetrix Human Genome U133 Plus 2.0 Array	Galamb O, Sipos F, Solymosi N, Spisák S et al. Diagnostic mRNA expression patterns of inflamed, benign, and malignant colorectal biopsy specimen and their correlation with peripheral blood results. Cancer Epidemiol Biomarkers Prev 2008 Oct;17(10):2835-45. PMID: 18843029
	GSE10715	GSM270842	https://www.ncbi.nlm.nih.gov/geo/query/acc.cgi?acc=GSM270842	normal peripheral blood, sample #29	peripheral blood mononuclear cells	total RNA	microarray	Affymetrix Human Genome U133 Plus 2.0 Array	Galamb O, Sipos F, Solymosi N, Spisák S et al. Diagnostic mRNA expression patterns of inflamed, benign, and malignant colorectal biopsy specimen and their correlation with peripheral blood results. Cancer Epidemiol Biomarkers Prev 2008 Oct;17(10):2835-45. PMID: 18843029
	GSE10715	GSM270843	https://www.ncbi.nlm.nih.gov/geo/query/acc.cgi?acc=GSM270843	normal peripheral blood, sample #30	peripheral blood mononuclear cells	total RNA	microarray	Affymetrix Human Genome U133 Plus 2.0 Array	Galamb O, Sipos F, Solymosi N, Spisák S et al. Diagnostic mRNA expression patterns of inflamed, benign, and malignant colorectal biopsy specimen and their correlation with peripheral blood results. Cancer Epidemiol Biomarkers Prev 2008 Oct;17(10):2835-45. PMID: 18843029
	GSE10715	GSM270844	https://www.ncbi.nlm.nih.gov/geo/query/acc.cgi?acc=GSM270844	normal peripheral blood, sample #31	peripheral blood mononuclear cells	total RNA	microarray	Affymetrix Human Genome U133 Plus 2.0 Array	Galamb O, Sipos F, Solymosi N, Spisák S et al. Diagnostic mRNA expression patterns of inflamed, benign, and malignant colorectal biopsy specimen and their correlation with peripheral blood results. Cancer Epidemiol Biomarkers Prev 2008 Oct;17(10):2835-45. PMID: 18843029
	GSE15932	GSM399717	https://www.ncbi.nlm.nih.gov/geo/query/acc.cgi?acc=GSM399717	normal peripheral blood, sample #32	peripheral blood mononuclear cells	total RNA	microarray	Affymetrix Human Genome U133 Plus 2.0 Array
	GSE15932	GSM399718	https://www.ncbi.nlm.nih.gov/geo/query/acc.cgi?acc=GSM399718	normal peripheral blood, sample #33	peripheral blood mononuclear cells	total RNA	microarray	Affymetrix Human Genome U133 Plus 2.0 Array
	GSE15932	GSM399719	https://www.ncbi.nlm.nih.gov/geo/query/acc.cgi?acc=GSM399719	normal peripheral blood, sample #34	peripheral blood mononuclear cells	total RNA	microarray	Affymetrix Human Genome U133 Plus 2.0 Array
	GSE15932	GSM399761	https://www.ncbi.nlm.nih.gov/geo/query/acc.cgi?acc=GSM399761	normal peripheral blood, sample #35	peripheral blood mononuclear cells	total RNA	microarray	Affymetrix Human Genome U133 Plus 2.0 Array
	GSE15932	GSM399762	https://www.ncbi.nlm.nih.gov/geo/query/acc.cgi?acc=GSM399762	normal peripheral blood, sample #36	peripheral blood mononuclear cells	total RNA	microarray	Affymetrix Human Genome U133 Plus 2.0 Array
	GSE15932	GSM399763	https://www.ncbi.nlm.nih.gov/geo/query/acc.cgi?acc=GSM399763	normal peripheral blood, sample #37	peripheral blood mononuclear cells	total RNA	microarray	Affymetrix Human Genome U133 Plus 2.0 Array
	GSE15932	GSM399765	https://www.ncbi.nlm.nih.gov/geo/query/acc.cgi?acc=GSM399765	normal peripheral blood, sample #38	peripheral blood mononuclear cells	total RNA	microarray	Affymetrix Human Genome U133 Plus 2.0 Array
	GSE15932	GSM399766	https://www.ncbi.nlm.nih.gov/geo/query/acc.cgi?acc=GSM399766	normal peripheral blood, sample #39	peripheral blood mononuclear cells	total RNA	microarray	Affymetrix Human Genome U133 Plus 2.0 Array
	GSE18781	GSM465925	https://www.ncbi.nlm.nih.gov/geo/query/acc.cgi?acc=GSM465925	normal peripheral blood, sample #40	peripheral blood mononuclear cells	total RNA	microarray	Affymetrix Human Genome U133 Plus 2.0 Array	Sharma SM, Choi D, Planck SR, Harrington CA et al. Insights in to the pathogenesis of axial spondyloarthropathy based on gene expression profiles. Arthritis Res Ther 2009;11(6):R168. PMID: 19900269
	GSE18781	GSM465926	https://www.ncbi.nlm.nih.gov/geo/query/acc.cgi?acc=GSM465926	normal peripheral blood, sample #41	peripheral blood mononuclear cells	total RNA	microarray	Affymetrix Human Genome U133 Plus 2.0 Array	Sharma SM, Choi D, Planck SR, Harrington CA et al. Insights in to the pathogenesis of axial spondyloarthropathy based on gene expression profiles. Arthritis Res Ther 2009;11(6):R168. PMID: 19900269
	GSE18781	GSM465927	https://www.ncbi.nlm.nih.gov/geo/query/acc.cgi?acc=GSM465927	normal peripheral blood, sample #42	peripheral blood mononuclear cells	total RNA	microarray	Affymetrix Human Genome U133 Plus 2.0 Array	Sharma SM, Choi D, Planck SR, Harrington CA et al. Insights in to the pathogenesis of axial spondyloarthropathy based on gene expression profiles. Arthritis Res Ther 2009;11(6):R168. PMID: 19900269
	GSE18781	GSM465928	https://www.ncbi.nlm.nih.gov/geo/query/acc.cgi?acc=GSM465928	normal peripheral blood, sample #43	peripheral blood mononuclear cells	total RNA	microarray	Affymetrix Human Genome U133 Plus 2.0 Array	Sharma SM, Choi D, Planck SR, Harrington CA et al. Insights in to the pathogenesis of axial spondyloarthropathy based on gene expression profiles. Arthritis Res Ther 2009;11(6):R168. PMID: 19900269
	GSE18781	GSM465929	https://www.ncbi.nlm.nih.gov/geo/query/acc.cgi?acc=GSM465929	normal peripheral blood, sample #44	peripheral blood mononuclear cells	total RNA	microarray	Affymetrix Human Genome U133 Plus 2.0 Array	Sharma SM, Choi D, Planck SR, Harrington CA et al. Insights in to the pathogenesis of axial spondyloarthropathy based on gene expression profiles. Arthritis Res Ther 2009;11(6):R168. PMID: 19900269
	GSE18781	GSM465930	https://www.ncbi.nlm.nih.gov/geo/query/acc.cgi?acc=GSM465930	normal peripheral blood, sample #45	peripheral blood mononuclear cells	total RNA	microarray	Affymetrix Human Genome U133 Plus 2.0 Array	Sharma SM, Choi D, Planck SR, Harrington CA et al. Insights in to the pathogenesis of axial spondyloarthropathy based on gene expression profiles. Arthritis Res Ther 2009;11(6):R168. PMID: 19900269
	GSE18781	GSM465931	https://www.ncbi.nlm.nih.gov/geo/query/acc.cgi?acc=GSM465931	normal peripheral blood, sample #46	peripheral blood mononuclear cells	total RNA	microarray	Affymetrix Human Genome U133 Plus 2.0 Array	Sharma SM, Choi D, Planck SR, Harrington CA et al. Insights in to the pathogenesis of axial spondyloarthropathy based on gene expression profiles. Arthritis Res Ther 2009;11(6):R168. PMID: 19900269
	GSE18781	GSM465932	https://www.ncbi.nlm.nih.gov/geo/query/acc.cgi?acc=GSM465932	normal peripheral blood, sample #47	peripheral blood mononuclear cells	total RNA	microarray	Affymetrix Human Genome U133 Plus 2.0 Array	Sharma SM, Choi D, Planck SR, Harrington CA et al. Insights in to the pathogenesis of axial spondyloarthropathy based on gene expression profiles. Arthritis Res Ther 2009;11(6):R168. PMID: 19900269
	GSE18781	GSM465933	https://www.ncbi.nlm.nih.gov/geo/query/acc.cgi?acc=GSM465933	normal peripheral blood, sample #48	peripheral blood mononuclear cells	total RNA	microarray	Affymetrix Human Genome U133 Plus 2.0 Array	Sharma SM, Choi D, Planck SR, Harrington CA et al. Insights in to the pathogenesis of axial spondyloarthropathy based on gene expression profiles. Arthritis Res Ther 2009;11(6):R168. PMID: 19900269
	GSE18781	GSM465934	https://www.ncbi.nlm.nih.gov/geo/query/acc.cgi?acc=GSM465934	normal peripheral blood, sample #49	peripheral blood mononuclear cells	total RNA	microarray	Affymetrix Human Genome U133 Plus 2.0 Array	Sharma SM, Choi D, Planck SR, Harrington CA et al. Insights in to the pathogenesis of axial spondyloarthropathy based on gene expression profiles. Arthritis Res Ther 2009;11(6):R168. PMID: 19900269
	GSE18781	GSM465935	https://www.ncbi.nlm.nih.gov/geo/query/acc.cgi?acc=GSM465935	normal peripheral blood, sample #50	peripheral blood mononuclear cells	total RNA	microarray	Affymetrix Human Genome U133 Plus 2.0 Array	Sharma SM, Choi D, Planck SR, Harrington CA et al. Insights in to the pathogenesis of axial spondyloarthropathy based on gene expression profiles. Arthritis Res Ther 2009;11(6):R168. PMID: 19900269
	GSE18781	GSM465936	https://www.ncbi.nlm.nih.gov/geo/query/acc.cgi?acc=GSM465936	normal peripheral blood, sample #51	peripheral blood mononuclear cells	total RNA	microarray	Affymetrix Human Genome U133 Plus 2.0 Array	Sharma SM, Choi D, Planck SR, Harrington CA et al. Insights in to the pathogenesis of axial spondyloarthropathy based on gene expression profiles. Arthritis Res Ther 2009;11(6):R168. PMID: 19900269
	GSE18781	GSM465937	https://www.ncbi.nlm.nih.gov/geo/query/acc.cgi?acc=GSM465937	normal peripheral blood, sample #52	peripheral blood mononuclear cells	total RNA	microarray	Affymetrix Human Genome U133 Plus 2.0 Array	Sharma SM, Choi D, Planck SR, Harrington CA et al. Insights in to the pathogenesis of axial spondyloarthropathy based on gene expression profiles. Arthritis Res Ther 2009;11(6):R168. PMID: 19900269
	GSE18781	GSM465938	https://www.ncbi.nlm.nih.gov/geo/query/acc.cgi?acc=GSM465938	normal peripheral blood, sample #53	peripheral blood mononuclear cells	total RNA	microarray	Affymetrix Human Genome U133 Plus 2.0 Array	Sharma SM, Choi D, Planck SR, Harrington CA et al. Insights in to the pathogenesis of axial spondyloarthropathy based on gene expression profiles. Arthritis Res Ther 2009;11(6):R168. PMID: 19900269
	GSE18781	GSM465939	https://www.ncbi.nlm.nih.gov/geo/query/acc.cgi?acc=GSM465939	normal peripheral blood, sample #54	peripheral blood mononuclear cells	total RNA	microarray	Affymetrix Human Genome U133 Plus 2.0 Array	Sharma SM, Choi D, Planck SR, Harrington CA et al. Insights in to the pathogenesis of axial spondyloarthropathy based on gene expression profiles. Arthritis Res Ther 2009;11(6):R168. PMID: 19900269
	GSE18781	GSM465940	https://www.ncbi.nlm.nih.gov/geo/query/acc.cgi?acc=GSM465940	normal peripheral blood, sample #55	peripheral blood mononuclear cells	total RNA	microarray	Affymetrix Human Genome U133 Plus 2.0 Array	Sharma SM, Choi D, Planck SR, Harrington CA et al. Insights in to the pathogenesis of axial spondyloarthropathy based on gene expression profiles. Arthritis Res Ther 2009;11(6):R168. PMID: 19900269
	GSE18781	GSM465941	https://www.ncbi.nlm.nih.gov/geo/query/acc.cgi?acc=GSM465941	normal peripheral blood, sample #56	peripheral blood mononuclear cells	total RNA	microarray	Affymetrix Human Genome U133 Plus 2.0 Array	Sharma SM, Choi D, Planck SR, Harrington CA et al. Insights in to the pathogenesis of axial spondyloarthropathy based on gene expression profiles. Arthritis Res Ther 2009;11(6):R168. PMID: 19900269
	GSE18781	GSM465942	https://www.ncbi.nlm.nih.gov/geo/query/acc.cgi?acc=GSM465942	normal peripheral blood, sample #57	peripheral blood mononuclear cells	total RNA	microarray	Affymetrix Human Genome U133 Plus 2.0 Array	Sharma SM, Choi D, Planck SR, Harrington CA et al. Insights in to the pathogenesis of axial spondyloarthropathy based on gene expression profiles. Arthritis Res Ther 2009;11(6):R168. PMID: 19900269
	GSE18781	GSM465943	https://www.ncbi.nlm.nih.gov/geo/query/acc.cgi?acc=GSM465943	normal peripheral blood, sample #58	peripheral blood mononuclear cells	total RNA	microarray	Affymetrix Human Genome U133 Plus 2.0 Array	Sharma SM, Choi D, Planck SR, Harrington CA et al. Insights in to the pathogenesis of axial spondyloarthropathy based on gene expression profiles. Arthritis Res Ther 2009;11(6):R168. PMID: 19900269
	GSE18781	GSM465944	https://www.ncbi.nlm.nih.gov/geo/query/acc.cgi?acc=GSM465944	normal peripheral blood, sample #59	peripheral blood mononuclear cells	total RNA	microarray	Affymetrix Human Genome U133 Plus 2.0 Array	Sharma SM, Choi D, Planck SR, Harrington CA et al. Insights in to the pathogenesis of axial spondyloarthropathy based on gene expression profiles. Arthritis Res Ther 2009;11(6):R168. PMID: 19900269
	GSE18781	GSM465945	https://www.ncbi.nlm.nih.gov/geo/query/acc.cgi?acc=GSM465945	normal peripheral blood, sample #60	peripheral blood mononuclear cells	total RNA	microarray	Affymetrix Human Genome U133 Plus 2.0 Array	Sharma SM, Choi D, Planck SR, Harrington CA et al. Insights in to the pathogenesis of axial spondyloarthropathy based on gene expression profiles. Arthritis Res Ther 2009;11(6):R168. PMID: 19900269
	GSE18781	GSM465946	https://www.ncbi.nlm.nih.gov/geo/query/acc.cgi?acc=GSM465946	normal peripheral blood, sample #61	peripheral blood mononuclear cells	total RNA	microarray	Affymetrix Human Genome U133 Plus 2.0 Array	Sharma SM, Choi D, Planck SR, Harrington CA et al. Insights in to the pathogenesis of axial spondyloarthropathy based on gene expression profiles. Arthritis Res Ther 2009;11(6):R168. PMID: 19900269
	GSE18781	GSM465947	https://www.ncbi.nlm.nih.gov/geo/query/acc.cgi?acc=GSM465947	normal peripheral blood, sample #62	peripheral blood mononuclear cells	total RNA	microarray	Affymetrix Human Genome U133 Plus 2.0 Array	Sharma SM, Choi D, Planck SR, Harrington CA et al. Insights in to the pathogenesis of axial spondyloarthropathy based on gene expression profiles. Arthritis Res Ther 2009;11(6):R168. PMID: 19900269
	GSE18781	GSM465948	https://www.ncbi.nlm.nih.gov/geo/query/acc.cgi?acc=GSM465948	normal peripheral blood, sample #63	peripheral blood mononuclear cells	total RNA	microarray	Affymetrix Human Genome U133 Plus 2.0 Array	Sharma SM, Choi D, Planck SR, Harrington CA et al. Insights in to the pathogenesis of axial spondyloarthropathy based on gene expression profiles. Arthritis Res Ther 2009;11(6):R168. PMID: 19900269
	GSE18781	GSM465949	https://www.ncbi.nlm.nih.gov/geo/query/acc.cgi?acc=GSM465949	normal peripheral blood, sample #64	peripheral blood mononuclear cells	total RNA	microarray	Affymetrix Human Genome U133 Plus 2.0 Array	Sharma SM, Choi D, Planck SR, Harrington CA et al. Insights in to the pathogenesis of axial spondyloarthropathy based on gene expression profiles. Arthritis Res Ther 2009;11(6):R168. PMID: 19900269
	GSE19339	GSM480386	https://www.ncbi.nlm.nih.gov/geo/query/acc.cgi?acc=GSM480386	normal peripheral blood, sample #65	peripheral blood mononuclear cells	total RNA	microarray	Affymetrix Human Genome U133 Plus 2.0 Array
	GSE19339	GSM480387	https://www.ncbi.nlm.nih.gov/geo/query/acc.cgi?acc=GSM480387	normal peripheral blood, sample #66	peripheral blood mononuclear cells	total RNA	microarray	Affymetrix Human Genome U133 Plus 2.0 Array
	GSE19339	GSM480388	https://www.ncbi.nlm.nih.gov/geo/query/acc.cgi?acc=GSM480388	normal peripheral blood, sample #67	peripheral blood mononuclear cells	total RNA	microarray	Affymetrix Human Genome U133 Plus 2.0 Array
	GSE19339	GSM480389	https://www.ncbi.nlm.nih.gov/geo/query/acc.cgi?acc=GSM480389	normal peripheral blood, sample #68	peripheral blood mononuclear cells	total RNA	microarray	Affymetrix Human Genome U133 Plus 2.0 Array
	GSE24223	GSM595705	https://www.ncbi.nlm.nih.gov/geo/query/acc.cgi?acc=GSM595705	normal peripheral blood, sample #69	peripheral blood mononuclear cells	total RNA	microarray	Affymetrix Human Genome U133 Plus 2.0 Array	Grigoryev YA, Kurian SM, Avnur Z, Borie D et al. Deconvoluting post-transplant immunity: cell subset-specific mapping reveals pathways for activation and expansion of memory T, monocytes and B cells. PLoS One 2010 Oct 14;5(10):e13358. PMID: 20976225
	GSE24223	GSM595710	https://www.ncbi.nlm.nih.gov/geo/query/acc.cgi?acc=GSM595710	normal peripheral blood, sample #70	peripheral blood mononuclear cells	total RNA	microarray	Affymetrix Human Genome U133 Plus 2.0 Array	Grigoryev YA, Kurian SM, Avnur Z, Borie D et al. Deconvoluting post-transplant immunity: cell subset-specific mapping reveals pathways for activation and expansion of memory T, monocytes and B cells. PLoS One 2010 Oct 14;5(10):e13358. PMID: 20976225
	GSE24223	GSM595717	https://www.ncbi.nlm.nih.gov/geo/query/acc.cgi?acc=GSM595717	normal peripheral blood, sample #71	peripheral blood mononuclear cells	total RNA	microarray	Affymetrix Human Genome U133 Plus 2.0 Array	Grigoryev YA, Kurian SM, Avnur Z, Borie D et al. Deconvoluting post-transplant immunity: cell subset-specific mapping reveals pathways for activation and expansion of memory T, monocytes and B cells. PLoS One 2010 Oct 14;5(10):e13358. PMID: 20976225
	GSE24223	GSM595723	https://www.ncbi.nlm.nih.gov/geo/query/acc.cgi?acc=GSM595723	normal peripheral blood, sample #72	peripheral blood mononuclear cells	total RNA	microarray	Affymetrix Human Genome U133 Plus 2.0 Array	Grigoryev YA, Kurian SM, Avnur Z, Borie D et al. Deconvoluting post-transplant immunity: cell subset-specific mapping reveals pathways for activation and expansion of memory T, monocytes and B cells. PLoS One 2010 Oct 14;5(10):e13358. PMID: 20976225
	GSE24223	GSM595724	https://www.ncbi.nlm.nih.gov/geo/query/acc.cgi?acc=GSM595724	normal peripheral blood, sample #73	peripheral blood mononuclear cells	total RNA	microarray	Affymetrix Human Genome U133 Plus 2.0 Array	Grigoryev YA, Kurian SM, Avnur Z, Borie D et al. Deconvoluting post-transplant immunity: cell subset-specific mapping reveals pathways for activation and expansion of memory T, monocytes and B cells. PLoS One 2010 Oct 14;5(10):e13358. PMID: 20976225
	GSE24223	GSM595729	https://www.ncbi.nlm.nih.gov/geo/query/acc.cgi?acc=GSM595729	normal peripheral blood, sample #74	peripheral blood mononuclear cells	total RNA	microarray	Affymetrix Human Genome U133 Plus 2.0 Array	Grigoryev YA, Kurian SM, Avnur Z, Borie D et al. Deconvoluting post-transplant immunity: cell subset-specific mapping reveals pathways for activation and expansion of memory T, monocytes and B cells. PLoS One 2010 Oct 14;5(10):e13358. PMID: 20976225
	GSE24223	GSM595732	https://www.ncbi.nlm.nih.gov/geo/query/acc.cgi?acc=GSM595732	normal peripheral blood, sample #75	peripheral blood mononuclear cells	total RNA	microarray	Affymetrix Human Genome U133 Plus 2.0 Array	Grigoryev YA, Kurian SM, Avnur Z, Borie D et al. Deconvoluting post-transplant immunity: cell subset-specific mapping reveals pathways for activation and expansion of memory T, monocytes and B cells. PLoS One 2010 Oct 14;5(10):e13358. PMID: 20976225
	GSE24223	GSM595735	https://www.ncbi.nlm.nih.gov/geo/query/acc.cgi?acc=GSM595735	normal peripheral blood, sample #76	peripheral blood mononuclear cells	total RNA	microarray	Affymetrix Human Genome U133 Plus 2.0 Array	Grigoryev YA, Kurian SM, Avnur Z, Borie D et al. Deconvoluting post-transplant immunity: cell subset-specific mapping reveals pathways for activation and expansion of memory T, monocytes and B cells. PLoS One 2010 Oct 14;5(10):e13358. PMID: 20976225
	GSE24223	GSM595742	https://www.ncbi.nlm.nih.gov/geo/query/acc.cgi?acc=GSM595742	normal peripheral blood, sample #77	peripheral blood mononuclear cells	total RNA	microarray	Affymetrix Human Genome U133 Plus 2.0 Array	Grigoryev YA, Kurian SM, Avnur Z, Borie D et al. Deconvoluting post-transplant immunity: cell subset-specific mapping reveals pathways for activation and expansion of memory T, monocytes and B cells. PLoS One 2010 Oct 14;5(10):e13358. PMID: 20976225
	GSE24223	GSM595747	https://www.ncbi.nlm.nih.gov/geo/query/acc.cgi?acc=GSM595747	normal peripheral blood, sample #78	peripheral blood mononuclear cells	total RNA	microarray	Affymetrix Human Genome U133 Plus 2.0 Array	Grigoryev YA, Kurian SM, Avnur Z, Borie D et al. Deconvoluting post-transplant immunity: cell subset-specific mapping reveals pathways for activation and expansion of memory T, monocytes and B cells. PLoS One 2010 Oct 14;5(10):e13358. PMID: 20976225
	GSE24223	GSM595757	https://www.ncbi.nlm.nih.gov/geo/query/acc.cgi?acc=GSM595757	normal peripheral blood, sample #79	peripheral blood mononuclear cells	total RNA	microarray	Affymetrix Human Genome U133 Plus 2.0 Array	Grigoryev YA, Kurian SM, Avnur Z, Borie D et al. Deconvoluting post-transplant immunity: cell subset-specific mapping reveals pathways for activation and expansion of memory T, monocytes and B cells. PLoS One 2010 Oct 14;5(10):e13358. PMID: 20976225
	GSE24223	GSM595763	https://www.ncbi.nlm.nih.gov/geo/query/acc.cgi?acc=GSM595763	normal peripheral blood, sample #80	peripheral blood mononuclear cells	total RNA	microarray	Affymetrix Human Genome U133 Plus 2.0 Array	Grigoryev YA, Kurian SM, Avnur Z, Borie D et al. Deconvoluting post-transplant immunity: cell subset-specific mapping reveals pathways for activation and expansion of memory T, monocytes and B cells. PLoS One 2010 Oct 14;5(10):e13358. PMID: 20976225
	GSE24223	GSM595766	https://www.ncbi.nlm.nih.gov/geo/query/acc.cgi?acc=GSM595766	normal peripheral blood, sample #81	peripheral blood mononuclear cells	total RNA	microarray	Affymetrix Human Genome U133 Plus 2.0 Array	Grigoryev YA, Kurian SM, Avnur Z, Borie D et al. Deconvoluting post-transplant immunity: cell subset-specific mapping reveals pathways for activation and expansion of memory T, monocytes and B cells. PLoS One 2010 Oct 14;5(10):e13358. PMID: 20976225
	GSE24223	GSM595773	https://www.ncbi.nlm.nih.gov/geo/query/acc.cgi?acc=GSM595773	normal peripheral blood, sample #82	peripheral blood mononuclear cells	total RNA	microarray	Affymetrix Human Genome U133 Plus 2.0 Array	Grigoryev YA, Kurian SM, Avnur Z, Borie D et al. Deconvoluting post-transplant immunity: cell subset-specific mapping reveals pathways for activation and expansion of memory T, monocytes and B cells. PLoS One 2010 Oct 14;5(10):e13358. PMID: 20976225
	GSE24223	GSM595774	https://www.ncbi.nlm.nih.gov/geo/query/acc.cgi?acc=GSM595774	normal peripheral blood, sample #83	peripheral blood mononuclear cells	total RNA	microarray	Affymetrix Human Genome U133 Plus 2.0 Array	Grigoryev YA, Kurian SM, Avnur Z, Borie D et al. Deconvoluting post-transplant immunity: cell subset-specific mapping reveals pathways for activation and expansion of memory T, monocytes and B cells. PLoS One 2010 Oct 14;5(10):e13358. PMID: 20976225
	GSE24223	GSM595775	https://www.ncbi.nlm.nih.gov/geo/query/acc.cgi?acc=GSM595775	normal peripheral blood, sample #84	peripheral blood mononuclear cells	total RNA	microarray	Affymetrix Human Genome U133 Plus 2.0 Array	Grigoryev YA, Kurian SM, Avnur Z, Borie D et al. Deconvoluting post-transplant immunity: cell subset-specific mapping reveals pathways for activation and expansion of memory T, monocytes and B cells. PLoS One 2010 Oct 14;5(10):e13358. PMID: 20976225
	GSE24223	GSM595784	https://www.ncbi.nlm.nih.gov/geo/query/acc.cgi?acc=GSM595784	normal peripheral blood, sample #85	peripheral blood mononuclear cells	total RNA	microarray	Affymetrix Human Genome U133 Plus 2.0 Array	Grigoryev YA, Kurian SM, Avnur Z, Borie D et al. Deconvoluting post-transplant immunity: cell subset-specific mapping reveals pathways for activation and expansion of memory T, monocytes and B cells. PLoS One 2010 Oct 14;5(10):e13358. PMID: 20976225
	GSE24223	GSM595791	https://www.ncbi.nlm.nih.gov/geo/query/acc.cgi?acc=GSM595791	normal peripheral blood, sample #86	peripheral blood mononuclear cells	total RNA	microarray	Affymetrix Human Genome U133 Plus 2.0 Array	Grigoryev YA, Kurian SM, Avnur Z, Borie D et al. Deconvoluting post-transplant immunity: cell subset-specific mapping reveals pathways for activation and expansion of memory T, monocytes and B cells. PLoS One 2010 Oct 14;5(10):e13358. PMID: 20976225
	GSE24223	GSM595794	https://www.ncbi.nlm.nih.gov/geo/query/acc.cgi?acc=GSM595794	normal peripheral blood, sample #87	peripheral blood mononuclear cells	total RNA	microarray	Affymetrix Human Genome U133 Plus 2.0 Array	Grigoryev YA, Kurian SM, Avnur Z, Borie D et al. Deconvoluting post-transplant immunity: cell subset-specific mapping reveals pathways for activation and expansion of memory T, monocytes and B cells. PLoS One 2010 Oct 14;5(10):e13358. PMID: 20976225
	GSE24223	GSM595798	https://www.ncbi.nlm.nih.gov/geo/query/acc.cgi?acc=GSM595798	normal peripheral blood, sample #88	peripheral blood mononuclear cells	total RNA	microarray	Affymetrix Human Genome U133 Plus 2.0 Array	Grigoryev YA, Kurian SM, Avnur Z, Borie D et al. Deconvoluting post-transplant immunity: cell subset-specific mapping reveals pathways for activation and expansion of memory T, monocytes and B cells. PLoS One 2010 Oct 14;5(10):e13358. PMID: 20976225
	GSE24223	GSM595799	https://www.ncbi.nlm.nih.gov/geo/query/acc.cgi?acc=GSM595799	normal peripheral blood, sample #89	peripheral blood mononuclear cells	total RNA	microarray	Affymetrix Human Genome U133 Plus 2.0 Array	Grigoryev YA, Kurian SM, Avnur Z, Borie D et al. Deconvoluting post-transplant immunity: cell subset-specific mapping reveals pathways for activation and expansion of memory T, monocytes and B cells. PLoS One 2010 Oct 14;5(10):e13358. PMID: 20976225
	GSE24223	GSM595800	https://www.ncbi.nlm.nih.gov/geo/query/acc.cgi?acc=GSM595800	normal peripheral blood, sample #90	peripheral blood mononuclear cells	total RNA	microarray	Affymetrix Human Genome U133 Plus 2.0 Array	Grigoryev YA, Kurian SM, Avnur Z, Borie D et al. Deconvoluting post-transplant immunity: cell subset-specific mapping reveals pathways for activation and expansion of memory T, monocytes and B cells. PLoS One 2010 Oct 14;5(10):e13358. PMID: 20976225
	GSE24223	GSM595802	https://www.ncbi.nlm.nih.gov/geo/query/acc.cgi?acc=GSM595802	normal peripheral blood, sample #91	peripheral blood mononuclear cells	total RNA	microarray	Affymetrix Human Genome U133 Plus 2.0 Array	Grigoryev YA, Kurian SM, Avnur Z, Borie D et al. Deconvoluting post-transplant immunity: cell subset-specific mapping reveals pathways for activation and expansion of memory T, monocytes and B cells. PLoS One 2010 Oct 14;5(10):e13358. PMID: 20976225
	GSE24223	GSM595803	https://www.ncbi.nlm.nih.gov/geo/query/acc.cgi?acc=GSM595803	normal peripheral blood, sample #92	peripheral blood mononuclear cells	total RNA	microarray	Affymetrix Human Genome U133 Plus 2.0 Array	Grigoryev YA, Kurian SM, Avnur Z, Borie D et al. Deconvoluting post-transplant immunity: cell subset-specific mapping reveals pathways for activation and expansion of memory T, monocytes and B cells. PLoS One 2010 Oct 14;5(10):e13358. PMID: 20976225
	GSE24223	GSM595804	https://www.ncbi.nlm.nih.gov/geo/query/acc.cgi?acc=GSM595804	normal peripheral blood, sample #93	peripheral blood mononuclear cells	total RNA	microarray	Affymetrix Human Genome U133 Plus 2.0 Array	Grigoryev YA, Kurian SM, Avnur Z, Borie D et al. Deconvoluting post-transplant immunity: cell subset-specific mapping reveals pathways for activation and expansion of memory T, monocytes and B cells. PLoS One 2010 Oct 14;5(10):e13358. PMID: 20976225
	GSE24223	GSM595807	https://www.ncbi.nlm.nih.gov/geo/query/acc.cgi?acc=GSM595807	normal peripheral blood, sample #94	peripheral blood mononuclear cells	total RNA	microarray	Affymetrix Human Genome U133 Plus 2.0 Array	Grigoryev YA, Kurian SM, Avnur Z, Borie D et al. Deconvoluting post-transplant immunity: cell subset-specific mapping reveals pathways for activation and expansion of memory T, monocytes and B cells. PLoS One 2010 Oct 14;5(10):e13358. PMID: 20976225
	GSE24223	GSM595808	https://www.ncbi.nlm.nih.gov/geo/query/acc.cgi?acc=GSM595808	normal peripheral blood, sample #95	peripheral blood mononuclear cells	total RNA	microarray	Affymetrix Human Genome U133 Plus 2.0 Array	Grigoryev YA, Kurian SM, Avnur Z, Borie D et al. Deconvoluting post-transplant immunity: cell subset-specific mapping reveals pathways for activation and expansion of memory T, monocytes and B cells. PLoS One 2010 Oct 14;5(10):e13358. PMID: 20976225
	GSE24223	GSM595815	https://www.ncbi.nlm.nih.gov/geo/query/acc.cgi?acc=GSM595815	normal peripheral blood, sample #96	peripheral blood mononuclear cells	total RNA	microarray	Affymetrix Human Genome U133 Plus 2.0 Array	Grigoryev YA, Kurian SM, Avnur Z, Borie D et al. Deconvoluting post-transplant immunity: cell subset-specific mapping reveals pathways for activation and expansion of memory T, monocytes and B cells. PLoS One 2010 Oct 14;5(10):e13358. PMID: 20976225
	GSE24223	GSM595816	https://www.ncbi.nlm.nih.gov/geo/query/acc.cgi?acc=GSM595816	normal peripheral blood, sample #97	peripheral blood mononuclear cells	total RNA	microarray	Affymetrix Human Genome U133 Plus 2.0 Array	Grigoryev YA, Kurian SM, Avnur Z, Borie D et al. Deconvoluting post-transplant immunity: cell subset-specific mapping reveals pathways for activation and expansion of memory T, monocytes and B cells. PLoS One 2010 Oct 14;5(10):e13358. PMID: 20976225
	GSE24223	GSM595820	https://www.ncbi.nlm.nih.gov/geo/query/acc.cgi?acc=GSM595820	normal peripheral blood, sample #98	peripheral blood mononuclear cells	total RNA	microarray	Affymetrix Human Genome U133 Plus 2.0 Array	Grigoryev YA, Kurian SM, Avnur Z, Borie D et al. Deconvoluting post-transplant immunity: cell subset-specific mapping reveals pathways for activation and expansion of memory T, monocytes and B cells. PLoS One 2010 Oct 14;5(10):e13358. PMID: 20976225
	GSE24223	GSM595826	https://www.ncbi.nlm.nih.gov/geo/query/acc.cgi?acc=GSM595826	normal peripheral blood, sample #99	peripheral blood mononuclear cells	total RNA	microarray	Affymetrix Human Genome U133 Plus 2.0 Array	Grigoryev YA, Kurian SM, Avnur Z, Borie D et al. Deconvoluting post-transplant immunity: cell subset-specific mapping reveals pathways for activation and expansion of memory T, monocytes and B cells. PLoS One 2010 Oct 14;5(10):e13358. PMID: 20976225
	GSE24223	GSM595827	https://www.ncbi.nlm.nih.gov/geo/query/acc.cgi?acc=GSM595827	normal peripheral blood, sample #100	peripheral blood mononuclear cells	total RNA	microarray	Affymetrix Human Genome U133 Plus 2.0 Array	Grigoryev YA, Kurian SM, Avnur Z, Borie D et al. Deconvoluting post-transplant immunity: cell subset-specific mapping reveals pathways for activation and expansion of memory T, monocytes and B cells. PLoS One 2010 Oct 14;5(10):e13358. PMID: 20976225
	GSE24223	GSM595831	https://www.ncbi.nlm.nih.gov/geo/query/acc.cgi?acc=GSM595831	normal peripheral blood, sample #101	peripheral blood mononuclear cells	total RNA	microarray	Affymetrix Human Genome U133 Plus 2.0 Array	Grigoryev YA, Kurian SM, Avnur Z, Borie D et al. Deconvoluting post-transplant immunity: cell subset-specific mapping reveals pathways for activation and expansion of memory T, monocytes and B cells. PLoS One 2010 Oct 14;5(10):e13358. PMID: 20976225
	GSE24223	GSM595841	https://www.ncbi.nlm.nih.gov/geo/query/acc.cgi?acc=GSM595841	normal peripheral blood, sample #102	peripheral blood mononuclear cells	total RNA	microarray	Affymetrix Human Genome U133 Plus 2.0 Array	Grigoryev YA, Kurian SM, Avnur Z, Borie D et al. Deconvoluting post-transplant immunity: cell subset-specific mapping reveals pathways for activation and expansion of memory T, monocytes and B cells. PLoS One 2010 Oct 14;5(10):e13358. PMID: 20976225
	GSE24223	GSM595842	https://www.ncbi.nlm.nih.gov/geo/query/acc.cgi?acc=GSM595842	normal peripheral blood, sample #103	peripheral blood mononuclear cells	total RNA	microarray	Affymetrix Human Genome U133 Plus 2.0 Array	Grigoryev YA, Kurian SM, Avnur Z, Borie D et al. Deconvoluting post-transplant immunity: cell subset-specific mapping reveals pathways for activation and expansion of memory T, monocytes and B cells. PLoS One 2010 Oct 14;5(10):e13358. PMID: 20976225
	GSE24223	GSM595846	https://www.ncbi.nlm.nih.gov/geo/query/acc.cgi?acc=GSM595846	normal peripheral blood, sample #104	peripheral blood mononuclear cells	total RNA	microarray	Affymetrix Human Genome U133 Plus 2.0 Array	Grigoryev YA, Kurian SM, Avnur Z, Borie D et al. Deconvoluting post-transplant immunity: cell subset-specific mapping reveals pathways for activation and expansion of memory T, monocytes and B cells. PLoS One 2010 Oct 14;5(10):e13358. PMID: 20976225
	GSE24223	GSM595847	https://www.ncbi.nlm.nih.gov/geo/query/acc.cgi?acc=GSM595847	normal peripheral blood, sample #105	peripheral blood mononuclear cells	total RNA	microarray	Affymetrix Human Genome U133 Plus 2.0 Array	Grigoryev YA, Kurian SM, Avnur Z, Borie D et al. Deconvoluting post-transplant immunity: cell subset-specific mapping reveals pathways for activation and expansion of memory T, monocytes and B cells. PLoS One 2010 Oct 14;5(10):e13358. PMID: 20976225
	GSE24223	GSM595848	https://www.ncbi.nlm.nih.gov/geo/query/acc.cgi?acc=GSM595848	normal peripheral blood, sample #106	peripheral blood mononuclear cells	total RNA	microarray	Affymetrix Human Genome U133 Plus 2.0 Array	Grigoryev YA, Kurian SM, Avnur Z, Borie D et al. Deconvoluting post-transplant immunity: cell subset-specific mapping reveals pathways for activation and expansion of memory T, monocytes and B cells. PLoS One 2010 Oct 14;5(10):e13358. PMID: 20976225
	GSE24223	GSM595849	https://www.ncbi.nlm.nih.gov/geo/query/acc.cgi?acc=GSM595849	normal peripheral blood, sample #107	peripheral blood mononuclear cells	total RNA	microarray	Affymetrix Human Genome U133 Plus 2.0 Array	Grigoryev YA, Kurian SM, Avnur Z, Borie D et al. Deconvoluting post-transplant immunity: cell subset-specific mapping reveals pathways for activation and expansion of memory T, monocytes and B cells. PLoS One 2010 Oct 14;5(10):e13358. PMID: 20976225
	GSE24223	GSM595851	https://www.ncbi.nlm.nih.gov/geo/query/acc.cgi?acc=GSM595851	normal peripheral blood, sample #108	peripheral blood mononuclear cells	total RNA	microarray	Affymetrix Human Genome U133 Plus 2.0 Array	Grigoryev YA, Kurian SM, Avnur Z, Borie D et al. Deconvoluting post-transplant immunity: cell subset-specific mapping reveals pathways for activation and expansion of memory T, monocytes and B cells. PLoS One 2010 Oct 14;5(10):e13358. PMID: 20976225
	GSE24223	GSM595866	https://www.ncbi.nlm.nih.gov/geo/query/acc.cgi?acc=GSM595866	normal peripheral blood, sample #109	peripheral blood mononuclear cells	total RNA	microarray	Affymetrix Human Genome U133 Plus 2.0 Array	Grigoryev YA, Kurian SM, Avnur Z, Borie D et al. Deconvoluting post-transplant immunity: cell subset-specific mapping reveals pathways for activation and expansion of memory T, monocytes and B cells. PLoS One 2010 Oct 14;5(10):e13358. PMID: 20976225
	GSE24223	GSM595867	https://www.ncbi.nlm.nih.gov/geo/query/acc.cgi?acc=GSM595867	normal peripheral blood, sample #110	peripheral blood mononuclear cells	total RNA	microarray	Affymetrix Human Genome U133 Plus 2.0 Array	Grigoryev YA, Kurian SM, Avnur Z, Borie D et al. Deconvoluting post-transplant immunity: cell subset-specific mapping reveals pathways for activation and expansion of memory T, monocytes and B cells. PLoS One 2010 Oct 14;5(10):e13358. PMID: 20976225
	GSE24223	GSM595868	https://www.ncbi.nlm.nih.gov/geo/query/acc.cgi?acc=GSM595868	normal peripheral blood, sample #111	peripheral blood mononuclear cells	total RNA	microarray	Affymetrix Human Genome U133 Plus 2.0 Array	Grigoryev YA, Kurian SM, Avnur Z, Borie D et al. Deconvoluting post-transplant immunity: cell subset-specific mapping reveals pathways for activation and expansion of memory T, monocytes and B cells. PLoS One 2010 Oct 14;5(10):e13358. PMID: 20976225
	GSE24223	GSM595873	https://www.ncbi.nlm.nih.gov/geo/query/acc.cgi?acc=GSM595873	normal peripheral blood, sample #112	peripheral blood mononuclear cells	total RNA	microarray	Affymetrix Human Genome U133 Plus 2.0 Array	Grigoryev YA, Kurian SM, Avnur Z, Borie D et al. Deconvoluting post-transplant immunity: cell subset-specific mapping reveals pathways for activation and expansion of memory T, monocytes and B cells. PLoS One 2010 Oct 14;5(10):e13358. PMID: 20976225
	GSE18123	GSM650600	https://www.ncbi.nlm.nih.gov/geo/query/acc.cgi?acc=GSM650600	normal peripheral blood, sample #113	peripheral blood mononuclear cells	total RNA	microarray	Affymetrix Human Genome U133 Plus 2.0 Array	Kong SW, Collins CD, Shimizu-Motohashi Y, Holm IA et al. Characteristics and predictive value of blood transcriptome signature in males with autism spectrum disorders. PLoS One 2012;7(12):e49475. PMID: 23227143
	GSE18123	GSM650603	https://www.ncbi.nlm.nih.gov/geo/query/acc.cgi?acc=GSM650603	normal peripheral blood, sample #114	peripheral blood mononuclear cells	total RNA	microarray	Affymetrix Human Genome U133 Plus 2.0 Array	Kong SW, Collins CD, Shimizu-Motohashi Y, Holm IA et al. Characteristics and predictive value of blood transcriptome signature in males with autism spectrum disorders. PLoS One 2012;7(12):e49475. PMID: 23227143
	GSE18123	GSM650604	https://www.ncbi.nlm.nih.gov/geo/query/acc.cgi?acc=GSM650604	normal peripheral blood, sample #115	peripheral blood mononuclear cells	total RNA	microarray	Affymetrix Human Genome U133 Plus 2.0 Array	Kong SW, Collins CD, Shimizu-Motohashi Y, Holm IA et al. Characteristics and predictive value of blood transcriptome signature in males with autism spectrum disorders. PLoS One 2012;7(12):e49475. PMID: 23227143
	GSE18123	GSM650606	https://www.ncbi.nlm.nih.gov/geo/query/acc.cgi?acc=GSM650606	normal peripheral blood, sample #116	peripheral blood mononuclear cells	total RNA	microarray	Affymetrix Human Genome U133 Plus 2.0 Array	Kong SW, Collins CD, Shimizu-Motohashi Y, Holm IA et al. Characteristics and predictive value of blood transcriptome signature in males with autism spectrum disorders. PLoS One 2012;7(12):e49475. PMID: 23227143
	GSE18123	GSM650607	https://www.ncbi.nlm.nih.gov/geo/query/acc.cgi?acc=GSM650607	normal peripheral blood, sample #117	peripheral blood mononuclear cells	total RNA	microarray	Affymetrix Human Genome U133 Plus 2.0 Array	Kong SW, Collins CD, Shimizu-Motohashi Y, Holm IA et al. Characteristics and predictive value of blood transcriptome signature in males with autism spectrum disorders. PLoS One 2012;7(12):e49475. PMID: 23227143
	GSE18123	GSM650614	https://www.ncbi.nlm.nih.gov/geo/query/acc.cgi?acc=GSM650614	normal peripheral blood, sample #118	peripheral blood mononuclear cells	total RNA	microarray	Affymetrix Human Genome U133 Plus 2.0 Array	Kong SW, Collins CD, Shimizu-Motohashi Y, Holm IA et al. Characteristics and predictive value of blood transcriptome signature in males with autism spectrum disorders. PLoS One 2012;7(12):e49475. PMID: 23227143
	GSE18123	GSM650615	https://www.ncbi.nlm.nih.gov/geo/query/acc.cgi?acc=GSM650615	normal peripheral blood, sample #119	peripheral blood mononuclear cells	total RNA	microarray	Affymetrix Human Genome U133 Plus 2.0 Array	Kong SW, Collins CD, Shimizu-Motohashi Y, Holm IA et al. Characteristics and predictive value of blood transcriptome signature in males with autism spectrum disorders. PLoS One 2012;7(12):e49475. PMID: 23227143
	GSE18123	GSM650617	https://www.ncbi.nlm.nih.gov/geo/query/acc.cgi?acc=GSM650617	normal peripheral blood, sample #120	peripheral blood mononuclear cells	total RNA	microarray	Affymetrix Human Genome U133 Plus 2.0 Array	Kong SW, Collins CD, Shimizu-Motohashi Y, Holm IA et al. Characteristics and predictive value of blood transcriptome signature in males with autism spectrum disorders. PLoS One 2012;7(12):e49475. PMID: 23227143
