# Supplementary material for: RUNX1/RUNX1T1 mediates alternative splicing and reorganises the transcriptional landscape in leukemia
Source: Nat Commun. 2021 Jan 22;12:520. doi: 10.1038/s41467-020-20848-z (PMC7822815; doi:10.1038/s41467-020-20848-z)
Supplement: Supplementary file 5 — Supplementary Data 2 [file 41467_2020_20848_MOESM5_ESM.xlsx]

## Sheet: Supplementary Data 2
Supplementary Data 2. DAVID 6.8 gene sets that are significantly (p-value < 0.00004, q-value < 0.05) overrepresented among the direct targets of RUNX1/RUNX1T1
Data base	Term	Fold enrichment	p-value	q-value	Query size	Query genes found
UP_KEYWORDS	Phosphoprotein	1.30243	4.9e-37	7.14e-34	1231	AAAS, AAK1, AARS, ABCC1, ABI1, ABL1, ABLIM1, ABR, ACAA1, ACOT11, ACOX3, ACSL1, ACTN1, ACTN4, ACVR1B, ADD1, ADORA3, ADRB1, ADRB2, ADRM1, AFAP1L1, AFF1, AFF2, AGAP2, AGO2, AGTPBP1, AGTR1, AHDC1, AIF1, AIF1L, AIM1, AK2, AKAP11, AKAP13, AKAP8L, AKIRIN2, AKNA, AKR1A1, ALAD, AMIGO1, AMPD3, ANK2, ANKRD13D, ANKRD2, ANKRD33B, ANKRD55, ANLN, ANTXR2, ANXA6, AP4E1, APBA2, APBB1IP, APOA1, APOBR, APTX, ARAP1, …
UP_KEYWORDS	Alternative splicing	1.19655	2.73e-26	3.98e-23	1452	AAAS, AAK1, AARS, ABCC1, ABCG1, ABHD12B, ABHD17C, ABHD4, ABI1, ABI3BP, ABL1, ABLIM1, ABR, ABTB1, ABTB2, ACAA1, ACOT11, ACOT7, ACOX3, ACSL1, ACSL6, ACTN1, ACTN4, ACVR1B, ADAM11, ADAM8, ADAMTS10, ADD1, ADI1, ADORA1, ADORA3, AFAP1L1, AFF1, AFF2, AGAP2, AGO2, AGTPBP1, AHSA2, AIF1, AIF1L, AIFM2, AIM1, AK2, AK5, AKAP13, AKAP7, AKAP8L, AKNA, ALAD, ALDH2, ALDH3B1, ALKBH3, ALLC, ALOX15, ALOX15B, AMACR, AM…
UP_KEYWORDS	Cytoplasm	1.28802	9.67e-16	1.45e-12	711	AARS, ABI1, ABL1, ABLIM1, ABTB1, ACOT11, ACOT7, ACTB, ACTBL2, ACTL9, ACTN1, ACTN4, ADA, ADD1, ADI1, ADRM1, AFAP1L1, AGAP2, AGO2, AGTPBP1, AIF1, AIF1L, AIFM2, AK5, AKAP11, AKAP13, AKAP7, AKAP8L, ALKBH3, ALOX15, ALOX15B, ANK2, ANKRD2, ANLN, ANXA11, ANXA6, APBB1IP, APOBEC3C, APOBEC3H, APTX, ARAP1, ARFGAP3, ARHGAP1, ARHGAP18, ARHGAP21, ARHGAP22, ARHGAP24, ARHGAP4, ARHGEF1, ARHGEF12, ARHGEF18, ARHGEF2…
UP_SEQ_FEATURE	Splice variant	1.19813	7.83e-16	1.48e-12	1083	ABCC1, ABCG1, ABHD12B, ABHD17C, ABI1, ABI3BP, ABL1, ABLIM1, ABR, ABTB1, ACOT11, ACOT7, ACOX3, ACSF3, ACSL1, ACSL6, ACVR1B, ADAM11, ADD1, ADI1, ADORA1, ADORA3, AFAP1L1, AFF2, AGAP2, AGO2, AGTPBP1, AHSA2, AIF1L, AIFM2, AK2, AK5, AKAP13, AKAP7, AKNA, ALAD, ALDH3B1, ALKBH3, ALLC, ALOX15B, AMACR, AMPD3, ANK2, ANKDD1A, ANKRD13D, ANKRD2, ANKRD44, ANKRD46, ANKRD55, ANLN, ANTXR2, AP2A2, APOBEC3H, APOBR, A…
GOTERM_BP_DIRECT	Positive regulation of GTPase activity	1.91974	4.09e-14	7.89e-11	135	A2M, ABR, ADRB1, AGAP2, AKAP13, ARAP1, ARFGAP3, ARHGAP1, ARHGAP12, ARHGAP18, ARHGAP19, ARHGAP21, ARHGAP22, ARHGAP24, ARHGAP25, ARHGAP30, ARHGAP31, ARHGAP4, ARHGAP8, ARHGEF1, ARHGEF12, ARHGEF17, ARHGEF18, ARHGEF2, ARHGEF3, ARHGEF7, ARTN, ASAP1, BCAR3, BCR, C15ORF62, CALM1, CAMK2G, CCL25, CCL3L3, CCL4, CCL4L1, CCL4L2, CCL5, CDC42EP2, CDC42EP3, CDC42EP4, CSF2RA, CYTH4, DAB2IP, DENND2D, DENND3, DEPDC…
GOTERM_CC_DIRECT	Plasma membrane	1.27677	2.75e-13	4.22e-10	632	ABCC1, ABCG1, ABR, ABTB1, ACSL1, ACSL6, ACTB, ACTN1, ACVR1B, ADA, ADAM11, ADAM8, ADCY7, ADD1, ADI1, ADORA1, ADORA2A, ADORA3, ADRB1, ADRB2, ADRM1, AFAP1L1, AGTR1, AKAP7, ALDH3B1, ALOX15, ALOX15B, ALPP, AMN, ANK2, ANKH, ANKRD13D, ANTXR2, AP2A2, APBA2, APOA1, APOBR, APOLD1, AQP3, ARAP1, ARHGEF1, ARHGEF7, ARRDC2, ASAH2, ATP10D, ATP11A, ATP12A, ATP1A4, ATP2B4, ATP6V0A1, ATP8A1, ATP8B2, B4GALT1, BAG3, …
GOTERM_CC_DIRECT	Cytosol	1.31597	4.78e-13	7.34e-10	524	A2M, AARS, ABI1, ABL1, ABR, ACOT11, ACOT7, ACTB, ACTN1, ADA, ADD1, ADI1, AGO2, AGTPBP1, AIF1, AIFM2, AK5, AKAP13, AKAP7, AKR1A1, ALAD, ALDH3B1, ALOX15, ALOX15B, ALOX5AP, AMPD3, ANAPC7, ANK2, ANKRD2, AP2A2, APBB1IP, APOA1, ARAP1, ARFGAP3, ARHGAP1, ARHGAP12, ARHGAP18, ARHGAP19, ARHGAP22, ARHGAP24, ARHGAP25, ARHGAP30, ARHGAP31, ARHGAP4, ARHGAP8, ARHGEF1, ARHGEF12, ARHGEF17, ARHGEF18, ARHGEF2, ARHGEF…
UP_KEYWORDS	Lipoprotein	1.73056	6.26e-13	9.12e-10	169	ABCG1, ABL1, ADORA1, ADORA3, ADRB1, ADRB2, AGTR1, AIFM2, AKAP7, ALDH3B1, ALPP, APOA1, APOBEC3C, APOBEC3H, APOLD1, ARL11, ARL5C, BASP1, BCAN, CCKAR, CD14, CD48, CD55, CD58, CD63, CD9, CENPF, CHCHD6, CHIC2, CHMP6, CNR1, CPD, DLG2, DNAJA2, DNAJC5B, DPEP2, DUSP22, EFNA5, ENPP6, EVPL, F3, FAM129B, FGR, FMNL1, FMNL2, FMNL3, GABARAPL3, GABRG2, GFRA2, GLIPR2, GNA12, GNAI2, GNG2, GNG4, GNG5, GNG7, GNGT2, …
UP_KEYWORDS	Domain SH3	2.55647	2.88e-12	4.2e-09	63	ABI1, ABL1, ARHGAP12, ARHGAP4, ARHGEF7, ASAP1, BIN1, CASKIN2, CTTN, DLG2, DLG5, DOCK4, EPS8L3, FCHSD2, FGR, FYB, GAS7, HCK, KALRN, LASP1, LCK, LYN, MACC1, MYO1E, MYO1F, MYO7A, NCF1, NCF1B, NCF1C, NCF2, NCK2, NEDD9, PACSIN2, PIK3R1, PLCG1, PLCG2, PRAM1, PRMT2, PSTPIP1, RASA1, SAMSN1, SASH1, SASH3, SH3KBP1, SH3PXD2B, SH3RF1, SH3TC1, SH3TC2, SHANK1, SHANK3, SKAP1, SLA, SLA2, SNX9, SORBS1, SRC, SRGAP…
INTERPRO	Pleckstrin homology-like domain	1.99855	5.47e-12	9.72e-09	103	ABR, AFAP1L1, AGAP2, AKAP13, ANLN, APBA2, APBB1IP, ARAP1, ARHGAP12, ARHGAP21, ARHGAP22, ARHGAP24, ARHGAP25, ARHGEF1, ARHGEF12, ARHGEF17, ARHGEF18, ARHGEF2, ARHGEF3, ARHGEF7, ASAP1, BCR, CMIP, CYTH4, DAB2IP, DCP1B, DGKD, DGKH, DOCK11, DOCK9, DOK2, ECT2, ELMO1, EPS8L3, EVL, FAM129B, FAM129C, FERMT3, FGD2, FGD3, FRMPD2, GAB2, IPCEF1, IQSEC1, IRS2, IRS4, ITGB1BP1, KALRN, LDLRAP1, LYST, MTMR4, MYO7A, …
INTERPRO	Pleckstrin homology domain	2.29297	5.88e-12	1.05e-08	75	ABR, AFAP1L1, AGAP2, AKAP13, ANLN, APBB1IP, ARAP1, ARHGAP12, ARHGAP21, ARHGAP22, ARHGAP24, ARHGAP25, ARHGEF1, ARHGEF12, ARHGEF18, ARHGEF2, ARHGEF3, ARHGEF7, ASAP1, BCR, CYTH4, DAB2IP, DGKD, DGKH, DOCK11, DOCK9, DOK2, ELMO1, FAM129B, FAM129C, FERMT3, FGD2, FGD3, GAB2, IPCEF1, IQSEC1, IRS2, IRS4, KALRN, OSBPL3, OSBPL8, PHLDA1, PHLPP1, PLCG1, PLCG2, PLCH1, PLEK2, PLEKHA2, PLEKHB2, PLEKHF1, PLEKHG3, …
UP_SEQ_FEATURE	Domain PH	2.38276	1.16e-11	2.2e-08	68	ABR, ADRM1, AGAP2, AKAP13, ANLN, APBB1IP, ARHGAP12, ARHGAP21, ARHGAP22, ARHGAP24, ARHGAP25, ARHGEF1, ARHGEF12, ARHGEF18, ARHGEF2, ARHGEF3, ARHGEF7, ASAP1, BCR, CMIP, CYTH4, DAB2IP, DGKD, DGKH, DOCK11, DOCK9, DOK2, ECT2, ELMO1, FAM129B, FERMT3, GAB2, IPCEF1, IQSEC1, IRS2, IRS4, OSBPL3, OSBPL8, PHLDA1, PHLPP1, PLCG2, PLCH1, PLCXD2, PLEKHB2, PLEKHF1, PLEKHG3, PLEKHG4B, PLEKHO2, PREX1, PRKD2, PSD3, P…
UP_KEYWORDS	Proto-oncogene	2.40292	2.48e-11	3.62e-08	65	ABL1, AFF1, AKAP13, ARHGEF12, BCL2, BCL3, BCR, BRI3BP, CCND1, CCNL1, CDT1, CREB3L2, CSF1R, CSNK2A3, DOCK4, ELF4, ELL, ERG, ETS1, ETS2, ETV6, FGR, FOS, GAS7, GFI1B, HCK, HOPX, KIT, LCK, LMO1, LMO2, LYL1, LYN, MAF, MAFB, MAP3K8, MXI1, MYB, MYEOV, NR4A3, NTRK1, OLIG2, PDGFB, PDGFRA, PHB, PICALM, PRKCA, PTTG2, RARA, RARB, RET, RRAS2, RUNX1, SKI, SPECC1, SRC, SS18, STIL, STYK1, TCTA, TLX1, TOP1, TPM3,…
GOTERM_MF_DIRECT	GTPase activator activity	2.19181	3.83e-11	6.49e-08	76	A2M, ABR, AGAP2, ARAP1, ARFGAP3, ARHGAP1, ARHGAP12, ARHGAP18, ARHGAP19, ARHGAP21, ARHGAP22, ARHGAP24, ARHGAP25, ARHGAP30, ARHGAP31, ARHGAP4, ARHGAP8, ARHGEF1, ARHGEF12, ASAP1, BCR, C15ORF62, CDC42EP2, CDC42EP3, CDC42EP4, DAB2IP, DEPDC1B, DEPDC7, DOCK4, ECT2, INPP5B, KALRN, MYO9B, PLCB1, PREX1, RAB3GAP1, RABGAP1L, RALGAPA2, RAP1GAP2, RAPGEF2, RASA1, RASA2, RASA3, RASAL3, RASGRP3, RGS10, RGS12, RGS…
GOTERM_BP_DIRECT	Signal transduction	1.52246	5.46e-11	1.05e-07	220	ABR, ACVR1B, ADORA1, ANK2, ANKDD1A, APBB1IP, ARAP1, ARHGAP1, ARHGAP12, ARHGAP19, ARHGAP21, ARHGAP22, ARHGAP24, ARHGAP25, ARHGAP30, ARHGAP31, ARHGAP4, ARHGAP8, ARHGEF7, ARRDC2, ARTN, ASAH2, ASB2, ASIP, BCAR3, BCR, BTRC, C18ORF32, C3, CAMK1, CAP1, CARD11, CARTPT, CASKIN2, CBLB, CCL4, CCL4L1, CCND3, CCR6, CD164, CD244, CD300A, CD34, CD38, CD48, CD72, CD83, CDC42EP3, CHKA, CHRNA1, CHRNB3, CLOCK, CORO…
UP_SEQ_FEATURE	Mutagenesis site	1.37531	7.79e-11	1.48e-07	351	ABCA4, ABCC1, ABL1, ADD1, ADI1, ADRB1, ADRB2, AGO2, AKAP13, AKR1A1, ALKBH3, ALOX15, ALOX5AP, ANK2, ANLN, APTX, ARHGAP21, ARHGAP24, ARHGEF2, ARID3A, ARID3B, ARSG, ASAH2, ASB2, ASNS, ASPRV1, ATF7IP, B4GALT1, BCL2, BCOR, BCR, BPI, C3, CACNA1C, CAMK1, CBFA2T3, CBLB, CCDC88A, CCND1, CCNE2, CCNH, CD2, CD38, CD79A, CD9, CDC42EP2, CDCP1, CDH1, CDKN1B, CDT1, CEACAM3, CEBPD, CFLAR, CHIC2, CHMP6, CLEC12A, C…
GOTERM_MF_DIRECT	Protein binding	1.12565	9.02e-11	1.53e-07	1229	A2M, AAK1, ABI1, ABL1, ABLIM1, ABTB1, ACAA1, ACOT7, ACTB, ACTBL2, ACTN1, ACTN4, ACVR1B, ADA, ADAM8, ADAMTS10, ADCK5, ADI1, ADORA1, ADORA2A, ADRB1, ADRB2, ADRM1, AFAP1L1, AFF1, AGAP2, AGO2, AGR3, AGTR1, AHSA2, AKAP13, AKAP7, AKAP8L, AKIRIN2, AKR1A1, ALDH3B1, ALKBH3, ALOX15, ALOX5AP, ALPP, ANK2, ANKRD44, ANTXR2, ANXA11, ANXA6, AP2A2, APBA2, APBB1IP, APOA1, APOBEC3C, APOBEC3H, APOH, APTX, ARAP1, ARF…
UP_KEYWORDS	Membrane	1.16419	1.43e-10	2.08e-07	1000	A4GALT, AAK1, ABCA4, ABCC1, ABCG1, ABHD2, ABI1, ABL1, ACSL1, ACSL6, ACTN1, ACVR1B, ADA, ADAM11, ADAM8, ADAMTS1, ADCK5, ADCY7, ADD1, ADI1, ADORA1, ADORA2A, ADORA3, ADRB1, ADRB2, AGTR1, AIF1, AIF1L, AIFM2, AKAP13, AKAP7, ALDH3B1, ALOX15, ALOX15B, ALOX5AP, ALPP, AMIGO1, AMN, ANK2, ANKH, ANKRD13D, ANKRD46, ANTXR2, AP2A2, AP4E1, APBB1IP, APCDD1, APOBR, APOLD1, AQP3, AQP7P3, ARAP1, ARFGAP3, ARHGAP1, AR…
INTERPRO	Src homology-3 domain	2.35636	1.43e-10	2.54e-07	62	ABI1, ABL1, ARHGAP12, ARHGAP4, ARHGEF7, ASAP1, BIN1, CASKIN2, CTTN, DLG2, DLG5, DOCK4, EPS8L3, FCHSD2, FGR, FYB, GAS7, HCK, KALRN, LASP1, LCK, LYN, MYO1E, MYO1F, MYO7A, NCF1, NCF1B, NCF1C, NCF2, NCK2, NEDD9, PACSIN2, PIK3R1, PLCG1, PLCG2, PRAM1, PRMT2, PSTPIP1, RASA1, SAMSN1, SASH1, SASH3, SH3KBP1, SH3PXD2B, SH3RF1, SH3TC1, SH3TC2, SHANK1, SHANK3, SKAP1, SLA, SLA2, SNX9, SORBS1, SRC, SRGAP3, TEC,…
GOTERM_CC_DIRECT	Focal adhesion	1.93759	5.74e-10	8.82e-07	91	ACTB, ACTN1, ACTN4, ADD1, AIF1L, ANXA6, APBB1IP, ARHGAP22, ARHGAP24, ARHGAP31, ARHGEF2, ARHGEF7, CALR, CAP1, CCND3, CD44, CD9, CDH1, CORO1C, CPNE3, CTTN, EFNB2, EVL, FHL3, FLNA, FLRT2, FLT1, FZD1, GNA12, GSN, HCK, HSPA9, HSPB1, HSPG2, ITGA4, ITGA6, ITGB1, ITGB1BP1, JUP, KIF23, LASP1, LCP1, LIMK1, LIMS2, MAP2K2, MAPK1, MRC2, MYH9, NEDD9, NRP1, PACSIN2, PAK1, PALLD, PARVG, PI4KA, PLAU, PLEC, PPP1CB…
UP_KEYWORDS	Cell membrane	1.28325	1.05e-09	1.53e-06	467	AAK1, ABCC1, ABHD2, ABI1, ACTN1, ACVR1B, ADA, ADD1, ADI1, ADORA1, ADORA2A, ADORA3, ADRB1, ADRB2, AGTR1, AIF1, AIF1L, AKAP7, ALDH3B1, ALOX15, ALOX15B, ALPP, AMIGO1, AMN, ANK2, ANKRD13D, ANTXR2, AP2A2, APBB1IP, APCDD1, APOBR, APOLD1, AQP3, ARAP1, ARHGEF18, ARHGEF2, ASAH2, ATP10D, ATP11A, ATP1A4, ATP2B4, ATP8A1, ATP8B2, B4GALT1, BASP1, BBS2, BCR, BEST4, BOC, C10ORF54, C14ORF180, CACNA1C, CADM2, CAP1…
KEGG_PATHWAY	Pathways in cancer	1.80241	2.62e-09	3.49e-06	97	ABL1, ADCY7, AGTR1, ARHGEF1, ARHGEF12, BCL2, BCR, BMP2, CBLB, CCND1, CCNE2, CDH1, CDK6, CDKN1B, CEBPA, CSF1R, CSF2RA, CUL2, CXCR4, DAPK2, EGF, EGLN2, ETS1, FASLG, FGF14, FGF18, FGF23, FLT3LG, FOS, FZD1, GNA12, GNAI2, GNG2, GNG4, GNG5, GNG7, GNGT2, GSK3B, HSP90AA1, ITGA6, ITGB1, JUP, KIT, LAMA3, LAMB3, LPAR1, LPAR5, MAP2K2, MAPK1, MMP9, NOS2, NTRK1, PDGFB, PDGFRA, PGF, PIK3CD, PIK3CG, PIK3R1, PLCB…
GOTERM_BP_DIRECT	Regulation of small GTPase mediated signal transduction	2.63818	1.91e-09	3.69e-06	44	A2M, ABR, AKAP13, ARAP1, ARHGAP1, ARHGAP12, ARHGAP18, ARHGAP19, ARHGAP22, ARHGAP24, ARHGAP25, ARHGAP30, ARHGAP31, ARHGAP4, ARHGAP8, ARHGEF12, ARHGEF17, ARHGEF18, ARHGEF2, ARHGEF3, ARHGEF7, BCR, DEPDC1B, DEPDC7, ECT2, FGD2, FGD3, INPP5B, KALRN, MYO9B, RAC1, RAC2, RALGAPA2, RAP1GAP2, RHOB, RHOQ, RHOU, SIPA1, SIPA1L3, SRGAP3, TAGAP, TIAM2, VAV1, VAV3
UP_SEQ_FEATURE	Domain SH3	2.45284	2.77e-09	5.27e-06	50	ABI1, ABL1, ARHGAP12, ARHGAP4, ARHGEF7, ASAP1, BIN1, CASKIN2, CTTN, DLG2, DLG5, DOCK4, EPS8L3, FGR, FYB, GAS7, HCK, LASP1, LCK, LYN, MACC1, MYO1E, MYO1F, MYO7A, NEDD9, PACSIN2, PIK3R1, PLCG1, PLCG2, PRAM1, PRMT2, PSTPIP1, RASA1, SAMSN1, SASH1, SASH3, SH3TC1, SH3TC2, SHANK1, SHANK3, SKAP1, SLA, SLA2, SNX9, SRC, SRGAP3, TEC, TNK2, UBASH3A, UBASH3B
GOTERM_BP_DIRECT	Intracellular signal transduction	1.83417	7.4e-09	1.43e-05	92	ABR, ACOT11, ADCY7, AKAP11, AKAP13, AKAP7, ARHGEF12, ARHGEF2, ARHGEF3, ARHGEF7, ASB2, BCR, CARHSP1, CISH, CLNK, DAPK2, DEDD2, DEPDC1B, DEPDC7, DGKD, DGKG, DGKH, DGKZ, DLG5, ECT2, EDN1, FYB, GNAI2, GNB1L, GSK3B, HSPB1, ITGB1BP1, KALRN, KIT, KSR1, LAT2, LATS2, LCP2, MAP3K3, MARK2, MAST2, MC1R, MKNK2, MYO9B, NFATC1, NUAK2, PAG1, PLCB1, PLCG1, PLCG2, PLEK2, PREX1, PRKCA, PRKCH, PRKD2, PSEN2, PTPN6, R…
REACTOME_PATHWAY	Rho GTPase cycle	2.57342	1.26e-08	2.01e-05	41	A2M, ABR, AKAP13, ARAP1, ARHGAP1, ARHGAP12, ARHGAP18, ARHGAP19, ARHGAP22, ARHGAP24, ARHGAP25, ARHGAP30, ARHGAP31, ARHGAP4, ARHGAP8, ARHGEF12, ARHGEF17, ARHGEF18, ARHGEF2, ARHGEF3, ARHGEF7, BCR, DEPDC1B, DEPDC7, ECT2, FGD2, FGD3, INPP5B, KALRN, MYO9B, PREX1, RAC1, RAC2, RHOB, RHOQ, RHOU, SRGAP3, TAGAP, TIAM2, VAV1, VAV3
UP_KEYWORDS	GTPase activation	2.3029	1.4e-08	2.04e-05	52	ABR, AGAP2, ARAP1, ARFGAP3, ARHGAP1, ARHGAP12, ARHGAP18, ARHGAP19, ARHGAP21, ARHGAP22, ARHGAP24, ARHGAP25, ARHGAP30, ARHGAP31, ARHGAP4, ARHGAP8, ARHGEF1, ARHGEF12, ASAP1, BCR, DAB2IP, DEPDC1B, MYO9B, RAB3GAP1, RABGAP1L, RALGAPA2, RAP1GAP2, RAPGEF2, RASA1, RASA2, RASA3, RASAL3, RGS10, RGS12, RGS14, RIN1, RIN2, RIN3, SH3BP1, SIPA1, SIPA1L3, SRGAP3, TBC1D1, TBC1D10C, TBC1D14, TBC1D16, TBC1D20, TBC1D…
GOTERM_BP_DIRECT	Vascular endothelial growth factor receptor signaling pathway	3.2361	1.14e-08	2.2e-05	29	ABI1, ACTB, CYBB, ELMO1, FLT1, FLT4, HSP90AA1, HSPB1, KDR, MAPKAPK3, NCF1, NCF2, NCK2, NRP1, PGF, PIK3R1, PRKD2, PTK2, PTK2B, PXN, RAC1, ROCK1, SHB, SRC, SULF1, VAV1, VAV3, VEGFA, WASF2
GOTERM_CC_DIRECT	Cytoplasm	1.17816	1.92e-08	2.95e-05	739	AAAS, AAK1, AARS, ABI1, ABL1, ABLIM1, ABTB1, ABTB2, ACOT11, ACOT7, ACTB, ACTBL2, ACTL9, ACTN1, ACTN4, ADA, ADAM8, ADAMTS1, ADI1, ADRM1, AFAP1L1, AGO2, AGTPBP1, AIF1, AIF1L, AIFM2, AK5, AKAP13, AKAP8L, ALDH3B1, ALKBH3, ALOX15B, AMACR, ANKRD13D, ANXA11, APOBEC3C, APOBEC3H, APTX, AQP3, ARFGAP3, ARHGAP1, ARHGAP18, ARHGAP4, ARHGAP8, ARHGEF1, ARHGEF12, ARHGEF18, ARHGEF2, ARID3A, ARMC5, ARMC7, ASCC3, AT…
UP_KEYWORDS	Domain SH2	2.82737	2.08e-08	3.04e-05	35	ABL1, BCAR3, CISH, CLNK, FGR, HCK, HSH2D, LCK, LCP2, LYN, NCK2, PIK3R1, PLCG1, PLCG2, PTPN6, RASA1, RIN1, RIN2, RIN3, SH2B3, SH2D1A, SH2D4B, SH3BP2, SHB, SHE, SLA, SLA2, SOCS3, SOCS6, SRC, STAT1, STAT5A, TEC, VAV1, VAV3
UP_KEYWORDS	Cytoskeleton	1.47197	2.34e-08	3.4e-05	192	ABI1, ABL1, ABLIM1, ACTB, ACTBL2, ACTL9, ACTN1, ADD1, AIF1, AIF1L, AKAP11, ALOX15B, ANK2, ANLN, ANXA11, APBB1IP, ARHGAP21, ARHGAP24, ARHGEF18, ARHGEF2, AVIL, BBS2, CALM1, CAMSAP1, CAPZB, CCDC13, CCDC81, CCDC92, CDC42EP2, CDC42EP3, CDC42EP4, CDK5RAP3, CDK6, CENPF, CEP170, CEP192, CEP250, CEP44, CEP57L1, CEP63, CEP68, CHD4, CKAP2, CKAP2L, CLIC4, CLIC5, CLIP2, CNTLN, CORO1A, CORO1C, CTDP1, CTTN, DAA…
GOTERM_CC_DIRECT	Lamellipodium	2.39351	2.62e-08	4.02e-05	46	ABI1, ABLIM1, AIF1, APBB1IP, ARHGAP31, ARHGEF7, CAPZB, CCDC88A, CDH1, CORO1A, CORO1C, CTNND1, CTTN, DGKZ, DYSF, EVL, FGD2, FGD3, ITGB1, ITGB1BP1, MCC, MTSS1L, MYO1G, NEDD9, PALLD, PLCG1, PLXND1, PPP1R9B, PSTPIP1, PTK2, PTK2B, PTPRO, PXN, RAC1, RAC2, ROCK1, SH3BGRL3, SH3RF1, SLC9A1, SRCIN1, SSH1, TESC, TIAM2, TRPV4, VASP, WASF2
INTERPRO	Domain SH2	2.63955	7.56e-08	0.000134	36	ABL1, BCAR3, CBLB, CISH, CLNK, FGR, HCK, HSH2D, LCK, LCP2, LYN, NCK2, PIK3R1, PLCG1, PLCG2, PTPN6, RASA1, RIN1, RIN2, RIN3, SH2B3, SH2D1A, SH2D4B, SH3BP2, SHB, SHE, SLA, SLA2, SOCS3, SOCS6, SRC, STAT1, STAT5A, TEC, VAV1, VAV3
UP_KEYWORDS	Ubl conjugation	1.356	9.81e-08	0.000143	265	AARS, ABL1, ACTB, ACVR1B, ADORA2A, ADRB2, ADRM1, ANLN, ARHGAP21, ARID3A, ASAH2, AZIN1, BAG3, BASP1, BCL2, BCL3, BHLHE40, CALM1, CAMK1, CAP1, CASR, CBLB, CCND1, CCND2, CCND3, CCNL1, CDH1, CDK5RAP3, CDKN1B, CDKN2AIP, CDT1, CEBPA, CEBPD, CEP192, CEP68, CHD4, CHD9, CHMP6, CISH, CKAP2L, CLOCK, CORO1A, CREB3L2, CSF1R, CTTN, CUL2, CUX1, CXCR4, DAZAP2, DDIT4, DPF1, DSTN, DTX1, DYRK2, ELF2, ELMSAN1, ENO1,…
GOTERM_MF_DIRECT	Protein kinase binding	1.79756	9.25e-08	0.000157	84	AKAP7, ANK2, AP2A2, ARHGEF7, BCL2L14, CACUL1, CALM1, CCND1, CCND2, CCND3, CCNE2, CCNL1, CD3E, CDK5RAP1, CDK5RAP3, CEP250, CEP68, CNTLN, CTNND1, DAB2IP, DPYSL2, DUSP3, ELAVL1, EXOC2, FBXO5, FGR, GSK3B, H2AFY, HDAC7, HNRNPA0, HSPB1, IFNAR2, IL31RA, IRS2, ITGB1BP1, JUP, LCK, MAG, MEF2A, MLKL, NCS1, NEK6, NR4A3, PAK1, PLA2G6, PLCG1, PPP1CB, PPP1R12A, PRKAB1, PTEN, PTK2, PTPN1, PTPN23, PTPN6, PTPRC, P…
UP_KEYWORDS	Polymorphism	1.08449	1.2e-07	0.000175	1497	A2M, A4GALT, AAK1, AARS, ABCA4, ABCC1, ABCG1, ABHD12B, ABHD2, ABI1, ABL1, ABLIM1, ABR, ABTB2, ACAA1, ACOT11, ACOX3, ACSF3, ACTB, ACTL9, ACTN1, ACVR1B, ADA, ADAM11, ADAM8, ADAMTS1, ADAMTS10, ADAMTS15, ADCK5, ADD1, ADORA1, ADORA2A, ADORA3, ADRB1, ADRB2, AFF1, AFF2, AGAP2, AGTPBP1, AGTR1, AHDC1, AHSA2, AIF1, AIFM2, AIM1, AK2, AK5, AKAP11, AKAP13, AKAP7, AKAP8L, AKNA, AKR1A1, ALAD, ALDH2, ALKBH3, ALO…
REACTOME_PATHWAY	G alpha (12/13) signalling events	2.93127	1.15e-07	0.000182	29	ABR, AKAP13, ARHGAP4, ARHGEF1, ARHGEF12, ARHGEF17, ARHGEF18, ARHGEF2, ARHGEF3, ARHGEF7, ECT2, FGD2, FGD3, GNA12, GNG2, GNG4, GNG5, GNG7, GNGT2, KALRN, PIK3R1, PREX1, RAC1, RAC2, RHOB, ROCK1, TIAM2, VAV1, VAV3
UP_KEYWORDS	Guanine-nucleotide releasing factor	2.40069	1.73e-07	0.000252	41	ABR, AKAP13, ARHGEF1, ARHGEF12, ARHGEF17, ARHGEF18, ARHGEF2, ARHGEF3, ARHGEF7, BCAR3, BCR, CYTH4, DENND2D, DENND3, DOCK11, DOCK4, DOCK9, ECT2, FGD2, FGD3, HERC1, IQSEC1, KALRN, MADD, PREX1, PSD3, PSD4, RALGDS, RALGPS1, RAPGEF1, RAPGEF2, RASGEF1A, RASGRF1, RASGRP2, RASGRP3, RGL4, SBF1, TAGAP, TIAM2, VAV1, VAV3
KEGG_PATHWAY	Leukocyte transendothelial migration	2.41302	2.35e-07	0.000313	38	ACTB, ACTN1, ACTN4, CDH5, CLDN14, CLDN19, CTNND1, CXCR4, F11R, GNAI2, ITGA4, ITGAM, ITGB1, MMP9, MYL12A, MYL12B, MYL2, NCF1, NCF2, PIK3CD, PIK3CG, PIK3R1, PLCG1, PLCG2, PRKCA, PTK2, PTK2B, PXN, RAC1, RAC2, RAP1B, RASSF5, ROCK1, SIPA1, VASP, VAV1, VAV3, VCL
KEGG_PATHWAY	Rap1 signaling pathway	1.98212	3.13e-07	0.000418	57	ACTB, ADCY7, ADORA2A, APBB1IP, CALM1, CDH1, CNR1, CSF1R, CTNND1, DOCK4, EFNA5, EGF, FGF14, FGF18, FGF23, FLT1, FLT4, FYB, GNAI2, ITGAM, ITGB1, KDR, KIT, LCP2, LPAR1, LPAR5, MAP2K2, MAPK1, NGFR, PDGFB, PDGFC, PDGFRA, PGF, PIK3CD, PIK3CG, PIK3R1, PLCB1, PLCG1, PRKCA, PRKD2, RAC1, RAC2, RALB, RALGDS, RAP1B, RAPGEF1, RAPGEF2, RASGRP2, RASGRP3, RASSF5, RGS14, SIPA1, SIPA1L3, SKAP1, SRC, VASP, VEGFA
GOTERM_CC_DIRECT	Membrane	1.28285	3.13e-07	0.00048	339	A4GALT, AAAS, AARS, ABCA4, ABCC1, ABR, ACAA1, ACOX3, ACSL1, ACSL6, ACTB, ACVR1B, ADA, ADORA2A, ADRM1, AGAP2, AGO2, AKAP13, AKNA, ALOX15, ALOX15B, ALOX5AP, ANXA11, ANXA6, APOBR, ARFGAP3, ARHGEF12, ARL6IP1, ASAP1, ASCC3, ATP11A, ATP2B4, ATP8A1, B4GALT1, BBS2, BCL2, BCL2L10, BCL2L14, BCR, BIN1, CALR, CAMK2G, CAPZA2, CAPZB, CCDC88A, CCDC88B, CCND1, CD300A, CD38, CD48, CD58, CD6, CD9, CDC42EP2, CDH1, …
KEGG_PATHWAY	Focal adhesion	1.98516	3.84e-07	0.000511	56	ACTB, ACTN1, ACTN4, BCL2, CCND1, CCND2, CCND3, CHAD, COL6A3, COL6A6, DIAPH1, EGF, FLNA, FLT1, FLT4, GSK3B, ITGA4, ITGA6, ITGB1, ITGB7, KDR, LAMA3, LAMB3, MAPK1, MYL12A, MYL12B, MYL2, PAK1, PARVG, PDGFB, PDGFC, PDGFRA, PGF, PIK3CD, PIK3CG, PIK3R1, PPP1CB, PPP1R12A, PRKCA, PTEN, PTK2, PXN, RAC1, RAC2, RAP1B, RAPGEF1, RASGRF1, ROCK1, SRC, THBS2, VASP, VAV1, VAV3, VCL, VEGFA, ZYX
INTERPRO	Rho GTPase activation protein	2.73141	4.95e-07	0.000881	30	ABR, ARAP1, ARHGAP1, ARHGAP12, ARHGAP18, ARHGAP19, ARHGAP21, ARHGAP22, ARHGAP24, ARHGAP25, ARHGAP30, ARHGAP31, ARHGAP4, ARHGAP8, BCR, DAB2IP, DEPDC1B, INPP5B, MYO9B, PIK3R1, PLXNA4, PLXNC1, PLXND1, RASA1, RASA2, RASA3, RASAL3, SH3BP1, SRGAP3, TAGAP
UP_KEYWORDS	Kinase	1.53123	7.39e-07	0.00107553	129	AAK1, ABL1, ACVR1B, ADCK5, AK2, AK5, AKAP13, AKAP7, AKAP8L, BCR, CALM1, CAMK1, CAMK2G, CDK3, CDK6, CDKL1, CDKL4, CDKN1B, CERK, CHKA, CIITA, CSF1R, CSNK1G2, CSNK2A3, DAPK2, DGKD, DGKG, DGKH, DGKZ, DOK2, DSTYK, DYRK1A, DYRK2, DYRK3, FAM20C, FGR, FLT1, FLT3LG, FLT4, GRK6, GRK7, GSK3B, HCK, HIPK1, HK1, HK2, HK3, IKBKE, ITPKB, KALRN, KDR, KIT, LATS2, LCK, LIMK1, LMTK2, LYN, MAP2K2, MAP3K14, MAP3K3, MA…
GOTERM_CC_DIRECT	Actin cytoskeleton	2.02403	7.65e-07	0.00117441	53	ABL1, ABLIM1, ACTN4, AIF1L, ANLN, AVIL, BIN1, CAPZA2, CAPZB, CDC42EP3, CDC42EP4, CDH1, CLIC4, CLIC5, CORO1A, CORO1C, CORO6, CTDP1, DBN1, DSTN, ELL, FAM129B, FGR, FLNA, FSCN3, FYB, GSN, JUP, KALRN, LCP1, MSRA, MTSS1, MYH9, MYL2, MYO1E, MYO9B, NFATC2, NFE2, PALLD, PDLIM3, PHC3, PPP1R12A, PPP1R9B, RARA, SEPT9, SLC16A3, SRCIN1, STK17B, STK38L, SVIL, VASP, VCL, WASF2
UP_SEQ_FEATURE	Domain SH2	2.68279	8.27e-07	0.00157456	30	ABL1, BCAR3, CISH, CLNK, FGR, HCK, HSH2D, LCK, LCP2, LYN, NCK2, RIN1, RIN2, RIN3, SH2B3, SH2D1A, SH2D4B, SH3BP2, SHB, SHE, SLA, SLA2, SOCS3, SOCS6, SRC, STAT1, STAT5A, TEC, VAV1, VAV3
REACTOME_PATHWAY	VEGFA-VEGFR2 pathway	3.01278	1.03e-06	0.00163397	24	ABI1, ACTB, CYBB, ELMO1, HSP90AA1, HSPB1, KDR, MAPKAPK3, NCF1, NCF2, NCK2, PIK3R1, PRKACB, PTK2, PTK2B, PXN, RAC1, ROCK1, SHB, SRC, VAV1, VAV3, VEGFA, WASF2
GOTERM_BP_DIRECT	Positive regulation of cell migration	2.09594	8.7e-07	0.00167653	48	ACTN4, AIF1, ATP8A1, BMP2, CCL5, CCR1, CORO1A, CPNE3, CSF1R, CTSH, DIAPH1, EDN1, F3, FERMT3, FGR, FLT1, INSM1, IRS2, ITGA6, KDR, KIT, LYN, MAPK1, NOTCH1, PAK1, PDGFB, PDGFC, PDGFRA, PIK3CD, PIK3R1, PLAU, PRKCA, PTK2, PTK2B, RET, RRAS2, S1PR1, SEMA3D, SEMA4A, SEMA4D, SEMA7A, SMAD3, SNAI1, SPAG9, SUN2, TGFBR1, VEGFA, WNT11
UP_KEYWORDS	Actin-binding	1.91047	1.16e-06	0.00168839	60	ABLIM1, ACTN1, ACTN4, ADD1, AIF1, AIF1L, ANLN, AVIL, CAP1, CAPG, CAPZA2, CAPZB, CORO1A, CORO1C, DAAM1, DBN1, DIAPH1, DSTN, EVL, FHOD3, FLNA, FSCN3, GSN, LASP1, LCP1, MARCKSL1, MICAL1, MICAL2, MTSS1, MTSS1L, MYBPC3, MYH9, MYO18B, MYO1A, MYO1E, MYO1F, MYO1G, MYO7A, MYO9B, PALLD, PARVG, PHACTR1, PLEC, PPP1R18, PPP1R9B, SHANK3, SNTB2, SPTBN1, SPTBN5, SSH1, STK38L, SVIL, TMSB10, TNNI2, TPM3, TPM4, VAS…
GOTERM_CC_DIRECT	Integral component of plasma membrane	1.34734	1.19e-06	0.00182769	229	ABCA4, ABCC1, ABCG1, ACVR1B, ADAM8, ADORA1, ADORA2A, ADRB1, ADRB2, ADRM1, AGTR1, ANKH, APCDD1, AQP3, AQP7P3, ATP13A2, ATP1A4, ATP2A3, ATP2B4, B3GNT3, BEST4, BOC, BPI, CADM2, CALHM3, CASR, CCKAR, CCR1, CCR6, CD164, CD1C, CD2, CD34, CD3E, CD44, CD47, CD48, CD55, CD58, CD6, CD63, CD72, CD79A, CD82, CD83, CD9, CEACAM1, CEACAM4, CLEC1A, CNR1, CNR2, CORIN, CRHR2, CRTAM, CSF1R, CSF2RA, CX3CR1, CXCR3, CX…
GOTERM_CC_DIRECT	Extracellular exosome	1.22613	1.83e-06	0.0028105	414	A2M, A4GALT, AARS, ABCC1, ABI1, ACOT11, ACOT7, ACTB, ACTBL2, ACTN1, ACTN4, ACVR1B, AGAP2, AGRP, AIF1L, AK2, AKR1A1, ALAD, ALDH2, ALDH3B1, ALOX15B, AMN, ANGPTL1, ANXA11, ANXA6, APOA1, APOH, AQP7P3, ARHGAP1, ARHGEF12, ARHGEF18, ARSB, ATP5H, ATP6V0A1, ATP8A1, B3GNT2, B3GNT8, B4GALT1, BASP1, BCAS1, BCR, BLVRB, BPI, BTD, BTG2, C1GALT1C1, C3, CALM1, CALR, CAMP, CAP1, CAPG, CAPZA2, CAPZB, CARD11, CARHSP…
KEGG_PATHWAY	Chemokine signaling pathway	1.96305	2.54e-06	0.0033784	50	ADCY7, CCL25, CCL3L3, CCL4, CCL4L1, CCL4L2, CCL5, CCR1, CCR6, CCR7, CX3CR1, CXCL2, CXCR3, CXCR4, CXCR5, ELMO1, FGR, GNAI2, GNG2, GNG4, GNG5, GNG7, GNGT2, GRK6, GRK7, GSK3B, HCK, LYN, MAPK1, NCF1, PAK1, PIK3CD, PIK3CG, PIK3R1, PLCB1, PREX1, PRKACB, PTK2, PTK2B, PXN, RAC1, RAC2, RAP1B, RASGRP2, ROCK1, SRC, STAT1, VAV1, VAV3, XCR1
GOTERM_BP_DIRECT	Actin cytoskeleton organization	2.28673	2.18e-06	0.00419503	37	ABL1, ABR, ADD1, ARHGEF17, ARHGEF18, BCR, CAP1, CAPZB, CDC42EP2, CORO1A, CORO1C, CORO6, DAAM1, DIAPH1, DNAJB6, ELMO1, FGD2, FGD3, FHL3, FMNL3, IQSEC1, LIMK1, MTSS1, NUAK2, PACSIN2, PALLD, PLEK2, RAC1, RAC2, RHOU, ROCK1, SPECC1, SPTBN5, SSH1, TMSB10, WASF2, XIRP1
GOTERM_CC_DIRECT	Membrane raft	1.98028	4.03e-06	0.00618329	49	ANK2, ARID3A, CARD11, CBLB, CD14, CD48, CD55, CD79A, CFLAR, CNR1, CRB2, CTSD, EFHD2, EFNB1, FURIN, GNAI2, HK1, ITGB1, KCNQ1, KDR, LAMTOR1, LAT2, LCK, LTB4R, LYN, MLC1, NTSR1, P2RX3, PAG1, PTK2B, PTPRC, RAP1B, RET, RFTN1, RGS19, RHOQ, S1PR1, SHH, SLC9A1, SMURF2, SORBS1, STOM, SULF1, SYNJ2, TGFBR1, TNFRSF1A, TNFRSF1B, VCL, VDAC2
UP_KEYWORDS	Palmitate	1.7772	4.42e-06	0.0064358	66	ABCG1, ADORA1, ADORA3, ADRB1, ADRB2, AGTR1, AKAP7, ALDH3B1, APOA1, CCKAR, CD63, CD9, CHIC2, CNR1, CPD, DLG2, DNAJC5B, F3, FGR, GABRG2, GNA12, GNAI2, GOLGA7B, GPR6, GRK6, HCK, HRH2, IFITM2, INPP5A, ITGA6, KCNIP2, LAT2, LCK, LYN, MAG, MAP6D1, MC1R, MC4R, NPY4R, NTSR1, OPRK1, PAG1, PPP1R16B, RAP2A, RFFL, RFTN1, RGS10, RGS19, RHOB, RHOU, RRAS2, S1PR1, SGMS2, SHH, SMPD3, SSTR2, SSTR4, STOM, TACR2, TBC…
GOTERM_BP_DIRECT	Leukocyte migration	2.30497	3.54e-06	0.00681644	35	B4GALT1, CD2, CD244, CD34, CD44, CD47, CD48, CD58, CEACAM1, DOK2, F11R, GAS6, ITGA4, ITGA6, ITGAM, ITGB1, LCK, LYN, MAG, MMP9, MYH9, PIK3R1, PLCG1, PTPN6, ROCK1, SELPLG, SIRPA, SLC16A3, SLC3A2, SLC7A10, SLC7A5, SLC7A6, SPN, SRC, TREM1
UP_KEYWORDS	Cell junction	1.51224	4.74e-06	0.00690018	117	ABI1, ACTN1, ACTN4, ADA, AFAP1L1, ANK2, APBB1IP, ARHGAP21, ARHGAP24, ARHGAP31, ARHGEF2, ARHGEF7, BCR, CADM2, CDH1, CDH5, CEACAM1, CHRNA1, CHRNB3, CLDN12, CLDN14, CLDN19, CLIC4, CNIH3, CPNE3, CTTN, CXCR4, DBN1, DLG2, DLG5, DMXL2, DSTYK, ECT2, EGFLAM, EVPL, F11R, FAM129B, FBP2, FERMT3, FLRT2, FRMPD2, FYB, GABRG2, GABRR1, GABRR2, GJD4, GPHN, GRID1, GRM2, GSG1L, HCK, HCRT, ICA1, IL31RA, ITGB1, JUP, K…
GOTERM_CC_DIRECT	Cell-cell adherens junction	1.75269	4.64e-06	0.00712475	68	ABI1, ADD1, ANLN, ARHGAP1, ARHGAP18, ASAP1, BAG3, CADM2, CAPG, CAPZB, CDH1, CDH3, CRTAM, CTNND1, CTTN, DAB2IP, DBN1, DLG5, DOCK9, EFHD2, EIF5, ENO1, ERC1, ESYT2, EVPL, F11R, FAM129B, FLNA, FMNL2, ITGA6, ITGB1, JUP, KIF5B, LASP1, LDHA, LYN, MARK2, MICALL1, MYH9, NDRG1, PACSIN2, PFKP, PI4KA, PICALM, PKP2, PLEC, PLIN3, PRDX1, PTPN1, RAB10, RPL15, S100P, SEPT9, SLC3A2, SMAD7, SNX9, SORBS1, SPTBN1, SR…
GOTERM_BP_DIRECT	Positive regulation of transcription from RNA polymerase II promoter	1.39231	4.53e-06	0.00872246	170	ACVR1B, ADRB2, AGAP2, AGO2, AKAP8L, AKIRIN2, AKNA, ARHGEF2, ARID3A, ARID3B, ASXL2, ATF1, BARHL1, BARX2, BCL3, BCL9L, BHLHA15, BMP2, CAMK1, CAMTA1, CCNH, CCNL1, CDK5RAP3, CEBPA, CEBPD, CEBPE, CIITA, CITED4, CKAP2, CLOCK, CREB3L2, CSRNP1, CTR9, CXCR3, CYTL1, DAB2IP, EDN1, EHF, ELF4, ELK3, ELL3, ETS1, ETS2, ETV5, ETV6, FAM58A, FLT3LG, FOS, FOSL2, FOXA2, FOXL2, GDNF, GSK3B, GTF2A2, HAND2, HDAC5, HELZ…
UP_SEQ_FEATURE	Domain Rho-GAP	2.90373	4.94e-06	0.00939566	23	ABR, ARAP1, ARHGAP1, ARHGAP12, ARHGAP18, ARHGAP19, ARHGAP21, ARHGAP22, ARHGAP24, ARHGAP25, ARHGAP30, ARHGAP31, ARHGAP4, ARHGAP8, BCR, DEPDC1B, INPP5B, MYO9B, PIK3R1, PRR5, SH3BP1, SRGAP3, TAGAP
KEGG_PATHWAY	Ras signaling pathway	1.80948	8.59e-06	0.0114446	56	ABL1, CALM1, CSF1R, EFNA5, EGF, ETS1, ETS2, EXOC2, FASLG, FGF14, FGF18, FGF23, FLT1, FLT4, GAB2, GNG2, GNG4, GNG5, GNG7, GNGT2, KDR, KIT, KSR1, MAP2K2, MAPK1, NGFR, PAK1, PDGFB, PDGFC, PDGFRA, PGF, PIK3CD, PIK3CG, PIK3R1, PLA2G4A, PLA2G6, PLCG1, PLCG2, PRKACB, PRKCA, RAC1, RAC2, RALB, RALGDS, RAP1B, RASA1, RASA2, RASA3, RASAL3, RASGRF1, RASGRP2, RASGRP3, RASSF5, RIN1, RRAS2, VEGFA
REACTOME_PATHWAY	NRAGE signals death through JNK	3.14633	9.13e-06	0.0144798	19	ABR, AKAP13, ARHGAP4, ARHGEF12, ARHGEF17, ARHGEF18, ARHGEF2, ARHGEF3, ARHGEF7, ECT2, FGD2, FGD3, KALRN, NGFR, PREX1, RAC1, TIAM2, VAV1, VAV3
UP_KEYWORDS	Angiogenesis	2.28498	1.01e-05	0.0147035	33	APOLD1, ARHGAP22, ARHGAP24, COL8A1, CXCR3, DAB2IP, EFNB2, EGFL7, ESM1, FLT1, FLT4, FMNL3, HAND2, HSPG2, ITGB1BP1, KDR, NOTCH1, NRP1, PDCL3, PGF, PIK3CG, PLXND1, PRKCA, PRKD2, PTK2, PTK2B, RHOB, S1PR1, SEMA4A, SHB, VAV3, VEGFA, ZC3H12A
UP_KEYWORDS	Prenylation	2.07725	1.18e-05	0.0171322	40	ALDH3B1, CENPF, DNAJA2, GNG2, GNG4, GNG5, GNG7, GNGT2, GRK7, INPP5A, INPP5B, LMNA, PDE6B, PPP1R16B, PTP4A2, PTP4A3, RAB10, RAB12, RAB20, RAB24, RAB27B, RAB31, RAB35, RAB37, RAB3A, RAB3D, RAB42, RAB44, RAB4A, RAB4B, RAB7A, RAC1, RAC2, RALB, RAP1B, RAP2A, RHOB, RHOQ, RRAS2, UBL3
GOTERM_BP_DIRECT	Positive regulation of MAPK cascade	2.57896	9.76e-06	0.0187966	26	ADRB2, BANK1, BMP2, DAB2IP, DUSP19, FAM58A, FLT1, FLT4, GRM4, IGFBP3, IGFBP4, IL6R, KDR, KIT, KSR1, LAMTOR1, LIF, LPAR1, NGFR, OSM, PDGFB, PSAP, RELT, SSTR4, TNFRSF14, TNFRSF1B
KEGG_PATHWAY	Transcriptional misregulation in cancer	1.92402	1.93e-05	0.0256996	44	AFF1, ATF1, BAIAP3, CCND2, CD14, CDKN1B, CEBPA, CEBPE, CSF1R, ELK4, ERG, ETV5, ETV6, ETV7, FCGR1A, FLT1, HHEX, ID2, IGFBP3, IL1R2, IL3, ITGAM, ITGB7, JUP, LMO2, LYL1, MAF, MMP9, MPO, NGFR, NR4A3, NTRK1, PLAT, PLAU, PTK2, RARA, RUNX1, RXRA, SLC45A3, SS18, TLX1, TRAF1, WT1, ZBTB16
GOTERM_BP_DIRECT	Protein phosphorylation	1.56813	1.53e-05	0.0295246	89	AAK1, ACVR1B, ADCK5, AKAP13, BCR, BMP2, C19ORF35, CAMK1, CCND1, CCNH, CDK3, CDK6, CDKL1, CDKL4, CPNE3, CSNK1G2, CSNK2A3, CTSG, DAPK2, DYRK1A, DYRK2, DYRK3, ERG, FAM20C, FGR, FYB, GAS6, GRK6, GSK3B, HCK, HCST, HIPK1, IGFBP3, IKBKE, KALRN, LATS2, LCK, LIMK1, LMTK2, LYN, MAP3K8, MAPK1, MARK2, MAST2, MEX3B, MKNK2, MLKL, MNAT1, NEK6, NEK7, NTRK1, NUAK2, PAK1, PDGFB, PIK3C3, PIK3CD, PIK3CG, PIK3R1, PRK…
UP_KEYWORDS	Signal-anchor	1.59149	2.04e-05	0.0296999	83	A4GALT, ABHD2, ACSL1, ASAH2, B3GALNT1, B3GNT2, B3GNT3, B3GNT8, B4GALT1, C1GALT1C1, C6ORF89, CD38, CD72, CHST12, CHST13, CHSY1, CLEC12A, CLEC17A, CLEC1A, CLEC4D, CLEC4E, COL23A1, COLEC12, COMT, CORIN, CREB3L2, CSGALNACT1, CSGALNACT2, DIO3, DYSF, ECE1, ENPEP, FAM69B, FAM69C, FASLG, FUT7, GALNT14, GALNT15, GALNT2, GALNT3, GALNT9, GALNTL6, GCNT1, GGT1, GLT8D1, GOLIM4, HS6ST1, KLRF1, LAT2, LFNG, LNPEP…
UP_KEYWORDS	Signal transduction inhibitor	3.29591	2.08e-05	0.030234	17	CISH, GSK3B, LDLRAD4, PRR5L, RGS10, RGS12, RGS13, RGS14, RGS19, RGS3, RGS5, RGS9, SCAI, SEC14L1, SNX13, SOCS3, SOCS6
GOTERM_BP_DIRECT	Integrin-mediated signaling pathway	2.35353	1.85e-05	0.0356142	29	ADAM11, ADAM8, ADAMTS1, ADAMTS10, APOA1, CD47, CEACAM1, FERMT3, FGR, HCK, ITGA4, ITGA6, ITGAM, ITGB1, ITGB1BP1, ITGB7, MYH9, NEDD9, PRAM1, PTK2, PTK2B, RCC2, SEMA7A, SRC, TEC, TYROBP, VAV1, VAV3, ZYX
GOTERM_MF_DIRECT	SH3/SH2 adaptor activity	2.87366	2.5e-05	0.0423848	20	ARHGAP1, ARHGAP4, BCAR3, CLNK, HSH2D, IRS4, LASP1, NCK2, PAG1, SH2D1A, SH3BP2, SHB, SHE, SKAP1, SLA, SLA2, SORBS1, SRC, TOB1, VAV3
INTERPRO	Rho GTPase-activating protein domain	2.72054	2.41e-05	0.042733	22	ABR, ARAP1, ARHGAP1, ARHGAP12, ARHGAP18, ARHGAP19, ARHGAP21, ARHGAP22, ARHGAP24, ARHGAP25, ARHGAP30, ARHGAP31, ARHGAP4, ARHGAP8, BCR, DEPDC1B, INPP5B, MYO9B, PIK3R1, SH3BP1, SRGAP3, TAGAP
