# Supplementary material for: RUNX1/RUNX1T1 mediates alternative splicing and reorganises the transcriptional landscape in leukemia
Source: Nat Commun. 2021 Jan 22;12:520. doi: 10.1038/s41467-020-20848-z (PMC7822815; doi:10.1038/s41467-020-20848-z)
Supplement: Supplementary file 6 — Supplementary Data 3 [file 41467_2020_20848_MOESM6_ESM.xlsx]

## Sheet: Supplementary Data 3
Supplementary Data 3. Complete list of direct target genes of RUNX1/RUNX1T1 fusion protein in siMM-treated Kasumi-1 cells
Gene								RUNX1/RUNX1T1 peaks
Ensembl ID	Symbol	Name	Chromosome	Start	End	Strand	Number of overlapping RUNX1/RUNX1T1 peaks	Peak ID	Chromosome	Start	End	Width
ENSG00000000460	C1orf112	chromosome 1 open reading frame 112	chr1	169662007	169854080	+	1	MACS-Peak426	chr1	169661743	169662495	753
ENSG00000000938	FGR	FGR proto-oncogene, Src family tyrosine kinase	chr1	27612064	27635277	-	3	MACS-Peak129, MACS-Peak130, MACS-Peak131	chr1	27618105, 27631297, 27634164	27619146, 27633405, 27634720	1042, 2109, 557
ENSG00000001036	FUCA2	alpha-L-fucosidase 2	chr6	143494811	143511690	-	1	MACS-Peak5349	chr6	143511581	143512217	637
ENSG00000001084	GCLC	glutamate-cysteine ligase catalytic subunit	chr6	53497341	53616970	-	1	MACS-Peak5228	chr6	53544597	53545467	871
ENSG00000001630	CYP51A1	cytochrome P450 family 51 subfamily A member 1	chr7	92112151	92142952	-	1	MACS-Peak5604	chr7	92133166	92134863	1698
ENSG00000002016	RAD52	RAD52 homolog, DNA repair protein	chr12	912077	990053	-	3	MACS-Peak1314, MACS-Peak1315, MACS-Peak1316	chr12	915854, 949446, 990486	916899, 950730, 991050	1046, 1285, 565
ENSG00000002330	BAD	BCL2 associated agonist of cell death	chr11	64269830	64284704	-	1	MACS-Peak1129	chr11	64269649	64270552	904
ENSG00000002549	LAP3	leucine aminopeptidase 3	chr4	17577192	17607972	+	1	MACS-Peak4584	chr4	17576708	17577642	935
ENSG00000002822	MAD1L1	mitotic arrest deficient 1 like 1	chr7	1815793	2233243	-	3	MACS-Peak5433, MACS-Peak5434, MACS-Peak5435	chr7	1819220, 1923850, 1940089	1820265, 1924910, 1941126	1046, 1061, 1038
ENSG00000002834	LASP1	LIM and SH3 protein 1	chr17	38869859	38921770	+	4	MACS-Peak2532, MACS-Peak2533, MACS-Peak2534, MACS-Peak2535	chr17	38868729, 38893249, 38898217, 38900839	38869803, 38894336, 38899827, 38901522	1075, 1088, 1611, 684
ENSG00000003147	ICA1	islet cell autoantigen 1	chr7	8113184	8262687	-	1	MACS-Peak5465	chr7	8125368	8126440	1073
ENSG00000003249	DBNDD1	dysbindin domain containing 1	chr16	90004865	90020128	-	1	MACS-Peak2422	chr16	90008360	90009582	1223
ENSG00000003402	CFLAR	CASP8 and FADD like apoptosis regulator	chr2	201116104	201176687	+	3	MACS-Peak3598, MACS-Peak3599, MACS-Peak3600	chr2	201116318, 201117962, 201157650	201117337, 201118932, 201158465	1020, 971, 816
ENSG00000004399	PLXND1	plexin D1	chr3	129555175	129606818	-	3	MACS-Peak4370, MACS-Peak4371, MACS-Peak4372	chr3	129576513, 129593537, 129596322	129579060, 129594628, 129597739	2548, 1092, 1418
ENSG00000004455	AK2	adenylate kinase 2	chr1	33007940	33080996	-	2	MACS-Peak156, MACS-Peak157	chr1	33045728, 33049171	33046226, 33049767	499, 597
ENSG00000004468	CD38	CD38 molecule	chr4	15778275	15853230	+	2	MACS-Peak4577, MACS-Peak4578	chr4	15778739, 15832486	15779272, 15833424	534, 939
ENSG00000004478	FKBP4	FKBP prolyl isomerase 4	chr12	2794953	2805423	+	1	MACS-Peak1331	chr12	2793079	2793874	796
ENSG00000004534	RBM6	RNA binding motif protein 6	chr3	49940007	50100045	+	1	MACS-Peak4259	chr3	49939251	49940882	1632
ENSG00000004838	ZMYND10	zinc finger MYND-type containing 10	chr3	50341110	50346852	-	1	MACS-Peak4262	chr3	50340570	50341719	1150
ENSG00000004864	SLC25A13	solute carrier family 25 member 13	chr7	96120220	96322147	-	1	MACS-Peak5606	chr7	96306504	96307137	634
ENSG00000004866	ST7	suppression of tumorigenicity 7	chr7	116953238	117230103	+	1	MACS-Peak5642	chr7	117134756	117135321	566
ENSG00000005189	REXO5	RNA exonuclease 5	chr16	20806429	20849668	+	1	MACS-Peak2227	chr16	20806249	20806853	605
ENSG00000005238	FAM214B	family with sequence similarity 214 member B	chr9	35104112	35116341	-	1	MACS-Peak6019	chr9	35114500	35115457	958
ENSG00000005339	CREBBP	CREB binding protein	chr16	3725054	3880726	-	1	MACS-Peak2202	chr16	3849089	3849970	882
ENSG00000005381	MPO	myeloperoxidase	chr17	58269856	58280935	-	1	MACS-Peak2634	chr17	58281419	58282331	913
ENSG00000005471	ABCB4	ATP binding cassette subfamily B member 4	chr7	87401697	87480435	-	1	MACS-Peak5599	chr7	87448293	87448850	558
ENSG00000005483	KMT2E	lysine methyltransferase 2E	chr7	105014179	105114361	+	1	MACS-Peak5628	chr7	105012236	105013157	922
ENSG00000005486	RHBDD2	rhomboid domain containing 2	chr7	75842602	75888926	+	1	MACS-Peak5583	chr7	75849945	75850712	768
ENSG00000005810	MYCBP2	MYC binding protein 2	chr13	77044655	77327050	-	3	MACS-Peak1677, MACS-Peak1678, MACS-Peak1679	chr13	77323819, 77325927, 77328869	77324336, 77327533, 77329889	518, 1607, 1021
ENSG00000006016	CRLF1	cytokine receptor like factor 1	chr19	18572220	18607741	-	1	MACS-Peak3091	chr19	18610282	18610844	563
ENSG00000006062	MAP3K14	mitogen-activated protein kinase kinase kinase 14	chr17	45263121	45317040	-	1	MACS-Peak2567	chr17	45295853	45296695	843
ENSG00000006125	AP2B1	adaptor related protein complex 2 subunit beta 1	chr17	35578046	35726409	+	1	MACS-Peak2514	chr17	35578049	35579054	1006
ENSG00000006194	ZNF263	zinc finger protein 263	chr16	3263800	3301401	+	2	MACS-Peak2198, MACS-Peak2199	chr16	3263813, 3266809	3264532, 3267362	720, 554
ENSG00000006534	ALDH3B1	aldehyde dehydrogenase 3 family member B1	chr11	68008578	68029282	+	1	MACS-Peak1172	chr11	68009956	68010736	781
ENSG00000006831	ADIPOR2	adiponectin receptor 2	chr12	1688574	1788678	+	1	MACS-Peak1320	chr12	1690636	1691332	697
ENSG00000007001	UPP2	uridine phosphorylase 2	chr2	157876702	158136154	+	1	MACS-Peak3556	chr2	158071997	158072617	621
ENSG00000007047	MARK4	microtubule affinity regulating kinase 4	chr19	45079288	45305283	+	1	MACS-Peak3159	chr19	45116856	45117806	951
ENSG00000007062	PROM1	prominin 1	chr4	15963076	16084378	-	1	MACS-Peak4579	chr4	15963281	15963973	693
ENSG00000007237	GAS7	growth arrest specific 7	chr17	9910609	10198551	-	4	MACS-Peak2465, MACS-Peak2466, MACS-Peak2467, MACS-Peak2468	chr17	10114323, 10127789, 10149862, 10156596	10115719, 10128615, 10150534, 10157509	1397, 827, 673, 914
ENSG00000007384	RHBDF1	rhomboid 5 homolog 1	chr16	58059	76355	-	1	MACS-Peak2176	chr16	75954	76914	961
ENSG00000007516	BAIAP3	BAI1 associated protein 3	chr16	1333601	1349441	+	1	MACS-Peak2184	chr16	1342551	1343361	811
ENSG00000007866	TEAD3	TEA domain transcription factor 3	chr6	35473597	35497076	-	2	MACS-Peak5166, MACS-Peak5167	chr6	35487729, 35493839	35488720, 35494772	992, 934
ENSG00000008056	SYN1	synapsin I	chrX	47571898	47619853	-	1	MACS-Peak6297	chrX	47581886	47582775	890
ENSG00000008083	JARID2	jumonji and AT-rich interaction domain containing 2	chr6	15246296	15522040	+	2	MACS-Peak5114, MACS-Peak5115	chr6	15287511, 15299449	15288200, 15300210	690, 762
ENSG00000008130	NADK	NAD kinase	chr1	1751232	1780457	-	1	MACS-Peak9	chr1	1780001	1781034	1034
ENSG00000008226	DLEC1	DLEC1 cilia and flagella associated protein	chr3	38039205	38124025	+	2	MACS-Peak4197, MACS-Peak4198	chr3	38039356, 38108422	38040343, 38109306	988, 885
ENSG00000008283	CYB561	cytochrome b561	chr17	63432304	63446378	-	2	MACS-Peak2648, MACS-Peak2649	chr17	63432933, 63446610	63434749, 63448316	1817, 1707
ENSG00000008294	SPAG9	sperm associated antigen 9	chr17	50962174	51120865	-	2	MACS-Peak2611, MACS-Peak2612	chr17	51112376, 51120902	51113327, 51121545	952, 644
ENSG00000008382	MPND	MPN domain containing	chr19	4343527	4360086	+	1	MACS-Peak2979	chr19	4344095	4345047	953
ENSG00000008513	ST3GAL1	ST3 beta-galactoside alpha-2,3-sialyltransferase 1	chr8	133454848	133571940	-	4	MACS-Peak5926, MACS-Peak5927, MACS-Peak5928, MACS-Peak5929	chr8	133485332, 133497801, 133526513, 133538560	133486763, 133500773, 133527351, 133539692	1432, 2973, 839, 1133
ENSG00000008516	MMP25	matrix metallopeptidase 25	chr16	3046681	3060726	+	1	MACS-Peak2196	chr16	3054825	3055683	859
ENSG00000008710	PKD1	polycystin 1, transient receptor potential channel interacting	chr16	2088710	2135898	-	1	MACS-Peak2190	chr16	2136004	2136583	580
ENSG00000008838	MED24	mediator complex subunit 24	chr17	40019097	40061215	-	1	MACS-Peak2539	chr17	40063083	40064029	947
ENSG00000009335	UBE3C	ubiquitin protein ligase E3C	chr7	157138913	157269372	+	1	MACS-Peak5703	chr7	157139848	157140827	980
ENSG00000009413	REV3L	REV3 like, DNA directed polymerase zeta catalytic subunit	chr6	111299028	111483715	-	1	MACS-Peak5297	chr6	111483020	111483642	623
ENSG00000009790	TRAF3IP3	TRAF3 interacting protein 3	chr1	209756032	209782320	+	1	MACS-Peak526	chr1	209758543	209759687	1145
ENSG00000009830	POMT2	protein O-mannosyltransferase 2	chr14	77274956	77320884	-	1	MACS-Peak1879	chr14	77291257	77291616	360
ENSG00000009844	VTA1	vesicle trafficking 1	chr6	142147162	142224689	+	1	MACS-Peak5345	chr6	142146899	142147705	807
ENSG00000009954	BAZ1B	bromodomain adjacent to zinc finger domain 1B	chr7	73440398	73522278	-	1	MACS-Peak5552	chr7	73525219	73525806	588
ENSG00000010030	ETV7	ETS variant transcription factor 7	chr6	36354091	36387800	-	1	MACS-Peak5172	chr6	36369239	36370200	962
ENSG00000010270	STARD3NL	STARD3 N-terminal like	chr7	38178222	38230671	+	1	MACS-Peak5508	chr7	38215644	38216269	626
ENSG00000010278	CD9	CD9 molecule	chr12	6199715	6238271	+	1	MACS-Peak1341	chr12	6230597	6231290	694
ENSG00000010327	STAB1	stabilin 1	chr3	52495338	52524495	+	1	MACS-Peak4275	chr3	52497916	52499891	1976
ENSG00000010379	SLC6A13	solute carrier family 6 member 13	chr12	220621	262873	-	1	MACS-Peak1308	chr12	233203	234071	869
ENSG00000010810	FYN	FYN proto-oncogene, Src family tyrosine kinase	chr6	111660332	111873452	-	1	MACS-Peak5299	chr6	111841586	111842589	1004
ENSG00000010818	HIVEP2	HIVEP zinc finger 2	chr6	142751467	142945201	-	1	MACS-Peak5348	chr6	142945107	142945789	683
ENSG00000011028	MRC2	mannose receptor C type 2	chr17	62627401	62693597	+	1	MACS-Peak2646	chr17	62652070	62654363	2294
ENSG00000011083	SLC6A7	solute carrier family 6 member 7	chr5	150189957	150222788	+	2	MACS-Peak4984, MACS-Peak4985	chr5	150206106, 150208763	150207088, 150209747	983, 985
ENSG00000011105	TSPAN9	tetraspanin 9	chr12	3077355	3286564	+	1	MACS-Peak1332	chr12	3225052	3226289	1238
ENSG00000011243	AKAP8L	A-kinase anchoring protein 8 like	chr19	15380048	15419141	-	1	MACS-Peak3060	chr19	15418302	15419379	1078
ENSG00000011275	RNF216	ring finger protein 216	chr7	5620047	5781739	-	2	MACS-Peak5460, MACS-Peak5461	chr7	5661653, 5695221	5662425, 5695841	773, 621
ENSG00000011332	DPF1	double PHD fingers 1	chr19	38211006	38229714	-	1	MACS-Peak3120	chr19	38213693	38214981	1289
ENSG00000011376	LARS2	leucyl-tRNA synthetase 2, mitochondrial	chr3	45388506	45549421	+	3	MACS-Peak4225, MACS-Peak4226, MACS-Peak4227	chr3	45437138, 45507744, 45547759	45437951, 45508355, 45548915	814, 612, 1157
ENSG00000011422	PLAUR	plasminogen activator, urokinase receptor	chr19	43646095	43670547	-	1	MACS-Peak3153	chr19	43669908	43670760	853
ENSG00000011426	ANLN	anillin actin binding protein	chr7	36389806	36453791	+	1	MACS-Peak5498	chr7	36389211	36390613	1403
ENSG00000011523	CEP68	centrosomal protein 68	chr2	65056366	65087004	+	2	MACS-Peak3375, MACS-Peak3376	chr2	65055910, 65080855	65056681, 65081757	772, 903
ENSG00000011600	TYROBP	transmembrane immune signaling adaptor TYROBP	chr19	35904401	35908295	-	1	MACS-Peak3114	chr19	35909011	35909948	938
ENSG00000012048	BRCA1	BRCA1 DNA repair associated	chr17	43044295	43170245	-	1	MACS-Peak2558	chr17	43170776	43171673	898
ENSG00000012061	ERCC1	ERCC excision repair 1, endonuclease non-catalytic subunit	chr19	45407333	45478828	-	2	MACS-Peak3160, MACS-Peak3161	chr19	45418837, 45455774	45420045, 45456757	1209, 984
ENSG00000012779	ALOX5	arachidonate 5-lipoxygenase	chr10	45374176	45446119	+	1	MACS-Peak736	chr10	45420355	45422145	1791
ENSG00000012963	UBR7	ubiquitin protein ligase E3 component n-recognin 7	chr14	93207056	93229215	+	1	MACS-Peak1913	chr14	93206491	93207289	799
ENSG00000012983	MAP4K5	mitogen-activated protein kinase kinase kinase kinase 5	chr14	50418501	50561126	-	1	MACS-Peak1797	chr14	50531698	50532322	625
ENSG00000013293	SLC7A14	solute carrier family 7 member 14	chr3	170459584	170586074	-	1	MACS-Peak4422	chr3	170560539	170561384	846
ENSG00000013297	CLDN11	claudin 11	chr3	170418865	170860380	+	1	MACS-Peak4422	chr3	170560539	170561384	846
ENSG00000013375	PGM3	phosphoglucomutase 3	chr6	83161150	83193936	-	1	MACS-Peak5251	chr6	83192798	83193720	923
ENSG00000013392	RWDD2A	RWD domain containing 2A	chr6	83193379	83198932	+	1	MACS-Peak5251	chr6	83192798	83193720	923
ENSG00000013563	DNASE1L1	deoxyribonuclease 1 like 1	chrX	154401238	154412112	-	1	MACS-Peak6371	chrX	154412273	154412923	651
ENSG00000013573	DDX11	DEAD/H-box helicase 11	chr12	31073845	31104791	+	1	MACS-Peak1396	chr12	31085236	31085870	635
ENSG00000013725	CD6	CD6 molecule	chr11	60971680	61020377	+	2	MACS-Peak1105, MACS-Peak1106	chr11	60978588, 61011735	60979562, 61012646	975, 912
ENSG00000014138	POLA2	DNA polymerase alpha 2, accessory subunit	chr11	65261762	65305589	+	1	MACS-Peak1142	chr11	65290399	65291338	940
ENSG00000014164	ZC3H3	zinc finger CCCH-type containing 3	chr8	143437655	143541453	-	1	MACS-Peak5976	chr8	143486958	143488864	1907
ENSG00000015133	CCDC88C	coiled-coil domain containing 88C	chr14	91271323	91417844	-	3	MACS-Peak1902, MACS-Peak1903, MACS-Peak1904	chr14	91317289, 91380501, 91397126	91318277, 91381414, 91398206	989, 914, 1081
ENSG00000015676	NUDCD3	NudC domain containing 3	chr7	44379121	44490880	-	1	MACS-Peak5522	chr7	44490103	44490919	817
ENSG00000016402	IL20RA	interleukin 20 receptor subunit alpha	chr6	136999971	137045180	-	1	MACS-Peak5326	chr6	137033785	137034276	492
ENSG00000019169	MARCO	macrophage receptor with collagenous structure	chr2	118942166	118994660	+	1	MACS-Peak3502	chr2	118940365	118940961	597
ENSG00000020256	ZFP64	ZFP64 zinc finger protein	chr20	52051663	52204308	-	1	MACS-Peak3800	chr20	52103462	52104436	975
ENSG00000020426	MNAT1	MNAT1 component of CDK activating kinase	chr14	60734742	60969953	+	1	MACS-Peak1814	chr14	60753386	60754189	804
ENSG00000020577	SAMD4A	sterile alpha motif domain containing 4A	chr14	54567097	54793315	+	3	MACS-Peak1805, MACS-Peak1806, MACS-Peak1807	chr14	54678236, 54756326, 54776254	54678635, 54757247, 54776933	400, 922, 680
ENSG00000020922	MRE11	MRE11 homolog, double strand break repair nuclease	chr11	94415578	94493908	-	1	MACS-Peak1240	chr11	94473242	94473833	592
ENSG00000021645	NRXN3	neurexin 3	chr14	78170373	79868290	+	1	MACS-Peak1881	chr14	79277536	79278074	539
ENSG00000022567	SLC45A4	solute carrier family 45 member 4	chr8	141207166	141308305	-	4	MACS-Peak5957, MACS-Peak5958, MACS-Peak5959, MACS-Peak5960	chr8	141206215, 141207601, 141265206, 141277776	141207595, 141210382, 141267169, 141279493	1381, 2782, 1964, 1718
ENSG00000023902	PLEKHO1	pleckstrin homology domain containing O1	chr1	150149183	150164720	+	1	MACS-Peak353	chr1	150159603	150161061	1459
ENSG00000025039	RRAGD	Ras related GTP binding D	chr6	89364636	89412270	-	1	MACS-Peak5265	chr6	89375241	89376224	984
ENSG00000025293	PHF20	PHD finger protein 20	chr20	35771974	35950381	+	1	MACS-Peak3738	chr20	35772827	35773695	869
ENSG00000025434	NR1H3	nuclear receptor subfamily 1 group H member 3	chr11	47248300	47269032	+	1	MACS-Peak1084	chr11	47268427	47269752	1326
ENSG00000026025	VIM	vimentin	chr10	17228259	17237593	+	1	MACS-Peak661	chr10	17227995	17228964	970
ENSG00000027075	PRKCH	protein kinase C eta	chr14	61187559	61550976	+	4	MACS-Peak1816, MACS-Peak1817, MACS-Peak1818, MACS-Peak1819	chr14	61211731, 61347727, 61388144, 61517678	61212258, 61348554, 61388831, 61518433	528, 828, 688, 756
ENSG00000027847	B4GALT7	beta-1,4-galactosyltransferase 7	chr5	177600100	177610347	+	1	MACS-Peak5044	chr5	177600209	177600887	679
ENSG00000028137	TNFRSF1B	TNF receptor superfamily member 1B	chr1	12166943	12209228	+	3	MACS-Peak61, MACS-Peak62, MACS-Peak63	chr1	12168278, 12173493, 12196358	12169241, 12174439, 12197347	964, 947, 990
ENSG00000028277	POU2F2	POU class 2 homeobox 2	chr19	42086110	42196585	-	2	MACS-Peak3145, MACS-Peak3146	chr19	42197204, 42198770	42197863, 42199672	660, 903
ENSG00000028310	BRD9	bromodomain containing 9	chr5	850291	892824	-	2	MACS-Peak4786, MACS-Peak4787	chr5	855837, 881761	857487, 883538	1651, 1778
ENSG00000028839	TBPL1	TATA-box binding protein like 1	chr6	133952170	133990432	+	1	MACS-Peak5318	chr6	133983356	133983837	482
ENSG00000031081	ARHGAP31	Rho GTPase activating protein 31	chr3	119294373	119420714	+	2	MACS-Peak4338, MACS-Peak4339	chr3	119301493, 119322259	119302375, 119323475	883, 1217
ENSG00000031691	CENPQ	centromere protein Q	chr6	49463378	49493107	+	1	MACS-Peak5220	chr6	49462909	49463697	789
ENSG00000032389	EIPR1	EARP complex and GARP complex interacting protein 1	chr2	3188925	3377882	-	1	MACS-Peak3231	chr2	3195682	3196523	842
ENSG00000033178	UBA6	ubiquitin like modifier activating enzyme 6	chr4	67612652	67701179	-	1	MACS-Peak4659	chr4	67637722	67638547	826
ENSG00000033327	GAB2	GRB2 associated binding protein 2	chr11	78215297	78418348	-	1	MACS-Peak1226	chr11	78290196	78290801	606
ENSG00000033627	ATP6V0A1	ATPase H+ transporting V0 subunit a1	chr17	42458844	42522611	+	2	MACS-Peak2554, MACS-Peak2555	chr17	42456764, 42484117	42457320, 42484945	557, 829
ENSG00000034053	APBA2	amyloid beta precursor protein binding family A member 2	chr15	28884483	29118315	+	1	MACS-Peak1966	chr15	28954947	28955538	592
ENSG00000034677	RNF19A	ring finger protein 19A, RBR E3 ubiquitin protein ligase	chr8	100257060	100336218	-	2	MACS-Peak5859, MACS-Peak5860	chr8	100309755, 100315732	100310537, 100316498	783, 767
ENSG00000035403	VCL	vinculin	chr10	73995193	74121363	+	2	MACS-Peak812, MACS-Peak813	chr10	73991768, 74057730	73992604, 74058508	837, 779
ENSG00000035499	DEPDC1B	DEP domain containing 1B	chr5	60596912	60700190	-	1	MACS-Peak4864	chr5	60633773	60634588	816
ENSG00000035664	DAPK2	death associated protein kinase 2	chr15	63907036	64072033	-	4	MACS-Peak2017, MACS-Peak2018, MACS-Peak2019, MACS-Peak2020	chr15	63948610, 63998957, 64010556, 64024557	63949634, 63999694, 64011372, 64025329	1025, 738, 817, 773
ENSG00000035862	TIMP2	TIMP metallopeptidase inhibitor 2	chr17	78852977	78925387	-	1	MACS-Peak2745	chr17	78878166	78880596	2431
ENSG00000036054	TBC1D23	TBC1 domain family member 23	chr3	100261000	100325251	+	1	MACS-Peak4313	chr3	100292356	100293048	693
ENSG00000036448	MYOM2	myomesin 2	chr8	2045040	2165552	+	1	MACS-Peak5725	chr8	2101515	2102358	844
ENSG00000036530	CYP46A1	cytochrome P450 family 46 subfamily A member 1	chr14	99684304	99727301	+	2	MACS-Peak1921, MACS-Peak1922	chr14	99689569, 99699113	99690241, 99700066	673, 954
ENSG00000036549	ZZZ3	zinc finger ZZ-type containing 3	chr1	77562416	77683419	-	1	MACS-Peak254	chr1	77683293	77683975	683
ENSG00000036565	SLC18A1	solute carrier family 18 member A1	chr8	20144855	20183206	-	1	MACS-Peak5750	chr8	20148915	20149941	1027
ENSG00000036828	CASR	calcium sensing receptor	chr3	122184334	122286497	+	1	MACS-Peak4341	chr3	122232850	122233957	1108
ENSG00000037474	NSUN2	NOP2/Sun RNA methyltransferase 2	chr5	6599239	6633291	-	1	MACS-Peak4800	chr5	6606794	6607739	946
ENSG00000038210	PI4K2B	phosphatidylinositol 4-kinase type 2 beta	chr4	25233975	25279092	+	1	MACS-Peak4590	chr4	25242182	25242941	760
ENSG00000038382	TRIO	trio Rho guanine nucleotide exchange factor	chr5	14143702	14532128	+	2	MACS-Peak4809, MACS-Peak4810	chr5	14402621, 14490003	14404365, 14490823	1745, 821
ENSG00000039523	RIPOR1	RHO family interacting cell polarization regulator 1	chr16	67518418	67546788	+	2	MACS-Peak2317, MACS-Peak2318	chr16	67521213, 67530811	67522001, 67531969	789, 1159
ENSG00000039560	RAI14	retinoic acid induced 14	chr5	34656237	34832627	+	1	MACS-Peak4828	chr5	34805035	34805643	609
ENSG00000040487	SLC66A1	solute carrier family 66 member 1	chr1	19312326	19329300	+	2	MACS-Peak79, MACS-Peak80	chr1	19315290, 19325292	19316707, 19326531	1418, 1240
ENSG00000040933	INPP4A	inositol polyphosphate-4-phosphatase type I A	chr2	98444854	98594390	+	3	MACS-Peak3449, MACS-Peak3450, MACS-Peak3451	chr2	98463645, 98464677, 98559277	98464566, 98466121, 98559952	922, 1445, 676
ENSG00000041353	RAB27B	RAB27B, member RAS oncogene family	chr18	54717860	54895516	+	1	MACS-Peak2886	chr18	54717829	54718754	926
ENSG00000042286	AIFM2	apoptosis inducing factor mitochondria associated 2	chr10	70098223	70132934	-	1	MACS-Peak780	chr10	70125900	70126711	812
ENSG00000042493	CAPG	capping actin protein, gelsolin like	chr2	85394748	85418432	-	1	MACS-Peak3417	chr2	85405159	85406341	1183
ENSG00000042832	TG	thyroglobulin	chr8	132866958	133134903	+	5	MACS-Peak5920, MACS-Peak5921, MACS-Peak5922, MACS-Peak5923, MACS-Peak5924	chr8	132895167, 132985502, 133059881, 133074435, 133130445	132896289, 132986119, 133060955, 133075973, 133131362	1123, 618, 1075, 1539, 918
ENSG00000043462	LCP2	lymphocyte cytosolic protein 2	chr5	170246237	170298227	-	2	MACS-Peak5004, MACS-Peak5005	chr5	170278529, 170293219	170279549, 170293782	1021, 564
ENSG00000044115	CTNNA1	catenin alpha 1	chr5	138610967	138935034	+	1	MACS-Peak4952	chr5	138654073	138654820	748
ENSG00000044459	CNTLN	centlein	chr9	17134982	17503923	+	1	MACS-Peak6006	chr9	17177106	17177871	766
ENSG00000047365	ARAP2	ArfGAP with RhoGAP domain, ankyrin repeat and PH domain 2	chr4	35948221	36244509	-	1	MACS-Peak4600	chr4	36189659	36190476	818
ENSG00000047410	TPR	translocated promoter region, nuclear basket protein	chr1	186311652	186375693	-	1	MACS-Peak457	chr1	186375066	186376147	1082
ENSG00000047578	KIAA0556	KIAA0556	chr16	27550133	27780369	+	1	MACS-Peak2243	chr16	27729511	27729857	347
ENSG00000047579	DTNBP1	dystrobrevin binding protein 1	chr6	15522801	15663058	-	1	MACS-Peak5116	chr6	15596288	15596900	613
ENSG00000047597	XK	X-linked Kx blood group	chrX	37685759	37732130	+	1	MACS-Peak6276	chrX	37686022	37686630	609
ENSG00000047936	ROS1	ROS proto-oncogene 1, receptor tyrosine kinase	chr6	117288300	117425855	-	1	MACS-Peak5304	chr6	117372193	117373056	864
ENSG00000048052	HDAC9	histone deacetylase 9	chr7	18086949	19002416	+	1	MACS-Peak5472	chr7	18636008	18636550	543
ENSG00000048471	SNX29	sorting nexin 29	chr16	11976737	12574289	+	1	MACS-Peak2217	chr16	12322680	12323422	743
ENSG00000048707	VPS13D	vacuolar protein sorting 13 homolog D	chr1	12230067	12512047	+	3	MACS-Peak64, MACS-Peak65, MACS-Peak66	chr1	12419842, 12434244, 12478004	12420591, 12434659, 12479192	750, 416, 1189
ENSG00000048740	CELF2	CUGBP Elav-like family member 2	chr10	10798397	11336675	+	2	MACS-Peak639, MACS-Peak640	chr10	11162854, 11177917	11163703, 11179811	850, 1895
ENSG00000049089	COL9A2	collagen type IX alpha 2 chain	chr1	40300487	40317816	-	1	MACS-Peak182	chr1	40314866	40315986	1121
ENSG00000049239	H6PD	hexose-6-phosphate dehydrogenase/glucose 1-dehydrogenase	chr1	9234775	9271337	+	1	MACS-Peak40	chr1	9239552	9240391	840
ENSG00000049540	ELN	elastin	chr7	74027789	74069907	+	2	MACS-Peak5559, MACS-Peak5560	chr7	74029030, 74042071	74030045, 74043219	1016, 1149
ENSG00000049541	RFC2	replication factor C subunit 2	chr7	74231499	74254458	-	1	MACS-Peak5567	chr7	74254077	74255090	1014
ENSG00000049618	ARID1B	AT-rich interaction domain 1B	chr6	156777374	157210779	+	1	MACS-Peak5373	chr6	156777939	156778574	636
ENSG00000049759	NEDD4L	NEDD4 like E3 ubiquitin protein ligase	chr18	58044367	58401540	+	2	MACS-Peak2894, MACS-Peak2895	chr18	58104087, 58213281	58104603, 58214143	517, 863
ENSG00000049860	HEXB	hexosaminidase subunit beta	chr5	74640023	74722647	+	1	MACS-Peak4880	chr5	74648718	74649370	653
ENSG00000050555	LAMC3	laminin subunit gamma 3	chr9	131009082	131094473	+	2	MACS-Peak6203, MACS-Peak6204	chr9	131057068, 131059060	131058077, 131060245	1010, 1186
ENSG00000050730	TNIP3	TNFAIP3 interacting protein 3	chr4	121131408	121227466	-	1	MACS-Peak4714	chr4	121153759	121154545	787
ENSG00000050767	COL23A1	collagen type XXIII alpha 1 chain	chr5	178237618	178590555	-	5	MACS-Peak5051, MACS-Peak5052, MACS-Peak5053, MACS-Peak5054, MACS-Peak5055	chr5	178238854, 178240935, 178334700, 178368120, 178534953	178240266, 178242037, 178335434, 178368800, 178536112	1413, 1103, 735, 681, 1160
ENSG00000051825	MPHOSPH9	M-phase phosphoprotein 9	chr12	123152320	123244014	-	1	MACS-Peak1563	chr12	123223162	123223783	622
ENSG00000053254	FOXN3	forkhead box N3	chr14	89124871	89619149	-	4	MACS-Peak1888, MACS-Peak1889, MACS-Peak1890, MACS-Peak1891	chr14	89189186, 89292623, 89466082, 89504212	89189864, 89293756, 89467066, 89505351	679, 1134, 985, 1140
ENSG00000053524	MCF2L2	MCF.2 cell line derived transforming sequence-like 2	chr3	183178043	183428778	-	1	MACS-Peak4442	chr3	183298655	183299493	839
ENSG00000053747	LAMA3	laminin subunit alpha 3	chr18	23689443	23955066	+	1	MACS-Peak2840	chr18	23712093	23712968	876
ENSG00000053918	KCNQ1	potassium voltage-gated channel subfamily Q member 1	chr11	2444684	2849109	+	3	MACS-Peak1000, MACS-Peak1001, MACS-Peak999	chr11	2480667, 2825948, 2466938	2481453, 2827327, 2467975	787, 1380, 1038
ENSG00000054179	ENTPD2	ectonucleoside triphosphate diphosphohydrolase 2	chr9	137048098	137054045	-	1	MACS-Peak6246	chr9	137049506	137050683	1178
ENSG00000054219	LY75	lymphocyte antigen 75	chr2	159803355	159904749	-	1	MACS-Peak3557	chr2	159904674	159905305	632
ENSG00000054282	SDCCAG8	serologically defined colon cancer antigen 8	chr1	243256034	243500092	+	1	MACS-Peak604	chr1	243254798	243256410	1613
ENSG00000054611	TBC1D22A	TBC1 domain family member 22A	chr22	46762617	47175699	+	1	MACS-Peak4109	chr22	46791071	46791580	510
ENSG00000054654	SYNE2	spectrin repeat containing nuclear envelope protein 2	chr14	63852983	64226433	+	1	MACS-Peak1822	chr14	63899687	63900420	734
ENSG00000054967	RELT	RELT TNF receptor	chr11	73376264	73397474	+	3	MACS-Peak1208, MACS-Peak1209, MACS-Peak1210	chr11	73376804, 73384042, 73386982	73377797, 73385814, 73387810	994, 1773, 829
ENSG00000055208	TAB2	TGF-beta activated kinase 1 (MAP3K7) binding protein 2	chr6	149218641	149411613	+	1	MACS-Peak5359	chr6	149317009	149317600	592
ENSG00000055483	USP36	ubiquitin specific peptidase 36	chr17	78787381	78841441	-	2	MACS-Peak2743, MACS-Peak2744	chr17	78802953, 78826601	78804405, 78827948	1453, 1348
ENSG00000057935	MTA3	metastasis associated 1 family member 3	chr2	42494569	42756947	+	1	MACS-Peak3316	chr2	42752147	42753019	873
ENSG00000058056	USP13	ubiquitin specific peptidase 13	chr3	179652755	179789401	+	1	MACS-Peak4441	chr3	179695597	179696581	985
ENSG00000058272	PPP1R12A	protein phosphatase 1 regulatory subunit 12A	chr12	79773563	79935460	-	1	MACS-Peak1472	chr12	79934724	79935761	1038
ENSG00000058335	RASGRF1	Ras protein specific guanine nucleotide releasing factor 1	chr15	78959947	79090773	-	3	MACS-Peak2105, MACS-Peak2106, MACS-Peak2107	chr15	78988148, 78992385, 79042274	78989061, 78993663, 79042851	914, 1279, 578
ENSG00000058668	ATP2B4	ATPase plasma membrane Ca2+ transporting 4	chr1	203626561	203744081	+	3	MACS-Peak489, MACS-Peak490, MACS-Peak491	chr1	203626099, 203628555, 203673251	203627197, 203629416, 203674565	1099, 862, 1315
ENSG00000058866	DGKG	diacylglycerol kinase gamma	chr3	186105668	186362237	-	2	MACS-Peak4451, MACS-Peak4452	chr3	186209468, 186253703	186211195, 186255960	1728, 2258
ENSG00000059691	GATB	glutamyl-tRNA amidotransferase subunit B	chr4	151670504	151761023	-	1	MACS-Peak4749	chr4	151724259	151724942	684
ENSG00000060140	STYK1	serine/threonine/tyrosine kinase 1	chr12	10618939	10674318	-	1	MACS-Peak1366	chr12	10673529	10674553	1025
ENSG00000060237	WNK1	WNK lysine deficient protein kinase 1	chr12	752593	911452	+	1	MACS-Peak1313	chr12	905552	906588	1037
ENSG00000060558	GNA15	G protein subunit alpha 15	chr19	3136193	3163769	+	3	MACS-Peak2967, MACS-Peak2968, MACS-Peak2969	chr19	3132627, 3135859, 3141479	3134152, 3137084, 3142643	1526, 1226, 1165
ENSG00000060642	PIGV	phosphatidylinositol glycan anchor biosynthesis class V	chr1	26787472	26798398	+	1	MACS-Peak118	chr1	26786648	26787670	1023
ENSG00000060656	PTPRU	protein tyrosine phosphatase receptor type U	chr1	29236516	29326813	+	1	MACS-Peak138	chr1	29297669	29298252	584
ENSG00000060709	RIMBP2	RIMS binding protein 2	chr12	130396137	130517917	-	1	MACS-Peak1585	chr12	130460951	130461482	532
ENSG00000060971	ACAA1	acetyl-CoA acyltransferase 1	chr3	38103129	38137242	-	2	MACS-Peak4198, MACS-Peak4199	chr3	38108422, 38136976	38109306, 38137692	885, 717
ENSG00000060982	BCAT1	branched chain amino acid transaminase 1	chr12	24810022	24949459	-	1	MACS-Peak1386	chr12	24838309	24838871	563
ENSG00000061273	HDAC7	histone deacetylase 7	chr12	47782722	47833132	-	1	MACS-Peak1409	chr12	47812702	47813659	958
ENSG00000061656	SPAG4	sperm associated antigen 4	chr20	35615892	35621049	+	1	MACS-Peak3737	chr20	35615652	35617178	1527
ENSG00000061938	TNK2	tyrosine kinase non receptor 2	chr3	195863364	195911945	-	1	MACS-Peak4488	chr3	195906401	195909069	2669
ENSG00000062038	CDH3	cadherin 3	chr16	68636189	68722616	+	4	MACS-Peak2329, MACS-Peak2330, MACS-Peak2331, MACS-Peak2332	chr16	68650307, 68668213, 68709846, 68711079	68651205, 68669061, 68710526, 68712136	899, 849, 681, 1058
ENSG00000062716	VMP1	vacuole membrane protein 1	chr17	59707192	59842255	+	1	MACS-Peak2639	chr17	59812009	59812892	884
ENSG00000062725	APPBP2	amyloid beta precursor protein binding protein 2	chr17	60443149	60526219	-	1	MACS-Peak2641	chr17	60501089	60501670	582
ENSG00000063601	MTMR1	myotubularin related protein 1	chrX	150692971	150765103	+	1	MACS-Peak6362	chrX	150693674	150694156	483
ENSG00000063978	RNF4	ring finger protein 4	chr4	2462220	2625320	+	2	MACS-Peak4524, MACS-Peak4525	chr4	2535124, 2592618	2535994, 2593397	871, 780
ENSG00000064012	CASP8	caspase 8	chr2	201233443	201287711	+	1	MACS-Peak3601	chr2	201248849	201249291	443
ENSG00000064201	TSPAN32	tetraspanin 32	chr11	2301997	2318200	+	1	MACS-Peak998	chr11	2300027	2302696	2670
ENSG00000064270	ATP2C2	ATPase secretory pathway Ca2+ transporting 2	chr16	84368527	84464187	+	1	MACS-Peak2368	chr16	84380405	84380768	364
ENSG00000064300	NGFR	nerve growth factor receptor	chr17	49495293	49515017	+	3	MACS-Peak2596, MACS-Peak2597, MACS-Peak2598	chr17	49494578, 49512923, 49514833	49495312, 49514252, 49515935	735, 1330, 1103
ENSG00000064393	HIPK2	homeodomain interacting protein kinase 2	chr7	139561570	139777778	-	2	MACS-Peak5673, MACS-Peak5674	chr7	139582147, 139626466	139584260, 139627426	2114, 961
ENSG00000064666	CNN2	calponin 2	chr19	1026581	1039068	+	1	MACS-Peak2942	chr19	1037781	1039008	1228
ENSG00000064687	ABCA7	ATP binding cassette subfamily A member 7	chr19	1040101	1065572	+	2	MACS-Peak2942, MACS-Peak2943	chr19	1037781, 1046660	1039008, 1047748	1228, 1089
ENSG00000064787	BCAS1	breast carcinoma amplified sequence 1	chr20	53936777	54070594	-	1	MACS-Peak3805	chr20	53949033	53949977	945
ENSG00000064886	CHI3L2	chitinase 3 like 2	chr1	111200771	111243440	+	1	MACS-Peak306	chr1	111203256	111204487	1232
ENSG00000064932	SBNO2	strawberry notch homolog 2	chr19	1107636	1174283	-	1	MACS-Peak2947	chr19	1131950	1134272	2323
ENSG00000064999	ANKS1A	ankyrin repeat and sterile alpha motif domain containing 1A	chr6	34889265	35091413	+	2	MACS-Peak5160, MACS-Peak5161	chr6	35080658, 35089680	35082145, 35090642	1488, 963
ENSG00000065413	ANKRD44	ankyrin repeat domain 44	chr2	196967017	197311173	-	1	MACS-Peak3595	chr2	197198502	197199479	978
ENSG00000065427	KARS1	lysyl-tRNA synthetase 1	chr16	75627474	75648643	-	1	MACS-Peak2352	chr16	75629850	75630402	553
ENSG00000065485	PDIA5	protein disulfide isomerase family A member 5	chr3	123067062	123225227	+	2	MACS-Peak4344, MACS-Peak4345	chr3	123081530, 123085081	123082998, 123085951	1469, 871
ENSG00000065491	TBC1D22B	TBC1 domain family member 22B	chr6	37257772	37332970	+	1	MACS-Peak5181	chr6	37279455	37280439	985
ENSG00000065534	MYLK	myosin light chain kinase	chr3	123610049	123884331	-	1	MACS-Peak4346	chr3	123756939	123757909	971
ENSG00000065717	TLE2	TLE family member 2, transcriptional corepressor	chr19	2997638	3047635	-	1	MACS-Peak2966	chr19	3034743	3035730	988
ENSG00000065809	FAM107B	family with sequence similarity 107 member B	chr10	14518557	14774897	-	1	MACS-Peak653	chr10	14543265	14544238	974
ENSG00000065882	TBC1D1	TBC1 domain family member 1	chr4	37891087	38139175	+	2	MACS-Peak4602, MACS-Peak4603	chr4	37946245, 38055312	37947143, 38056403	899, 1092
ENSG00000066027	PPP2R5A	protein phosphatase 2 regulatory subunit B'alpha	chr1	212285537	212361863	+	1	MACS-Peak533	chr1	212284529	212285586	1058
ENSG00000066032	CTNNA2	catenin alpha 2	chr2	79185231	80648861	+	1	MACS-Peak3411	chr2	79992977	79993644	668
ENSG00000066044	ELAVL1	ELAV like RNA binding protein 1	chr19	7958579	8005659	-	1	MACS-Peak3004	chr19	8002163	8002808	646
ENSG00000066230	SLC9A3	solute carrier family 9 member A3	chr5	473310	524332	-	1	MACS-Peak4785	chr5	483110	484013	904
ENSG00000066336	SPI1	Spi-1 proto-oncogene	chr11	47354860	47378576	-	1	MACS-Peak1085	chr11	47359409	47360413	1005
ENSG00000066583	ISOC1	isochorismatase domain containing 1	chr5	129094751	129114028	+	1	MACS-Peak4933	chr5	129094882	129095679	798
ENSG00000066629	EML1	EMAP like 1	chr14	99737693	99942060	+	1	MACS-Peak1923	chr14	99752260	99752989	730
ENSG00000066827	ZFAT	zinc finger and AT-hook domain containing	chr8	134477788	134713049	-	1	MACS-Peak5932	chr8	134682978	134684054	1077
ENSG00000067182	TNFRSF1A	TNF receptor superfamily member 1A	chr12	6328757	6342114	-	1	MACS-Peak1342	chr12	6335278	6337889	2612
ENSG00000067208	EVI5	ecotropic viral integration site 5	chr1	92508696	92792404	-	2	MACS-Peak270, MACS-Peak271	chr1	92656983, 92785125	92657744, 92785962	762, 838
ENSG00000067225	PKM	pyruvate kinase M1/2	chr15	72199029	72231822	-	1	MACS-Peak2067	chr15	72230119	72231613	1495
ENSG00000067365	METTL22	methyltransferase like 22	chr16	8621683	8649654	+	1	MACS-Peak2208	chr16	8644463	8645493	1031
ENSG00000067560	RHOA	ras homolog family member A	chr3	49359145	49412998	-	2	MACS-Peak4256, MACS-Peak4257	chr3	49377153, 49415882	49377934, 49416933	782, 1052
ENSG00000067606	PRKCZ	protein kinase C zeta	chr1	2050470	2185395	+	3	MACS-Peak10, MACS-Peak11, MACS-Peak12	chr1	2121240, 2122902, 2150933	2122535, 2123482, 2151953	1296, 581, 1021
ENSG00000067798	NAV3	neuron navigator 3	chr12	77324641	78213008	+	1	MACS-Peak1471	chr12	78033844	78034591	748
ENSG00000067836	ROGDI	rogdi atypical leucine zipper	chr16	4796968	4802950	-	1	MACS-Peak2207	chr16	4799971	4800900	930
ENSG00000067840	PDZD4	PDZ domain containing 4	chrX	153802166	153830565	-	1	MACS-Peak6364	chrX	153816502	153817295	794
ENSG00000067900	ROCK1	Rho associated coiled-coil containing protein kinase 1	chr18	20946906	21111851	-	1	MACS-Peak2829	chr18	21110619	21112500	1882
ENSG00000068028	RASSF1	Ras association domain family member 1	chr3	50329782	50340980	-	1	MACS-Peak4262	chr3	50340570	50341719	1150
ENSG00000068305	MEF2A	myocyte enhancer factor 2A	chr15	99565417	99716466	+	1	MACS-Peak2163	chr15	99698459	99699046	588
ENSG00000068308	OTUD5	OTU deubiquitinase 5	chrX	48922028	48958386	-	2	MACS-Peak6298, MACS-Peak6299	chrX	48936906, 48937567	48937515, 48938056	610, 490
ENSG00000068383	INPP5A	inositol polyphosphate-5-phosphatase A	chr10	132537820	132783480	+	4	MACS-Peak971, MACS-Peak972, MACS-Peak973, MACS-Peak974	chr10	132554115, 132574662, 132588032, 132685062	132555577, 132576669, 132589846, 132686278	1463, 2008, 1815, 1217
ENSG00000068650	ATP11A	ATPase phospholipid transporting 11A	chr13	112690329	112887168	+	5	MACS-Peak1727, MACS-Peak1728, MACS-Peak1729, MACS-Peak1730, MACS-Peak1731	chr13	112688325, 112703063, 112766924, 112869602, 112872344	112689244, 112703533, 112767859, 112870521, 112873560	920, 471, 936, 920, 1217
ENSG00000068654	POLR1A	RNA polymerase I subunit A	chr2	86020216	86106155	-	2	MACS-Peak3426, MACS-Peak3427	chr2	86036409, 86038092	86037678, 86038985	1270, 894
ENSG00000068724	TTC7A	tetratricopeptide repeat domain 7A	chr2	46916157	47076137	+	5	MACS-Peak3328, MACS-Peak3329, MACS-Peak3330, MACS-Peak3331, MACS-Peak3332	chr2	46941384, 46945432, 46979190, 47002321, 47071046	46942517, 46946137, 46980087, 47003407, 47073251	1134, 706, 898, 1087, 2206
ENSG00000068781	STON1-GTF2A1L	STON1-GTF2A1L readthrough	chr2	48529925	48776517	+	1	MACS-Peak3342	chr2	48534499	48535054	556
ENSG00000068831	RASGRP2	RAS guanyl releasing protein 2	chr11	64726911	64745456	-	2	MACS-Peak1140, MACS-Peak1141	chr11	64742579, 64744988	64744698, 64746348	2120, 1361
ENSG00000069329	VPS35	VPS35 retromer complex component	chr16	46656132	46689518	-	1	MACS-Peak2269	chr16	46658761	46659662	902
ENSG00000069399	BCL3	BCL3 transcription coactivator	chr19	44747705	44760044	+	1	MACS-Peak3157	chr19	44753106	44753913	808
ENSG00000069424	KCNAB2	potassium voltage-gated channel subfamily A regulatory beta subunit 2	chr1	5991466	6101193	+	1	MACS-Peak23	chr1	6025996	6028909	2914
ENSG00000069966	GNB5	G protein subunit beta 5	chr15	52115105	52191369	-	2	MACS-Peak1997, MACS-Peak1998	chr15	52135249, 52137397	52136520, 52138432	1272, 1036
ENSG00000069998	HDHD5	haloacid dehalogenase like hydrolase domain containing 5	chr22	17137511	17165287	-	1	MACS-Peak3947	chr22	17158269	17158997	729
ENSG00000070018	LRP6	LDL receptor related protein 6	chr12	12116025	12267012	-	1	MACS-Peak1372	chr12	12172099	12172685	587
ENSG00000070031	SCT	secretin	chr11	626431	627143	-	1	MACS-Peak988	chr11	628367	629732	1366
ENSG00000070081	NUCB2	nucleobindin 2	chr11	17208153	17349974	+	1	MACS-Peak1036	chr11	17275786	17276689	904
ENSG00000070269	TMEM260	transmembrane protein 260	chr14	56488354	56650606	+	1	MACS-Peak1809	chr14	56579368	56580316	949
ENSG00000070366	SMG6	SMG6 nonsense mediated mRNA decay factor	chr17	2059839	2303771	-	3	MACS-Peak2434, MACS-Peak2435, MACS-Peak2436	chr17	2087199, 2122652, 2192311	2088350, 2123484, 2193093	1152, 833, 783
ENSG00000070495	JMJD6	jumonji domain containing 6, arginine demethylase and lysine hydroxylase	chr17	76712832	76726799	-	2	MACS-Peak2717, MACS-Peak2718	chr17	76715727, 76725606	76716884, 76727661	1158, 2056
ENSG00000070669	ASNS	asparagine synthetase (glutamine-hydrolyzing)	chr7	97852118	97872542	-	1	MACS-Peak5607	chr7	97871768	97872901	1134
ENSG00000070731	ST6GALNAC2	ST6 N-acetylgalactosaminide alpha-2,6-sialyltransferase 2	chr17	76565379	76586956	-	1	MACS-Peak2716	chr17	76578791	76579955	1165
ENSG00000070748	CHAT	choline O-acetyltransferase	chr10	49609095	49665104	+	2	MACS-Peak751, MACS-Peak752	chr10	49606590, 49649181	49607665, 49650898	1076, 1718
ENSG00000070756	PABPC1	poly(A) binding protein cytoplasmic 1	chr8	100685816	100722809	-	1	MACS-Peak5863	chr8	100721929	100722663	735
ENSG00000070761	CFAP20	cilia and flagella associated protein 20	chr16	58113588	58129450	-	1	MACS-Peak2305	chr16	58128888	58129787	900
ENSG00000070882	OSBPL3	oxysterol binding protein like 3	chr7	24796539	24981634	-	2	MACS-Peak5482, MACS-Peak5483	chr7	24821050, 24963011	24822021, 24963785	972, 775
ENSG00000070961	ATP2B1	ATPase plasma membrane Ca2+ transporting 1	chr12	89588049	89709300	-	1	MACS-Peak1478	chr12	89639041	89639479	439
ENSG00000071051	NCK2	NCK adaptor protein 2	chr2	105744897	105894274	+	2	MACS-Peak3475, MACS-Peak3476	chr2	105775675, 105796957	105777519, 105797871	1845, 915
ENSG00000071127	WDR1	WD repeat domain 1	chr4	10074339	10116949	-	2	MACS-Peak4563, MACS-Peak4564	chr4	10093493, 10095691	10095295, 10096615	1803, 925
ENSG00000071205	ARHGAP10	Rho GTPase activating protein 10	chr4	147732063	148072780	+	1	MACS-Peak4745	chr4	147799810	147800570	761
ENSG00000071242	RPS6KA2	ribosomal protein S6 kinase A2	chr6	166409364	166906451	-	3	MACS-Peak5388, MACS-Peak5389, MACS-Peak5390	chr6	166435107, 166657259, 166750960	166436214, 166658127, 166751970	1108, 869, 1011
ENSG00000071246	VASH1	vasohibin 1	chr14	76762189	76783015	+	3	MACS-Peak1874, MACS-Peak1875, MACS-Peak1876	chr14	76767959, 76776383, 76782580	76769126, 76777113, 76783552	1168, 731, 973
ENSG00000071553	ATP6AP1	ATPase H+ transporting accessory protein 1	chrX	154428632	154436516	+	1	MACS-Peak6372	chrX	154430759	154431757	999
ENSG00000071909	MYO3B	myosin IIIB	chr2	170178145	170655171	+	1	MACS-Peak3564	chr2	170507409	170508185	777
ENSG00000072110	ACTN1	actinin alpha 1	chr14	68874143	68979440	-	2	MACS-Peak1840, MACS-Peak1841	chr14	68897397, 68977460	68900450, 68978714	3054, 1255
ENSG00000072134	EPN2	epsin 2	chr17	19215615	19336715	+	2	MACS-Peak2484, MACS-Peak2485	chr17	19216019, 19306056	19216739, 19306774	721, 719
ENSG00000072163	LIMS2	LIM zinc finger domain containing 2	chr2	127638381	127681786	-	1	MACS-Peak3518	chr2	127659471	127660474	1004
ENSG00000072201	LNX1	ligand of numb-protein X 1	chr4	53459301	53701405	-	2	MACS-Peak4631, MACS-Peak4632	chr4	53633549, 53687997	53634455, 53688915	907, 919
ENSG00000072274	TFRC	transferrin receptor	chr3	196027183	196082189	-	1	MACS-Peak4489	chr3	196085051	196086495	1445
ENSG00000072518	MARK2	microtubule affinity regulating kinase 2	chr11	63838928	63911019	+	3	MACS-Peak1125, MACS-Peak1126, MACS-Peak1127	chr11	63869471, 63871723, 63882523	63870306, 63872760, 63883609	836, 1038, 1087
ENSG00000072786	STK10	serine/threonine kinase 10	chr5	172042073	172188386	-	4	MACS-Peak5014, MACS-Peak5015, MACS-Peak5016, MACS-Peak5017	chr5	172110339, 172114458, 172150159, 172174325	172111863, 172116135, 172151349, 172175962	1525, 1678, 1191, 1638
ENSG00000072803	FBXW11	F-box and WD repeat domain containing 11	chr5	171861549	172006873	-	1	MACS-Peak5013	chr5	171957478	171958229	752
ENSG00000072818	ACAP1	ArfGAP with coiled-coil, ankyrin repeat and PH domains 1	chr17	7336529	7351478	+	1	MACS-Peak2457	chr17	7336867	7337354	488
ENSG00000072832	CRMP1	collapsin response mediator protein 1	chr4	5748084	5893058	-	1	MACS-Peak4542	chr4	5865893	5866552	660
ENSG00000072858	SIDT1	SID1 transmembrane family member 1	chr3	113532296	113629578	+	1	MACS-Peak4330	chr3	113606468	113607480	1013
ENSG00000073050	XRCC1	X-ray repair cross complementing 1	chr19	43543040	43580473	-	1	MACS-Peak3152	chr19	43562323	43563466	1144
ENSG00000073605	GSDMB	gasdermin B	chr17	39904595	39919854	-	1	MACS-Peak2538	chr17	39921117	39922221	1105
ENSG00000073614	KDM5A	lysine demethylase 5A	chr12	280129	389454	-	1	MACS-Peak1309	chr12	354367	354961	595
ENSG00000073670	ADAM11	ADAM metallopeptidase domain 11	chr17	44759031	44781846	+	1	MACS-Peak2563	chr17	44768352	44769329	978
ENSG00000073849	ST6GAL1	ST6 beta-galactoside alpha-2,6-sialyltransferase 1	chr3	186930485	187078553	+	1	MACS-Peak4460	chr3	186967292	186968486	1195
ENSG00000073969	NSF	N-ethylmaleimide sensitive factor, vesicle fusing ATPase	chr17	46590669	46757464	+	1	MACS-Peak2574	chr17	46628710	46629792	1083
ENSG00000074181	NOTCH3	notch receptor 3	chr19	15159038	15200981	-	1	MACS-Peak3059	chr19	15196974	15198167	1194
ENSG00000074370	ATP2A3	ATPase sarcoplasmic/endoplasmic reticulum Ca2+ transporting 3	chr17	3923870	3964464	-	1	MACS-Peak2444	chr17	3963100	3964116	1017
ENSG00000074416	MGLL	monoglyceride lipase	chr3	127689062	127823250	-	2	MACS-Peak4360, MACS-Peak4361	chr3	127734350, 127750167	127735487, 127751022	1138, 856
ENSG00000074603	DPP8	dipeptidyl peptidase 8	chr15	65442463	65517704	-	1	MACS-Peak2029	chr15	65517029	65517890	862
ENSG00000074657	ZNF532	zinc finger protein 532	chr18	58862600	58986480	+	1	MACS-Peak2898	chr18	58887219	58888248	1030
ENSG00000074706	IPCEF1	interaction protein for cytohesin exchange factors 1	chr6	154154496	154356792	-	2	MACS-Peak5367, MACS-Peak5368	chr6	154169170, 154302119	154170007, 154302852	838, 734
ENSG00000075043	KCNQ2	potassium voltage-gated channel subfamily Q member 2	chr20	63400210	63472677	-	1	MACS-Peak3831	chr20	63441029	63442893	1865
ENSG00000075234	TTC38	tetratricopeptide repeat domain 38	chr22	46267961	46294008	+	1	MACS-Peak4102	chr22	46288228	46289697	1470
ENSG00000075240	GRAMD4	GRAM domain containing 4	chr22	46576012	46679790	+	4	MACS-Peak4104, MACS-Peak4105, MACS-Peak4106, MACS-Peak4107	chr22	46593136, 46604027, 46612681, 46677746	46593846, 46605102, 46613371, 46678671	711, 1076, 691, 926
ENSG00000075275	CELSR1	cadherin EGF LAG seven-pass G-type receptor 1	chr22	46360834	46537170	-	1	MACS-Peak4103	chr22	46373746	46375046	1301
ENSG00000075420	FNDC3B	fibronectin type III domain containing 3B	chr3	172039628	172401665	+	3	MACS-Peak4426, MACS-Peak4427, MACS-Peak4428	chr3	172106642, 172152978, 172274562	172107651, 172153863, 172275182	1010, 886, 621
ENSG00000075426	FOSL2	FOS like 2, AP-1 transcription factor subunit	chr2	28392448	28417312	+	2	MACS-Peak3287, MACS-Peak3288	chr2	28406398, 28409163	28407564, 28410959	1167, 1797
ENSG00000075539	FRYL	FRY like transcription coactivator	chr4	48497361	48780322	-	1	MACS-Peak4624	chr4	48773553	48774007	455
ENSG00000075568	TMEM131	transmembrane protein 131	chr2	97756333	97995891	-	1	MACS-Peak3445	chr2	97870318	97871229	912
ENSG00000075618	FSCN1	fascin actin-bundling protein 1	chr7	5592823	5606655	+	1	MACS-Peak5459	chr7	5591101	5592209	1109
ENSG00000075624	ACTB	actin beta	chr7	5527151	5563784	-	1	MACS-Peak5457	chr7	5538275	5539564	1290
ENSG00000075673	ATP12A	ATPase H+/K+ transporting non-gastric alpha2 subunit	chr13	24680411	24712493	+	1	MACS-Peak1608	chr13	24709265	24709968	704
ENSG00000075914	EXOSC7	exosome component 7	chr3	44975241	45036066	+	1	MACS-Peak4222	chr3	45034457	45035604	1148
ENSG00000076067	RBMS2	RNA binding motif single stranded interacting protein 2	chr12	56521929	56596196	+	1	MACS-Peak1442	chr12	56569405	56570803	1399
ENSG00000076356	PLXNA2	plexin A2	chr1	208022242	208244320	-	1	MACS-Peak523	chr1	208069834	208070451	618
ENSG00000076604	TRAF4	TNF receptor associated factor 4	chr17	28743984	28750958	+	1	MACS-Peak2495	chr17	28741121	28742267	1147
ENSG00000076641	PAG1	phosphoprotein membrane anchor with glycosphingolipid microdomains 1	chr8	80967810	81112068	-	1	MACS-Peak5837	chr8	81026066	81027150	1085
ENSG00000076662	ICAM3	intercellular adhesion molecule 3	chr19	10333776	10339823	-	1	MACS-Peak3020	chr19	10339202	10340122	921
ENSG00000076864	RAP1GAP	RAP1 GTPase activating protein	chr1	21596215	21669363	-	1	MACS-Peak87	chr1	21622949	21624030	1082
ENSG00000076928	ARHGEF1	Rho guanine nucleotide exchange factor 1	chr19	41883161	41930150	+	1	MACS-Peak3143	chr19	41891518	41892599	1082
ENSG00000077044	DGKD	diacylglycerol kinase delta	chr2	233354507	233472104	+	1	MACS-Peak3634	chr2	233399267	233400034	768
ENSG00000077063	CTTNBP2	cortactin binding protein 2	chr7	117710651	117874139	-	1	MACS-Peak5643	chr7	117791742	117792785	1044
ENSG00000077092	RARB	retinoic acid receptor beta	chr3	25174332	25597932	+	1	MACS-Peak4184	chr3	25294067	25295129	1063
ENSG00000077097	TOP2B	DNA topoisomerase II beta	chr3	25597905	25664939	-	1	MACS-Peak4185	chr3	25664677	25665743	1067
ENSG00000077235	GTF3C1	general transcription factor IIIC subunit 1	chr16	27459555	27549913	-	2	MACS-Peak2241, MACS-Peak2242	chr16	27530850, 27532227	27531806, 27532807	957, 581
ENSG00000077238	IL4R	interleukin 4 receptor	chr16	27313668	27364778	+	2	MACS-Peak2237, MACS-Peak2238	chr16	27318391, 27326687	27319288, 27327569	898, 883
ENSG00000077254	USP33	ubiquitin specific peptidase 33	chr1	77695987	77759852	-	1	MACS-Peak255	chr1	77759589	77760183	595
ENSG00000077327	SPAG6	sperm associated antigen 6	chr10	22345445	22454224	+	1	MACS-Peak666	chr10	22436240	22437846	1607
ENSG00000077420	APBB1IP	amyloid beta precursor protein binding family B member 1 interacting protein	chr10	26438203	26567803	+	1	MACS-Peak676	chr10	26437543	26439491	1949
ENSG00000077458	FAM76B	family with sequence similarity 76 member B	chr11	95768942	95790409	-	1	MACS-Peak1241	chr11	95789329	95790405	1077
ENSG00000077549	CAPZB	capping actin protein of muscle Z-line subunit beta	chr1	19338776	19485539	-	1	MACS-Peak81	chr1	19476579	19477361	783
ENSG00000077585	GPR137B	G protein-coupled receptor 137B	chr1	236142505	236221865	+	1	MACS-Peak603	chr1	236185512	236186069	558
ENSG00000077713	SLC25A43	solute carrier family 25 member 43	chrX	119399060	119454478	+	1	MACS-Peak6342	chrX	119426812	119427729	918
ENSG00000077782	FGFR1	fibroblast growth factor receptor 1	chr8	38411138	38468834	-	2	MACS-Peak5784, MACS-Peak5785	chr8	38431027, 38466307	38431797, 38467602	771, 1296
ENSG00000077942	FBLN1	fibulin 1	chr22	45502238	45601135	+	1	MACS-Peak4099	chr22	45580824	45581776	953
ENSG00000077984	CST7	cystatin F	chr20	24949230	24959928	+	1	MACS-Peak3713	chr20	24948690	24950463	1774
ENSG00000078140	UBE2K	ubiquitin conjugating enzyme E2 K	chr4	39698044	39782792	+	1	MACS-Peak4607	chr4	39697823	39698791	969
ENSG00000078177	N4BP2	NEDD4 binding protein 2	chr4	40056826	40158252	+	1	MACS-Peak4610	chr4	40055413	40056859	1447
ENSG00000078237	TIGAR	TP53 induced glycolysis regulatory phosphatase	chr12	4307763	4354593	+	1	MACS-Peak1338	chr12	4320534	4321694	1161
ENSG00000078269	SYNJ2	synaptojanin 2	chr6	157981887	158099176	+	3	MACS-Peak5376, MACS-Peak5377, MACS-Peak5378	chr6	157979064, 158026236, 158031114	157980219, 158027692, 158031943	1156, 1457, 830
ENSG00000078668	VDAC3	voltage dependent anion channel 3	chr8	42391624	42405897	+	2	MACS-Peak5793, MACS-Peak5794	chr8	42391127, 42405634	42392035, 42406598	909, 965
ENSG00000078687	TNRC6C	trinucleotide repeat containing adaptor 6C	chr17	77959240	78108835	+	1	MACS-Peak2738	chr17	77963340	77964243	904
ENSG00000078900	TP73	tumor protein p73	chr1	3652520	3736201	+	2	MACS-Peak19, MACS-Peak20	chr1	3676710, 3678160	3678044, 3679211	1335, 1052
ENSG00000079134	THOC1	THO complex 1	chr18	214520	268050	-	1	MACS-Peak2785	chr18	267401	269220	1820
ENSG00000079277	MKNK1	MAPK interacting serine/threonine kinase 1	chr1	46557408	46616843	-	1	MACS-Peak212	chr1	46595081	46595832	752
ENSG00000079385	CEACAM1	CEA cell adhesion molecule 1	chr19	42507304	42561234	-	3	MACS-Peak3148, MACS-Peak3149, MACS-Peak3150	chr19	42521060, 42553036, 42555035	42521890, 42553783, 42556365	831, 748, 1331
ENSG00000079459	FDFT1	farnesyl-diphosphate farnesyltransferase 1	chr8	11795573	11839309	+	1	MACS-Peak5739	chr8	11796360	11796972	613
ENSG00000079805	DNM2	dynamin 2	chr19	10718079	10833488	+	3	MACS-Peak3023, MACS-Peak3024, MACS-Peak3025	chr19	10731226, 10759320, 10812817	10732139, 10760345, 10813652	914, 1026, 836
ENSG00000080503	SMARCA2	SWI/SNF related, matrix associated, actin dependent regulator of chromatin, subfamily a, member 2	chr9	1980290	2193624	+	1	MACS-Peak5997	chr9	2016490	2016958	469
ENSG00000080546	SESN1	sestrin 1	chr6	108986437	109094819	-	1	MACS-Peak5283	chr6	109095110	109096049	940
ENSG00000080603	SRCAP	Snf2 related CREBBP activator protein	chr16	30698209	30741409	+	1	MACS-Peak2253	chr16	30698994	30699656	663
ENSG00000080824	HSP90AA1	heat shock protein 90 alpha family class A member 1	chr14	102080738	102139699	-	1	MACS-Peak1939	chr14	102086681	102087472	792
ENSG00000081320	STK17B	serine/threonine kinase 17b	chr2	196133566	196176503	-	1	MACS-Peak3593	chr2	196160095	196160524	430
ENSG00000081853	PCDHGA2	protocadherin gamma subfamily A, 2	chr5	141338760	141512979	+	1	MACS-Peak4964	chr5	141508787	141509596	810
ENSG00000081913	PHLPP1	PH domain and leucine rich repeat protein phosphatase 1	chr18	62715450	62980433	+	2	MACS-Peak2902, MACS-Peak2903	chr18	62874386, 62978829	62875186, 62979640	801, 812
ENSG00000082068	WDR70	WD repeat domain 70	chr5	37379212	37753435	+	3	MACS-Peak4832, MACS-Peak4833, MACS-Peak4834	chr5	37553033, 37671853, 37722722	37553739, 37672789, 37723398	707, 937, 677
ENSG00000082074	FYB1	FYN binding protein 1	chr5	39105236	39274528	-	1	MACS-Peak4839	chr5	39209625	39210505	881
ENSG00000082269	FAM135A	family with sequence similarity 135 member A	chr6	70412941	70561174	+	1	MACS-Peak5242	chr6	70413112	70413760	649
ENSG00000082641	NFE2L1	nuclear factor, erythroid 2 like 1	chr17	48048329	48061487	+	1	MACS-Peak2585	chr17	48047401	48048737	1337
ENSG00000082684	SEMA5B	semaphorin 5B	chr3	122909193	123028605	-	1	MACS-Peak4343	chr3	122941218	122941748	531
ENSG00000082701	GSK3B	glycogen synthase kinase 3 beta	chr3	119821323	120094417	-	1	MACS-Peak4340	chr3	120093674	120094538	865
ENSG00000082781	ITGB5	integrin subunit beta 5	chr3	124761948	124901418	-	1	MACS-Peak4350	chr3	124835014	124835811	798
ENSG00000082805	ERC1	ELKS/RAB6-interacting/CAST family member 1	chr12	990509	1495933	+	3	MACS-Peak1316, MACS-Peak1317, MACS-Peak1318	chr12	990486, 1122758, 1473129	991050, 1123408, 1474133	565, 651, 1005
ENSG00000083307	GRHL2	grainyhead like transcription factor 2	chr8	101492432	101669726	+	1	MACS-Peak5868	chr8	101515866	101516270	405
ENSG00000083312	TNPO1	transportin 1	chr5	72816312	72916733	+	1	MACS-Peak4877	chr5	72847990	72848562	573
ENSG00000083807	SLC27A5	solute carrier family 27 member 5	chr19	58479512	58512413	-	1	MACS-Peak3226	chr19	58499088	58500046	959
ENSG00000084093	REST	RE1 silencing transcription factor	chr4	56907876	56935844	+	1	MACS-Peak4647	chr4	56913324	56914178	855
ENSG00000084112	SSH1	slingshot protein phosphatase 1	chr12	108778192	108857590	-	1	MACS-Peak1514	chr12	108838025	108839771	1747
ENSG00000084234	APLP2	amyloid beta precursor like protein 2	chr11	130069837	130144811	+	1	MACS-Peak1301	chr11	130118700	130119613	914
ENSG00000084731	KIF3C	kinesin family member 3C	chr2	25926596	25982749	-	1	MACS-Peak3274	chr2	25975754	25976672	919
ENSG00000085117	CD82	CD82 molecule	chr11	44564427	44620363	+	3	MACS-Peak1068, MACS-Peak1069, MACS-Peak1070	chr11	44568279, 44574288, 44611498	44569883, 44575231, 44612484	1605, 944, 987
ENSG00000085276	MECOM	MDS1 and EVI1 complex locus	chr3	169083499	169663618	-	1	MACS-Peak4419	chr3	169110604	169111097	494
ENSG00000085377	PREP	prolyl endopeptidase	chr6	105277565	105403084	-	1	MACS-Peak5273	chr6	105364228	105364966	739
ENSG00000085415	SEH1L	SEH1 like nucleoporin	chr18	12947133	12987536	+	1	MACS-Peak2821	chr18	12947748	12949088	1341
ENSG00000085514	PILRA	paired immunoglobin like type 2 receptor alpha	chr7	100367530	100400099	+	1	MACS-Peak5615	chr7	100368839	100369632	794
ENSG00000085552	IGSF9	immunoglobulin superfamily member 9	chr1	159927039	159945604	-	1	MACS-Peak399	chr1	159937413	159938126	714
ENSG00000085563	ABCB1	ATP binding cassette subfamily B member 1	chr7	87503633	87713323	-	1	MACS-Peak5600	chr7	87599161	87599679	519
ENSG00000085733	CTTN	cortactin	chr11	70398404	70436584	+	1	MACS-Peak1188	chr11	70398231	70399016	786
ENSG00000085831	TTC39A	tetratricopeptide repeat domain 39A	chr1	51287258	51345116	-	1	MACS-Peak216	chr1	51294666	51295394	729
ENSG00000086015	MAST2	microtubule associated serine/threonine kinase 2	chr1	45786987	46036124	+	1	MACS-Peak209	chr1	45785550	45786137	588
ENSG00000086062	B4GALT1	beta-1,4-galactosyltransferase 1	chr9	33104082	33167356	-	1	MACS-Peak6013	chr9	33167393	33168050	658
ENSG00000086730	LAT2	linker for activation of T cells family member 2	chr7	74199652	74229834	+	3	MACS-Peak5564, MACS-Peak5565, MACS-Peak5566	chr7	74202871, 74217234, 74226245	74203835, 74218491, 74227214	965, 1258, 970
ENSG00000087008	ACOX3	acyl-CoA oxidase 3, pristanoyl	chr4	8366282	8440723	-	2	MACS-Peak4560, MACS-Peak4561	chr4	8402559, 8403689	8403118, 8404267	560, 579
ENSG00000087266	SH3BP2	SH3 domain binding protein 2	chr4	2793023	2841098	+	3	MACS-Peak4528, MACS-Peak4529, MACS-Peak4530	chr4	2797437, 2811394, 2834734	2799956, 2813648, 2835934	2520, 2255, 1201
ENSG00000087495	PHACTR3	phosphatase and actin regulator 3	chr20	59577509	59847711	+	1	MACS-Peak3814	chr20	59722513	59723742	1230
ENSG00000087903	RFX2	regulatory factor X2	chr19	5993164	6199572	-	2	MACS-Peak2987, MACS-Peak2988	chr19	6060785, 6086801	6063423, 6088574	2639, 1774
ENSG00000088053	GP6	glycoprotein VI platelet	chr19	55013705	55038264	-	1	MACS-Peak3217	chr19	55038077	55038761	685
ENSG00000088179	PTPN4	protein tyrosine phosphatase non-receptor type 4	chr2	119759631	119983818	+	1	MACS-Peak3507	chr2	119759327	119759996	670
ENSG00000088386	SLC15A1	solute carrier family 15 member 1	chr13	98683801	98752654	-	1	MACS-Peak1695	chr13	98729250	98730118	869
ENSG00000088387	DOCK9	dedicator of cytokinesis 9	chr13	98793429	99086625	-	1	MACS-Peak1696	chr13	99045902	99046689	788
ENSG00000088538	DOCK3	dedicator of cytokinesis 3	chr3	50675241	51384198	+	1	MACS-Peak4266	chr3	51378724	51380029	1306
ENSG00000088826	SMOX	spermine oxidase	chr20	4120980	4187747	+	1	MACS-Peak3668	chr20	4151594	4152563	970
ENSG00000088882	CPXM1	carboxypeptidase X, M14 family member 1	chr20	2794069	2800637	-	1	MACS-Peak3659	chr20	2800367	2801534	1168
ENSG00000088992	TESC	tescalcin	chr12	117038923	117099479	-	2	MACS-Peak1546, MACS-Peak1547	chr12	117062821, 117070027	117064346, 117070971	1526, 945
ENSG00000089048	ESF1	ESF1 nucleolar pre-rRNA processing protein homolog	chr20	13714322	13784886	-	1	MACS-Peak3686	chr20	13749665	13750303	639
ENSG00000089057	SLC23A2	solute carrier family 23 member 2	chr20	4852356	5010293	-	1	MACS-Peak3672	chr20	4927047	4927898	852
ENSG00000089101	CFAP61	cilia and flagella associated protein 61	chr20	20052514	20360702	+	1	MACS-Peak3696	chr20	20232687	20233638	952
ENSG00000089159	PXN	paxillin	chr12	120210439	120265771	-	3	MACS-Peak1551, MACS-Peak1552, MACS-Peak1553	chr12	120231088, 120251735, 120253047	120232012, 120252646, 120253844	925, 912, 798
ENSG00000089195	TRMT6	tRNA methyltransferase 6	chr20	5937235	5950558	-	1	MACS-Peak3675	chr20	5950077	5951014	938
ENSG00000089280	FUS	FUS RNA binding protein	chr16	31180110	31194871	+	1	MACS-Peak2256	chr16	31176989	31177633	645
ENSG00000089335	ZNF302	zinc finger protein 302	chr19	34677639	34686397	+	1	MACS-Peak3106	chr19	34677265	34678089	825
ENSG00000089558	KCNH4	potassium voltage-gated channel subfamily H member 4	chr17	42156891	42181278	-	1	MACS-Peak2550	chr17	42183571	42184240	670
ENSG00000089775	ZBTB25	zinc finger and BTB domain containing 25	chr14	64449106	64505213	-	1	MACS-Peak1823	chr14	64503625	64504529	905
ENSG00000089820	ARHGAP4	Rho GTPase activating protein 4	chrX	153907367	153934999	-	1	MACS-Peak6366	chrX	153926362	153927602	1241
ENSG00000089902	RCOR1	REST corepressor 1	chr14	102592661	102730576	+	1	MACS-Peak1940	chr14	102591653	102592733	1081
ENSG00000090013	BLVRB	biliverdin reductase B	chr19	40447789	40465840	-	1	MACS-Peak3129	chr19	40464839	40465763	925
ENSG00000090020	SLC9A1	solute carrier family 9 member A1	chr1	27098815	27166981	-	2	MACS-Peak120, MACS-Peak121	chr1	27111650, 27116394	27112898, 27117159	1249, 766
ENSG00000090316	MAEA	macrophage erythroblast attacher	chr4	1289851	1340147	+	1	MACS-Peak4516	chr4	1335089	1336932	1844
ENSG00000090339	ICAM1	intercellular adhesion molecule 1	chr19	10270835	10286615	+	1	MACS-Peak3019	chr19	10286242	10287797	1556
ENSG00000090565	RAB11FIP3	RAB11 family interacting protein 3	chr16	425619	523011	+	1	MACS-Peak2180	chr16	458133	458823	691
ENSG00000090661	CERS4	ceramide synthase 4	chr19	8206736	8262421	+	1	MACS-Peak3007	chr19	8240113	8240965	853
ENSG00000090861	AARS1	alanyl-tRNA synthetase 1	chr16	70252295	70289543	-	1	MACS-Peak2335	chr16	70288944	70290017	1074
ENSG00000090975	PITPNM2	phosphatidylinositol transfer protein membrane associated 2	chr12	122983480	123150015	-	3	MACS-Peak1560, MACS-Peak1561, MACS-Peak1562	chr12	123033723, 123043002, 123060909	123034725, 123044349, 123061962	1003, 1348, 1054
ENSG00000091039	OSBPL8	oxysterol binding protein like 8	chr12	76351797	76559809	-	1	MACS-Peak1470	chr12	76558698	76560165	1468
ENSG00000091073	DTX2	deltex E3 ubiquitin ligase 2	chr7	76461676	76505995	+	1	MACS-Peak5588	chr7	76486258	76487844	1587
ENSG00000091140	DLD	dihydrolipoamide dehydrogenase	chr7	107890970	107931730	+	1	MACS-Peak5636	chr7	107920184	107921114	931
ENSG00000091157	WDR7	WD repeat domain 7	chr18	56651343	57036606	+	1	MACS-Peak2889	chr18	56883959	56884517	559
ENSG00000091409	ITGA6	integrin subunit alpha 6	chr2	172427354	172506282	+	1	MACS-Peak3567	chr2	172461904	172463528	1625
ENSG00000091428	RAPGEF4	Rap guanine nucleotide exchange factor 4	chr2	172735274	173052893	+	1	MACS-Peak3570	chr2	172977764	172978586	823
ENSG00000091436	MAP3K20	mitogen-activated protein kinase kinase kinase 20	chr2	173075435	173268010	+	1	MACS-Peak3571	chr2	173076298	173076968	671
ENSG00000091583	APOH	apolipoprotein H	chr17	66212033	66256525	-	1	MACS-Peak2668	chr17	66246063	66246791	729
ENSG00000091972	CD200	CD200 molecule	chr3	112332347	112362812	+	1	MACS-Peak4325	chr3	112333320	112333894	575
ENSG00000092068	SLC7A8	solute carrier family 7 member 8	chr14	23125295	23183674	-	1	MACS-Peak1766	chr14	23130931	23131382	452
ENSG00000092201	SUPT16H	SPT16 homolog, facilitates chromatin remodeling subunit	chr14	21351472	21384266	-	2	MACS-Peak1754, MACS-Peak1755	chr14	21384079, 21385062	21384619, 21385878	541, 817
ENSG00000092421	SEMA6A	semaphorin 6A	chr5	116443616	116574934	-	1	MACS-Peak4925	chr5	116454287	116454861	575
ENSG00000092529	CAPN3	calpain 3	chr15	42359500	42412318	+	1	MACS-Peak1984	chr15	42392339	42392910	572
ENSG00000092607	TBX15	T-box transcription factor 15	chr1	118883046	118989556	-	1	MACS-Peak317	chr1	118989800	118990662	863
ENSG00000092871	RFFL	ring finger and FYVE like domain containing E3 ubiquitin protein ligase	chr17	35005990	35089319	-	2	MACS-Peak2511, MACS-Peak2512	chr17	35063356, 35089525	35064134, 35090285	779, 761
ENSG00000092964	DPYSL2	dihydropyrimidinase like 2	chr8	26514022	26658178	+	3	MACS-Peak5765, MACS-Peak5766, MACS-Peak5767	chr8	26589207, 26628495, 26641498	26590174, 26629414, 26642388	968, 920, 891
ENSG00000093010	COMT	catechol-O-methyltransferase	chr22	19941607	19969975	+	3	MACS-Peak3956, MACS-Peak3957, MACS-Peak3958	chr22	19943610, 19947291, 19955186	19944327, 19948146, 19956091	718, 856, 906
ENSG00000094914	AAAS	aladin WD repeat nucleoporin	chr12	53307456	53324864	-	1	MACS-Peak1431	chr12	53321007	53321880	874
ENSG00000095002	MSH2	mutS homolog 2	chr2	47402969	47562311	+	2	MACS-Peak3335, MACS-Peak3336	chr2	47520163, 47552161	47520767, 47552777	605, 617
ENSG00000095066	HOOK2	hook microtubule tethering protein 2	chr19	12763003	12872740	-	2	MACS-Peak3036, MACS-Peak3037	chr19	12777350, 12785052	12778979, 12786895	1630, 1844
ENSG00000095303	PTGS1	prostaglandin-endoperoxide synthase 1	chr9	122370530	122395703	+	1	MACS-Peak6151	chr9	122389300	122390751	1452
ENSG00000095370	SH2D3C	SH2 domain containing 3C	chr9	127738317	127778741	-	1	MACS-Peak6175	chr9	127778436	127779517	1082
ENSG00000095383	TBC1D2	TBC1 domain family member 2	chr9	98198999	98255721	-	1	MACS-Peak6105	chr9	98240305	98240993	689
ENSG00000095397	WHRN	whirlin	chr9	114402080	114505450	-	1	MACS-Peak6132	chr9	114468576	114469354	779
ENSG00000095585	BLNK	B cell linker	chr10	96191702	96271587	-	1	MACS-Peak872	chr10	96235782	96236788	1007
ENSG00000095637	SORBS1	sorbin and SH3 domain containing 1	chr10	95311771	95561414	-	1	MACS-Peak869	chr10	95531682	95532731	1050
ENSG00000095713	CRTAC1	cartilage acidic protein 1	chr10	97865000	98030828	-	1	MACS-Peak883	chr10	97868993	97870080	1088
ENSG00000095951	HIVEP1	HIVEP zinc finger 1	chr6	12008762	12164999	+	1	MACS-Peak5097	chr6	12163207	12163821	615
ENSG00000096060	FKBP5	FKBP prolyl isomerase 5	chr6	35573585	35728583	-	1	MACS-Peak5168	chr6	35725161	35726396	1236
ENSG00000096070	BRPF3	bromodomain and PHD finger containing 3	chr6	36196744	36232790	+	1	MACS-Peak5170	chr6	36203772	36204660	889
ENSG00000096433	ITPR3	inositol 1,4,5-trisphosphate receptor type 3	chr6	33620365	33696574	+	1	MACS-Peak5151	chr6	33692375	33693627	1253
ENSG00000096717	SIRT1	sirtuin 1	chr10	67884669	67918390	+	2	MACS-Peak770, MACS-Peak771	chr10	67884074, 67896323	67884750, 67896760	677, 438
ENSG00000097007	ABL1	ABL proto-oncogene 1, non-receptor tyrosine kinase	chr9	130713946	130887675	+	1	MACS-Peak6201	chr9	130834399	130835041	643
ENSG00000097021	ACOT7	acyl-CoA thioesterase 7	chr1	6264269	6394391	-	1	MACS-Peak24	chr1	6348510	6349408	899
ENSG00000099194	SCD	stearoyl-CoA desaturase	chr10	100347124	100364834	+	1	MACS-Peak887	chr10	100346362	100347826	1465
ENSG00000099204	ABLIM1	actin binding LIM protein 1	chr10	114431113	114685003	-	1	MACS-Peak934	chr10	114543469	114544789	1321
ENSG00000099250	NRP1	neuropilin 1	chr10	33177492	33336262	-	1	MACS-Peak706	chr10	33248327	33249313	987
ENSG00000099308	MAST3	microtubule associated serine/threonine kinase 3	chr19	18097793	18151692	+	1	MACS-Peak3083	chr19	18118852	18119558	707
ENSG00000099331	MYO9B	myosin IXB	chr19	17075781	17214537	+	3	MACS-Peak3070, MACS-Peak3071, MACS-Peak3072	chr19	17075857, 17109839, 17125065	17077228, 17110735, 17126467	1372, 897, 1403
ENSG00000099365	STX1B	syntaxin 1B	chr16	30989256	31010628	-	1	MACS-Peak2254	chr16	30994204	30995134	931
ENSG00000099783	HNRNPM	heterogeneous nuclear ribonucleoprotein M	chr19	8444767	8489114	+	1	MACS-Peak3008	chr19	8486927	8488246	1320
ENSG00000099817	POLR2E	RNA polymerase II subunit E	chr19	1086579	1095380	-	1	MACS-Peak2946	chr19	1087449	1088431	983
ENSG00000099834	CDHR5	cadherin related family member 5	chr11	616565	626078	-	2	MACS-Peak987, MACS-Peak988	chr11	616529, 628367	617294, 629732	766, 1366
ENSG00000099860	GADD45B	growth arrest and DNA damage inducible beta	chr19	2476122	2478259	+	1	MACS-Peak2959	chr19	2478190	2479163	974
ENSG00000099875	MKNK2	MAPK interacting serine/threonine kinase 2	chr19	2037465	2051244	-	1	MACS-Peak2952	chr19	2049618	2050776	1159
ENSG00000099910	KLHL22	kelch like family member 22	chr22	20441519	20495883	-	1	MACS-Peak3961	chr22	20496196	20497166	971
ENSG00000099917	MED15	mediator complex subunit 15	chr22	20495913	20587632	+	2	MACS-Peak3961, MACS-Peak3962	chr22	20496196, 20576162	20497166, 20577036	971, 875
ENSG00000099940	SNAP29	synaptosome associated protein 29	chr22	20858983	20891218	+	1	MACS-Peak3964	chr22	20858163	20858948	786
ENSG00000099985	OSM	oncostatin M	chr22	30262829	30266840	-	1	MACS-Peak4010	chr22	30265389	30267857	2469
ENSG00000099991	CABIN1	calcineurin binding protein 1	chr22	24011192	24178628	+	2	MACS-Peak3983, MACS-Peak3984	chr22	24133684, 24156494	24134801, 24157726	1118, 1233
ENSG00000099992	TBC1D10A	TBC1 domain family member 10A	chr22	30291990	30327046	-	1	MACS-Peak4012	chr22	30301989	30303270	1282
ENSG00000099998	GGT5	gamma-glutamyltransferase 5	chr22	24219654	24245142	-	1	MACS-Peak3985	chr22	24243484	24245493	2010
ENSG00000100024	UPB1	beta-ureidopropionase 1	chr22	24494107	24528390	+	1	MACS-Peak3988	chr22	24502894	24504443	1550
ENSG00000100028	SNRPD3	small nuclear ribonucleoprotein D3 polypeptide	chr22	24555503	24609980	+	1	MACS-Peak3989	chr22	24603814	24604826	1013
ENSG00000100030	MAPK1	mitogen-activated protein kinase 1	chr22	21754500	21867680	-	1	MACS-Peak3972	chr22	21816700	21817670	971
ENSG00000100031	GGT1	gamma-glutamyltransferase 1	chr22	24583750	24629005	+	1	MACS-Peak3989	chr22	24603814	24604826	1013
ENSG00000100034	PPM1F	protein phosphatase, Mg2+/Mn2+ dependent 1F	chr22	21919420	21952837	-	2	MACS-Peak3973, MACS-Peak3974	chr22	21939212, 21942118	21941317, 21943372	2106, 1255
ENSG00000100055	CYTH4	cytohesin 4	chr22	37282027	37315345	+	7	MACS-Peak4029, MACS-Peak4030, MACS-Peak4031, MACS-Peak4032, MACS-Peak4033, MACS-Peak4034, MACS-Peak4035	chr22	37279192, 37284294, 37300261, 37303666, 37306596, 37309073, 37314319	37280261, 37285794, 37301311, 37304415, 37307810, 37310346, 37315360	1070, 1501, 1051, 750, 1215, 1274, 1042
ENSG00000100068	LRP5L	LDL receptor related protein 5 like	chr22	25351418	25405377	-	2	MACS-Peak3990, MACS-Peak3991	chr22	25388428, 25400384	25389485, 25401517	1058, 1134
ENSG00000100077	GRK3	G protein-coupled receptor kinase 3	chr22	25564849	25729294	+	1	MACS-Peak3992	chr22	25666349	25666829	481
ENSG00000100079	LGALS2	galectin 2	chr22	37570246	37582616	-	1	MACS-Peak4037	chr22	37579717	37580845	1129
ENSG00000100083	GGA1	golgi associated, gamma adaptin ear containing, ARF binding protein 1	chr22	37608475	37633564	+	1	MACS-Peak4038	chr22	37632705	37634588	1884
ENSG00000100092	SH3BP1	SH3 domain binding protein 1	chr22	37634654	37666932	+	2	MACS-Peak4038, MACS-Peak4039	chr22	37632705, 37636235	37634588, 37637421	1884, 1187
ENSG00000100097	LGALS1	galectin 1	chr22	37675608	37679806	+	2	MACS-Peak4040, MACS-Peak4041	chr22	37672848, 37674520	37673647, 37675617	800, 1098
ENSG00000100101	Z83844.1	novel transcript	chr22	37686414	37726503	+	1	MACS-Peak4042	chr22	37701362	37702056	695
ENSG00000100105	PATZ1	POZ/BTB and AT hook containing zinc finger 1	chr22	31325804	31346232	-	1	MACS-Peak4014	chr22	31343992	31345167	1176
ENSG00000100106	TRIOBP	TRIO and F-actin binding protein	chr22	37697004	37776556	+	3	MACS-Peak4042, MACS-Peak4043, MACS-Peak4044	chr22	37701362, 37742312, 37751967	37702056, 37743178, 37752695	695, 867, 729
ENSG00000100109	TFIP11	tuftelin interacting protein 11	chr22	26491225	26512505	-	1	MACS-Peak3994	chr22	26502720	26503682	963
ENSG00000100138	SNU13	small nuclear ribonucleoprotein 13	chr22	41673930	41690504	-	1	MACS-Peak4073	chr22	41688247	41689161	915
ENSG00000100139	MICALL1	MICAL like 1	chr22	37905657	37942822	+	1	MACS-Peak4045	chr22	37905080	37906008	929
ENSG00000100170	SLC5A1	solute carrier family 5 member 1	chr22	32043032	32113029	+	1	MACS-Peak4017	chr22	32050640	32051351	712
ENSG00000100209	HSCB	HscB mitochondrial iron-sulfur cluster cochaperone	chr22	28742031	28757515	+	1	MACS-Peak3997	chr22	28741547	28742335	789
ENSG00000100218	RSPH14	radial spoke head 14 homolog	chr22	23059415	23145021	-	1	MACS-Peak3976	chr22	23137843	23138566	724
ENSG00000100227	POLDIP3	DNA polymerase delta interacting protein 3	chr22	42583721	42614962	-	1	MACS-Peak4079	chr22	42615091	42616126	1036
ENSG00000100241	SBF1	SET binding factor 1	chr22	50445000	50475024	-	1	MACS-Peak4118	chr22	50469351	50470798	1448
ENSG00000100242	SUN2	Sad1 and UNC84 domain containing 2	chr22	38734725	38794143	-	1	MACS-Peak4047	chr22	38751134	38752867	1734
ENSG00000100243	CYB5R3	cytochrome b5 reductase 3	chr22	42617840	42649568	-	1	MACS-Peak4080	chr22	42623152	42624104	953
ENSG00000100266	PACSIN2	protein kinase C and casein kinase substrate in neurons 2	chr22	42835412	43015145	-	3	MACS-Peak4083, MACS-Peak4084, MACS-Peak4085	chr22	42889082, 42918078, 42937232	42889876, 42919045, 42938007	795, 968, 776
ENSG00000100280	AP1B1	adaptor related protein complex 1 subunit beta 1	chr22	29327680	29423179	-	1	MACS-Peak4006	chr22	29388524	29388998	475
ENSG00000100290	BIK	BCL2 interacting killer	chr22	43110748	43129712	+	2	MACS-Peak4087, MACS-Peak4088	chr22	43127751, 43129345	43128864, 43130555	1114, 1211
ENSG00000100311	PDGFB	platelet derived growth factor subunit B	chr22	39223359	39244751	-	2	MACS-Peak4055, MACS-Peak4056	chr22	39223033, 39236125	39223539, 39237042	507, 918
ENSG00000100321	SYNGR1	synaptogyrin 1	chr22	39349925	39385588	+	1	MACS-Peak4057	chr22	39351062	39352464	1403
ENSG00000100325	ASCC2	activating signal cointegrator 1 complex subunit 2	chr22	29788608	29838304	-	1	MACS-Peak4008	chr22	29798030	29798780	751
ENSG00000100345	MYH9	myosin heavy chain 9	chr22	36281281	36388018	-	1	MACS-Peak4019	chr22	36330574	36333415	2842
ENSG00000100346	CACNA1I	calcium voltage-gated channel subunit alpha1 I	chr22	39570753	39689737	+	1	MACS-Peak4060	chr22	39576234	39577086	853
ENSG00000100348	TXN2	thioredoxin 2	chr22	36467036	36482030	-	1	MACS-Peak4023	chr22	36467619	36469039	1421
ENSG00000100350	FOXRED2	FAD dependent oxidoreductase domain containing 2	chr22	36487190	36507101	-	1	MACS-Peak4024	chr22	36493602	36494463	862
ENSG00000100351	GRAP2	GRB2 related adaptor protein 2	chr22	39901082	39973721	+	3	MACS-Peak4061, MACS-Peak4062, MACS-Peak4063	chr22	39956896, 39959325, 39961153	39957721, 39959952, 39961810	826, 628, 658
ENSG00000100359	SGSM3	small G protein signaling modulator 3	chr22	40370591	40410289	+	1	MACS-Peak4065	chr22	40401357	40402247	891
ENSG00000100364	KIAA0930	KIAA0930	chr22	45190338	45240769	-	1	MACS-Peak4096	chr22	45234997	45236403	1407
ENSG00000100373	UPK3A	uroplakin 3A	chr22	45284982	45295874	+	1	MACS-Peak4098	chr22	45287810	45288766	957
ENSG00000100426	ZBED4	zinc finger BED-type containing 4	chr22	49853842	49890078	+	1	MACS-Peak4111	chr22	49853033	49853698	666
ENSG00000100427	MLC1	modulator of VRAC current 1	chr22	50059391	50085902	-	1	MACS-Peak4114	chr22	50085117	50086071	955
ENSG00000100429	HDAC10	histone deacetylase 10	chr22	50245183	50251405	-	1	MACS-Peak4116	chr22	50250081	50251331	1251
ENSG00000100441	KHNYN	KH and NYN domain containing	chr14	24429286	24441834	+	1	MACS-Peak1771	chr14	24426787	24427806	1020
ENSG00000100448	CTSG	cathepsin G	chr14	24573522	24576260	-	1	MACS-Peak1773	chr14	24575889	24577082	1194
ENSG00000100478	AP4S1	adaptor related protein complex 4 subunit sigma 1	chr14	31025106	31096450	+	1	MACS-Peak1775	chr14	31059558	31059904	347
ENSG00000100490	CDKL1	cyclin dependent kinase like 1	chr14	50329404	50416461	-	3	MACS-Peak1794, MACS-Peak1795, MACS-Peak1796	chr14	50362727, 50363663, 50396926	50363558, 50364465, 50397659	832, 803, 734
ENSG00000100523	DDHD1	DDHD domain containing 1	chr14	53036745	53153282	-	1	MACS-Peak1802	chr14	53152761	53153931	1171
ENSG00000100528	CNIH1	cornichon family AMPA receptor auxiliary protein 1	chr14	54423560	54441431	-	1	MACS-Peak1803	chr14	54440849	54441827	979
ENSG00000100558	PLEK2	pleckstrin 2	chr14	67386983	67412200	-	1	MACS-Peak1832	chr14	67413863	67414902	1040
ENSG00000100592	DAAM1	dishevelled associated activator of morphogenesis 1	chr14	59188646	59371405	+	1	MACS-Peak1811	chr14	59361081	59361899	819
ENSG00000100599	RIN3	Ras and Rab interactor 3	chr14	92513774	92688994	+	5	MACS-Peak1906, MACS-Peak1907, MACS-Peak1908, MACS-Peak1909, MACS-Peak1910	chr14	92513001, 92531102, 92649658, 92657239, 92676878	92513659, 92531915, 92652097, 92658132, 92678597	659, 814, 2440, 894, 1720
ENSG00000100600	LGMN	legumain	chr14	92703807	92748702	-	1	MACS-Peak1911	chr14	92750286	92751027	742
ENSG00000100605	ITPK1	inositol-tetrakisphosphate 1-kinase	chr14	92936914	93116320	-	1	MACS-Peak1912	chr14	93073565	93075197	1633
ENSG00000100614	PPM1A	protein phosphatase, Mg2+/Mn2+ dependent 1A	chr14	60245752	60299087	+	1	MACS-Peak1813	chr14	60248529	60249251	723
ENSG00000100628	ASB2	ankyrin repeat and SOCS box containing 2	chr14	93934153	93976791	-	1	MACS-Peak1914	chr14	93954831	93955972	1142
ENSG00000100647	SUSD6	sushi domain containing 6	chr14	69611596	69715142	+	1	MACS-Peak1843	chr14	69625291	69626047	757
ENSG00000100650	SRSF5	serine and arginine rich splicing factor 5	chr14	69726900	69772005	+	1	MACS-Peak1844	chr14	69767362	69768356	995
ENSG00000100731	PCNX1	pecanex 1	chr14	70907405	71115382	+	1	MACS-Peak1845	chr14	70941570	70942273	704
ENSG00000100767	PAPLN	papilin, proteoglycan like sulfated glycoprotein	chr14	73237497	73274640	+	1	MACS-Peak1855	chr14	73240468	73241257	790
ENSG00000100784	RPS6KA5	ribosomal protein S6 kinase A5	chr14	90847862	91060636	-	1	MACS-Peak1899	chr14	91045692	91046300	609
ENSG00000100811	YY1	YY1 transcription factor	chr14	100238298	100282792	+	1	MACS-Peak1930	chr14	100239143	100239656	514
ENSG00000100813	ACIN1	apoptotic chromatin condensation inducer 1	chr14	23058564	23095614	-	1	MACS-Peak1764	chr14	23094234	23094864	631
ENSG00000100883	SRP54	signal recognition particle 54	chr14	34981957	35029567	+	1	MACS-Peak1776	chr14	34982076	34983345	1270
ENSG00000100888	CHD8	chromodomain helicase DNA binding protein 8	chr14	21385194	21456126	-	1	MACS-Peak1755	chr14	21385062	21385878	817
ENSG00000100902	PSMA6	proteasome 20S subunit alpha 6	chr14	35278633	35317493	+	1	MACS-Peak1777	chr14	35286610	35287155	546
ENSG00000100906	NFKBIA	NFKB inhibitor alpha	chr14	35401511	35404749	-	1	MACS-Peak1779	chr14	35403287	35404213	927
ENSG00000100916	BRMS1L	BRMS1 like transcriptional repressor	chr14	35826318	35932325	+	1	MACS-Peak1780	chr14	35878937	35879599	663
ENSG00000100968	NFATC4	nuclear factor of activated T cells 4	chr14	24365673	24379604	+	1	MACS-Peak1769	chr14	24365612	24366292	681
ENSG00000101082	SLA2	Src like adaptor 2	chr20	36612318	36646216	-	2	MACS-Peak3740, MACS-Peak3741	chr20	36629718, 36645876	36631148, 36646772	1431, 897
ENSG00000101096	NFATC2	nuclear factor of activated T cells 2	chr20	51386957	51562831	-	3	MACS-Peak3797, MACS-Peak3798, MACS-Peak3799	chr20	51431095, 51525534, 51540928	51431750, 51526503, 51541971	656, 970, 1044
ENSG00000101109	STK4	serine/threonine kinase 4	chr20	44966474	45079959	+	1	MACS-Peak3770	chr20	45053043	45053557	515
ENSG00000101146	RAE1	ribonucleic acid export 1	chr20	57351010	57379211	+	1	MACS-Peak3808	chr20	57348813	57349921	1109
ENSG00000101150	TPD52L2	TPD52 like 2	chr20	63865228	63891545	+	1	MACS-Peak3834	chr20	63863593	63864782	1190
ENSG00000101161	PRPF6	pre-mRNA processing factor 6	chr20	63981135	64033100	+	1	MACS-Peak3835	chr20	63977410	63979061	1652
ENSG00000101181	MTG2	mitochondrial ribosome associated GTPase 2	chr20	62183029	62203568	+	1	MACS-Peak3820	chr20	62185551	62186271	721
ENSG00000101187	SLCO4A1	solute carrier organic anion transporter family member 4A1	chr20	62642445	62685785	+	4	MACS-Peak3823, MACS-Peak3824, MACS-Peak3825, MACS-Peak3826	chr20	62651430, 62675357, 62677374, 62678609	62652243, 62676236, 62678373, 62679439	814, 880, 1000, 831
ENSG00000101188	NTSR1	neurotensin receptor 1	chr20	62708837	62762771	+	2	MACS-Peak3827, MACS-Peak3828	chr20	62727892, 62739206	62729108, 62741207	1217, 2002
ENSG00000101194	SLC17A9	solute carrier family 17 member 9	chr20	62952647	62969585	+	1	MACS-Peak3829	chr20	62953424	62954984	1561
ENSG00000101216	GMEB2	glucocorticoid modulatory element binding protein 2	chr20	63587602	63627041	-	1	MACS-Peak3833	chr20	63612181	63612947	767
ENSG00000101265	RASSF2	Ras association domain family member 2	chr20	4780023	4823645	-	3	MACS-Peak3669, MACS-Peak3670, MACS-Peak3671	chr20	4811478, 4814137, 4822211	4812600, 4815956, 4823272	1123, 1820, 1062
ENSG00000101280	ANGPT4	angiopoietin 4	chr20	869899	916317	-	1	MACS-Peak3646	chr20	905199	906813	1615
ENSG00000101290	CDS2	CDP-diacylglycerol synthase 2	chr20	5126786	5197887	+	1	MACS-Peak3674	chr20	5168402	5169494	1093
ENSG00000101294	HM13	histocompatibility minor 13	chr20	31514428	31577923	+	1	MACS-Peak3715	chr20	31523221	31524245	1025
ENSG00000101307	SIRPB1	signal regulatory protein beta 1	chr20	1563521	1620061	-	2	MACS-Peak3651, MACS-Peak3652	chr20	1567773, 1619609	1568503, 1620699	731, 1091
ENSG00000101327	PDYN	prodynorphin	chr20	1978757	1994285	-	1	MACS-Peak3656	chr20	1982939	1983633	695
ENSG00000101336	HCK	HCK proto-oncogene, Src family tyrosine kinase	chr20	32052188	32101856	+	3	MACS-Peak3718, MACS-Peak3719, MACS-Peak3720	chr20	32051083, 32068614, 32077095	32051834, 32069638, 32077875	752, 1025, 781
ENSG00000101337	TM9SF4	transmembrane 9 superfamily member 4	chr20	32109506	32167258	+	2	MACS-Peak3721, MACS-Peak3722	chr20	32112585, 32154633	32113535, 32155788	951, 1156
ENSG00000101384	JAG1	jagged canonical Notch ligand 1	chr20	10637684	10674107	-	1	MACS-Peak3684	chr20	10672407	10673218	812
ENSG00000101400	SNTA1	syntrophin alpha 1	chr20	33407955	33443892	-	1	MACS-Peak3729	chr20	33407195	33407986	792
ENSG00000101407	TTI1	TELO2 interacting protein 1	chr20	37983007	38033468	-	1	MACS-Peak3749	chr20	37990211	37991118	908
ENSG00000101417	PXMP4	peroxisomal membrane protein 4	chr20	33702754	33720319	-	1	MACS-Peak3730	chr20	33719658	33720757	1100
ENSG00000101425	BPI	bactericidal permeability increasing protein	chr20	38260149	38337505	+	4	MACS-Peak3750, MACS-Peak3751, MACS-Peak3752, MACS-Peak3753	chr20	38298500, 38303757, 38304590, 38307445	38299430, 38304575, 38305385, 38308218	931, 819, 796, 774
ENSG00000101439	CST3	cystatin C	chr20	23626706	23638473	-	1	MACS-Peak3707	chr20	23631866	23632619	754
ENSG00000101440	ASIP	agouti signaling protein	chr20	34194569	34269344	+	1	MACS-Peak3734	chr20	34248989	34249961	973
ENSG00000101445	PPP1R16B	protein phosphatase 1 regulatory subunit 16B	chr20	38805705	38923024	+	1	MACS-Peak3755	chr20	38804673	38805698	1026
ENSG00000101489	CELF4	CUGBP Elav-like family member 4	chr18	37243047	37566037	-	1	MACS-Peak2859	chr18	37435994	37436588	595
ENSG00000101493	ZNF516	zinc finger protein 516	chr18	76358190	76495190	-	3	MACS-Peak2917, MACS-Peak2918, MACS-Peak2919	chr18	76374904, 76479132, 76493989	76375661, 76479958, 76494856	758, 827, 868
ENSG00000101546	RBFA	ribosome binding factor A	chr18	80034358	80046397	+	1	MACS-Peak2935	chr18	80034472	80034913	442
ENSG00000101557	USP14	ubiquitin specific peptidase 14	chr18	158383	214629	+	1	MACS-Peak2784	chr18	157795	158695	901
ENSG00000101608	MYL12A	myosin light chain 12A	chr18	3247481	3256236	+	1	MACS-Peak2791	chr18	3247013	3248416	1404
ENSG00000101639	CEP192	centrosomal protein 192	chr18	12991362	13125052	+	1	MACS-Peak2822	chr18	12989833	12990973	1141
ENSG00000101665	SMAD7	SMAD family member 7	chr18	48919853	48950711	-	1	MACS-Peak2880	chr18	48932800	48933669	870
ENSG00000101695	RNF125	ring finger protein 125	chr18	32018372	32073213	+	2	MACS-Peak2848, MACS-Peak2849	chr18	32018334, 32049348	32019510, 32050105	1177, 758
ENSG00000101782	RIOK3	RIO kinase 3	chr18	23452823	23486603	+	1	MACS-Peak2838	chr18	23459867	23460628	762
ENSG00000101849	TBL1X	transducin beta like 1 X-linked	chrX	9463295	9719743	+	1	MACS-Peak6258	chrX	9462881	9463438	558
ENSG00000101972	STAG2	stromal antigen 2	chrX	123960212	124422664	+	1	MACS-Peak6345	chrX	124217356	124218425	1070
ENSG00000101981	F9	coagulation factor IX	chrX	139530758	139563458	+	1	MACS-Peak6356	chrX	139553599	139554183	585
ENSG00000101997	CCDC22	coiled-coil domain containing 22	chrX	49235467	49250526	+	1	MACS-Peak6301	chrX	49236974	49237537	564
ENSG00000102034	ELF4	E74 like ETS transcription factor 4	chrX	130064874	130110716	-	3	MACS-Peak6351, MACS-Peak6352, MACS-Peak6353	chrX	130082288, 130086190, 130091749	130083306, 130087540, 130092903	1019, 1351, 1155
ENSG00000102125	TAZ	tafazzin	chrX	154411518	154421726	+	1	MACS-Peak6371	chrX	154412273	154412923	651
ENSG00000102265	TIMP1	TIMP metallopeptidase inhibitor 1	chrX	47582313	47586789	+	1	MACS-Peak6297	chrX	47581886	47582775	890
ENSG00000102471	NDFIP2	Nedd4 family interacting protein 2	chr13	79481124	79556075	+	2	MACS-Peak1682, MACS-Peak1683	chr13	79480904, 79522486	79481878, 79523086	975, 601
ENSG00000102531	FNDC3A	fibronectin type III domain containing 3A	chr13	48975912	49209779	+	1	MACS-Peak1649	chr13	49165753	49166749	997
ENSG00000102572	STK24	serine/threonine kinase 24	chr13	98445185	98577940	-	1	MACS-Peak1694	chr13	98476146	98476864	719
ENSG00000102606	ARHGEF7	Rho guanine nucleotide exchange factor 7	chr13	111114559	111305737	+	4	MACS-Peak1722, MACS-Peak1723, MACS-Peak1724, MACS-Peak1725	chr13	111184436, 111188881, 111192980, 111201298	111186155, 111189760, 111194046, 111202332	1720, 880, 1067, 1035
ENSG00000102699	PARP4	poly(ADP-ribose) polymerase family member 4	chr13	24420926	24512810	-	1	MACS-Peak1607	chr13	24512246	24512715	470
ENSG00000102755	FLT1	fms related tyrosine kinase 1	chr13	28300344	28495128	-	1	MACS-Peak1613	chr13	28422928	28423517	590
ENSG00000102760	RGCC	regulator of cell cycle	chr13	41457559	41470882	+	1	MACS-Peak1627	chr13	41464791	41465782	992
ENSG00000102780	DGKH	diacylglycerol kinase eta	chr13	42040036	42256578	+	1	MACS-Peak1629	chr13	42049057	42049872	816
ENSG00000102796	DHRS12	dehydrogenase/reductase 12	chr13	51767993	51804157	-	1	MACS-Peak1657	chr13	51793577	51794756	1180
ENSG00000102858	MGRN1	mahogunin ring finger 1	chr16	4616493	4690974	+	2	MACS-Peak2205, MACS-Peak2206	chr16	4663883, 4690605	4664518, 4691313	636, 709
ENSG00000102879	CORO1A	coronin 1A	chr16	30182827	30189076	+	1	MACS-Peak2250	chr16	30185138	30187041	1904
ENSG00000102897	LYRM1	LYR motif containing 1	chr16	20899868	20925006	+	1	MACS-Peak2228	chr16	20904429	20904998	570
ENSG00000102898	NUTF2	nuclear transport factor 2	chr16	67846732	67872567	+	1	MACS-Peak2319	chr16	67846135	67847082	948
ENSG00000102901	CENPT	centromere protein T	chr16	67828157	67847811	-	1	MACS-Peak2319	chr16	67846135	67847082	948
ENSG00000102921	N4BP1	NEDD4 binding protein 1	chr16	48538726	48620148	-	1	MACS-Peak2276	chr16	48621160	48621953	794
ENSG00000102984	ZNF821	zinc finger protein 821	chr16	71859680	71895336	-	1	MACS-Peak2342	chr16	71884088	71884893	806
ENSG00000102996	MMP15	matrix metallopeptidase 15	chr16	58025566	58046901	+	1	MACS-Peak2304	chr16	58046282	58047156	875
ENSG00000103005	USB1	U6 snRNA biogenesis phosphodiesterase 1	chr16	57999546	58021618	+	1	MACS-Peak2303	chr16	57997811	57999140	1330
ENSG00000103043	VAC14	VAC14 component of PIKFYVE complex	chr16	70687439	70801161	-	2	MACS-Peak2339, MACS-Peak2340	chr16	70695187, 70696632	70696477, 70697740	1291, 1109
ENSG00000103056	SMPD3	sphingomyelin phosphodiesterase 3	chr16	68358325	68448688	-	1	MACS-Peak2327	chr16	68369490	68370405	916
ENSG00000103066	PLA2G15	phospholipase A2 group XV	chr16	68245304	68261062	+	1	MACS-Peak2325	chr16	68256962	68257716	755
ENSG00000103089	FA2H	fatty acid 2-hydroxylase	chr16	74712955	74774831	-	1	MACS-Peak2347	chr16	74730084	74730807	724
ENSG00000103126	AXIN1	axin 1	chr16	287440	352673	-	2	MACS-Peak2178, MACS-Peak2179	chr16	324470, 339506	325653, 340378	1184, 873
ENSG00000103148	NPRL3	NPR3 like, GATOR1 complex subunit	chr16	84271	138860	-	1	MACS-Peak2177	chr16	84629	85553	925
ENSG00000103152	MPG	N-methylpurine DNA glycosylase	chr16	77007	85853	+	2	MACS-Peak2176, MACS-Peak2177	chr16	75954, 84629	76914, 85553	961, 925
ENSG00000103194	USP10	ubiquitin specific peptidase 10	chr16	84699978	84779922	+	1	MACS-Peak2369	chr16	84726137	84726699	563
ENSG00000103264	FBXO31	F-box protein 31	chr16	87326987	87392142	-	1	MACS-Peak2389	chr16	87391756	87392391	636
ENSG00000103326	CAPN15	calpain 15	chr16	527717	554636	+	1	MACS-Peak2182	chr16	546511	547522	1012
ENSG00000103489	XYLT1	xylosyltransferase 1	chr16	17101769	17470881	-	4	MACS-Peak2222, MACS-Peak2223, MACS-Peak2224, MACS-Peak2225	chr16	17173286, 17342923, 17448727, 17462124	17173808, 17343455, 17449417, 17463027	523, 533, 691, 904
ENSG00000103522	IL21R	interleukin 21 receptor	chr16	27402162	27452042	+	2	MACS-Peak2239, MACS-Peak2240	chr16	27401800, 27430916	27402574, 27431546	775, 631
ENSG00000103599	IQCH	IQ motif containing H	chr15	67254800	67502260	+	1	MACS-Peak2038	chr15	67413792	67414587	796
ENSG00000103647	CORO2B	coronin 2B	chr15	68578969	68727806	+	3	MACS-Peak2043, MACS-Peak2044, MACS-Peak2045	chr15	68658016, 68666097, 68717918	68658807, 68667025, 68718680	792, 929, 763
ENSG00000103653	CSK	C-terminal Src kinase	chr15	74782057	74803198	+	2	MACS-Peak2076, MACS-Peak2077	chr15	74787360, 74789952	74788595, 74790990	1236, 1039
ENSG00000103657	HERC1	HECT and RLD domain containing E3 ubiquitin protein ligase family member 1	chr15	63608618	63833942	-	1	MACS-Peak2015	chr15	63814100	63814997	898
ENSG00000103671	TRIP4	thyroid hormone receptor interactor 4	chr15	64387748	64455303	+	1	MACS-Peak2022	chr15	64430005	64430947	943
ENSG00000103742	IGDCC4	immunoglobulin superfamily DCC subclass member 4	chr15	65381464	65423072	-	1	MACS-Peak2028	chr15	65409181	65409758	578
ENSG00000103855	CD276	CD276 molecule	chr15	73683966	73714518	+	1	MACS-Peak2069	chr15	73696577	73697644	1068
ENSG00000103966	EHD4	EH domain containing 4	chr15	41895939	41972578	-	1	MACS-Peak1983	chr15	41967555	41968127	573
ENSG00000104055	TGM5	transglutaminase 5	chr15	43232595	43266857	-	1	MACS-Peak1987	chr15	43249675	43250198	524
ENSG00000104059	FAM189A1	family with sequence similarity 189 member A1	chr15	29120254	29570723	-	1	MACS-Peak1967	chr15	29139599	29140480	882
ENSG00000104093	DMXL2	Dmx like 2	chr15	51447711	51622833	-	1	MACS-Peak1995	chr15	51621851	51622751	901
ENSG00000104129	DNAJC17	DnaJ heat shock protein family (Hsp40) member C17	chr15	40765155	40807478	-	2	MACS-Peak1976, MACS-Peak1977	chr15	40769148, 40787161	40770271, 40787919	1124, 759
ENSG00000104142	VPS18	VPS18 core subunit of CORVET and HOPS complexes	chr15	40894430	40903975	+	1	MACS-Peak1978	chr15	40902208	40903950	1743
ENSG00000104313	EYA1	EYA transcriptional coactivator and phosphatase 1	chr8	71197433	71362232	-	1	MACS-Peak5834	chr8	71281562	71282255	694
ENSG00000104320	NBN	nibrin	chr8	89933336	90003228	-	1	MACS-Peak5847	chr8	89983684	89984830	1147
ENSG00000104341	LAPTM4B	lysosomal protein transmembrane 4 beta	chr8	97775057	97853013	+	1	MACS-Peak5856	chr8	97776061	97776823	763
ENSG00000104365	IKBKB	inhibitor of nuclear factor kappa B kinase subunit beta	chr8	42271302	42332653	+	1	MACS-Peak5792	chr8	42329797	42330581	785
ENSG00000104413	ESRP1	epithelial splicing regulatory protein 1	chr8	94641074	94707466	+	1	MACS-Peak5850	chr8	94640109	94640796	688
ENSG00000104419	NDRG1	N-myc downstream regulated 1	chr8	133237171	133302022	-	1	MACS-Peak5925	chr8	133244809	133246561	1753
ENSG00000104529	EEF1D	eukaryotic translation elongation factor 1 delta	chr8	143579697	143599541	-	1	MACS-Peak5979	chr8	143601989	143603272	1284
ENSG00000104537	ANXA13	annexin A13	chr8	123680794	123737407	-	1	MACS-Peak5891	chr8	123683250	123683929	680
ENSG00000104626	ERI1	exoribonuclease 1	chr8	9002147	9116746	+	1	MACS-Peak5730	chr8	9087689	9089539	1851
ENSG00000104643	MTMR9	myotubularin related protein 9	chr8	11284416	11328146	+	1	MACS-Peak5737	chr8	11284151	11285274	1124
ENSG00000104687	GSR	glutathione-disulfide reductase	chr8	30678061	30727926	-	2	MACS-Peak5781, MACS-Peak5782	chr8	30719884, 30722579	30720386, 30723552	503, 974
ENSG00000104714	ERICH1	glutamate rich 1	chr8	614746	738106	-	1	MACS-Peak5720	chr8	676603	677636	1034
ENSG00000104866	PPP1R37	protein phosphatase 1 regulatory subunit 37	chr19	45091396	45148077	+	1	MACS-Peak3159	chr19	45116856	45117806	951
ENSG00000104870	FCGRT	Fc fragment of IgG receptor and transporter	chr19	49506816	49526333	+	1	MACS-Peak3184	chr19	49511746	49512314	569
ENSG00000104885	DOT1L	DOT1 like histone lysine methyltransferase	chr19	2164149	2232578	+	1	MACS-Peak2956	chr19	2168023	2169426	1404
ENSG00000104888	SLC17A7	solute carrier family 17 member 7	chr19	49429401	49442360	-	1	MACS-Peak3181	chr19	49442758	49444109	1352
ENSG00000104903	LYL1	LYL1 basic helix-loop-helix family member	chr19	13099033	13103161	-	1	MACS-Peak3040	chr19	13103890	13104977	1088
ENSG00000104904	OAZ1	ornithine decarboxylase antizyme 1	chr19	2269509	2273490	+	1	MACS-Peak2957	chr19	2270637	2271638	1002
ENSG00000104907	TRMT1	tRNA methyltransferase 1	chr19	13104902	13117567	-	1	MACS-Peak3040	chr19	13103890	13104977	1088
ENSG00000104918	RETN	resistin	chr19	7669044	7670454	+	1	MACS-Peak3001	chr19	7668617	7669467	851
ENSG00000104921	FCER2	Fc fragment of IgE receptor II	chr19	7688758	7702146	-	1	MACS-Peak3003	chr19	7692559	7693284	726
ENSG00000104969	SGTA	small glutamine rich tetratricopeptide repeat containing alpha	chr19	2754714	2783371	-	1	MACS-Peak2964	chr19	2775223	2776266	1044
ENSG00000105053	VRK3	VRK serine/threonine kinase 3	chr19	49976467	50025946	-	1	MACS-Peak3187	chr19	49986734	49987747	1014
ENSG00000105063	PPP6R1	protein phosphatase 6 regulatory subunit 1	chr19	55229780	55258995	-	1	MACS-Peak3219	chr19	55258698	55259714	1017
ENSG00000105122	RASAL3	RAS protein activator like 3	chr19	15451624	15464571	-	1	MACS-Peak3061	chr19	15463435	15465219	1785
ENSG00000105186	ANKRD27	ankyrin repeat domain 27	chr19	32597007	32676597	-	1	MACS-Peak3097	chr19	32607219	32607786	568
ENSG00000105223	PLD3	phospholipase D family member 3	chr19	40348456	40380439	+	1	MACS-Peak3127	chr19	40358445	40359447	1003
ENSG00000105248	YJU2	YJU2 splicing factor homolog	chr19	4247079	4269090	+	1	MACS-Peak2977	chr19	4247147	4248153	1007
ENSG00000105255	FSD1	fibronectin type III and SPRY domain containing 1	chr19	4304600	4323843	+	1	MACS-Peak2978	chr19	4302195	4302805	611
ENSG00000105278	ZFR2	zinc finger RNA binding protein 2	chr19	3804024	3869032	-	1	MACS-Peak2973	chr19	3812240	3813085	846
ENSG00000105287	PRKD2	protein kinase D2	chr19	46674275	46717127	-	2	MACS-Peak3168, MACS-Peak3169	chr19	46713550, 46718158	46714653, 46718957	1104, 800
ENSG00000105323	HNRNPUL1	heterogeneous nuclear ribonucleoprotein U like 1	chr19	41262496	41307598	+	2	MACS-Peak3132, MACS-Peak3133	chr19	41262046, 41298074	41263078, 41298897	1033, 824
ENSG00000105329	TGFB1	transforming growth factor beta 1	chr19	41301587	41353911	-	3	MACS-Peak3134, MACS-Peak3135, MACS-Peak3136	chr19	41323313, 41327083, 41353950	41324157, 41329265, 41355125	845, 2183, 1176
ENSG00000105339	DENND3	DENN domain containing 3	chr8	141117278	141195808	+	2	MACS-Peak5955, MACS-Peak5956	chr8	141118723, 141137830	141120356, 141139012	1634, 1183
ENSG00000105352	CEACAM4	CEA cell adhesion molecule 4	chr19	41618971	41627074	-	1	MACS-Peak3140	chr19	41621084	41622643	1560
ENSG00000105355	PLIN3	perilipin 3	chr19	4838341	4867768	-	1	MACS-Peak2982	chr19	4866692	4867626	935
ENSG00000105366	SIGLEC8	sialic acid binding Ig like lectin 8	chr19	51450847	51458456	-	1	MACS-Peak3199	chr19	51461235	51462211	977
ENSG00000105371	ICAM4	intercellular adhesion molecule 4 (Landsteiner-Wiener blood group)	chr19	10286967	10288522	+	1	MACS-Peak3019	chr19	10286242	10287797	1556
ENSG00000105372	RPS19	ribosomal protein S19	chr19	41859918	41872926	+	1	MACS-Peak3142	chr19	41871387	41872657	1271
ENSG00000105374	NKG7	natural killer cell granule protein 7	chr19	51371606	51372715	-	2	MACS-Peak3196, MACS-Peak3197	chr19	51371953, 51375709	51373578, 51376467	1626, 759
ENSG00000105376	ICAM5	intercellular adhesion molecule 5	chr19	10289981	10296778	+	1	MACS-Peak3019	chr19	10286242	10287797	1556
ENSG00000105379	ETFB	electron transfer flavoprotein subunit beta	chr19	51345169	51366418	-	1	MACS-Peak3195	chr19	51367390	51369071	1682
ENSG00000105426	PTPRS	protein tyrosine phosphatase receptor type S	chr19	5158495	5340803	-	1	MACS-Peak2986	chr19	5205272	5205914	643
ENSG00000105479	CCDC114	coiled-coil domain containing 114	chr19	48296457	48321894	-	1	MACS-Peak3180	chr19	48321526	48322620	1095
ENSG00000105492	SIGLEC6	sialic acid binding Ig like lectin 6	chr19	51519525	51531856	-	1	MACS-Peak3201	chr19	51531132	51532227	1096
ENSG00000105501	SIGLEC5	sialic acid binding Ig like lectin 5	chr19	51611927	51645545	-	1	MACS-Peak3203	chr19	51621099	51621726	628
ENSG00000105514	RAB3D	RAB3D, member RAS oncogene family	chr19	11322046	11346270	-	1	MACS-Peak3029	chr19	11323646	11325071	1426
ENSG00000105607	GCDH	glutaryl-CoA dehydrogenase	chr19	12891026	12914207	+	1	MACS-Peak3038	chr19	12913674	12914871	1198
ENSG00000105643	ARRDC2	arrestin domain containing 2	chr19	18001132	18014102	+	1	MACS-Peak3080	chr19	18002138	18003292	1155
ENSG00000105649	RAB3A	RAB3A, member RAS oncogene family	chr19	18196784	18204074	-	1	MACS-Peak3084	chr19	18202987	18204265	1279
ENSG00000105656	ELL	elongation factor for RNA polymerase II	chr19	18442663	18522127	-	2	MACS-Peak3089, MACS-Peak3090	chr19	18478534, 18501516	18479619, 18502631	1086, 1116
ENSG00000105679	GAPDHS	glyceraldehyde-3-phosphate dehydrogenase, spermatogenic	chr19	35533412	35545316	+	1	MACS-Peak3110	chr19	35533884	35534464	581
ENSG00000105695	MAG	myelin associated glycoprotein	chr19	35292125	35313804	+	1	MACS-Peak3108	chr19	35295597	35299362	3766
ENSG00000105696	TMEM59L	transmembrane protein 59 like	chr19	18607430	18621039	+	1	MACS-Peak3091	chr19	18610282	18610844	563
ENSG00000105737	GRIK5	glutamate ionotropic receptor kainate type subunit 5	chr19	41998321	42069498	-	1	MACS-Peak3144	chr19	42018840	42019385	546
ENSG00000105738	SIPA1L3	signal induced proliferation associated 1 like 3	chr19	37907228	38208372	+	4	MACS-Peak3116, MACS-Peak3117, MACS-Peak3118, MACS-Peak3119	chr19	37931990, 38003130, 38020216, 38047558	37933029, 38003810, 38021070, 38049164	1040, 681, 855, 1607
ENSG00000105755	ETHE1	ETHE1 persulfide dioxygenase	chr19	43506719	43527244	-	1	MACS-Peak3151	chr19	43525199	43525911	713
ENSG00000105771	SMG9	SMG9 nonsense mediated mRNA decay factor	chr19	43727992	43754990	-	1	MACS-Peak3154	chr19	43757263	43758149	887
ENSG00000105810	CDK6	cyclin dependent kinase 6	chr7	92604921	92836594	-	1	MACS-Peak5605	chr7	92754813	92755592	780
ENSG00000105851	PIK3CG	phosphatidylinositol-4,5-bisphosphate 3-kinase catalytic subunit gamma	chr7	106865278	106907145	+	1	MACS-Peak5634	chr7	106894821	106895824	1004
ENSG00000105877	DNAH11	dynein axonemal heavy chain 11	chr7	21543215	21901839	+	1	MACS-Peak5474	chr7	21865821	21866459	639
ENSG00000105879	CBLL1	Cbl proto-oncogene like 1	chr7	107743697	107761667	+	1	MACS-Peak5635	chr7	107743021	107743450	430
ENSG00000105928	GSDME	gasdermin E	chr7	24698353	24758113	-	1	MACS-Peak5481	chr7	24755838	24756442	605
ENSG00000105983	LMBR1	limb development membrane protein 1	chr7	156668946	156893230	-	2	MACS-Peak5700, MACS-Peak5701	chr7	156893020, 156895066	156893895, 156895969	876, 904
ENSG00000105991	HOXA1	homeobox A1	chr7	27092993	27095996	-	1	MACS-Peak5486	chr7	27095221	27096098	878
ENSG00000105993	DNAJB6	DnaJ heat shock protein family (Hsp40) member B6	chr7	157335381	157417439	+	1	MACS-Peak5705	chr7	157390099	157391034	936
ENSG00000105997	HOXA3	homeobox A3	chr7	27106184	27152581	-	1	MACS-Peak5487	chr7	27150663	27151786	1124
ENSG00000106003	LFNG	LFNG O-fucosylpeptide 3-beta-N-acetylglucosaminyltransferase	chr7	2512529	2529177	+	3	MACS-Peak5442, MACS-Peak5443, MACS-Peak5444	chr7	2510604, 2521912, 2528760	2512200, 2522971, 2531030	1597, 1060, 2271
ENSG00000106006	HOXA6	homeobox A6	chr7	27145396	27150603	-	1	MACS-Peak5487	chr7	27150663	27151786	1124
ENSG00000106052	TAX1BP1	Tax1 binding protein 1	chr7	27739331	27844564	+	1	MACS-Peak5489	chr7	27739875	27741216	1342
ENSG00000106089	STX1A	syntaxin 1A	chr7	73699206	73719672	-	1	MACS-Peak5555	chr7	73717458	73718840	1383
ENSG00000106113	CRHR2	corticotropin releasing hormone receptor 2	chr7	30651943	30700129	-	1	MACS-Peak5491	chr7	30658201	30659268	1068
ENSG00000106125	MINDY4	MINDY lysine 48 deubiquitinase 4	chr7	30771417	30892387	+	1	MACS-Peak5492	chr7	30859867	30860424	558
ENSG00000106268	NUDT1	nudix hydrolase 1	chr7	2242222	2251146	+	1	MACS-Peak5436	chr7	2248756	2249938	1183
ENSG00000106299	WASL	WASP like actin nucleation promoting factor	chr7	123681935	123749067	-	1	MACS-Peak5646	chr7	123747479	123748070	592
ENSG00000106328	FSCN3	fascin actin-bundling protein 3	chr7	127591409	127602144	+	1	MACS-Peak5647	chr7	127594029	127595237	1209
ENSG00000106333	PCOLCE	procollagen C-endopeptidase enhancer	chr7	100602177	100608175	+	1	MACS-Peak5616	chr7	100604215	100605055	841
ENSG00000106436	MYL10	myosin light chain 10	chr7	101613325	101629296	-	1	MACS-Peak5620	chr7	101630240	101631058	819
ENSG00000106483	SFRP4	secreted frizzled related protein 4	chr7	37905932	38025695	-	1	MACS-Peak5507	chr7	37951994	37952845	852
ENSG00000106526	ACTR3C	actin related protein 3C	chr7	150243916	150323725	-	1	MACS-Peak5687	chr7	150325019	150325857	839
ENSG00000106603	COA1	cytochrome c oxidase assembly factor 1 homolog	chr7	43608456	43729717	-	2	MACS-Peak5519, MACS-Peak5520	chr7	43648656, 43649367	43649286, 43650329	631, 963
ENSG00000106665	CLIP2	CAP-Gly domain containing linker protein 2	chr7	74289475	74405943	+	1	MACS-Peak5569	chr7	74405874	74406642	769
ENSG00000106682	EIF4H	eukaryotic translation initiation factor 4H	chr7	74174245	74197101	+	1	MACS-Peak5563	chr7	74194861	74195839	979
ENSG00000106683	LIMK1	LIM domain kinase 1	chr7	74082933	74122525	+	2	MACS-Peak5561, MACS-Peak5562	chr7	74092238, 74093794	74093627, 74095106	1390, 1313
ENSG00000106772	PRUNE2	prune homolog 2 with BCH domain	chr9	76611376	76906087	-	1	MACS-Peak6055	chr9	76629553	76630126	574
ENSG00000106785	TRIM14	tripartite motif containing 14	chr9	98069275	98119212	-	1	MACS-Peak6104	chr9	98104090	98105006	917
ENSG00000106799	TGFBR1	transforming growth factor beta receptor 1	chr9	99104038	99154192	+	2	MACS-Peak6110, MACS-Peak6111	chr9	99109397, 99118746	99109917, 99119692	521, 947
ENSG00000106852	LHX6	LIM homeobox 6	chr9	122202577	122229626	-	1	MACS-Peak6150	chr9	122218497	122219980	1484
ENSG00000106948	AKNA	AT-hook transcription factor	chr9	114334156	114394405	-	2	MACS-Peak6130, MACS-Peak6131	chr9	114371768, 114385028	114373618, 114385955	1851, 928
ENSG00000106952	TNFSF8	TNF superfamily member 8	chr9	114893343	114930595	-	1	MACS-Peak6135	chr9	114898530	114899249	720
ENSG00000106976	DNM1	dynamin 1	chr9	128191655	128255248	+	1	MACS-Peak6182	chr9	128244647	128246510	1864
ENSG00000107077	KDM4C	lysine demethylase 4C	chr9	6757641	7175648	+	1	MACS-Peak6001	chr9	7011396	7012157	762
ENSG00000107175	CREB3	cAMP responsive element binding protein 3	chr9	35732335	35737004	+	1	MACS-Peak6022	chr9	35729508	35730421	914
ENSG00000107187	LHX3	LIM homeobox 3	chr9	136196250	136205109	-	1	MACS-Peak6234	chr9	136206440	136207234	795
ENSG00000107263	RAPGEF1	Rap guanine nucleotide exchange factor 1	chr9	131576770	131740074	-	5	MACS-Peak6210, MACS-Peak6211, MACS-Peak6212, MACS-Peak6213, MACS-Peak6214	chr9	131578747, 131585115, 131597713, 131656019, 131732670	131579743, 131585991, 131598776, 131657181, 131733622	997, 877, 1064, 1163, 953
ENSG00000107282	APBA1	amyloid beta precursor protein binding family A member 1	chr9	69427530	69672306	-	1	MACS-Peak6049	chr9	69452243	69452776	534
ENSG00000107290	SETX	senataxin	chr9	132261356	132354985	-	1	MACS-Peak6217	chr9	132354517	132355525	1009
ENSG00000107331	ABCA2	ATP binding cassette subfamily A member 2	chr9	137007227	137028922	-	2	MACS-Peak6243, MACS-Peak6244	chr9	137028432, 137031891	137031285, 137033499	2854, 1609
ENSG00000107338	SHB	SH2 domain containing adaptor protein B	chr9	37919134	38069211	-	1	MACS-Peak6030	chr9	38008045	38008746	702
ENSG00000107551	RASSF4	Ras association domain family member 4	chr10	44959407	44995891	+	1	MACS-Peak734	chr10	44967702	44969423	1722
ENSG00000107611	CUBN	cubilin	chr10	16823964	17129831	-	1	MACS-Peak660	chr10	16904413	16905070	658
ENSG00000107719	PALD1	phosphatase domain containing paladin 1	chr10	70478821	70568449	+	3	MACS-Peak781, MACS-Peak782, MACS-Peak783	chr10	70477291, 70492640, 70494392	70478740, 70494240, 70495527	1450, 1601, 1136
ENSG00000107731	UNC5B	unc-5 netrin receptor B	chr10	71212570	71302864	+	2	MACS-Peak787, MACS-Peak788	chr10	71244301, 71259402	71245305, 71260326	1005, 925
ENSG00000107736	CDH23	cadherin related 23	chr10	71396934	71815947	+	8	MACS-Peak792, MACS-Peak793, MACS-Peak794, MACS-Peak795, MACS-Peak796, MACS-Peak797, MACS-Peak798, MACS-Peak799	chr10	71677924, 71693861, 71746100, 71748549, 71753198, 71774924, 71776242, 71797031	71678704, 71695434, 71748532, 71751317, 71754240, 71776143, 71777278, 71798842	781, 1574, 2433, 2769, 1043, 1220, 1037, 1812
ENSG00000107738	VSIR	V-set immunoregulatory receptor	chr10	71747559	71773498	-	5	MACS-Peak794, MACS-Peak795, MACS-Peak796, MACS-Peak797, MACS-Peak798	chr10	71746100, 71748549, 71753198, 71774924, 71776242	71748532, 71751317, 71754240, 71776143, 71777278	2433, 2769, 1043, 1220, 1037
ENSG00000107771	CCSER2	coiled-coil serine rich protein 2	chr10	84328586	84518521	+	1	MACS-Peak848	chr10	84424755	84425359	605
ENSG00000107807	TLX1	T cell leukemia homeobox 1	chr10	101130505	101137789	+	1	MACS-Peak891	chr10	101134779	101135616	838
ENSG00000107819	SFXN3	sideroflexin 3	chr10	101031234	101041244	+	1	MACS-Peak889	chr10	101032297	101033271	975
ENSG00000107821	KAZALD1	Kazal type serine peptidase inhibitor domain 1	chr10	101061841	101068131	+	1	MACS-Peak890	chr10	101060606	101062619	2014
ENSG00000107882	SUFU	SUFU negative regulator of hedgehog signaling	chr10	102503987	102633535	+	2	MACS-Peak896, MACS-Peak897	chr10	102595940, 102603535	102598386, 102604553	2447, 1019
ENSG00000107890	ANKRD26	ankyrin repeat domain 26	chr10	26991914	27100498	-	1	MACS-Peak678	chr10	27000644	27001285	642
ENSG00000107902	LHPP	phospholysine phosphohistidine inorganic pyrophosphate phosphatase	chr10	124461834	124617888	+	1	MACS-Peak951	chr10	124611612	124613076	1465
ENSG00000107929	LARP4B	La ribonucleoprotein 4B	chr10	806914	931705	-	1	MACS-Peak621	chr10	822724	823638	915
ENSG00000107957	SH3PXD2A	SH3 and PX domains 2A	chr10	103594027	103855543	-	6	MACS-Peak907, MACS-Peak908, MACS-Peak909, MACS-Peak910, MACS-Peak911, MACS-Peak912	chr10	103644722, 103745255, 103756577, 103763412, 103800374, 103819993	103645793, 103746252, 103759192, 103764535, 103801540, 103821014	1072, 998, 2616, 1124, 1167, 1022
ENSG00000107960	STN1	STN1 subunit of CST complex	chr10	103882542	103918205	-	1	MACS-Peak913	chr10	103907932	103908884	953
ENSG00000107968	MAP3K8	mitogen-activated protein kinase kinase kinase 8	chr10	30433937	30461833	+	1	MACS-Peak693	chr10	30433159	30434906	1748
ENSG00000108018	SORCS1	sortilin related VPS10 domain containing receptor 1	chr10	106573663	107164534	-	1	MACS-Peak917	chr10	106927035	106927604	570
ENSG00000108061	SHOC2	SHOC2 leucine rich repeat scaffold protein	chr10	110919547	111013667	+	1	MACS-Peak926	chr10	110956046	110956694	649
ENSG00000108064	TFAM	transcription factor A, mitochondrial	chr10	58385022	58399221	+	1	MACS-Peak762	chr10	58384557	58385760	1204
ENSG00000108091	CCDC6	coiled-coil domain containing 6	chr10	59788763	59906656	-	1	MACS-Peak763	chr10	59803505	59804178	674
ENSG00000108100	CCNY	cyclin Y	chr10	35247025	35572669	+	1	MACS-Peak716	chr10	35564409	35565461	1053
ENSG00000108175	ZMIZ1	zinc finger MIZ-type containing 1	chr10	79069035	79316528	+	7	MACS-Peak829, MACS-Peak830, MACS-Peak831, MACS-Peak832, MACS-Peak833, MACS-Peak834, MACS-Peak835	chr10	79090063, 79093257, 79137067, 79178358, 79248020, 79285606, 79293500	79091050, 79094258, 79138553, 79179277, 79249151, 79287698, 79294805	988, 1002, 1487, 920, 1132, 2093, 1306
ENSG00000108219	TSPAN14	tetraspanin 14	chr10	80454166	80533123	+	2	MACS-Peak842, MACS-Peak843	chr10	80487163, 80529067	80488602, 80530672	1440, 1606
ENSG00000108370	RGS9	regulator of G protein signaling 9	chr17	65100812	65227703	+	2	MACS-Peak2663, MACS-Peak2664	chr17	65122985, 65173067	65123872, 65174803	888, 1737
ENSG00000108389	MTMR4	myotubularin related protein 4	chr17	58489529	58517905	-	1	MACS-Peak2638	chr17	58517309	58519223	1915
ENSG00000108433	GOSR2	golgi SNAP receptor complex member 2	chr17	46923117	46967019	+	1	MACS-Peak2577	chr17	46942992	46944808	1817
ENSG00000108465	CDK5RAP3	CDK5 regulatory subunit associated protein 3	chr17	47967810	47981774	+	1	MACS-Peak2584	chr17	47981176	47982145	970
ENSG00000108510	MED13	mediator complex subunit 13	chr17	61942605	62065282	-	1	MACS-Peak2643	chr17	62065500	62066489	990
ENSG00000108557	RAI1	retinoic acid induced 1	chr17	17681473	17811453	+	3	MACS-Peak2475, MACS-Peak2476, MACS-Peak2477	chr17	17694091, 17714186, 17757128	17694623, 17715152, 17757975	533, 967, 848
ENSG00000108733	PEX12	peroxisomal biogenesis factor 12	chr17	35574795	35578863	-	1	MACS-Peak2514	chr17	35578049	35579054	1006
ENSG00000108798	ABI3	ABI family member 3	chr17	49210227	49223225	+	2	MACS-Peak2590, MACS-Peak2591	chr17	49209740, 49217845	49210954, 49220313	1215, 2469
ENSG00000108819	PPP1R9B	protein phosphatase 1 regulatory subunit 9B	chr17	50133735	50150630	-	2	MACS-Peak2604, MACS-Peak2605	chr17	50147646, 50150748	50149227, 50152866	1582, 2119
ENSG00000108840	HDAC5	histone deacetylase 5	chr17	44076746	44123702	-	3	MACS-Peak2560, MACS-Peak2561, MACS-Peak2562	chr17	44094935, 44110077, 44123413	44096449, 44111624, 44124443	1515, 1548, 1031
ENSG00000108854	SMURF2	SMAD specific E3 ubiquitin protein ligase 2	chr17	64542295	64662068	-	1	MACS-Peak2657	chr17	64610255	64610914	660
ENSG00000108861	DUSP3	dual specificity phosphatase 3	chr17	43766121	43778988	-	1	MACS-Peak2559	chr17	43773067	43774045	979
ENSG00000108932	SLC16A6	solute carrier family 16 member 6	chr17	68267026	68291267	-	1	MACS-Peak2677	chr17	68291861	68292601	741
ENSG00000109062	SLC9A3R1	SLC9A3 regulator 1	chr17	74748613	74769353	+	2	MACS-Peak2695, MACS-Peak2696	chr17	74751217, 74758533	74752500, 74760214	1284, 1682
ENSG00000109066	TMEM104	transmembrane protein 104	chr17	74776483	74839779	+	1	MACS-Peak2697	chr17	74779617	74781527	1911
ENSG00000109101	FOXN1	forkhead box N1	chr17	28506243	28538896	+	1	MACS-Peak2493	chr17	28519018	28519859	842
ENSG00000109189	USP46	ubiquitin specific peptidase 46	chr4	52590972	52659335	-	1	MACS-Peak4628	chr4	52658292	52659273	982
ENSG00000109220	CHIC2	cysteine rich hydrophobic domain 2	chr4	54009789	54064690	-	2	MACS-Peak4633, MACS-Peak4634	chr4	54021653, 54063643	54022924, 54065117	1272, 1475
ENSG00000109265	CRACD	capping protein inhibiting regulator of actin dynamics	chr4	56049073	56328625	+	2	MACS-Peak4641, MACS-Peak4642	chr4	56133900, 56215599	56135543, 56217053	1644, 1455
ENSG00000109332	UBE2D3	ubiquitin conjugating enzyme E2 D3	chr4	102794383	102868896	-	3	MACS-Peak4690, MACS-Peak4691, MACS-Peak4692	chr4	102810990, 102826613, 102868968	102811599, 102827812, 102869559	610, 1200, 592
ENSG00000109381	ELF2	E74 like ETS transcription factor 2	chr4	139028112	139177218	-	2	MACS-Peak4726, MACS-Peak4727	chr4	139082850, 139177366	139084855, 139177990	2006, 625
ENSG00000109390	NDUFC1	NADH:ubiquinone oxidoreductase subunit C1	chr4	139266880	139302551	-	1	MACS-Peak4728	chr4	139266526	139267284	759
ENSG00000109458	GAB1	GRB2 associated binding protein 1	chr4	143336762	143474568	+	2	MACS-Peak4735, MACS-Peak4736	chr4	143335706, 143337192	143336262, 143338034	557, 843
ENSG00000109501	WFS1	wolframin ER transmembrane glycoprotein	chr4	6269849	6303265	+	1	MACS-Peak4543	chr4	6278618	6279248	631
ENSG00000109586	GALNT7	polypeptide N-acetylgalactosaminyltransferase 7	chr4	173168753	173323967	+	1	MACS-Peak4763	chr4	173169595	173170413	819
ENSG00000109618	SEPSECS	Sep (O-phosphoserine) tRNA:Sec (selenocysteine) tRNA synthase	chr4	25120014	25160442	-	1	MACS-Peak4589	chr4	25159912	25160758	847
ENSG00000109625	CPZ	carboxypeptidase Z	chr4	8592660	8619759	+	1	MACS-Peak4562	chr4	8602484	8603593	1110
ENSG00000109680	TBC1D19	TBC1 domain family member 19	chr4	26576437	26755351	+	1	MACS-Peak4594	chr4	26645873	26646122	250
ENSG00000109684	CLNK	cytokine dependent hematopoietic cell linker	chr4	10486395	10684865	-	3	MACS-Peak4566, MACS-Peak4567, MACS-Peak4568	chr4	10587371, 10640364, 10671249	10588181, 10641343, 10671856	811, 980, 608
ENSG00000109819	PPARGC1A	PPARG coactivator 1 alpha	chr4	23755041	23904089	-	1	MACS-Peak4587	chr4	23864331	23865043	713
ENSG00000109906	ZBTB16	zinc finger and BTB domain containing 16	chr11	114059593	114250676	+	3	MACS-Peak1250, MACS-Peak1251, MACS-Peak1252	chr11	114082409, 114157370, 114159585	114083655, 114158184, 114160365	1247, 815, 781
ENSG00000109991	P2RX3	purinergic receptor P2X 3	chr11	57338374	57370600	+	1	MACS-Peak1091	chr11	57354554	57355180	627
ENSG00000110063	DCPS	decapping enzyme, scavenger	chr11	126303752	126345749	+	2	MACS-Peak1288, MACS-Peak1289	chr11	126317519, 126336368	126318206, 126337437	688, 1070
ENSG00000110075	PPP6R3	protein phosphatase 6 regulatory subunit 3	chr11	68460731	68615334	+	1	MACS-Peak1179	chr11	68471359	68472607	1249
ENSG00000110076	NRXN2	neurexin 2	chr11	64606174	64723188	-	3	MACS-Peak1137, MACS-Peak1138, MACS-Peak1139	chr11	64611463, 64654605, 64716030	64612669, 64655678, 64717166	1207, 1074, 1137
ENSG00000110080	ST3GAL4	ST3 beta-galactoside alpha-2,3-sialyltransferase 4	chr11	126355640	126440344	+	1	MACS-Peak1290	chr11	126392272	126393315	1044
ENSG00000110090	CPT1A	carnitine palmitoyltransferase 1A	chr11	68754620	68844410	-	2	MACS-Peak1180, MACS-Peak1181	chr11	68827969, 68843697	68829371, 68844429	1403, 733
ENSG00000110092	CCND1	cyclin D1	chr11	69641087	69654474	+	1	MACS-Peak1185	chr11	69649990	69650696	707
ENSG00000110218	PANX1	pannexin 1	chr11	94128928	94181972	+	1	MACS-Peak1239	chr11	94136465	94137392	928
ENSG00000110237	ARHGEF17	Rho guanine nucleotide exchange factor 17	chr11	73308289	73369091	+	1	MACS-Peak1207	chr11	73321362	73322934	1573
ENSG00000110328	GALNT18	polypeptide N-acetylgalactosaminyltransferase 18	chr11	11270876	11622005	-	2	MACS-Peak1028, MACS-Peak1029	chr11	11416231, 11480993	11417368, 11481619	1138, 627
ENSG00000110375	UPK2	uroplakin 2	chr11	118925164	118958559	+	1	MACS-Peak1270	chr11	118929346	118930541	1196
ENSG00000110436	SLC1A2	solute carrier family 1 member 2	chr11	35251206	35420063	-	1	MACS-Peak1059	chr11	35272325	35272930	606
ENSG00000110497	AMBRA1	autophagy and beclin 1 regulator 1	chr11	46396414	46594125	-	1	MACS-Peak1080	chr11	46491619	46492262	644
ENSG00000110514	MADD	MAP kinase activating death domain	chr11	47269161	47330031	+	1	MACS-Peak1084	chr11	47268427	47269752	1326
ENSG00000110660	SLC35F2	solute carrier family 35 member F2	chr11	107790991	107928293	-	1	MACS-Peak1245	chr11	107840520	107841212	693
ENSG00000110665	C11orf21	chromosome 11 open reading frame 21	chr11	2295645	2303049	-	1	MACS-Peak998	chr11	2300027	2302696	2670
ENSG00000110713	NUP98	nucleoporin 98	chr11	3671083	3797792	-	1	MACS-Peak1006	chr11	3785041	3785829	789
ENSG00000110717	NDUFS8	NADH:ubiquinone oxidoreductase core subunit S8	chr11	68030617	68036644	+	1	MACS-Peak1173	chr11	68035948	68037584	1637
ENSG00000110719	TCIRG1	T cell immune regulator 1, ATPase H+ transporting V0 subunit a3	chr11	68039016	68050895	+	2	MACS-Peak1173, MACS-Peak1174	chr11	68035948, 68040028	68037584, 68041191	1637, 1164
ENSG00000110777	POU2AF1	POU class 2 homeobox associating factor 1	chr11	111352252	111455630	-	1	MACS-Peak1248	chr11	111446575	111447263	689
ENSG00000110876	SELPLG	selectin P ligand	chr12	108622277	108633959	-	2	MACS-Peak1511, MACS-Peak1512	chr12	108633283, 108634902	108634394, 108636213	1112, 1312
ENSG00000110880	CORO1C	coronin 1C	chr12	108645109	108731596	-	1	MACS-Peak1513	chr12	108691305	108692370	1066
ENSG00000110917	MLEC	malectin	chr12	120686869	120701864	+	1	MACS-Peak1554	chr12	120686689	120687291	603
ENSG00000110921	MVK	mevalonate kinase	chr12	109573255	109598117	+	1	MACS-Peak1517	chr12	109594967	109596050	1084
ENSG00000111110	PPM1H	protein phosphatase, Mg2+/Mn2+ dependent 1H	chr12	62643982	62935037	-	2	MACS-Peak1457, MACS-Peak1458	chr12	62654317, 62703496	62655325, 62704238	1009, 743
ENSG00000111145	ELK3	ETS transcription factor ELK3	chr12	96194382	96269835	+	1	MACS-Peak1497	chr12	96237440	96238444	1005
ENSG00000111186	WNT5B	Wnt family member 5B	chr12	1529891	1647243	+	1	MACS-Peak1319	chr12	1533454	1534246	793
ENSG00000111199	TRPV4	transient receptor potential cation channel subfamily V member 4	chr12	109783085	109833401	-	2	MACS-Peak1518, MACS-Peak1519	chr12	109797770, 109828093	109798679, 109828946	910, 854
ENSG00000111237	VPS29	VPS29 retromer complex component	chr12	110491097	110502117	-	1	MACS-Peak1523	chr12	110501395	110502591	1197
ENSG00000111252	SH2B3	SH2B adaptor protein 3	chr12	111405948	111451623	+	4	MACS-Peak1529, MACS-Peak1530, MACS-Peak1531, MACS-Peak1532	chr12	111402915, 111429872, 111437364, 111444462	111403990, 111431280, 111439296, 111445616	1076, 1409, 1933, 1155
ENSG00000111276	CDKN1B	cyclin dependent kinase inhibitor 1B	chr12	12715058	12722371	+	1	MACS-Peak1374	chr12	12715448	12716190	743
ENSG00000111300	NAA25	N(alpha)-acetyltransferase 25, NatB auxiliary subunit	chr12	112026689	112109022	-	1	MACS-Peak1534	chr12	112107729	112108476	748
ENSG00000111319	SCNN1A	sodium channel epithelial 1 alpha subunit	chr12	6346843	6377730	-	3	MACS-Peak1343, MACS-Peak1344, MACS-Peak1345	chr12	6347133, 6372197, 6376172	6348348, 6373161, 6377235	1216, 965, 1064
ENSG00000111321	LTBR	lymphotoxin beta receptor	chr12	6375045	6391571	+	2	MACS-Peak1344, MACS-Peak1345	chr12	6372197, 6376172	6373161, 6377235	965, 1064
ENSG00000111328	CDK2AP1	cyclin dependent kinase 2 associated protein 1	chr12	123260971	123272334	-	1	MACS-Peak1564	chr12	123269912	123270959	1048
ENSG00000111371	SLC38A1	solute carrier family 38 member 1	chr12	46183063	46270017	-	3	MACS-Peak1402, MACS-Peak1403, MACS-Peak1404	chr12	46216203, 46217728, 46268513	46216878, 46218366, 46270182	676, 639, 1670
ENSG00000111452	ADGRD1	adhesion G protein-coupled receptor D1	chr12	130953907	131141469	+	2	MACS-Peak1587, MACS-Peak1588	chr12	130953759, 130979519	130954577, 130980446	819, 928
ENSG00000111481	COPZ1	COPI coat complex subunit zeta 1	chr12	54301202	54351849	+	1	MACS-Peak1438	chr12	54303791	54304986	1196
ENSG00000111644	ACRBP	acrosin binding protein	chr12	6638075	6647460	-	1	MACS-Peak1348	chr12	6637911	6639405	1495
ENSG00000111679	PTPN6	protein tyrosine phosphatase non-receptor type 6	chr12	6946468	6961316	+	1	MACS-Peak1350	chr12	6953336	6954549	1214
ENSG00000111725	PRKAB1	protein kinase AMP-activated non-catalytic subunit beta 1	chr12	119667753	119681630	+	1	MACS-Peak1549	chr12	119667593	119668278	686
ENSG00000111817	DSE	dermatan sulfate epimerase	chr6	116254173	116444860	+	2	MACS-Peak5302, MACS-Peak5303	chr6	116279107, 116397181	116280119, 116397764	1013, 584
ENSG00000111859	NEDD9	neural precursor cell expressed, developmentally down-regulated 9	chr6	11183298	11382348	-	2	MACS-Peak5093, MACS-Peak5094	chr6	11309822, 11381686	11310825, 11382466	1004, 781
ENSG00000111863	ADTRP	androgen dependent TFPI regulating protein	chr6	11712054	11807046	-	1	MACS-Peak5095	chr6	11731874	11732735	862
ENSG00000111880	RNGTT	RNA guanylyltransferase and 5'-phosphatase	chr6	88610272	88963721	-	1	MACS-Peak5262	chr6	88725062	88725939	878
ENSG00000111912	NCOA7	nuclear receptor coactivator 7	chr6	125781161	125932030	+	1	MACS-Peak5311	chr6	125903973	125904605	633
ENSG00000111961	SASH1	SAM and SH3 domain containing 1	chr6	148272304	148552050	+	1	MACS-Peak5355	chr6	148367094	148368190	1097
ENSG00000111962	UST	uronyl 2-sulfotransferase	chr6	148747328	149076990	+	1	MACS-Peak5358	chr6	148758397	148759171	775
ENSG00000112033	PPARD	peroxisome proliferator activated receptor delta	chr6	35342558	35428191	+	2	MACS-Peak5162, MACS-Peak5163	chr6	35348175, 35369811	35348940, 35371142	766, 1332
ENSG00000112038	OPRM1	opioid receptor mu 1	chr6	154010496	154246867	+	1	MACS-Peak5367	chr6	154169170	154170007	838
ENSG00000112039	FANCE	FA complementation group E	chr6	35452361	35467103	+	1	MACS-Peak5164	chr6	35451699	35452612	914
ENSG00000112137	PHACTR1	phosphatase and actin regulator 1	chr6	12716805	13290484	+	3	MACS-Peak5098, MACS-Peak5099, MACS-Peak5100	chr6	12944794, 13162739, 13188695	12945605, 13163346, 13189243	812, 608, 549
ENSG00000112139	MDGA1	MAM domain containing glycosylphosphatidylinositol anchor 1	chr6	37630679	37699306	-	1	MACS-Peak5182	chr6	37700798	37701844	1047
ENSG00000112195	TREML2	triggering receptor expressed on myeloid cells like 2	chr6	41190277	41201194	-	1	MACS-Peak5184	chr6	41199960	41202173	2214
ENSG00000112249	ASCC3	activating signal cointegrator 1 complex subunit 3	chr6	100508194	100881372	-	1	MACS-Peak5271	chr6	100828274	100829221	948
ENSG00000112282	MED23	mediator complex subunit 23	chr6	131573966	131628229	-	1	MACS-Peak5316	chr6	131627832	131628685	854
ENSG00000112290	WASF1	WASP family member 1	chr6	110099819	110180004	-	1	MACS-Peak5292	chr6	110123918	110124329	412
ENSG00000112297	CRYBG1	crystallin beta-gamma domain containing 1	chr6	106360808	106571978	+	1	MACS-Peak5275	chr6	106519304	106521470	2167
ENSG00000112335	SNX3	sorting nexin 3	chr6	108211222	108261260	-	1	MACS-Peak5279	chr6	108260389	108261849	1461
ENSG00000112414	ADGRG6	adhesion G protein-coupled receptor G6	chr6	142301854	142446266	+	1	MACS-Peak5346	chr6	142426407	142426990	584
ENSG00000112486	CCR6	C-C motif chemokine receptor 6	chr6	167111807	167139696	+	1	MACS-Peak5393	chr6	167112305	167112928	624
ENSG00000112494	UNC93A	unc-93 homolog A	chr6	167271169	167316019	+	1	MACS-Peak5394	chr6	167299874	167300462	589
ENSG00000112559	MDFI	MyoD family inhibitor	chr6	41636882	41654246	+	1	MACS-Peak5189	chr6	41638751	41639556	806
ENSG00000112561	TFEB	transcription factor EB	chr6	41683978	41736259	-	1	MACS-Peak5191	chr6	41722898	41724196	1299
ENSG00000112576	CCND3	cyclin D3	chr6	41934933	42050357	-	5	MACS-Peak5192, MACS-Peak5193, MACS-Peak5194, MACS-Peak5195, MACS-Peak5196	chr6	41935683, 41937604, 41939053, 42009939, 42027952	41937076, 41938829, 41940079, 42010897, 42029079	1394, 1226, 1027, 959, 1128
ENSG00000112624	BICRAL	BRD4 interacting chromatin remodeling complex associated protein like	chr6	42746958	42868560	+	1	MACS-Peak5201	chr6	42746186	42747581	1396
ENSG00000112679	DUSP22	dual specificity phosphatase 22	chr6	291630	351355	+	1	MACS-Peak5068	chr6	340737	342211	1475
ENSG00000112699	GMDS	GDP-mannose 4,6-dehydratase	chr6	1623806	2245692	-	2	MACS-Peak5070, MACS-Peak5071	chr6	1958238, 1963536	1958723, 1964113	486, 578
ENSG00000112739	PRPF4B	pre-mRNA processing factor 4B	chr6	4021267	4064983	+	1	MACS-Peak5077	chr6	4018272	4018902	631
ENSG00000112759	SLC29A1	solute carrier family 29 member 1 (Augustine blood group)	chr6	44219505	44234151	+	1	MACS-Peak5214	chr6	44232979	44234212	1234
ENSG00000112787	FBRSL1	fibrosin like 1	chr12	132489551	132585188	+	1	MACS-Peak1596	chr12	132558080	132559544	1465
ENSG00000112799	LY86	lymphocyte antigen 86	chr6	6588108	6654983	+	1	MACS-Peak5084	chr6	6591307	6592568	1262
ENSG00000112851	ERBIN	erbb2 interacting protein	chr5	65926475	66082549	+	2	MACS-Peak4871, MACS-Peak4872	chr5	65924635, 65925685	65925561, 65926264	927, 580
ENSG00000112977	DAP	death associated protein	chr5	10679230	10761272	-	3	MACS-Peak4805, MACS-Peak4806, MACS-Peak4807	chr5	10680954, 10729471, 10746696	10683091, 10730374, 10747423	2138, 904, 728
ENSG00000113068	PFDN1	prefoldin subunit 1	chr5	140245039	140303121	-	1	MACS-Peak4962	chr5	140251425	140251865	441
ENSG00000113231	PDE8B	phosphodiesterase 8B	chr5	77210449	77429807	+	1	MACS-Peak4886	chr5	77232956	77233629	674
ENSG00000113269	RNF130	ring finger protein 130	chr5	179911651	180072118	-	2	MACS-Peak5060, MACS-Peak5061	chr5	180007257, 180069553	180008252, 180070579	996, 1027
ENSG00000113273	ARSB	arylsulfatase B	chr5	78777209	78986087	-	1	MACS-Peak4891	chr5	78907239	78908226	988
ENSG00000113319	RASGRF2	Ras protein specific guanine nucleotide releasing factor 2	chr5	80960672	81230156	+	1	MACS-Peak4893	chr5	80981328	80982153	826
ENSG00000113441	LNPEP	leucyl and cystinyl aminopeptidase	chr5	96935394	97037515	+	1	MACS-Peak4907	chr5	96934636	96936494	1859
ENSG00000113448	PDE4D	phosphodiesterase 4D	chr5	58969038	60522120	-	2	MACS-Peak4862, MACS-Peak4863	chr5	60248652, 60415952	60249462, 60417050	811, 1099
ENSG00000113494	PRLR	prolactin receptor	chr5	35048756	35230589	-	1	MACS-Peak4829	chr5	35194957	35195641	685
ENSG00000113504	SLC12A7	solute carrier family 12 member 7	chr5	1050376	1112035	-	2	MACS-Peak4792, MACS-Peak4793	chr5	1103286, 1107290	1106431, 1109466	3146, 2177
ENSG00000113532	ST8SIA4	ST8 alpha-N-acetyl-neuraminide alpha-2,8-sialyltransferase 4	chr5	100806935	100903266	-	1	MACS-Peak4909	chr5	100900422	100901401	980
ENSG00000113558	SKP1	S-phase kinase associated protein 1	chr5	134148935	134177038	-	1	MACS-Peak4946	chr5	134175951	134176616	666
ENSG00000113638	TTC33	tetratricopeptide repeat domain 33	chr5	40512333	40755975	-	1	MACS-Peak4842	chr5	40678733	40680125	1393
ENSG00000113648	MACROH2A1	macroH2A.1 histone	chr5	135333900	135399914	-	1	MACS-Peak4948	chr5	135372402	135373403	1002
ENSG00000113657	DPYSL3	dihydropyrimidinase like 3	chr5	147390811	147510056	-	1	MACS-Peak4976	chr5	147437123	147437845	723
ENSG00000113716	HMGXB3	HMG-box containing 3	chr5	150000046	150053142	+	1	MACS-Peak4982	chr5	150052509	150053250	742
ENSG00000113742	CPEB4	cytoplasmic polyadenylation element binding protein 4	chr5	173888280	173961976	+	1	MACS-Peak5023	chr5	173888019	173889129	1111
ENSG00000113749	HRH2	histamine receptor H2	chr5	175658030	175710756	+	2	MACS-Peak5024, MACS-Peak5025	chr5	175670805, 175696164	175671753, 175697198	949, 1035
ENSG00000113758	DBN1	drebrin 1	chr5	177456608	177474401	-	1	MACS-Peak5040	chr5	177461862	177463015	1154
ENSG00000113763	UNC5A	unc-5 netrin receptor A	chr5	176810477	176880895	+	2	MACS-Peak5031, MACS-Peak5032	chr5	176869681, 176875627	176873702, 176876561	4022, 935
ENSG00000114026	OGG1	8-oxoguanine DNA glycosylase	chr3	9749944	9788219	+	2	MACS-Peak4136, MACS-Peak4137	chr3	9749443, 9778882	9751398, 9780787	1956, 1906
ENSG00000114107	CEP70	centrosomal protein 70	chr3	138494344	138594538	-	1	MACS-Peak4389	chr3	138520684	138521298	615
ENSG00000114124	GRK7	G protein-coupled receptor kinase 7	chr3	141778148	141818490	+	1	MACS-Peak4397	chr3	141796161	141797095	935
ENSG00000114125	RNF7	ring finger protein 7	chr3	141738204	141747560	+	1	MACS-Peak4396	chr3	141735764	141736375	612
ENSG00000114166	KAT2B	lysine acetyltransferase 2B	chr3	20040023	20154404	+	1	MACS-Peak4177	chr3	20039659	20040310	652
ENSG00000114268	PFKFB4	6-phosphofructo-2-kinase/fructose-2,6-biphosphatase 4	chr3	48517684	48562015	-	3	MACS-Peak4249, MACS-Peak4250, MACS-Peak4251	chr3	48518800, 48528422, 48542997	48519540, 48529228, 48543993	741, 807, 997
ENSG00000114270	COL7A1	collagen type VII alpha 1 chain	chr3	48564073	48595267	-	1	MACS-Peak4252	chr3	48565969	48566727	759
ENSG00000114302	PRKAR2A	protein kinase cAMP-dependent type II regulatory subunit alpha	chr3	48744597	48847846	-	1	MACS-Peak4253	chr3	48819544	48820099	556
ENSG00000114315	HES1	hes family bHLH transcription factor 1	chr3	194136145	194138732	+	1	MACS-Peak4475	chr3	194136589	194137823	1235
ENSG00000114346	ECT2	epithelial cell transforming 2	chr3	172750682	172821474	+	1	MACS-Peak4431	chr3	172750190	172751648	1459
ENSG00000114353	GNAI2	G protein subunit alpha i2	chr3	50226292	50259355	+	2	MACS-Peak4260, MACS-Peak4261	chr3	50242547, 50245959	50243733, 50247112	1187, 1154
ENSG00000114480	GBE1	1,4-alpha-glucan branching enzyme 1	chr3	81489699	81762161	-	1	MACS-Peak4307	chr3	81760900	81762278	1379
ENSG00000114554	PLXNA1	plexin A1	chr3	126988594	127037392	+	1	MACS-Peak4356	chr3	127013265	127014448	1184
ENSG00000114631	PODXL2	podocalyxin like 2	chr3	127629181	127672809	+	1	MACS-Peak4358	chr3	127637424	127637907	484
ENSG00000114654	EFCC1	EF-hand and coiled-coil domain containing 1	chr3	129001629	129040742	+	1	MACS-Peak4367	chr3	129021927	129023301	1375
ENSG00000114670	NEK11	NIMA related kinase 11	chr3	131026850	131350465	+	1	MACS-Peak4376	chr3	131174602	131175076	475
ENSG00000114738	MAPKAPK3	MAPK activated protein kinase 3	chr3	50611520	50649297	+	1	MACS-Peak4265	chr3	50624102	50624786	685
ENSG00000114784	EIF1B	eukaryotic translation initiation factor 1B	chr3	40309684	40312424	+	1	MACS-Peak4205	chr3	40309277	40309897	621
ENSG00000114805	PLCH1	phospholipase C eta 1	chr3	155375580	155745067	-	1	MACS-Peak4406	chr3	155554894	155555835	942
ENSG00000114861	FOXP1	forkhead box P1	chr3	70954693	71583989	-	1	MACS-Peak4299	chr3	71443765	71445215	1451
ENSG00000114904	NEK4	NIMA related kinase 4	chr3	52708449	52770949	-	1	MACS-Peak4276	chr3	52720929	52721636	708
ENSG00000114999	TTL	tubulin tyrosine ligase	chr2	112482154	112541739	+	1	MACS-Peak3490	chr2	112480459	112481720	1262
ENSG00000115008	IL1A	interleukin 1 alpha	chr2	112773915	112784590	-	1	MACS-Peak3494	chr2	112775968	112777197	1230
ENSG00000115053	NCL	nucleolin	chr2	231453531	231483641	-	1	MACS-Peak3628	chr2	231483660	231484614	955
ENSG00000115109	EPB41L5	erythrocyte membrane protein band 4.1 like 5	chr2	120013005	120179119	+	1	MACS-Peak3508	chr2	120176895	120177692	798
ENSG00000115155	OTOF	otoferlin	chr2	26457203	26558698	-	1	MACS-Peak3277	chr2	26492735	26493428	694
ENSG00000115163	CENPA	centromere protein A	chr2	26764289	26801067	+	1	MACS-Peak3279	chr2	26768787	26769689	903
ENSG00000115232	ITGA4	integrin subunit alpha 4	chr2	181457202	181536187	+	1	MACS-Peak3581	chr2	181456365	181458384	2020
ENSG00000115306	SPTBN1	spectrin beta, non-erythrocytic 1	chr2	54456285	54671445	+	2	MACS-Peak3348, MACS-Peak3349	chr2	54458942, 54570854	54459524, 54571578	583, 725
ENSG00000115310	RTN4	reticulon 4	chr2	54972187	55112621	-	1	MACS-Peak3350	chr2	55048719	55049604	886
ENSG00000115318	LOXL3	lysyl oxidase like 3	chr2	74532414	74555690	-	1	MACS-Peak3405	chr2	74538886	74539594	709
ENSG00000115339	GALNT3	polypeptide N-acetylgalactosaminyltransferase 3	chr2	165747591	165794682	-	1	MACS-Peak3561	chr2	165794089	165795182	1094
ENSG00000115355	CCDC88A	coiled-coil domain containing 88A	chr2	55287842	55419921	-	1	MACS-Peak3351	chr2	55419324	55420543	1220
ENSG00000115415	STAT1	signal transducer and activator of transcription 1	chr2	190964358	191020960	-	1	MACS-Peak3585	chr2	191020092	191020992	901
ENSG00000115464	USP34	ubiquitin specific peptidase 34	chr2	61187463	61470769	-	1	MACS-Peak3357	chr2	61434024	61434976	953
ENSG00000115504	EHBP1	EH domain binding protein 1	chr2	62673851	63046487	+	1	MACS-Peak3364	chr2	62704784	62705800	1017
ENSG00000115514	TXNDC9	thioredoxin domain containing 9	chr2	99318982	99340702	-	1	MACS-Peak3455	chr2	99342709	99343365	657
ENSG00000115525	ST3GAL5	ST3 beta-galactoside alpha-2,3-sialyltransferase 5	chr2	85839144	85889014	-	1	MACS-Peak3425	chr2	85889017	85889823	807
ENSG00000115593	SMYD1	SET and MYND domain containing 1	chr2	88067780	88113387	+	1	MACS-Peak3431	chr2	88091775	88092697	923
ENSG00000115598	IL1RL2	interleukin 1 receptor like 2	chr2	102186973	102240002	+	1	MACS-Peak3467	chr2	102224697	102225524	828
ENSG00000115657	ABCB6	ATP binding cassette subfamily B member 6 (Langereis blood group)	chr2	219209768	219218990	-	1	MACS-Peak3618	chr2	219209317	219210147	831
ENSG00000115661	STK16	serine/threonine kinase 16	chr2	219245455	219250337	+	1	MACS-Peak3620	chr2	219247443	219248117	675
ENSG00000115750	TAF1B	TATA-box binding protein associated factor, RNA polymerase I subunit B	chr2	9843354	9934416	+	1	MACS-Peak3250	chr2	9843200	9844194	995
ENSG00000115756	HPCAL1	hippocalcin like 1	chr2	10302889	10427617	+	3	MACS-Peak3253, MACS-Peak3254, MACS-Peak3255	chr2	10379765, 10382338, 10398249	10380623, 10383393, 10399870	859, 1056, 1622
ENSG00000115762	PLEKHB2	pleckstrin homology domain containing B2	chr2	131104847	131353709	+	1	MACS-Peak3527	chr2	131146205	131146827	623
ENSG00000115808	STRN	striatin	chr2	36843640	36966472	-	1	MACS-Peak3302	chr2	36966755	36967309	555
ENSG00000115839	RAB3GAP1	RAB3 GTPase activating protein catalytic subunit 1	chr2	135052265	135176394	+	1	MACS-Peak3531	chr2	135052259	135053145	887
ENSG00000115841	RMDN2	regulator of microtubule dynamics 2	chr2	37923187	38067142	+	1	MACS-Peak3310	chr2	37925109	37925658	550
ENSG00000115884	SDC1	syndecan 1	chr2	20200797	20225433	-	1	MACS-Peak3266	chr2	20202140	20202968	829
ENSG00000115902	SLC1A4	solute carrier family 1 member 4	chr2	64988477	65023865	+	3	MACS-Peak3371, MACS-Peak3372, MACS-Peak3373	chr2	64987946, 64989283, 65017386	64988804, 64989788, 65018939	859, 506, 1554
ENSG00000115956	PLEK	pleckstrin	chr2	68365173	68397453	+	1	MACS-Peak3381	chr2	68364749	68365550	802
ENSG00000115977	AAK1	AP2 associated kinase 1	chr2	69457997	69674349	-	1	MACS-Peak3389	chr2	69643601	69645028	1428
ENSG00000116017	ARID3A	AT-rich interaction domain 3A	chr19	925781	975934	+	1	MACS-Peak2941	chr19	947373	948369	997
ENSG00000116030	SUMO1	small ubiquitin like modifier 1	chr2	202206180	202238608	-	1	MACS-Peak3603	chr2	202238348	202238975	628
ENSG00000116044	NFE2L2	nuclear factor, erythroid 2 like 2	chr2	177227595	177392697	-	1	MACS-Peak3579	chr2	177281282	177281972	691
ENSG00000116127	ALMS1	ALMS1 centrosome and basal body associated protein	chr2	73385758	73610793	+	2	MACS-Peak3399, MACS-Peak3400	chr2	73486943, 73488848	73487825, 73489502	883, 655
ENSG00000116133	DHCR24	24-dehydrocholesterol reductase	chr1	54849633	54887218	-	1	MACS-Peak233	chr1	54859484	54860393	910
ENSG00000116147	TNR	tenascin R	chr1	175315194	175743770	-	1	MACS-Peak434	chr1	175514516	175515082	567
ENSG00000116273	PHF13	PHD finger protein 13	chr1	6613685	6624033	+	1	MACS-Peak26	chr1	6615176	6615792	617
ENSG00000116299	KIAA1324	KIAA1324	chr1	109113679	109206781	+	1	MACS-Peak302	chr1	109162077	109162957	881
ENSG00000116353	MECR	mitochondrial trans-2-enoyl-CoA reductase	chr1	29192873	29230942	-	1	MACS-Peak137	chr1	29195669	29196554	886
ENSG00000116406	EDEM3	ER degradation enhancing alpha-mannosidase like protein 3	chr1	184690231	184754913	-	1	MACS-Peak452	chr1	184754822	184755625	804
ENSG00000116544	DLGAP3	DLG associated protein 3	chr1	34865436	34929585	-	1	MACS-Peak162	chr1	34867143	34867943	801
ENSG00000116580	GON4L	gon-4 like	chr1	155749662	155859400	-	2	MACS-Peak380, MACS-Peak381	chr1	155763660, 155765323	155764432, 155766498	773, 1176
ENSG00000116584	ARHGEF2	Rho/Rac guanine nucleotide exchange factor 2	chr1	155946851	156007070	-	1	MACS-Peak382	chr1	155975817	155977224	1408
ENSG00000116698	SMG7	SMG7 nonsense mediated mRNA decay factor	chr1	183472216	183598246	+	2	MACS-Peak446, MACS-Peak447	chr1	183472663, 183567382	183473512, 183568256	850, 875
ENSG00000116701	NCF2	neutrophil cytosolic factor 2	chr1	183555563	183590876	-	1	MACS-Peak447	chr1	183567382	183568256	875
ENSG00000116711	PLA2G4A	phospholipase A2 group IVA	chr1	186828953	186988981	+	1	MACS-Peak458	chr1	186978475	186979206	732
ENSG00000116741	RGS2	regulator of G protein signaling 2	chr1	192809039	192812283	+	1	MACS-Peak463	chr1	192805848	192806470	623
ENSG00000116815	CD58	CD58 molecule	chr1	116514535	116571039	-	1	MACS-Peak313	chr1	116514839	116515892	1054
ENSG00000116819	TFAP2E	transcription factor AP-2 epsilon	chr1	35573370	35595328	+	1	MACS-Peak163	chr1	35576954	35578329	1376
ENSG00000116833	NR5A2	nuclear receptor subfamily 5 group A member 2	chr1	200027602	200177424	+	1	MACS-Peak473	chr1	200154116	200154683	568
ENSG00000116852	KIF21B	kinesin family member 21B	chr1	200969390	201023700	-	1	MACS-Peak474	chr1	201019142	201020179	1038
ENSG00000116871	MAP7D1	MAP7 domain containing 1	chr1	36155579	36180849	+	1	MACS-Peak164	chr1	36160593	36161489	897
ENSG00000116918	TSNAX	translin associated factor X	chr1	231528653	231566524	+	1	MACS-Peak584	chr1	231529670	231530629	960
ENSG00000116922	C1orf109	chromosome 1 open reading frame 109	chr1	37681570	37692249	-	1	MACS-Peak171	chr1	37689305	37690174	870
ENSG00000117013	KCNQ4	potassium voltage-gated channel subfamily Q member 4	chr1	40784012	40840452	+	1	MACS-Peak184	chr1	40825411	40826522	1112
ENSG00000117016	RIMS3	regulating synaptic membrane exocytosis 3	chr1	40620679	40665657	-	1	MACS-Peak183	chr1	40668643	40669354	712
ENSG00000117054	ACADM	acyl-CoA dehydrogenase medium chain	chr1	75724347	75787575	+	1	MACS-Peak250	chr1	75784320	75785308	989
ENSG00000117069	ST6GALNAC5	ST6 N-acetylgalactosaminide alpha-2,6-sialyltransferase 5	chr1	76867441	77065711	+	1	MACS-Peak251	chr1	77059899	77060622	724
ENSG00000117091	CD48	CD48 molecule	chr1	160678746	160711851	-	2	MACS-Peak402, MACS-Peak403	chr1	160703928, 160705151	160704823, 160705874	896, 724
ENSG00000117155	SSX2IP	SSX family member 2 interacting protein	chr1	84643707	84690803	-	1	MACS-Peak259	chr1	84690499	84691238	740
ENSG00000117298	ECE1	endothelin converting enzyme 1	chr1	21217247	21345504	-	2	MACS-Peak84, MACS-Peak85	chr1	21233252, 21333853	21234120, 21335078	869, 1226
ENSG00000117362	APH1A	aph-1 homolog A, gamma-secretase subunit	chr1	150265399	150269580	-	1	MACS-Peak354	chr1	150268187	150268924	738
ENSG00000117394	SLC2A1	solute carrier family 2 member 1	chr1	42925375	42959173	-	1	MACS-Peak195	chr1	42930362	42932843	2482
ENSG00000117450	PRDX1	peroxiredoxin 1	chr1	45511036	45523047	-	1	MACS-Peak207	chr1	45521425	45522380	956
ENSG00000117461	PIK3R3	phosphoinositide-3-kinase regulatory subunit 3	chr1	46040140	46133036	-	1	MACS-Peak210	chr1	46132271	46133150	880
ENSG00000117500	TMED5	transmembrane p24 trafficking protein 5	chr1	93149742	93180728	-	1	MACS-Peak272	chr1	93170702	93171651	950
ENSG00000117560	FASLG	Fas ligand	chr1	172659018	172666874	+	1	MACS-Peak429	chr1	172662405	172663371	967
ENSG00000117616	RSRP1	arginine and serine rich protein 1	chr1	25242237	25338213	-	1	MACS-Peak108	chr1	25337728	25338668	941
ENSG00000117643	MAN1C1	mannosidase alpha class 1C member 1	chr1	25617468	25786207	+	1	MACS-Peak110	chr1	25730576	25731558	983
ENSG00000117676	RPS6KA1	ribosomal protein S6 kinase A1	chr1	26529761	26575030	+	2	MACS-Peak116, MACS-Peak117	chr1	26541225, 26554256	26543007, 26556284	1783, 2029
ENSG00000117724	CENPF	centromere protein F	chr1	214603195	214664588	+	1	MACS-Peak539	chr1	214602497	214603530	1034
ENSG00000117868	ESYT2	extended synaptotagmin 2	chr7	158730995	158830253	-	3	MACS-Peak5709, MACS-Peak5710, MACS-Peak5711	chr7	158818259, 158824020, 158829523	158819087, 158824417, 158830418	829, 398, 896
ENSG00000117899	MESD	mesoderm development LRP chaperone	chr15	80946289	80989878	-	1	MACS-Peak2112	chr15	80955734	80956440	707
ENSG00000117906	RCN2	reticulocalbin 2	chr15	76931619	76954392	+	1	MACS-Peak2093	chr15	76931344	76931879	536
ENSG00000117984	CTSD	cathepsin D	chr11	1752752	1764573	-	1	MACS-Peak993	chr11	1757382	1759216	1835
ENSG00000118046	STK11	serine/threonine kinase 11	chr19	1177558	1228435	+	1	MACS-Peak2948	chr19	1180144	1181014	871
ENSG00000118292	C1orf54	chromosome 1 open reading frame 54	chr1	150268200	150280916	+	1	MACS-Peak354	chr1	150268187	150268924	738
ENSG00000118307	CASC1	cancer susceptibility 1	chr12	25108420	25195162	-	1	MACS-Peak1387	chr12	25195025	25195731	707
ENSG00000118418	HMGN3	high mobility group nucleosomal binding domain 3	chr6	79201245	79234738	-	1	MACS-Peak5249	chr6	79208288	79208897	610
ENSG00000118492	ADGB	androglobin	chr6	146598965	146815462	+	1	MACS-Peak5352	chr6	146770536	146771531	996
ENSG00000118507	AKAP7	A-kinase anchoring protein 7	chr6	131135666	131283535	+	1	MACS-Peak5315	chr6	131199590	131200451	862
ENSG00000118513	MYB	MYB proto-oncogene, transcription factor	chr6	135181315	135219173	+	1	MACS-Peak5324	chr6	135195237	135196047	811
ENSG00000118596	SLC16A7	solute carrier family 16 member 7	chr12	59596067	59789855	+	1	MACS-Peak1453	chr12	59595770	59597156	1387
ENSG00000118640	VAMP8	vesicle associated membrane protein 8	chr2	85561562	85582031	+	1	MACS-Peak3419	chr2	85577944	85579029	1086
ENSG00000118680	MYL12B	myosin light chain 12B	chr18	3261909	3278284	+	1	MACS-Peak2792	chr18	3261306	3263137	1832
ENSG00000118689	FOXO3	forkhead box O3	chr6	108559835	108684774	+	1	MACS-Peak5280	chr6	108635475	108636180	706
ENSG00000118785	SPP1	secreted phosphoprotein 1	chr4	87975650	87983426	+	1	MACS-Peak4683	chr4	87975416	87975848	433
ENSG00000118816	CCNI	cyclin I	chr4	77047158	77076005	-	1	MACS-Peak4664	chr4	77075893	77076743	851
ENSG00000118971	CCND2	cyclin D2	chr12	4273772	4305350	+	1	MACS-Peak1337	chr12	4272292	4273303	1012
ENSG00000118997	DNAH7	dynein axonemal heavy chain 7	chr2	195737703	196068812	-	1	MACS-Peak3592	chr2	196068164	196069166	1003
ENSG00000119185	ITGB1BP1	integrin subunit beta 1 binding protein 1	chr2	9403475	9423547	-	1	MACS-Peak3248	chr2	9408545	9409471	927
ENSG00000119242	CCDC92	coiled-coil domain containing 92	chr12	123918660	123972831	-	1	MACS-Peak1568	chr12	123927965	123928877	913
ENSG00000119283	TRIM67	tripartite motif containing 67	chr1	231162112	231221556	+	1	MACS-Peak582	chr1	231211225	231211988	764
ENSG00000119383	PTPA	protein phosphatase 2 phosphatase activator	chr9	129110950	129148946	+	1	MACS-Peak6188	chr9	129141159	129141996	838
ENSG00000119397	CNTRL	centriolin	chr9	121074863	121177610	+	1	MACS-Peak6142	chr9	121121348	121121973	626
ENSG00000119403	PHF19	PHD finger protein 19	chr9	120855652	120894896	-	3	MACS-Peak6139, MACS-Peak6140, MACS-Peak6141	chr9	120885931, 120892644, 120896841	120886886, 120893366, 120897900	956, 723, 1060
ENSG00000119408	NEK6	NIMA related kinase 6	chr9	124257606	124353307	+	1	MACS-Peak6157	chr9	124294525	124295917	1393
ENSG00000119508	NR4A3	nuclear receptor subfamily 4 group A member 3	chr9	99821855	99866891	+	1	MACS-Peak6112	chr9	99819195	99819819	625
ENSG00000119509	INVS	inversin	chr9	100099256	100301000	+	1	MACS-Peak6113	chr9	100111130	100111671	542
ENSG00000119574	ZBTB45	zinc finger and BTB domain containing 45	chr19	58513530	58538911	-	1	MACS-Peak3227	chr19	58518305	58520385	2081
ENSG00000119596	YLPM1	YLP motif containing 1	chr14	74763366	74859435	+	1	MACS-Peak1862	chr14	74841579	74842086	508
ENSG00000119608	PROX2	prospero homeobox 2	chr14	74852871	74871940	-	2	MACS-Peak1863, MACS-Peak1864	chr14	74862959, 74867574	74864031, 74868300	1073, 727
ENSG00000119650	IFT43	intraflagellar transport 43	chr14	75902136	76084585	+	1	MACS-Peak1873	chr14	75978769	75979609	841
ENSG00000119682	AREL1	apoptosis resistant E3 ubiquitin protein ligase 1	chr14	74653437	74713115	-	1	MACS-Peak1861	chr14	74684277	74685124	848
ENSG00000119699	TGFB3	transforming growth factor beta 3	chr14	75958099	75982991	-	1	MACS-Peak1873	chr14	75978769	75979609	841
ENSG00000119714	GPR68	G protein-coupled receptor 68	chr14	91232532	91253925	-	1	MACS-Peak1901	chr14	91243529	91243899	371
ENSG00000119771	KLHL29	kelch like family member 29	chr2	23385217	23708611	+	1	MACS-Peak3268	chr2	23614531	23615356	826
ENSG00000119772	DNMT3A	DNA methyltransferase 3 alpha	chr2	25227855	25342590	-	2	MACS-Peak3271, MACS-Peak3272	chr2	25301342, 25342386	25302178, 25343197	837, 812
ENSG00000119899	SLC17A5	solute carrier family 17 member 5	chr6	73593379	73654155	-	1	MACS-Peak5247	chr6	73653766	73654763	998
ENSG00000119912	IDE	insulin degrading enzyme	chr10	92451684	92574076	-	1	MACS-Peak865	chr10	92573719	92575036	1318
ENSG00000119950	MXI1	MAX interactor 1, dimerization protein	chr10	110207605	110287365	+	1	MACS-Peak921	chr10	110273262	110274121	860
ENSG00000119979	DENND10	DENN domain containing 10	chr10	119104086	119137984	+	1	MACS-Peak939	chr10	119113819	119114989	1171
ENSG00000119986	AVPI1	arginine vasopressin induced 1	chr10	97677424	97687323	-	1	MACS-Peak881	chr10	97678375	97679129	755
ENSG00000120029	ARMH3	armadillo like helical domain containing 3	chr10	101845599	102056193	-	1	MACS-Peak893	chr10	101847910	101849781	1872
ENSG00000120055	C10orf95	chromosome 10 open reading frame 95	chr10	102449837	102451543	-	1	MACS-Peak895	chr10	102452345	102453396	1052
ENSG00000120071	KANSL1	KAT8 regulatory NSL complex subunit 1	chr17	46029916	46225374	-	1	MACS-Peak2570	chr17	46179427	46180002	576
ENSG00000120159	CAAP1	caspase activity and apoptosis inhibitor 1	chr9	26840685	26892804	-	1	MACS-Peak6010	chr9	26892433	26893025	593
ENSG00000120262	CCDC170	coiled-coil domain containing 170	chr6	151494030	151621193	+	1	MACS-Peak5365	chr6	151550976	151551915	940
ENSG00000120306	CYSTM1	cysteine rich transmembrane module containing 1	chr5	140174642	140282052	+	2	MACS-Peak4961, MACS-Peak4962	chr5	140214630, 140251425	140215350, 140251865	721, 441
ENSG00000120437	ACAT2	acetyl-CoA acetyltransferase 2	chr6	159760328	159779055	+	1	MACS-Peak5382	chr6	159767618	159768191	574
ENSG00000120526	NUDCD1	NudC domain containing 1	chr8	109240919	109334385	-	1	MACS-Peak5882	chr8	109251739	109252749	1011
ENSG00000120549	KIAA1217	KIAA1217	chr10	23694746	24547848	+	2	MACS-Peak672, MACS-Peak673	chr10	23870915, 24440932	23871952, 24441500	1038, 569
ENSG00000120656	TAF12	TATA-box binding protein associated factor 12	chr1	28589323	28643085	-	1	MACS-Peak135	chr1	28590000	28590604	605
ENSG00000120658	ENOX1	ecto-NOX disulfide-thiol exchanger 1	chr13	43213518	43786908	-	1	MACS-Peak1633	chr13	43374639	43375135	497
ENSG00000120725	SIL1	SIL1 nucleotide exchange factor	chr5	138946720	139293557	-	1	MACS-Peak4953	chr5	139262436	139263069	634
ENSG00000120820	GLT8D2	glycosyltransferase 8 domain containing 2	chr12	103988984	104064183	-	1	MACS-Peak1502	chr12	104050007	104050651	645
ENSG00000120889	TNFRSF10B	TNF receptor superfamily member 10b	chr8	23020133	23069179	-	1	MACS-Peak5761	chr8	23067456	23069534	2079
ENSG00000120899	PTK2B	protein tyrosine kinase 2 beta	chr8	27311482	27459391	+	3	MACS-Peak5768, MACS-Peak5769, MACS-Peak5770	chr8	27326180, 27366440, 27378497	27327190, 27367109, 27379381	1011, 670, 885
ENSG00000120949	TNFRSF8	TNF receptor superfamily member 8	chr1	12063377	12144207	+	4	MACS-Peak55, MACS-Peak56, MACS-Peak57, MACS-Peak58	chr1	12069534, 12087388, 12132843, 12142374	12070486, 12089186, 12133730, 12144476	953, 1799, 888, 2103
ENSG00000121067	SPOP	speckle type BTB/POZ protein	chr17	49598884	49678234	-	1	MACS-Peak2599	chr17	49616542	49617434	893
ENSG00000121210	TMEM131L	transmembrane 131 like	chr4	153466346	153636711	+	3	MACS-Peak4752, MACS-Peak4753, MACS-Peak4754	chr4	153487588, 153520657, 153521988	153489524, 153521530, 153522714	1937, 874, 727
ENSG00000121281	ADCY7	adenylate cyclase 7	chr16	50246137	50318135	+	3	MACS-Peak2277, MACS-Peak2278, MACS-Peak2279	chr16	50266185, 50281493, 50313331	50267272, 50282739, 50314411	1088, 1247, 1081
ENSG00000121380	BCL2L14	BCL2 like 14	chr12	12049844	12211084	+	1	MACS-Peak1372	chr12	12172099	12172685	587
ENSG00000121446	RGSL1	regulator of G protein signaling like 1	chr1	182409192	182560599	+	1	MACS-Peak444	chr1	182484249	182485387	1139
ENSG00000121690	DEPDC7	DEP domain containing 7	chr11	33015864	33033582	+	1	MACS-Peak1048	chr11	33016143	33016601	459
ENSG00000121858	TNFSF10	TNF superfamily member 10	chr3	172505508	172523507	-	1	MACS-Peak4429	chr3	172512022	172513165	1144
ENSG00000121892	PDS5A	PDS5 cohesin associated factor A	chr4	39822863	39977956	-	1	MACS-Peak4609	chr4	39883801	39884372	572
ENSG00000121898	CPXM2	carboxypeptidase X, M14 family member 2	chr10	123706207	123940267	-	1	MACS-Peak950	chr10	123772281	123773809	1529
ENSG00000121933	TMIGD3	transmembrane and immunoglobulin domain containing 3	chr1	111483348	111563962	-	2	MACS-Peak307, MACS-Peak308	chr1	111507242, 111515987	111508109, 111517116	868, 1130
ENSG00000121964	GTDC1	glycosyltransferase like domain containing 1	chr2	143938068	144332568	-	1	MACS-Peak3542	chr2	143942326	143943176	851
ENSG00000122025	FLT3	fms related tyrosine kinase 3	chr13	28003274	28100592	-	1	MACS-Peak1612	chr13	28031261	28031981	721
ENSG00000122121	XPNPEP2	X-prolyl aminopeptidase 2	chrX	129738974	129769538	+	1	MACS-Peak6346	chrX	129769272	129770088	817
ENSG00000122122	SASH3	SAM and SH3 domain containing 3	chrX	129779979	129795201	+	3	MACS-Peak6347, MACS-Peak6348, MACS-Peak6349	chrX	129777211, 129781085, 129785618	129777890, 129781719, 129786784	680, 635, 1167
ENSG00000122223	CD244	CD244 molecule	chr1	160830160	160862855	-	2	MACS-Peak405, MACS-Peak406	chr1	160837442, 160861988	160838358, 160863373	917, 1386
ENSG00000122224	LY9	lymphocyte antigen 9	chr1	160796074	160828261	+	1	MACS-Peak404	chr1	160795721	160796447	727
ENSG00000122335	SERAC1	serine active site containing 1	chr6	158109515	158168270	-	1	MACS-Peak5379	chr6	158168736	158169255	520
ENSG00000122359	ANXA11	annexin A11	chr10	80150889	80205572	-	1	MACS-Peak840	chr10	80186259	80189192	2934
ENSG00000122367	LDB3	LIM domain binding 3	chr10	86668449	86736068	+	1	MACS-Peak853	chr10	86699730	86700876	1147
ENSG00000122432	SPATA1	spermatogenesis associated 1	chr1	84506291	84566194	+	1	MACS-Peak258	chr1	84506150	84507114	965
ENSG00000122483	CCDC18	coiled-coil domain containing 18	chr1	93179919	93278730	+	1	MACS-Peak273	chr1	93262558	93263167	610
ENSG00000122515	ZMIZ2	zinc finger MIZ-type containing 2	chr7	44748581	44769881	+	1	MACS-Peak5523	chr7	44750538	44751819	1282
ENSG00000122547	EEPD1	endonuclease/exonuclease/phosphatase family domain containing 1	chr7	36153149	36301543	+	2	MACS-Peak5496, MACS-Peak5497	chr7	36191857, 36283280	36192620, 36284307	764, 1028
ENSG00000122550	KLHL7	kelch like family member 7	chr7	23105758	23177914	+	1	MACS-Peak5476	chr7	23175843	23176695	853
ENSG00000122642	FKBP9	FKBP prolyl isomerase 9	chr7	32957404	33006931	+	1	MACS-Peak5495	chr7	32992027	32992819	793
ENSG00000122644	ARL4A	ADP ribosylation factor like GTPase 4A	chr7	12686856	12690934	+	1	MACS-Peak5468	chr7	12686405	12686751	347
ENSG00000122694	GLIPR2	GLI pathogenesis related 2	chr9	36136536	36163913	+	1	MACS-Peak6024	chr9	36150502	36152509	2008
ENSG00000122778	KIAA1549	KIAA1549	chr7	138831381	138981318	-	1	MACS-Peak5670	chr7	138951159	138951725	567
ENSG00000122787	AKR1D1	aldo-keto reductase family 1 member D1	chr7	138002324	138117986	+	1	MACS-Peak5667	chr7	138000018	138000637	620
ENSG00000122861	PLAU	plasminogen activator, urokinase	chr10	73909177	73917497	+	1	MACS-Peak811	chr10	73907495	73908611	1117
ENSG00000122877	EGR2	early growth response 2	chr10	62811996	62919900	-	1	MACS-Peak766	chr10	62852757	62853620	864
ENSG00000122986	HVCN1	hydrogen voltage gated channel 1	chr12	110627841	110704950	-	1	MACS-Peak1524	chr12	110661189	110662013	825
ENSG00000123104	ITPR2	inositol 1,4,5-trisphosphate receptor type 2	chr12	26336515	26833198	-	2	MACS-Peak1391, MACS-Peak1392	chr12	26340350, 26341708	26341424, 26342326	1075, 619
ENSG00000123143	PKN1	protein kinase N1	chr19	14433053	14471867	+	1	MACS-Peak3054	chr19	14471737	14472717	981
ENSG00000123146	ADGRE5	adhesion G protein-coupled receptor E5	chr19	14380501	14408725	+	1	MACS-Peak3053	chr19	14383682	14384655	974
ENSG00000123159	GIPC1	GIPC PDZ domain containing family member 1	chr19	14477760	14496149	-	1	MACS-Peak3055	chr19	14479327	14480237	911
ENSG00000123213	NLN	neurolysin	chr5	65722196	65871725	+	1	MACS-Peak4870	chr5	65825869	65826615	747
ENSG00000123243	ITIH5	inter-alpha-trypsin inhibitor heavy chain 5	chr10	7559270	7666998	-	1	MACS-Peak637	chr10	7572326	7573061	736
ENSG00000123268	ATF1	activating transcription factor 1	chr12	50763710	50821122	+	1	MACS-Peak1418	chr12	50763391	50764095	705
ENSG00000123358	NR4A1	nuclear receptor subfamily 4 group A member 1	chr12	52022832	52059507	+	1	MACS-Peak1423	chr12	52025681	52026204	524
ENSG00000123384	LRP1	LDL receptor related protein 1	chr12	57128493	57213351	+	1	MACS-Peak1444	chr12	57157672	57158819	1148
ENSG00000123405	NFE2	nuclear factor, erythroid 2	chr12	54292111	54301121	-	1	MACS-Peak1438	chr12	54303791	54304986	1196
ENSG00000123407	HOXC12	homeobox C12	chr12	53954834	53958956	+	1	MACS-Peak1436	chr12	53956556	53957303	748
ENSG00000123473	STIL	STIL centriolar assembly protein	chr1	47250139	47314147	-	1	MACS-Peak213	chr1	47313711	47314448	738
ENSG00000123643	SLC36A1	solute carrier family 36 member 1	chr5	151437046	151492381	+	1	MACS-Peak4991	chr5	151483084	151483961	878
ENSG00000123810	B9D2	B9 domain containing 2	chr19	41354421	41364173	-	1	MACS-Peak3136	chr19	41353950	41355125	1176
ENSG00000123836	PFKFB2	6-phosphofructo-2-kinase/fructose-2,6-biphosphatase 2	chr1	207034366	207081024	+	1	MACS-Peak515	chr1	207070560	207071405	846
ENSG00000123908	AGO2	argonaute RISC catalytic component 2	chr8	140520156	140635619	-	3	MACS-Peak5942, MACS-Peak5943, MACS-Peak5944	chr8	140541681, 140573457, 140597713	140542424, 140575303, 140599539	744, 1847, 1827
ENSG00000124126	PREX1	phosphatidylinositol-3,4,5-trisphosphate dependent Rac exchange factor 1	chr20	48624252	48827883	-	5	MACS-Peak3780, MACS-Peak3781, MACS-Peak3782, MACS-Peak3783, MACS-Peak3784	chr20	48719012, 48734747, 48738100, 48772002, 48787764	48719815, 48735848, 48739180, 48773132, 48788405	804, 1102, 1081, 1131, 642
ENSG00000124151	NCOA3	nuclear receptor coactivator 3	chr20	47501902	47656877	+	1	MACS-Peak3776	chr20	47501534	47502463	930
ENSG00000124177	CHD6	chromodomain helicase DNA binding protein 6	chr20	41402101	41618494	-	1	MACS-Peak3763	chr20	41408262	41409642	1381
ENSG00000124181	PLCG1	phospholipase C gamma 1	chr20	41136960	41196801	+	2	MACS-Peak3760, MACS-Peak3761	chr20	41142820, 41154180	41143527, 41155149	708, 970
ENSG00000124191	TOX2	TOX high mobility group box family member 2	chr20	43914864	44069616	+	2	MACS-Peak3765, MACS-Peak3766	chr20	43939167, 43949724	43939755, 43950757	589, 1034
ENSG00000124208	TMEM189-UBE2V1	TMEM189-UBE2V1 readthrough	chr20	50081124	50153637	-	1	MACS-Peak3789	chr20	50109750	50110873	1124
ENSG00000124209	RAB22A	RAB22A, member RAS oncogene family	chr20	58309696	58367507	+	1	MACS-Peak3813	chr20	58306187	58307355	1169
ENSG00000124224	PPP4R1L	protein phosphatase 4 regulatory subunit 1 like (pseudogene)	chr20	58228940	58309439	-	1	MACS-Peak3813	chr20	58306187	58307355	1169
ENSG00000124228	DDX27	DEAD-box helicase 27	chr20	49219295	49244077	+	1	MACS-Peak3786	chr20	49230486	49231364	879
ENSG00000124313	IQSEC2	IQ motif and Sec7 domain ArfGEF 2	chrX	53232876	53321324	-	2	MACS-Peak6304, MACS-Peak6305	chrX	53262770, 53287169	53263611, 53288051	842, 883
ENSG00000124406	ATP8A1	ATPase phospholipid transporting 8A1	chr4	42408373	42657105	-	1	MACS-Peak4615	chr4	42656106	42657047	942
ENSG00000124491	F13A1	coagulation factor XIII A chain	chr6	6144085	6321013	-	1	MACS-Peak5083	chr6	6184041	6184620	580
ENSG00000124496	TRERF1	transcriptional regulating factor 1	chr6	42224931	42452051	-	3	MACS-Peak5198, MACS-Peak5199, MACS-Peak5200	chr6	42279203, 42428973, 42452791	42279904, 42429572, 42453713	702, 600, 923
ENSG00000124614	RPS10	ribosomal protein S10	chr6	34417454	34426125	-	1	MACS-Peak5159	chr6	34425943	34426576	634
ENSG00000124659	TBCC	tubulin folding cofactor C	chr6	42744481	42746096	-	1	MACS-Peak5201	chr6	42746186	42747581	1396
ENSG00000124721	DNAH8	dynein axonemal heavy chain 8	chr6	38715341	39030529	+	1	MACS-Peak5183	chr6	38713680	38714406	727
ENSG00000124731	TREM1	triggering receptor expressed on myeloid cells 1	chr6	41267926	41286719	-	1	MACS-Peak5185	chr6	41271772	41272678	907
ENSG00000124772	CPNE5	copine 5	chr6	36740775	36840002	-	1	MACS-Peak5174	chr6	36827115	36828275	1161
ENSG00000124782	RREB1	ras responsive element binding protein 1	chr6	7107597	7251980	+	1	MACS-Peak5088	chr6	7154431	7155297	867
ENSG00000124786	SLC35B3	solute carrier family 35 member B3	chr6	8413068	8435483	-	1	MACS-Peak5091	chr6	8434947	8435935	989
ENSG00000124789	NUP153	nucleoporin 153	chr6	17615035	17706834	-	1	MACS-Peak5120	chr6	17705596	17706406	811
ENSG00000124942	AHNAK	AHNAK nucleoprotein	chr11	62433542	62556235	-	1	MACS-Peak1118	chr11	62555264	62557476	2213
ENSG00000125089	SH3TC1	SH3 domain and tetratricopeptide repeats 1	chr4	8182072	8241803	+	4	MACS-Peak4554, MACS-Peak4555, MACS-Peak4556, MACS-Peak4557	chr4	8198378, 8201101, 8205741, 8224625	8199693, 8202072, 8206623, 8225823	1316, 972, 883, 1199
ENSG00000125124	BBS2	Bardet-Biedl syndrome 2	chr16	56466836	56520283	-	1	MACS-Peak2286	chr16	56519406	56520475	1070
ENSG00000125149	C16orf70	chromosome 16 open reading frame 70	chr16	67109958	67148539	+	1	MACS-Peak2314	chr16	67110331	67111193	863
ENSG00000125257	ABCC4	ATP binding cassette subfamily C member 4	chr13	95019829	95301446	-	1	MACS-Peak1691	chr13	95262586	95263169	584
ENSG00000125266	EFNB2	ephrin B2	chr13	106489731	106535114	-	1	MACS-Peak1709	chr13	106493228	106494040	813
ENSG00000125337	KIF25	kinesin family member 25	chr6	167996241	168045089	+	1	MACS-Peak5395	chr6	168007259	168008139	881
ENSG00000125386	FAM193A	family with sequence similarity 193 member A	chr4	2536631	2732565	+	2	MACS-Peak4524, MACS-Peak4525	chr4	2535124, 2592618	2535994, 2593397	871, 780
ENSG00000125449	ARMC7	armadillo repeat containing 7	chr17	75109952	75130265	+	1	MACS-Peak2703	chr17	75116331	75117397	1067
ENSG00000125485	DDX31	DEAD-box helicase 31	chr9	132592997	132670401	-	1	MACS-Peak6218	chr9	132596740	132597812	1073
ENSG00000125510	OPRL1	opioid related nociceptin receptor 1	chr20	64080173	64100643	+	2	MACS-Peak3836, MACS-Peak3837	chr20	64076222, 64082080	64078930, 64082995	2709, 916
ENSG00000125618	PAX8	paired box 8	chr2	113215997	113278950	-	1	MACS-Peak3500	chr2	113217209	113218625	1417
ENSG00000125637	PSD4	pleckstrin and Sec7 domain containing 4	chr2	113157325	113209396	+	2	MACS-Peak3498, MACS-Peak3499	chr2	113173312, 113175001	113174919, 113175764	1608, 764
ENSG00000125730	C3	complement C3	chr19	6677704	6730562	-	1	MACS-Peak2992	chr19	6728024	6728972	949
ENSG00000125753	VASP	vasodilator stimulated phosphoprotein	chr19	45506579	45526983	+	1	MACS-Peak3162	chr19	45516013	45516947	935
ENSG00000125810	CD93	CD93 molecule	chr20	23079349	23086340	-	1	MACS-Peak3702	chr20	23085033	23086201	1169
ENSG00000125812	GZF1	GDNF inducible zinc finger protein 1	chr20	23362182	23373063	+	1	MACS-Peak3706	chr20	23361317	23362169	853
ENSG00000125818	PSMF1	proteasome inhibitor subunit 1	chr20	1113263	1189415	+	1	MACS-Peak3649	chr20	1149650	1150174	525
ENSG00000125821	DTD1	D-aminoacyl-tRNA deacylase 1	chr20	18567453	18763917	+	1	MACS-Peak3691	chr20	18611346	18611841	496
ENSG00000125834	STK35	serine/threonine kinase 35	chr20	2101611	2177038	+	1	MACS-Peak3657	chr20	2107059	2107744	686
ENSG00000125851	PCSK2	proprotein convertase subtilisin/kexin type 2	chr20	17226107	17484578	+	1	MACS-Peak3687	chr20	17262810	17263173	364
ENSG00000125875	TBC1D20	TBC1 domain family member 20	chr20	435480	462553	-	1	MACS-Peak3643	chr20	437862	439418	1557
ENSG00000125877	ITPA	inosine triphosphatase	chr20	3208868	3223870	+	1	MACS-Peak3661	chr20	3222749	3223889	1141
ENSG00000125885	MCM8	minichromosome maintenance 8 homologous recombination repair factor	chr20	5950652	5998977	+	1	MACS-Peak3675	chr20	5950077	5951014	938
ENSG00000125910	S1PR4	sphingosine-1-phosphate receptor 4	chr19	3172346	3180332	+	1	MACS-Peak2970	chr19	3179970	3180905	936
ENSG00000125912	NCLN	nicalin	chr19	3185563	3209575	+	1	MACS-Peak2971	chr19	3193284	3194473	1190
ENSG00000125945	ZNF436	zinc finger protein 436	chr1	23359448	23369442	-	1	MACS-Peak93	chr1	23368534	23370176	1643
ENSG00000125952	MAX	MYC associated factor X	chr14	65006174	65102695	-	2	MACS-Peak1827, MACS-Peak1828	chr14	65044276, 65054246	65045290, 65055396	1015, 1151
ENSG00000125954	CHURC1-FNTB	CHURC1-FNTB readthrough	chr14	64914485	65061803	+	2	MACS-Peak1827, MACS-Peak1828	chr14	65044276, 65054246	65045290, 65055396	1015, 1151
ENSG00000125968	ID1	inhibitor of DNA binding 1, HLH protein	chr20	31605283	31606515	+	1	MACS-Peak3716	chr20	31602610	31603550	941
ENSG00000125970	RALY	RALY heterogeneous nuclear ribonucleoprotein	chr20	33993646	34108308	+	1	MACS-Peak3732	chr20	34068970	34069605	636
ENSG00000126001	CEP250	centrosomal protein 250	chr20	35455164	35519280	+	1	MACS-Peak3736	chr20	35490691	35491581	891
ENSG00000126091	ST3GAL3	ST3 beta-galactoside alpha-2,3-sialyltransferase 3	chr1	43705824	43931165	+	2	MACS-Peak198, MACS-Peak199	chr1	43853062, 43919710	43854059, 43920596	998, 887
ENSG00000126106	TMEM53	transmembrane protein 53	chr1	44635238	44674555	-	2	MACS-Peak202, MACS-Peak203	chr1	44664625, 44671880	44665430, 44672973	806, 1094
ENSG00000126214	KLC1	kinesin light chain 1	chr14	103561896	103714249	+	1	MACS-Peak1946	chr14	103606744	103608311	1568
ENSG00000126217	MCF2L	MCF.2 cell line derived transforming sequence like	chr13	112894378	113099739	+	3	MACS-Peak1732, MACS-Peak1733, MACS-Peak1734	chr13	112929265, 113001107, 113005131	112930227, 113001772, 113006225	963, 666, 1095
ENSG00000126264	HCST	hematopoietic cell signal transducer	chr19	35902480	35904377	+	2	MACS-Peak3112, MACS-Peak3113	chr19	35901587, 35903216	35903143, 35904198	1557, 983
ENSG00000126351	THRA	thyroid hormone receptor alpha	chr17	40058290	40093867	+	1	MACS-Peak2539	chr17	40063083	40064029	947
ENSG00000126391	FRMD8	FERM domain containing 8	chr11	65386599	65413525	+	1	MACS-Peak1146	chr11	65403180	65404713	1534
ENSG00000126602	TRAP1	TNF receptor associated protein 1	chr16	3651639	3717597	-	1	MACS-Peak2201	chr16	3698681	3699570	890
ENSG00000126698	DNAJC8	DnaJ heat shock protein family (Hsp40) member C8	chr1	28199456	28233025	-	1	MACS-Peak134	chr1	28199320	28199982	663
ENSG00000126705	AHDC1	AT-hook DNA binding motif containing 1	chr1	27534035	27604431	-	3	MACS-Peak126, MACS-Peak127, MACS-Peak128	chr1	27594773, 27601389, 27606982	27596934, 27602715, 27607870	2162, 1327, 889
ENSG00000126746	ZNF384	zinc finger protein 384	chr12	6666477	6689572	-	1	MACS-Peak1349	chr12	6688531	6689429	899
ENSG00000126804	ZBTB1	zinc finger and BTB domain containing 1	chr14	64503712	64533690	+	1	MACS-Peak1823	chr14	64503625	64504529	905
ENSG00000126822	PLEKHG3	pleckstrin homology and RhoGEF domain containing G3	chr14	64704102	64750247	+	2	MACS-Peak1825, MACS-Peak1826	chr14	64708333, 64722546	64709269, 64723433	937, 888
ENSG00000126882	FAM78A	family with sequence similarity 78 member A	chr9	131258076	131276547	-	1	MACS-Peak6207	chr9	131273629	131274513	885
ENSG00000126934	MAP2K2	mitogen-activated protein kinase kinase 2	chr19	4090321	4124129	-	2	MACS-Peak2975, MACS-Peak2976	chr19	4104525, 4108457	4105567, 4109849	1043, 1393
ENSG00000126970	ZC4H2	zinc finger C4H2-type containing	chrX	64915802	65034713	-	1	MACS-Peak6314	chrX	65034385	65035491	1107
ENSG00000127124	HIVEP3	HIVEP zinc finger 3	chr1	41506365	42035925	-	8	MACS-Peak186, MACS-Peak187, MACS-Peak188, MACS-Peak189, MACS-Peak190, MACS-Peak191, MACS-Peak192, MACS-Peak193	chr1	41573536, 41580388, 41683476, 41738571, 41740314, 41751137, 41771282, 41802757	41574432, 41581923, 41684786, 41740174, 41741288, 41751964, 41771917, 41803960	897, 1536, 1311, 1604, 975, 828, 636, 1204
ENSG00000127220	ABHD8	abhydrolase domain containing 8	chr19	17292131	17310236	-	1	MACS-Peak3073	chr19	17304954	17306298	1345
ENSG00000127241	MASP1	mannan binding lectin serine peptidase 1	chr3	187217285	187292022	-	1	MACS-Peak4462	chr3	187264779	187265366	588
ENSG00000127249	ATP13A4	ATPase 13A4	chr3	193402077	193593111	-	1	MACS-Peak4469	chr3	193509457	193510315	859
ENSG00000127252	PLAAT1	phospholipase A and acyltransferase 1	chr3	193241125	193277738	+	1	MACS-Peak4467	chr3	193269219	193269930	712
ENSG00000127324	TSPAN8	tetraspanin 8	chr12	71125085	71441898	-	1	MACS-Peak1468	chr12	71440698	71441381	684
ENSG00000127399	LRRC61	leucine rich repeat containing 61	chr7	150322639	150338150	+	1	MACS-Peak5687	chr7	150325019	150325857	839
ENSG00000127418	FGFRL1	fibroblast growth factor receptor like 1	chr4	1009936	1026897	+	2	MACS-Peak4512, MACS-Peak4513	chr4	1010290, 1025379	1011159, 1025984	870, 606
ENSG00000127472	PLA2G5	phospholipase A2 group V	chr1	20028179	20091190	+	1	MACS-Peak82	chr1	20080902	20081449	548
ENSG00000127481	UBR4	ubiquitin protein ligase E3 component n-recognin 4	chr1	19074506	19210276	-	2	MACS-Peak77, MACS-Peak78	chr1	19123685, 19179725	19124683, 19180306	999, 582
ENSG00000127507	ADGRE2	adhesion G protein-coupled receptor E2	chr19	14732393	14778541	-	1	MACS-Peak3057	chr19	14775412	14777391	1980
ENSG00000127533	F2RL3	F2R like thrombin or trypsin receptor 3	chr19	16888860	16892606	+	1	MACS-Peak3068	chr19	16888413	16889516	1104
ENSG00000127603	MACF1	microtubule actin crosslinking factor 1	chr1	39081316	39487177	+	1	MACS-Peak179	chr1	39398398	39399243	846
ENSG00000127663	KDM4B	lysine demethylase 4B	chr19	4969113	5153595	+	2	MACS-Peak2984, MACS-Peak2985	chr19	5121648, 5139053	5122550, 5140161	903, 1109
ENSG00000127780	OR1E2	olfactory receptor family 1 subfamily E member 2	chr17	3432870	3433841	-	1	MACS-Peak2443	chr17	3433002	3433873	872
ENSG00000127838	PNKD	PNKD metallo-beta-lactamase domain containing	chr2	218270392	218346793	+	1	MACS-Peak3614	chr2	218290724	218291240	517
ENSG00000127946	HIP1	huntingtin interacting protein 1	chr7	75533300	75738962	-	1	MACS-Peak5582	chr7	75617239	75618633	1395
ENSG00000127947	PTPN12	protein tyrosine phosphatase non-receptor type 12	chr7	77537275	77640071	+	2	MACS-Peak5595, MACS-Peak5596	chr7	77536436, 77537176	77537080, 77537776	645, 601
ENSG00000127948	POR	cytochrome p450 oxidoreductase	chr7	75899200	75986855	+	1	MACS-Peak5584	chr7	75971723	75972632	910
ENSG00000128052	KDR	kinase insert domain receptor	chr4	55078477	55125589	-	1	MACS-Peak4639	chr4	55125942	55126934	993
ENSG00000128268	MGAT3	beta-1,4-mannosyl-glycoprotein 4-beta-N-acetylglucosaminyltransferase	chr22	39457344	39492194	+	1	MACS-Peak4059	chr22	39471615	39472418	804
ENSG00000128271	ADORA2A	adenosine A2a receptor	chr22	24417879	24442360	+	2	MACS-Peak3986, MACS-Peak3987	chr22	24427125, 24433738	24428473, 24435362	1349, 1625
ENSG00000128283	CDC42EP1	CDC42 effector protein 1	chr22	37560447	37569405	+	1	MACS-Peak4036	chr22	37566936	37567927	992
ENSG00000128294	TPST2	tyrosylprotein sulfotransferase 2	chr22	26521983	26596717	-	2	MACS-Peak3995, MACS-Peak3996	chr22	26578870, 26592217	26580158, 26593115	1289, 899
ENSG00000128340	RAC2	Rac family small GTPase 2	chr22	37225261	37244448	-	3	MACS-Peak4025, MACS-Peak4026, MACS-Peak4027	chr22	37228087, 37229744, 37243565	37229013, 37230625, 37245366	927, 882, 1802
ENSG00000128487	SPECC1	sperm antigen with calponin homology and coiled-coil domains 1	chr17	20009344	20319026	+	1	MACS-Peak2489	chr17	20073371	20073963	593
ENSG00000128512	DOCK4	dedicator of cytokinesis 4	chr7	111726110	112206411	-	2	MACS-Peak5637, MACS-Peak5638	chr7	112080722, 112102989	112081665, 112103931	944, 943
ENSG00000128536	CDHR3	cadherin related family member 3	chr7	105876796	106033773	+	2	MACS-Peak5631, MACS-Peak5632	chr7	106018276, 106022277	106019212, 106022887	937, 611
ENSG00000128567	PODXL	podocalyxin like	chr7	131500262	131558217	-	1	MACS-Peak5658	chr7	131501469	131502055	587
ENSG00000128585	MKLN1	muskelin 1	chr7	131110096	131496636	+	1	MACS-Peak5657	chr7	131231169	131232056	888
ENSG00000128604	IRF5	interferon regulatory factor 5	chr7	128937612	128950035	+	1	MACS-Peak5649	chr7	128948650	128949602	953
ENSG00000128641	MYO1B	myosin IB	chr2	191245185	191425389	+	2	MACS-Peak3586, MACS-Peak3587	chr2	191321795, 191363104	191322360, 191363907	566, 804
ENSG00000128654	MTX2	metaxin 2	chr2	176269395	176338025	+	1	MACS-Peak3578	chr2	176269271	176270220	950
ENSG00000128791	TWSG1	twisted gastrulation BMP signaling modulator 1	chr18	9334767	9402420	+	1	MACS-Peak2805	chr18	9368106	9368939	834
ENSG00000128805	ARHGAP22	Rho GTPase activating protein 22	chr10	48446034	48656265	-	4	MACS-Peak741, MACS-Peak742, MACS-Peak743, MACS-Peak744	chr10	48456067, 48492707, 48511399, 48633719	48457387, 48494519, 48512543, 48635077	1321, 1813, 1145, 1359
ENSG00000128815	WDFY4	WDFY family member 4	chr10	48684876	48982956	+	2	MACS-Peak746, MACS-Peak747	chr10	48684031, 48759063	48685638, 48759570	1608, 508
ENSG00000128886	ELL3	elongation factor for RNA polymerase II 3	chr15	43772600	43777543	-	1	MACS-Peak1988	chr15	43776949	43778127	1179
ENSG00000128915	ICE2	interactor of little elongation complex ELL subunit 2	chr15	60419609	60479160	-	1	MACS-Peak2011	chr15	60478754	60479553	800
ENSG00000128918	ALDH1A2	aldehyde dehydrogenase 1 family member A2	chr15	57953424	58497866	-	3	MACS-Peak2005, MACS-Peak2006, MACS-Peak2007	chr15	58331462, 58454121, 58474581	58332674, 58455108, 58476126	1213, 988, 1546
ENSG00000128973	CLN6	CLN6 transmembrane ER protein	chr15	68206992	68257211	-	1	MACS-Peak2042	chr15	68224594	68225227	634
ENSG00000129038	LOXL1	lysyl oxidase like 1	chr15	73925989	73952137	+	1	MACS-Peak2071	chr15	73951038	73951587	550
ENSG00000129055	ANAPC13	anaphase promoting complex subunit 13	chr3	134477706	134486716	-	1	MACS-Peak4384	chr3	134485606	134486833	1228
ENSG00000129071	MBD4	methyl-CpG binding domain 4, DNA glycosylase	chr3	129430944	129440179	-	1	MACS-Peak4369	chr3	129431729	129432550	822
ENSG00000129116	PALLD	palladin, cytoskeletal associated protein	chr4	168497066	168928457	+	1	MACS-Peak4760	chr4	168880970	168882018	1049
ENSG00000129292	PHF20L1	PHD finger protein 20 like 1	chr8	132775358	132848807	+	1	MACS-Peak5919	chr8	132833489	132834421	933
ENSG00000129295	LRRC6	leucine rich repeat containing 6	chr8	132571953	132675617	-	1	MACS-Peak5917	chr8	132673285	132674339	1055
ENSG00000129347	KRI1	KRI1 homolog	chr19	10553078	10566037	-	2	MACS-Peak3021, MACS-Peak3022	chr19	10553314, 10565298	10554738, 10567318	1425, 2021
ENSG00000129355	CDKN2D	cyclin dependent kinase inhibitor 2D	chr19	10566462	10569059	-	1	MACS-Peak3022	chr19	10565298	10567318	2021
ENSG00000129450	SIGLEC9	sialic acid binding Ig like lectin 9	chr19	51124908	51136651	+	1	MACS-Peak3189	chr19	51132114	51132789	676
ENSG00000129596	CDO1	cysteine dioxygenase type 1	chr5	115804733	115816954	-	1	MACS-Peak4923	chr5	115815977	115816751	775
ENSG00000129636	ITFG1	integrin alpha FG-GAP repeat containing 1	chr16	47154387	47464149	-	1	MACS-Peak2274	chr16	47391796	47392813	1018
ENSG00000129657	SEC14L1	SEC14 like lipid binding 1	chr17	77086716	77217101	+	3	MACS-Peak2721, MACS-Peak2722, MACS-Peak2723	chr17	77083174, 77085531, 77139884	77085213, 77087059, 77141115	2040, 1529, 1232
ENSG00000129667	RHBDF2	rhomboid 5 homolog 2	chr17	76470891	76501790	-	2	MACS-Peak2713, MACS-Peak2714	chr17	76491295, 76502079	76494534, 76503077	3240, 999
ENSG00000129675	ARHGEF6	Rac/Cdc42 guanine nucleotide exchange factor 6	chrX	136665547	136782088	-	1	MACS-Peak6355	chrX	136754377	136755193	817
ENSG00000129757	CDKN1C	cyclin dependent kinase inhibitor 1C	chr11	2883213	2885881	-	1	MACS-Peak1002	chr11	2888170	2889074	905
ENSG00000129951	PLPPR3	phospholipid phosphatase related 3	chr19	812488	821977	-	1	MACS-Peak2939	chr19	823456	824305	850
ENSG00000129993	CBFA2T3	CBFA2/RUNX1 partner transcriptional co-repressor 3	chr16	88874858	88977204	-	3	MACS-Peak2408, MACS-Peak2409, MACS-Peak2410	chr16	88957531, 88976525, 88977906	88958787, 88977846, 88979681	1257, 1322, 1776
ENSG00000130021	PUDP	pseudouridine 5'-phosphatase	chrX	7048920	7148190	-	1	MACS-Peak6257	chrX	7083997	7084518	522
ENSG00000130038	CRACR2A	calcium release activated channel regulator 2A	chr12	3606633	3764819	-	1	MACS-Peak1333	chr12	3727949	3729355	1407
ENSG00000130052	STARD8	StAR related lipid transfer domain containing 8	chrX	68647666	68725842	+	2	MACS-Peak6318, MACS-Peak6319	chrX	68697599, 68703478	68698259, 68704236	661, 759
ENSG00000130167	TSPAN16	tetraspanin 16	chr19	11296139	11326996	+	2	MACS-Peak3028, MACS-Peak3029	chr19	11317405, 11323646	11318101, 11325071	697, 1426
ENSG00000130177	CDC16	cell division cycle 16	chr13	114234887	114272723	+	1	MACS-Peak1743	chr13	114263481	114264090	610
ENSG00000130202	NECTIN2	nectin cell adhesion molecule 2	chr19	44846175	44889228	+	1	MACS-Peak3158	chr19	44856061	44857385	1325
ENSG00000130227	XPO7	exportin 7	chr8	21919671	22006585	+	1	MACS-Peak5755	chr8	21985054	21985802	749
ENSG00000130300	PLVAP	plasmalemma vesicle associated protein	chr19	17351448	17377350	-	1	MACS-Peak3074	chr19	17369682	17370653	972
ENSG00000130304	SLC27A1	solute carrier family 27 member 1	chr19	17468769	17506168	+	1	MACS-Peak3075	chr19	17499422	17500662	1241
ENSG00000130312	MRPL34	mitochondrial ribosomal protein L34	chr19	17292609	17306843	+	1	MACS-Peak3073	chr19	17304954	17306298	1345
ENSG00000130340	SNX9	sorting nexin 9	chr6	157700387	157945077	+	1	MACS-Peak5375	chr6	157814799	157815653	855
ENSG00000130402	ACTN4	actinin alpha 4	chr19	38647649	38731583	+	3	MACS-Peak3122, MACS-Peak3123, MACS-Peak3124	chr19	38669506, 38676311, 38692969	38670247, 38677139, 38694609	742, 829, 1641
ENSG00000130449	ZSWIM6	zinc finger SWIM-type containing 6	chr5	61332273	61546170	+	1	MACS-Peak4866	chr5	61408555	61409139	585
ENSG00000130475	FCHO1	FCH and mu domain containing endocytic adaptor 1	chr19	17747718	17788568	+	1	MACS-Peak3078	chr19	17750998	17752253	1256
ENSG00000130479	MAP1S	microtubule associated protein 1S	chr19	17719242	17734516	+	1	MACS-Peak3077	chr19	17721672	17722327	656
ENSG00000130513	GDF15	growth differentiation factor 15	chr19	18374731	18389176	+	1	MACS-Peak3087	chr19	18374121	18375040	920
ENSG00000130520	LSM4	LSM4 homolog, U6 small nuclear RNA and mRNA degradation associated	chr19	18306230	18323274	-	1	MACS-Peak3086	chr19	18317888	18319429	1542
ENSG00000130559	CAMSAP1	calmodulin regulated spectrin associated protein 1	chr9	135808487	135907228	-	1	MACS-Peak6232	chr9	135886373	135888244	1872
ENSG00000130560	UBAC1	UBA domain containing 1	chr9	135932969	135961380	-	1	MACS-Peak6233	chr9	135939169	135940100	932
ENSG00000130561	SAG	S-antigen visual arrestin	chr2	233307816	233347055	+	1	MACS-Peak3633	chr2	233331192	233331971	780
ENSG00000130589	HELZ2	helicase with zinc finger 2	chr20	63558086	63574239	-	1	MACS-Peak3832	chr20	63566246	63568971	2726
ENSG00000130590	SAMD10	sterile alpha motif domain containing 10	chr20	63974113	63980008	-	1	MACS-Peak3835	chr20	63977410	63979061	1652
ENSG00000130592	LSP1	lymphocyte specific protein 1	chr11	1852970	1892267	+	2	MACS-Peak995, MACS-Peak996	chr11	1852632, 1888813	1853476, 1889962	845, 1150
ENSG00000130638	ATXN10	ataxin 10	chr22	45671798	45845307	+	1	MACS-Peak4100	chr22	45754817	45755288	472
ENSG00000130640	TUBGCP2	tubulin gamma complex associated protein 2	chr10	133278630	133312337	-	2	MACS-Peak977, MACS-Peak978	chr10	133278366, 133279482	133279378, 133280517	1013, 1036
ENSG00000130649	CYP2E1	cytochrome P450 family 2 subfamily E member 1	chr10	133520406	133561220	+	2	MACS-Peak979, MACS-Peak980	chr10	133519935, 133528511	133520962, 133531257	1028, 2747
ENSG00000130653	PNPLA7	patatin like phospholipase domain containing 7	chr9	137459953	137550534	-	2	MACS-Peak6249, MACS-Peak6250	chr9	137461557, 137470765	137462574, 137471380	1018, 616
ENSG00000130669	PAK4	p21 (RAC1) activated kinase 4	chr19	39125770	39182816	+	1	MACS-Peak3126	chr19	39142637	39143054	418
ENSG00000130695	CEP85	centrosomal protein 85	chr1	26234153	26279038	+	2	MACS-Peak111, MACS-Peak112	chr1	26259714, 26278722	26260456, 26280968	743, 2247
ENSG00000130706	ADRM1	adhesion regulating molecule 1	chr20	62302093	62308862	+	1	MACS-Peak3821	chr20	62304719	62306640	1922
ENSG00000130723	PRRC2B	proline rich coiled-coil 2B	chr9	131394093	131500197	+	1	MACS-Peak6209	chr9	131409846	131410605	760
ENSG00000130734	ATG4D	autophagy related 4D cysteine peptidase	chr19	10543895	10553418	+	1	MACS-Peak3021	chr19	10553314	10554738	1425
ENSG00000130749	ZC3H4	zinc finger CCCH-type containing 4	chr19	47064187	47113752	-	2	MACS-Peak3174, MACS-Peak3175	chr19	47074398, 47094705	47075770, 47095330	1373, 626
ENSG00000130762	ARHGEF16	Rho guanine nucleotide exchange factor 16	chr1	3454426	3481113	+	1	MACS-Peak18	chr1	3452199	3452782	584
ENSG00000130810	PPAN	peter pan homolog	chr19	10106289	10111634	+	1	MACS-Peak3018	chr19	10111165	10113096	1932
ENSG00000130939	UBE4B	ubiquitination factor E4B	chr1	10032832	10181239	+	2	MACS-Peak47, MACS-Peak48	chr1	10065152, 10074126	10065763, 10075127	612, 1002
ENSG00000131061	ZNF341	zinc finger protein 341	chr20	33731657	33792269	+	1	MACS-Peak3731	chr20	33732342	33733022	681
ENSG00000131149	GSE1	Gse1 coiled-coil protein	chr16	85169525	85676204	+	10	MACS-Peak2374, MACS-Peak2375, MACS-Peak2376, MACS-Peak2377, MACS-Peak2378, MACS-Peak2379, MACS-Peak2380, MACS-Peak2381, MACS-Peak2382, MACS-Peak2383	chr16	85309521, 85327751, 85402852, 85524491, 85553532, 85567018, 85570680, 85571391, 85612207, 85615564	85310442, 85329258, 85403761, 85525585, 85554408, 85568083, 85571290, 85572801, 85613945, 85617209	922, 1508, 910, 1095, 877, 1066, 611, 1411, 1739, 1646
ENSG00000131187	F12	coagulation factor XII	chr5	177402140	177409576	-	1	MACS-Peak5037	chr5	177405391	177406487	1097
ENSG00000131196	NFATC1	nuclear factor of activated T cells 1	chr18	79395856	79529325	+	2	MACS-Peak2929, MACS-Peak2930	chr18	79406032, 79504352	79406713, 79507894	682, 3543
ENSG00000131236	CAP1	cyclase associated actin cytoskeleton regulatory protein 1	chr1	40040233	40072649	+	1	MACS-Peak181	chr1	40039536	40041014	1479
ENSG00000131242	RAB11FIP4	RAB11 family interacting protein 4	chr17	31391624	31538217	+	2	MACS-Peak2506, MACS-Peak2507	chr17	31432869, 31493032	31433931, 31493828	1063, 797
ENSG00000131323	TRAF3	TNF receptor associated factor 3	chr14	102777476	102911500	+	1	MACS-Peak1941	chr14	102825730	102826879	1150
ENSG00000131351	HAUS8	HAUS augmin like complex subunit 8	chr19	17049729	17075625	-	1	MACS-Peak3070	chr19	17075857	17077228	1372
ENSG00000131370	SH3BP5	SH3 domain binding protein 5	chr3	15254853	15341368	-	2	MACS-Peak4165, MACS-Peak4166	chr3	15271426, 15291652	15272555, 15292772	1130, 1121
ENSG00000131374	TBC1D5	TBC1 domain family member 5	chr3	17157162	18444817	-	4	MACS-Peak4173, MACS-Peak4174, MACS-Peak4175, MACS-Peak4176	chr3	17905778, 17963901, 17982828, 18425691	17906745, 17964508, 17983844, 18426175	968, 608, 1017, 485
ENSG00000131378	RFTN1	raftlin, lipid raft linker 1	chr3	16313574	16514026	-	1	MACS-Peak4171	chr3	16511652	16512690	1039
ENSG00000131381	RBSN	rabenosyn, RAB effector	chr3	15070073	15099163	-	2	MACS-Peak4163, MACS-Peak4164	chr3	15097693, 15098418	15098354, 15099518	662, 1101
ENSG00000131389	SLC6A6	solute carrier family 6 member 6	chr3	14402576	14489349	+	1	MACS-Peak4161	chr3	14426030	14426555	526
ENSG00000131446	MGAT1	alpha-1,3-mannosyl-glycoprotein 2-beta-N-acetylglucosaminyltransferase	chr5	180784782	180815652	-	1	MACS-Peak5066	chr5	180802881	180804532	1652
ENSG00000131475	VPS25	vacuolar protein sorting 25 homolog	chr17	42773436	42779599	+	1	MACS-Peak2556	chr17	42775635	42776197	563
ENSG00000131504	DIAPH1	diaphanous related formin 1	chr5	141515016	141619055	-	2	MACS-Peak4965, MACS-Peak4966	chr5	141605573, 141618928	141606023, 141619632	451, 705
ENSG00000131508	UBE2D2	ubiquitin conjugating enzyme E2 D2	chr5	139526431	139628433	+	1	MACS-Peak4956	chr5	139548164	139548663	500
ENSG00000131620	ANO1	anoctamin 1	chr11	70078302	70189528	+	1	MACS-Peak1186	chr11	70149546	70150257	712
ENSG00000131626	PPFIA1	PTPRF interacting protein alpha 1	chr11	70270700	70384403	+	1	MACS-Peak1187	chr11	70364900	70365592	693
ENSG00000131697	NPHP4	nephrocystin 4	chr1	5862811	5992473	-	1	MACS-Peak22	chr1	5975289	5976269	981
ENSG00000131759	RARA	retinoic acid receptor alpha	chr17	40309192	40357643	+	1	MACS-Peak2542	chr17	40322011	40324853	2843
ENSG00000131773	KHDRBS3	KH RNA binding domain containing, signal transduction associated 3	chr8	135457457	135656722	+	1	MACS-Peak5933	chr8	135650828	135651395	568
ENSG00000131848	ZSCAN5A	zinc finger and SCAN domain containing 5A	chr19	56219670	56368383	-	1	MACS-Peak3223	chr19	56270342	56271167	826
ENSG00000131931	THAP1	THAP domain containing 1	chr8	42836674	42843325	-	1	MACS-Peak5796	chr8	42842968	42843841	874
ENSG00000131941	RHPN2	rhophilin Rho GTPase binding protein 2	chr19	32978593	33064888	-	1	MACS-Peak3099	chr19	33037156	33038194	1039
ENSG00000132004	FBXW9	F-box and WD repeat domain containing 9	chr19	12688053	12696643	-	1	MACS-Peak3035	chr19	12689243	12690425	1183
ENSG00000132005	RFX1	regulatory factor X1	chr19	13961538	14007039	-	2	MACS-Peak3048, MACS-Peak3049	chr19	13986082, 13987079	13987065, 13988022	984, 944
ENSG00000132016	C19orf57	chromosome 19 open reading frame 57	chr19	13882348	13906452	-	1	MACS-Peak3047	chr19	13880913	13882486	1574
ENSG00000132164	SLC6A11	solute carrier family 6 member 11	chr3	10816200	10940733	+	1	MACS-Peak4146	chr3	10844888	10845825	938
ENSG00000132182	NUP210	nucleoporin 210	chr3	13316235	13420309	-	2	MACS-Peak4155, MACS-Peak4156	chr3	13348187, 13413984	13349277, 13415205	1091, 1222
ENSG00000132204	LINC00470	long intergenic non-protein coding RNA 470	chr18	1254383	1408344	-	1	MACS-Peak2788	chr18	1330832	1331958	1127
ENSG00000132334	PTPRE	protein tyrosine phosphatase receptor type E	chr10	127907061	128085855	+	1	MACS-Peak961	chr10	128061754	128065676	3923
ENSG00000132359	RAP1GAP2	RAP1 GTPase activating protein 2	chr17	2755705	3037739	+	6	MACS-Peak2437, MACS-Peak2438, MACS-Peak2439, MACS-Peak2440, MACS-Peak2441, MACS-Peak2442	chr17	2790221, 2791406, 2795480, 2824601, 2982742, 3002595	2791240, 2792149, 2796765, 2825160, 2983328, 3003280	1020, 744, 1286, 560, 587, 686
ENSG00000132405	TBC1D14	TBC1 domain family member 14	chr4	6909242	7033118	+	3	MACS-Peak4546, MACS-Peak4547, MACS-Peak4548	chr4	6917296, 6925278, 6937769	6918271, 6926192, 6938985	976, 915, 1217
ENSG00000132436	FIGNL1	fidgetin like 1	chr7	50444128	50542535	-	1	MACS-Peak5536	chr7	50449838	50450728	891
ENSG00000132510	KDM6B	lysine demethylase 6B	chr17	7839904	7854796	+	1	MACS-Peak2459	chr17	7842985	7843637	653
ENSG00000132514	CLEC10A	C-type lectin domain containing 10A	chr17	7074537	7080307	-	1	MACS-Peak2456	chr17	7081702	7082261	560
ENSG00000132549	VPS13B	vacuolar protein sorting 13 homolog B	chr8	99013266	99877580	+	1	MACS-Peak5858	chr8	99340371	99341309	939
ENSG00000132589	FLOT2	flotillin 2	chr17	28879335	28897679	-	1	MACS-Peak2496	chr17	28896831	28898041	1211
ENSG00000132600	PRMT7	protein arginine methyltransferase 7	chr16	68310974	68358563	+	1	MACS-Peak2326	chr16	68355782	68357256	1475
ENSG00000132669	RIN2	Ras and Rab interactor 2	chr20	19886521	20002457	+	3	MACS-Peak3693, MACS-Peak3694, MACS-Peak3695	chr20	19914837, 19937246, 19973620	19915668, 19938287, 19974502	832, 1042, 883
ENSG00000132677	RHBG	Rh family B glycoprotein (gene/pseudogene)	chr1	156369212	156385219	+	1	MACS-Peak388	chr1	156376971	156377820	850
ENSG00000132681	ATP1A4	ATPase Na+/K+ transporting subunit alpha 4	chr1	160151570	160186977	+	1	MACS-Peak400	chr1	160169370	160170259	890
ENSG00000132692	BCAN	brevican	chr1	156641390	156659532	+	1	MACS-Peak390	chr1	156643595	156644435	841
ENSG00000132744	ACY3	aminoacylase 3	chr11	67642555	67650659	-	1	MACS-Peak1171	chr11	67646234	67647230	997
ENSG00000132792	CTNNBL1	catenin beta like 1	chr20	37693955	37872129	+	1	MACS-Peak3748	chr20	37804203	37805380	1178
ENSG00000132819	RBM38	RNA binding motif protein 38	chr20	57391407	57409333	+	1	MACS-Peak3809	chr20	57397934	57399043	1110
ENSG00000132846	ZBED3	zinc finger BED-type containing 3	chr5	77072072	77087323	-	1	MACS-Peak4885	chr5	77086899	77087714	816
ENSG00000132874	SLC14A2	solute carrier family 14 member 2	chr18	45212995	45683686	+	1	MACS-Peak2865	chr18	45466964	45467655	692
ENSG00000132952	USPL1	ubiquitin specific peptidase like 1	chr13	30617693	30660770	+	1	MACS-Peak1618	chr13	30617424	30617990	567
ENSG00000132965	ALOX5AP	arachidonate 5-lipoxygenase activating protein	chr13	30713478	30764426	+	1	MACS-Peak1619	chr13	30744120	30744683	564
ENSG00000132970	WASF3	WASP family member 3	chr13	26557703	26688948	+	1	MACS-Peak1609	chr13	26644429	26645048	620
ENSG00000133056	PIK3C2B	phosphatidylinositol-4-phosphate 3-kinase catalytic subunit type 2 beta	chr1	204422628	204494724	-	2	MACS-Peak492, MACS-Peak493	chr1	204460869, 204493294	204462370, 204493924	1502, 631
ENSG00000133059	DSTYK	dual serine/threonine and tyrosine protein kinase	chr1	205142505	205211566	-	1	MACS-Peak494	chr1	205211064	205212232	1169
ENSG00000133069	TMCC2	transmembrane and coiled-coil domain family 2	chr1	205228176	205273343	+	1	MACS-Peak495	chr1	205262412	205264036	1625
ENSG00000133112	TPT1	tumor protein, translationally-controlled 1	chr13	45333471	45341370	-	1	MACS-Peak1636	chr13	45334396	45335183	788
ENSG00000133195	SLC39A11	solute carrier family 39 member 11	chr17	72645949	73092712	-	1	MACS-Peak2681	chr17	72719055	72720597	1543
ENSG00000133246	PRAM1	PML-RARA regulated adaptor molecule 1	chr19	8490056	8503112	-	2	MACS-Peak3009, MACS-Peak3010	chr19	8493897, 8499790	8494877, 8500902	981, 1113
ENSG00000133275	CSNK1G2	casein kinase 1 gamma 2	chr19	1941149	1981338	+	1	MACS-Peak2951	chr19	1941405	1943474	2070
ENSG00000133317	LGALS12	galectin 12	chr11	63506084	63516774	+	2	MACS-Peak1122, MACS-Peak1123	chr11	63503467, 63505810	63504061, 63506647	595, 838
ENSG00000133401	PDZD2	PDZ domain containing 2	chr5	31639410	32110931	+	1	MACS-Peak4824	chr5	31808297	31808983	687
ENSG00000133477	FAM83F	family with sequence similarity 83 member F	chr22	39994949	40043529	+	1	MACS-Peak4064	chr22	40007779	40008417	639
ENSG00000133612	AGAP3	ArfGAP with GTPase domain, ankyrin repeat and PH domain 3	chr7	151085831	151144436	+	1	MACS-Peak5694	chr7	151088532	151089958	1427
ENSG00000133703	KRAS	KRAS proto-oncogene, GTPase	chr12	25204789	25250936	-	1	MACS-Peak1388	chr12	25250719	25251530	812
ENSG00000133805	AMPD3	adenosine monophosphate deaminase 3	chr11	10308313	10507579	+	4	MACS-Peak1019, MACS-Peak1020, MACS-Peak1021, MACS-Peak1022	chr11	10307647, 10414188, 10435907, 10441779	10308402, 10415301, 10436754, 10442768	756, 1114, 848, 990
ENSG00000133816	MICAL2	microtubule associated monooxygenase, calponin and LIM domain containing 2	chr11	12094008	12263789	+	3	MACS-Peak1030, MACS-Peak1031, MACS-Peak1032	chr11	12149479, 12224423, 12235680	12150425, 12225311, 12236727	947, 889, 1048
ENSG00000133835	HSD17B4	hydroxysteroid 17-beta dehydrogenase 4	chr5	119452443	119637199	+	1	MACS-Peak4926	chr5	119452400	119453165	766
ENSG00000133874	RNF122	ring finger protein 122	chr8	33547755	33567125	-	1	MACS-Peak5783	chr8	33564893	33565745	853
ENSG00000134020	PEBP4	phosphatidylethanolamine binding protein 4	chr8	22713251	23000000	-	1	MACS-Peak5760	chr8	22715122	22716481	1360
ENSG00000134030	CTIF	cap binding complex dependent translation initiation factor	chr18	48539046	48863217	+	7	MACS-Peak2871, MACS-Peak2872, MACS-Peak2873, MACS-Peak2874, MACS-Peak2875, MACS-Peak2876, MACS-Peak2877	chr18	48540401, 48605095, 48656527, 48698711, 48750408, 48832624, 48850462	48541308, 48606219, 48657032, 48699333, 48750946, 48833612, 48851480	908, 1125, 506, 623, 539, 989, 1019
ENSG00000134070	IRAK2	interleukin 1 receptor associated kinase 2	chr3	10164865	10243743	+	3	MACS-Peak4141, MACS-Peak4142, MACS-Peak4143	chr3	10223550, 10228310, 10238420	10224198, 10229281, 10239379	649, 972, 960
ENSG00000134077	THUMPD3	THUMP domain containing 3	chr3	9362842	9386791	+	1	MACS-Peak4134	chr3	9362546	9363621	1076
ENSG00000134107	BHLHE40	basic helix-loop-helix family member e40	chr3	4979116	4985323	+	3	MACS-Peak4129, MACS-Peak4130, MACS-Peak4131	chr3	4977738, 4979943, 4983696	4979651, 4980959, 4984693	1914, 1017, 998
ENSG00000134242	PTPN22	protein tyrosine phosphatase non-receptor type 22	chr1	113813811	113871759	-	1	MACS-Peak311	chr1	113871600	113872240	641
ENSG00000134247	PTGFRN	prostaglandin F2 receptor inhibitor	chr1	116910057	116990358	+	1	MACS-Peak315	chr1	116962677	116963549	873
ENSG00000134250	NOTCH2	notch receptor 2	chr1	119911553	120069626	-	1	MACS-Peak320	chr1	120068308	120070271	1964
ENSG00000134278	SPIRE1	spire type actin nucleation factor 1	chr18	12446512	12658134	-	2	MACS-Peak2819, MACS-Peak2820	chr18	12472385, 12567684	12473112, 12568460	728, 777
ENSG00000134287	ARF3	ADP ribosylation factor 3	chr12	48935723	48957551	-	1	MACS-Peak1411	chr12	48956265	48957987	1723
ENSG00000134317	GRHL1	grainyhead like transcription factor 1	chr2	9951693	10002277	+	1	MACS-Peak3251	chr2	9954891	9955472	582
ENSG00000134318	ROCK2	Rho associated coiled-coil containing protein kinase 2	chr2	11179761	11348330	-	1	MACS-Peak3258	chr2	11345006	11345757	752
ENSG00000134324	LPIN1	lipin 1	chr2	11677595	11827409	+	1	MACS-Peak3259	chr2	11696791	11698163	1373
ENSG00000134375	TIMM17A	translocase of inner mitochondrial membrane 17A	chr1	201955491	201970661	+	1	MACS-Peak478	chr1	201954852	201955961	1110
ENSG00000134444	RELCH	RAB11 binding and LisH domain, coiled-coil and HEAT repeat containing	chr18	62187258	62307829	+	1	MACS-Peak2901	chr18	62265021	62265373	353
ENSG00000134480	CCNH	cyclin H	chr5	87391494	87413019	-	1	MACS-Peak4898	chr5	87412255	87413107	853
ENSG00000134490	TMEM241	transmembrane protein 241	chr18	23197144	23437961	-	2	MACS-Peak2836, MACS-Peak2837	chr18	23259472, 23302811	23261612, 23303496	2141, 686
ENSG00000134508	CABLES1	Cdk5 and Abl enzyme substrate 1	chr18	23134564	23260467	+	3	MACS-Peak2834, MACS-Peak2835, MACS-Peak2836	chr18	23143138, 23191783, 23259472	23144716, 23193052, 23261612	1579, 1270, 2141
ENSG00000134516	DOCK2	dedicator of cytokinesis 2	chr5	169637247	170083382	+	2	MACS-Peak5002, MACS-Peak5003	chr5	169781381, 169833585	169781937, 169834880	557, 1296
ENSG00000134533	RERG	RAS like estrogen regulated growth inhibitor	chr12	15107783	15348675	-	1	MACS-Peak1381	chr12	15278937	15279919	983
ENSG00000134686	PHC2	polyhomeotic homolog 2	chr1	33323623	33431052	-	2	MACS-Peak159, MACS-Peak160	chr1	33349934, 33396255	33350772, 33397261	839, 1007
ENSG00000134690	CDCA8	cell division cycle associated 8	chr1	37692418	37709719	+	1	MACS-Peak171	chr1	37689305	37690174	870
ENSG00000134775	FHOD3	formin homology 2 domain containing 3	chr18	36297714	36780055	+	2	MACS-Peak2857, MACS-Peak2858	chr18	36372772, 36484489	36373358, 36485337	587, 849
ENSG00000134780	DAGLA	diacylglycerol lipase alpha	chr11	61680433	61747001	+	4	MACS-Peak1109, MACS-Peak1110, MACS-Peak1111, MACS-Peak1112	chr11	61690552, 61695688, 61697891, 61702288	61691891, 61697340, 61699014, 61703502	1340, 1653, 1124, 1215
ENSG00000134802	SLC43A3	solute carrier family 43 member 3	chr11	57406954	57427580	-	2	MACS-Peak1093, MACS-Peak1094	chr11	57406220, 57424500	57407037, 57425914	818, 1415
ENSG00000134815	DHX34	DExH-box helicase 34	chr19	47349281	47382704	+	1	MACS-Peak3179	chr19	47381531	47382578	1048
ENSG00000134830	C5AR2	complement component 5a receptor 2	chr19	47332147	47347327	+	1	MACS-Peak3178	chr19	47336801	47337479	679
ENSG00000134852	CLOCK	clock circadian regulator	chr4	55427903	55547138	-	1	MACS-Peak4640	chr4	55545387	55548113	2727
ENSG00000134871	COL4A2	collagen type IV alpha 2 chain	chr13	110305812	110513027	+	2	MACS-Peak1718, MACS-Peak1719	chr13	110384973, 110421488	110386469, 110422322	1497, 835
ENSG00000134882	UBAC2	UBA domain containing 2	chr13	99200774	99386434	+	2	MACS-Peak1698, MACS-Peak1699	chr13	99371660, 99375135	99372615, 99375692	956, 558
ENSG00000134900	TPP2	tripeptidyl peptidase 2	chr13	102597003	102679958	+	1	MACS-Peak1704	chr13	102627939	102628631	693
ENSG00000134954	ETS1	ETS proto-oncogene 1, transcription factor	chr11	128458761	128587558	-	1	MACS-Peak1294	chr11	128548374	128548953	580
ENSG00000134955	SLC37A2	solute carrier family 37 member 2	chr11	125063067	125090312	+	1	MACS-Peak1285	chr11	125069527	125070291	765
ENSG00000134986	NREP	neuronal regeneration related protein	chr5	111662621	111997464	-	1	MACS-Peak4917	chr5	111757704	111758345	642
ENSG00000135018	UBQLN1	ubiquilin 1	chr9	83659963	83708203	-	1	MACS-Peak6061	chr9	83706871	83707833	963
ENSG00000135049	AGTPBP1	ATP/GTP binding protein 1	chr9	85546539	85742029	-	1	MACS-Peak6066	chr9	85729830	85730343	514
ENSG00000135052	GOLM1	golgi membrane protein 1	chr9	86026146	86100173	-	1	MACS-Peak6067	chr9	86052494	86054035	1542
ENSG00000135083	CCNJL	cyclin J like	chr5	160251652	160345396	-	1	MACS-Peak4997	chr5	160260621	160261607	987
ENSG00000135094	SDS	serine dehydratase	chr12	113392445	113426301	-	1	MACS-Peak1537	chr12	113403611	113404395	785
ENSG00000135127	BICDL1	BICD family like cargo adaptor 1	chr12	119989869	120094494	+	1	MACS-Peak1550	chr12	120086735	120087943	1209
ENSG00000135144	DTX1	deltex E3 ubiquitin ligase 1	chr12	113056709	113098028	+	1	MACS-Peak1535	chr12	113069881	113070761	881
ENSG00000135205	CCDC146	coiled-coil domain containing 146	chr7	77122434	77329533	+	3	MACS-Peak5591, MACS-Peak5592, MACS-Peak5593	chr7	77238357, 77306576, 77326926	77239342, 77307165, 77328679	986, 590, 1754
ENSG00000135250	SRPK2	SRSF protein kinase 2	chr7	105110704	105399308	-	2	MACS-Peak5629, MACS-Peak5630	chr7	105352122, 105353665	105352874, 105354336	753, 672
ENSG00000135272	MDFIC	MyoD family inhibitor domain containing	chr7	114922154	115019916	+	1	MACS-Peak5639	chr7	115015439	115015957	519
ENSG00000135315	CEP162	centrosomal protein 162	chr6	84124241	84227635	-	1	MACS-Peak5254	chr6	84189890	84190569	680
ENSG00000135318	NT5E	5'-nucleotidase ecto	chr6	85449584	85495791	+	1	MACS-Peak5256	chr6	85469749	85470452	704
ENSG00000135362	PRR5L	proline rich 5 like	chr11	36296288	36465204	+	3	MACS-Peak1063, MACS-Peak1064, MACS-Peak1065	chr11	36410736, 36451941, 36455715	36412021, 36453376, 36456603	1286, 1436, 889
ENSG00000135363	LMO2	LIM domain only 2	chr11	33858576	33892289	-	1	MACS-Peak1049	chr11	33893312	33894512	1201
ENSG00000135365	PHF21A	PHD finger protein 21A	chr11	45929323	46121178	-	1	MACS-Peak1076	chr11	45929865	45930831	967
ENSG00000135373	EHF	ETS homologous factor	chr11	34621093	34661057	+	1	MACS-Peak1051	chr11	34650195	34650986	792
ENSG00000135404	CD63	CD63 molecule	chr12	55725323	55729707	-	1	MACS-Peak1440	chr12	55729971	55730815	845
ENSG00000135407	AVIL	advillin	chr12	57797376	57818704	-	1	MACS-Peak1448	chr12	57816442	57817287	846
ENSG00000135439	AGAP2	ArfGAP with GTPase domain, ankyrin repeat and PH domain 2	chr12	57723761	57742157	-	1	MACS-Peak1447	chr12	57740834	57742777	1944
ENSG00000135452	TSPAN31	tetraspanin 31	chr12	57738013	57750211	+	1	MACS-Peak1447	chr12	57740834	57742777	1944
ENSG00000135472	FAIM2	Fas apoptotic inhibitory molecule 2	chr12	49866896	49904217	-	1	MACS-Peak1417	chr12	49869087	49870131	1045
ENSG00000135480	KRT7	keratin 7	chr12	52232520	52252186	+	1	MACS-Peak1426	chr12	52243704	52244760	1057
ENSG00000135503	ACVR1B	activin A receptor type 1B	chr12	51951667	51997078	+	1	MACS-Peak1422	chr12	51972481	51973217	737
ENSG00000135535	CD164	CD164 molecule	chr6	109366514	109382457	-	2	MACS-Peak5286, MACS-Peak5287	chr6	109381544, 109382669	109382401, 109383463	858, 795
ENSG00000135540	NHSL1	NHS like 1	chr6	138422043	138692571	-	1	MACS-Peak5333	chr6	138503712	138504304	593
ENSG00000135541	AHI1	Abelson helper integration site 1	chr6	135283532	135497776	-	1	MACS-Peak5325	chr6	135323027	135323885	859
ENSG00000135549	PKIB	cAMP-dependent protein kinase inhibitor beta	chr6	122471917	122726373	+	2	MACS-Peak5308, MACS-Peak5309	chr6	122495228, 122710080	122496423, 122710696	1196, 617
ENSG00000135596	MICAL1	microtubule associated monooxygenase, calponin and LIM domain containing 1	chr6	109444062	109465968	-	2	MACS-Peak5288, MACS-Peak5289	chr6	109454406, 109458520	109455365, 109459505	960, 986
ENSG00000135604	STX11	syntaxin 11	chr6	144150526	144188370	+	1	MACS-Peak5350	chr6	144149774	144150460	687
ENSG00000135605	TEC	tec protein tyrosine kinase	chr4	48135783	48269864	-	1	MACS-Peak4623	chr4	48212167	48212868	702
ENSG00000135636	DYSF	dysferlin	chr2	71453722	71686768	+	1	MACS-Peak3393	chr2	71538675	71539382	708
ENSG00000135637	CCDC142	coiled-coil domain containing 142	chr2	74471986	74483408	-	1	MACS-Peak3404	chr2	74472014	74473197	1184
ENSG00000135655	USP15	ubiquitin specific peptidase 15	chr12	62260338	62417431	+	2	MACS-Peak1455, MACS-Peak1456	chr12	62260006, 62318002	62261297, 62318560	1292, 559
ENSG00000135677	GNS	glucosamine (N-acetyl)-6-sulfatase	chr12	64713445	64759447	-	1	MACS-Peak1460	chr12	64749827	64750401	575
ENSG00000135709	KIAA0513	KIAA0513	chr16	85027751	85094230	+	2	MACS-Peak2371, MACS-Peak2372	chr16	85055093, 85061253	85056111, 85062388	1019, 1136
ENSG00000135720	DYNC1LI2	dynein cytoplasmic 1 light intermediate chain 2	chr16	66720893	66751798	-	1	MACS-Peak2312	chr16	66746605	66747298	694
ENSG00000135747	ZNF670-ZNF695	ZNF670-ZNF695 readthrough (NMD candidate)	chr1	246945547	247078811	-	1	MACS-Peak614	chr1	247053844	247054549	706
ENSG00000135749	PCNX2	pecanex 2	chr1	232983435	233295713	-	1	MACS-Peak588	chr1	233112808	233113684	877
ENSG00000135778	NTPCR	nucleoside-triphosphatase, cancer-related	chr1	232950605	232983882	+	1	MACS-Peak587	chr1	232968902	232969630	729
ENSG00000135823	STX6	syntaxin 6	chr1	180972712	181023121	-	1	MACS-Peak437	chr1	180981424	180982252	829
ENSG00000135842	NIBAN1	niban apoptosis regulator 1	chr1	184790724	184974550	-	1	MACS-Peak453	chr1	184866995	184867717	723
ENSG00000135898	GPR55	G protein-coupled receptor 55	chr2	230907318	230961066	-	1	MACS-Peak3627	chr2	230947769	230948530	762
ENSG00000135912	TTLL4	tubulin tyrosine ligase like 4	chr2	218710845	218755416	+	1	MACS-Peak3617	chr2	218733595	218734057	463
ENSG00000135916	ITM2C	integral membrane protein 2C	chr2	230864639	230879248	+	1	MACS-Peak3626	chr2	230877498	230878589	1092
ENSG00000135926	TMBIM1	transmembrane BAX inhibitor motif containing 1	chr2	218274192	218292586	-	1	MACS-Peak3614	chr2	218290724	218291240	517
ENSG00000135951	TSGA10	testis specific 10	chr2	98997261	99154964	-	1	MACS-Peak3454	chr2	99154605	99155402	798
ENSG00000136002	ARHGEF4	Rho guanine nucleotide exchange factor 4	chr2	130836916	131047263	+	1	MACS-Peak3526	chr2	130958019	130958670	652
ENSG00000136040	PLXNC1	plexin C1	chr12	94148723	94307675	+	5	MACS-Peak1486, MACS-Peak1487, MACS-Peak1488, MACS-Peak1489, MACS-Peak1490	chr12	94149286, 94150318, 94174599, 94244499, 94263217	94149823, 94150900, 94175302, 94245573, 94264138	538, 583, 704, 1075, 922
ENSG00000136048	DRAM1	DNA damage regulated autophagy modulator 1	chr12	101877351	102012130	+	1	MACS-Peak1500	chr12	101925963	101926334	372
ENSG00000136108	CKAP2	cytoskeleton associated protein 2	chr13	52455429	52476628	+	1	MACS-Peak1659	chr13	52455061	52456132	1072
ENSG00000136141	LRCH1	leucine rich repeats and calponin homology domain containing 1	chr13	46553168	46753040	+	1	MACS-Peak1645	chr13	46751773	46752515	743
ENSG00000136156	ITM2B	integral membrane protein 2B	chr13	48233158	48270357	+	2	MACS-Peak1646, MACS-Peak1647	chr13	48240940, 48265267	48241542, 48265687	603, 421
ENSG00000136167	LCP1	lymphocyte cytosolic protein 1	chr13	46125920	46211871	-	2	MACS-Peak1642, MACS-Peak1643	chr13	46176598, 46179279	46177348, 46180255	751, 977
ENSG00000136213	CHST12	carbohydrate sulfotransferase 12	chr7	2403560	2448483	+	2	MACS-Peak5437, MACS-Peak5438	chr7	2399570, 2405679	2400659, 2406692	1090, 1014
ENSG00000136231	IGF2BP3	insulin like growth factor 2 mRNA binding protein 3	chr7	23310209	23470467	-	1	MACS-Peak5478	chr7	23470399	23471469	1071
ENSG00000136238	RAC1	Rac family small GTPase 1	chr7	6374523	6403977	+	1	MACS-Peak5462	chr7	6373162	6374116	955
ENSG00000136250	AOAH	acyloxyacyl hydrolase	chr7	36512949	36724549	-	5	MACS-Peak5499, MACS-Peak5500, MACS-Peak5501, MACS-Peak5502, MACS-Peak5503	chr7	36515917, 36602992, 36639692, 36723972, 36726373	36516717, 36603565, 36641136, 36724666, 36727594	801, 574, 1445, 695, 1222
ENSG00000136286	MYO1G	myosin IG	chr7	44962662	44979098	-	1	MACS-Peak5524	chr7	44978725	44979729	1005
ENSG00000136295	TTYH3	tweety family member 3	chr7	2631951	2664802	+	1	MACS-Peak5445	chr7	2644624	2645763	1140
ENSG00000136305	CIDEB	cell death inducing DFFA like effector b	chr14	24305096	24311430	-	1	MACS-Peak1768	chr14	24312959	24314556	1598
ENSG00000136315	AL355922.1	novel transcript	chr14	20919361	20920299	+	1	MACS-Peak1750	chr14	20918765	20919842	1078
ENSG00000136379	ABHD17C	abhydrolase domain containing 17C	chr15	80679684	80755621	+	1	MACS-Peak2111	chr15	80721410	80722203	794
ENSG00000136404	TM6SF1	transmembrane 6 superfamily member 1	chr15	83107407	83144854	+	1	MACS-Peak2117	chr15	83108206	83109091	886
ENSG00000136448	NMT1	N-myristoyltransferase 1	chr17	45051610	45109016	+	1	MACS-Peak2564	chr17	45052053	45052793	741
ENSG00000136457	CHAD	chondroadherin	chr17	50464496	50468966	-	1	MACS-Peak2607	chr17	50470505	50471974	1470
ENSG00000136504	KAT7	lysine acetyltransferase 7	chr17	49788555	49835030	+	1	MACS-Peak2601	chr17	49817825	49818472	648
ENSG00000136560	TANK	TRAF family member associated NFKB activator	chr2	161136908	161236221	+	1	MACS-Peak3559	chr2	161160648	161161338	691
ENSG00000136573	BLK	BLK proto-oncogene, Src family tyrosine kinase	chr8	11494001	11564604	+	1	MACS-Peak5738	chr8	11558274	11559392	1119
ENSG00000136630	HLX	H2.0 like homeobox	chr1	220879400	220885059	+	1	MACS-Peak540	chr1	220879954	220880731	778
ENSG00000136643	RPS6KC1	ribosomal protein S6 kinase C1	chr1	213051233	213274773	+	1	MACS-Peak537	chr1	213153946	213154947	1002
ENSG00000136717	BIN1	bridging integrator 1	chr2	127048027	127107355	-	2	MACS-Peak3515, MACS-Peak3516	chr2	127064206, 127085040	127065313, 127085982	1108, 943
ENSG00000136732	GYPC	glycophorin C (Gerbich blood group)	chr2	126655933	126696675	+	1	MACS-Peak3514	chr2	126655353	126656200	848
ENSG00000136754	ABI1	abl interactor 1	chr10	26746593	26861087	-	1	MACS-Peak677	chr10	26860086	26861497	1412
ENSG00000136802	LRRC8A	leucine rich repeat containing 8 VRAC subunit A	chr9	128882112	128918039	+	2	MACS-Peak6185, MACS-Peak6186	chr9	128899332, 128901978	128900384, 128903085	1053, 1108
ENSG00000136807	CDK9	cyclin dependent kinase 9	chr9	127785679	127790787	+	1	MACS-Peak6176	chr9	127782592	127785295	2704
ENSG00000136828	RALGPS1	Ral GEF with PH domain and SH3 binding motif 1	chr9	126914774	127223166	+	3	MACS-Peak6165, MACS-Peak6166, MACS-Peak6167	chr9	126985780, 127161942, 127176931	126986579, 127162848, 127177990	800, 907, 1060
ENSG00000136830	NIBAN2	niban apoptosis regulator 2	chr9	127505339	127578989	-	3	MACS-Peak6171, MACS-Peak6172, MACS-Peak6173	chr9	127518878, 127555428, 127578712	127520124, 127556844, 127579719	1247, 1417, 1008
ENSG00000136848	DAB2IP	DAB2 interacting protein	chr9	121567057	121785530	+	3	MACS-Peak6147, MACS-Peak6148, MACS-Peak6149	chr9	121582112, 121620832, 121634388	121583317, 121621456, 121635272	1206, 625, 885
ENSG00000136854	STXBP1	syntaxin binding protein 1	chr9	127579370	127696115	+	2	MACS-Peak6173, MACS-Peak6174	chr9	127578712, 127607383	127579719, 127608025	1008, 643
ENSG00000136861	CDK5RAP2	CDK5 regulatory subunit associated protein 2	chr9	120388869	120580170	-	1	MACS-Peak6138	chr9	120436919	120437557	639
ENSG00000136867	SLC31A2	solute carrier family 31 member 2	chr9	113150942	113164137	+	3	MACS-Peak6122, MACS-Peak6123, MACS-Peak6124	chr9	113150856, 113154828, 113155756	113151673, 113155675, 113156455	818, 848, 700
ENSG00000136877	FPGS	folylpolyglutamate synthase	chr9	127794597	127814327	+	1	MACS-Peak6177	chr9	127796552	127797598	1047
ENSG00000136878	USP20	ubiquitin specific peptidase 20	chr9	129834698	129881838	+	1	MACS-Peak6197	chr9	129862705	129863864	1160
ENSG00000136895	GARNL3	GTPase activating Rap/RanGAP domain like 3	chr9	127224265	127393660	+	2	MACS-Peak6168, MACS-Peak6169	chr9	127361385, 127369447	127362968, 127370711	1584, 1265
ENSG00000136928	GABBR2	gamma-aminobutyric acid type B receptor subunit 2	chr9	98288082	98709197	-	1	MACS-Peak6106	chr9	98575297	98576159	863
ENSG00000136932	TRMO	tRNA methyltransferase O	chr9	97904489	97922570	-	2	MACS-Peak6102, MACS-Peak6103	chr9	97905977, 97906986	97906940, 97907735	964, 750
ENSG00000137075	RNF38	ring finger protein 38	chr9	36336396	36487548	-	1	MACS-Peak6026	chr9	36458010	36459203	1194
ENSG00000137076	TLN1	talin 1	chr9	35696948	35732395	-	1	MACS-Peak6022	chr9	35729508	35730421	914
ENSG00000137098	SPAG8	sperm associated antigen 8	chr9	35808045	35812272	-	1	MACS-Peak6023	chr9	35811618	35812559	942
ENSG00000137101	CD72	CD72 molecule	chr9	35609533	35646810	-	2	MACS-Peak6020, MACS-Peak6021	chr9	35619170, 35646592	35620157, 35647632	988, 1041
ENSG00000137103	TMEM8B	transmembrane protein 8B	chr9	35814451	35854847	+	1	MACS-Peak6023	chr9	35811618	35812559	942
ENSG00000137161	CNPY3	canopy FGF signaling regulator 3	chr6	42929192	42939287	+	2	MACS-Peak5202, MACS-Peak5203	chr6	42928745, 42935331	42929928, 42935936	1184, 606
ENSG00000137166	FOXP4	forkhead box P4	chr6	41546426	41602384	+	1	MACS-Peak5188	chr6	41560880	41561661	782
ENSG00000137193	PIM1	Pim-1 proto-oncogene, serine/threonine kinase	chr6	37170203	37175426	+	1	MACS-Peak5180	chr6	37170155	37170833	679
ENSG00000137198	GMPR	guanosine monophosphate reductase	chr6	16238580	16295549	+	1	MACS-Peak5118	chr6	16267008	16268312	1305
ENSG00000137225	CAPN11	calpain 11	chr6	44158811	44184402	+	2	MACS-Peak5212, MACS-Peak5213	chr6	44166328, 44176408	44167250, 44177765	923, 1358
ENSG00000137252	HCRTR2	hypocretin receptor 2	chr6	55106460	55282620	+	1	MACS-Peak5232	chr6	55182182	55182916	735
ENSG00000137274	BPHL	biphenyl hydrolase like	chr6	3118374	3153578	+	1	MACS-Peak5075	chr6	3139271	3140285	1015
ENSG00000137288	UQCC2	ubiquinol-cytochrome c reductase complex assembly factor 2	chr6	33694293	33711727	-	1	MACS-Peak5152	chr6	33714403	33714993	591
ENSG00000137309	HMGA1	high mobility group AT-hook 1	chr6	34236873	34246231	+	2	MACS-Peak5156, MACS-Peak5157	chr6	34237836, 34243761	34238621, 34244837	786, 1077
ENSG00000137414	FAM8A1	family with sequence similarity 8 member A1	chr6	17600355	17611719	+	1	MACS-Peak5119	chr6	17599805	17600745	941
ENSG00000137441	FGFBP2	fibroblast growth factor binding protein 2	chr4	15960243	15969309	-	1	MACS-Peak4579	chr4	15963281	15963973	693
ENSG00000137449	CPEB2	cytoplasmic polyadenylation element binding protein 2	chr4	15002674	15070153	+	1	MACS-Peak4574	chr4	15002435	15003188	754
ENSG00000137463	MGARP	mitochondria localized glutamic acid rich protein	chr4	139266163	139280338	-	1	MACS-Peak4728	chr4	139266526	139267284	759
ENSG00000137474	MYO7A	myosin VIIA	chr11	77128264	77215239	+	2	MACS-Peak1221, MACS-Peak1222	chr11	77139916, 77151716	77140938, 77152921	1023, 1206
ENSG00000137478	FCHSD2	FCH and double SH3 domains 2	chr11	72836745	73142261	-	2	MACS-Peak1202, MACS-Peak1203	chr11	73096894, 73142227	73097411, 73143565	518, 1339
ENSG00000137494	ANKRD42	ankyrin repeat domain 42	chr11	83193739	83260694	+	1	MACS-Peak1227	chr11	83194149	83194737	589
ENSG00000137501	SYTL2	synaptotagmin like 2	chr11	85694224	85811159	-	1	MACS-Peak1231	chr11	85752831	85753480	650
ENSG00000137504	CREBZF	CREB/ATF bZIP transcription factor	chr11	85659708	85682908	-	1	MACS-Peak1230	chr11	85664660	85665406	747
ENSG00000137571	SLCO5A1	solute carrier organic anion transporter family member 5A1	chr8	69667047	69835064	-	1	MACS-Peak5830	chr8	69689816	69690728	913
ENSG00000137573	SULF1	sulfatase 1	chr8	69466624	69660915	+	1	MACS-Peak5829	chr8	69643736	69644477	742
ENSG00000137642	SORL1	sortilin related receptor 1	chr11	121452203	121633693	+	4	MACS-Peak1276, MACS-Peak1277, MACS-Peak1278, MACS-Peak1279	chr11	121464304, 121481604, 121523755, 121544645	121464959, 121483109, 121524724, 121545637	656, 1506, 970, 993
ENSG00000137710	RDX	radixin	chr11	110174880	110296722	-	1	MACS-Peak1246	chr11	110296547	110297148	602
ENSG00000137764	MAP2K5	mitogen-activated protein kinase kinase 5	chr15	67542709	67807123	+	1	MACS-Peak2039	chr15	67784201	67784943	743
ENSG00000137802	MAPKBP1	mitogen-activated protein kinase binding protein 1	chr15	41774434	41827855	+	1	MACS-Peak1980	chr15	41774017	41775083	1067
ENSG00000137819	PAQR5	progestin and adipoQ receptor family member 5	chr15	69298947	69407780	+	2	MACS-Peak2046, MACS-Peak2047	chr15	69394179, 69398184	69395201, 69399209	1023, 1026
ENSG00000137834	SMAD6	SMAD family member 6	chr15	66702228	66782848	+	1	MACS-Peak2031	chr15	66765421	66766421	1001
ENSG00000137841	PLCB2	phospholipase C beta 2	chr15	40278176	40307935	-	1	MACS-Peak1974	chr15	40308680	40309476	797
ENSG00000137871	ZNF280D	zinc finger protein 280D	chr15	56630181	56918571	-	3	MACS-Peak2001, MACS-Peak2002, MACS-Peak2003	chr15	56774278, 56780389, 56814709	56774965, 56781007, 56815876	688, 619, 1168
ENSG00000137872	SEMA6D	semaphorin 6D	chr15	47184101	47774223	+	1	MACS-Peak1989	chr15	47504670	47505538	869
ENSG00000137877	SPTBN5	spectrin beta, non-erythrocytic 5	chr15	41848144	41894077	-	2	MACS-Peak1981, MACS-Peak1982	chr15	41882876, 41894635	41883791, 41895251	916, 617
ENSG00000137936	BCAR3	BCAR3 adaptor protein, NSP family member	chr1	93561786	93847150	-	3	MACS-Peak274, MACS-Peak275, MACS-Peak276	chr1	93591463, 93709077, 93847102	93592628, 93709617, 93847728	1166, 541, 627
ENSG00000137955	RABGGTB	Rab geranylgeranyltransferase subunit beta	chr1	75786197	75795079	+	1	MACS-Peak250	chr1	75784320	75785308	989
ENSG00000138018	SELENOI	selenoprotein I	chr2	26308547	26395891	+	1	MACS-Peak3276	chr2	26329993	26330680	688
ENSG00000138069	RAB1A	RAB1A, member RAS oncogene family	chr2	65070701	65130106	-	1	MACS-Peak3376	chr2	65080855	65081757	903
ENSG00000138080	EMILIN1	elastin microfibril interfacer 1	chr2	27078567	27086408	+	1	MACS-Peak3282	chr2	27081191	27081894	704
ENSG00000138134	STAMBPL1	STAM binding protein like 1	chr10	88879734	88975153	+	1	MACS-Peak863	chr10	88879859	88881289	1431
ENSG00000138161	CUZD1	CUB and zona pellucida like domains 1	chr10	122832149	122850793	-	1	MACS-Peak948	chr10	122847737	122848788	1052
ENSG00000138162	TACC2	transforming acidic coiled-coil containing protein 2	chr10	121989174	122254545	+	1	MACS-Peak947	chr10	122216418	122217263	846
ENSG00000138185	ENTPD1	ectonucleoside triphosphate diphosphohydrolase 1	chr10	95711779	95869695	+	1	MACS-Peak870	chr10	95722414	95722858	445
ENSG00000138336	TET1	tet methylcytosine dioxygenase 1	chr10	68560656	68694482	+	1	MACS-Peak773	chr10	68566770	68567643	874
ENSG00000138411	HECW2	HECT, C2 and WW domain containing E3 ubiquitin protein ligase 2	chr2	196194370	196593692	-	1	MACS-Peak3594	chr2	196239937	196240592	656
ENSG00000138435	CHRNA1	cholinergic receptor nicotinic alpha 1 subunit	chr2	174747592	174787935	-	1	MACS-Peak3576	chr2	174778141	174778954	814
ENSG00000138496	PARP9	poly(ADP-ribose) polymerase family member 9	chr3	122527924	122564577	-	1	MACS-Peak4342	chr3	122533889	122534515	627
ENSG00000138587	MNS1	meiosis specific nuclear structural 1	chr15	56421544	56465137	-	1	MACS-Peak2000	chr15	56464879	56465799	921
ENSG00000138621	PPCDC	phosphopantothenoylcysteine decarboxylase	chr15	75023555	75117462	+	4	MACS-Peak2080, MACS-Peak2081, MACS-Peak2082, MACS-Peak2083	chr15	75029203, 75042685, 75104584, 75108393	75031034, 75044765, 75105551, 75110439	1832, 2081, 968, 2047
ENSG00000138639	ARHGAP24	Rho GTPase activating protein 24	chr4	85475114	86002670	+	3	MACS-Peak4679, MACS-Peak4680, MACS-Peak4681	chr4	85474861, 85498119, 85929631	85475596, 85498774, 85930345	736, 656, 715
ENSG00000138670	RASGEF1B	RasGEF domain family member 1B	chr4	81426393	82044244	-	1	MACS-Peak4669	chr4	81491895	81492556	662
ENSG00000138675	FGF5	fibroblast growth factor 5	chr4	80266599	80336680	+	1	MACS-Peak4668	chr4	80335572	80336345	774
ENSG00000138678	GPAT3	glycerol-3-phosphate acyltransferase 3	chr4	83535914	83605875	+	1	MACS-Peak4675	chr4	83548363	83548854	492
ENSG00000138709	LARP1B	La ribonucleoprotein 1B	chr4	128061268	128222931	+	1	MACS-Peak4720	chr4	128062046	128062500	455
ENSG00000138798	EGF	epidermal growth factor	chr4	109912884	110012266	+	1	MACS-Peak4695	chr4	109969797	109970385	589
ENSG00000138814	PPP3CA	protein phosphatase 3 catalytic subunit alpha	chr4	101023409	101348278	-	1	MACS-Peak4688	chr4	101346083	101346925	843
ENSG00000138834	MAPK8IP3	mitogen-activated protein kinase 8 interacting protein 3	chr16	1706183	1770317	+	2	MACS-Peak2185, MACS-Peak2186	chr16	1712627, 1722122	1713240, 1722820	614, 699
ENSG00000138835	RGS3	regulator of G protein signaling 3	chr9	113444731	113597743	+	2	MACS-Peak6126, MACS-Peak6127	chr9	113523383, 113578637	113524456, 113580111	1074, 1475
ENSG00000138892	TTLL8	tubulin tyrosine ligase like 8	chr22	50015123	50056935	-	1	MACS-Peak4113	chr22	50034438	50035360	923
ENSG00000138964	PARVG	parvin gamma	chr22	44172956	44219533	+	2	MACS-Peak4090, MACS-Peak4091	chr22	44172171, 44180930	44173176, 44182116	1006, 1187
ENSG00000139044	B4GALNT3	beta-1,4-N-acetyl-galactosaminyltransferase 3	chr12	460364	563509	+	2	MACS-Peak1310, MACS-Peak1311	chr12	538429, 563090	539317, 564161	889, 1072
ENSG00000139053	PDE6H	phosphodiesterase 6H	chr12	14973022	14981865	+	1	MACS-Peak1380	chr12	14980909	14981403	495
ENSG00000139083	ETV6	ETS variant transcription factor 6	chr12	11649854	11895402	+	3	MACS-Peak1367, MACS-Peak1368, MACS-Peak1369	chr12	11648664, 11773608, 11798853	11649444, 11774576, 11799612	781, 969, 760
ENSG00000139116	KIF21A	kinesin family member 21A	chr12	39293228	39443390	-	1	MACS-Peak1400	chr12	39357575	39358348	774
ENSG00000139190	VAMP1	vesicle associated membrane protein 1	chr12	6462237	6470987	-	1	MACS-Peak1346	chr12	6461693	6462871	1179
ENSG00000139192	TAPBPL	TAP binding protein like	chr12	6451690	6466517	+	1	MACS-Peak1346	chr12	6461693	6462871	1179
ENSG00000139219	COL2A1	collagen type II alpha 1 chain	chr12	47972965	48004486	-	1	MACS-Peak1410	chr12	47990092	47990908	817
ENSG00000139292	LGR5	leucine rich repeat containing G protein-coupled receptor 5	chr12	71439770	71586310	+	1	MACS-Peak1468	chr12	71440698	71441381	684
ENSG00000139370	SLC15A4	solute carrier family 15 member 4	chr12	128793191	128823983	-	1	MACS-Peak1583	chr12	128807084	128807872	789
ENSG00000139517	LNX2	ligand of numb-protein X 2	chr13	27545911	27620404	-	1	MACS-Peak1611	chr13	27583047	27583650	604
ENSG00000139546	TARBP2	TARBP2 subunit of RISC loading complex	chr12	53500921	53506431	+	1	MACS-Peak1434	chr12	53498511	53499272	762
ENSG00000139618	BRCA2	BRCA2 DNA repair associated	chr13	32315474	32400266	+	1	MACS-Peak1623	chr13	32314574	32315157	584
ENSG00000139625	MAP3K12	mitogen-activated protein kinase kinase kinase 12	chr12	53479669	53500063	-	1	MACS-Peak1434	chr12	53498511	53499272	762
ENSG00000139626	ITGB7	integrin subunit beta 7	chr12	53191318	53207307	-	2	MACS-Peak1429, MACS-Peak1430	chr12	53198302, 53205428	53199244, 53206131	943, 704
ENSG00000139629	GALNT6	polypeptide N-acetylgalactosaminyltransferase 6	chr12	51351247	51392867	-	1	MACS-Peak1421	chr12	51368518	51369561	1044
ENSG00000139641	ESYT1	extended synaptotagmin 1	chr12	56118250	56144671	+	1	MACS-Peak1441	chr12	56128928	56129902	975
ENSG00000139714	MORN3	MORN repeat containing 3	chr12	121648742	121672631	-	1	MACS-Peak1557	chr12	121658423	121659682	1260
ENSG00000139737	SLAIN1	SLAIN motif family member 1	chr13	77697854	77764242	+	1	MACS-Peak1680	chr13	77697089	77697596	508
ENSG00000139793	MBNL2	muscleblind like splicing regulator 2	chr13	97221434	97394120	+	1	MACS-Peak1692	chr13	97386877	97387799	923
ENSG00000139865	TTC6	tetratricopeptide repeat domain 6	chr14	37595847	38041442	+	1	MACS-Peak1782	chr14	37603055	37603592	538
ENSG00000139899	CBLN3	cerebellin 3 precursor	chr14	24426532	24430954	-	1	MACS-Peak1771	chr14	24426787	24427806	1020
ENSG00000140044	JDP2	Jun dimerization protein 2	chr14	75427716	75474111	+	2	MACS-Peak1871, MACS-Peak1872	chr14	75427487, 75458723	75428154, 75459683	668, 961
ENSG00000140104	CLBA1	clathrin binding box of aftiphilin containing 1	chr14	104985775	105010482	+	1	MACS-Peak1949	chr14	104993765	104994745	981
ENSG00000140264	SERF2	small EDRK-rich factor 2	chr15	43777087	43802589	+	1	MACS-Peak1988	chr15	43776949	43778127	1179
ENSG00000140287	HDC	histidine decarboxylase	chr15	50241947	50266026	-	1	MACS-Peak1993	chr15	50262008	50263317	1310
ENSG00000140307	GTF2A2	general transcription factor IIA subunit 2	chr15	59638062	59657541	-	1	MACS-Peak2009	chr15	59657210	59657830	621
ENSG00000140323	DISP2	dispatched RND transporter family member 2	chr15	40358235	40378639	+	1	MACS-Peak1975	chr15	40367933	40368650	718
ENSG00000140332	TLE3	TLE family member 3, transcriptional corepressor	chr15	70047790	70098176	-	1	MACS-Peak2051	chr15	70094593	70095316	724
ENSG00000140368	PSTPIP1	proline-serine-threonine phosphatase interacting protein 1	chr15	76993359	77037332	+	3	MACS-Peak2094, MACS-Peak2095, MACS-Peak2096	chr15	76994581, 77002375, 77014096	76995780, 77004756, 77015174	1200, 2382, 1079
ENSG00000140396	NCOA2	nuclear receptor coactivator 2	chr8	70109762	70403805	-	1	MACS-Peak5831	chr8	70315357	70316262	906
ENSG00000140398	NEIL1	nei like DNA glycosylase 1	chr15	75346955	75357114	+	2	MACS-Peak2087, MACS-Peak2088	chr15	75346884, 75349556	75347788, 75350644	905, 1089
ENSG00000140443	IGF1R	insulin like growth factor 1 receptor	chr15	98648971	98964530	+	3	MACS-Peak2153, MACS-Peak2154, MACS-Peak2155	chr15	98650226, 98956096, 98957167	98651026, 98957071, 98958280	801, 976, 1114
ENSG00000140455	USP3	ubiquitin specific peptidase 3	chr15	63504511	63594640	+	1	MACS-Peak2013	chr15	63502903	63504301	1399
ENSG00000140470	ADAMTS17	ADAM metallopeptidase with thrombospondin type 1 motif 17	chr15	99971589	100342005	-	2	MACS-Peak2165, MACS-Peak2166	chr15	100002209, 100341658	100002910, 100342697	702, 1040
ENSG00000140479	PCSK6	proprotein convertase subtilisin/kexin type 6	chr15	101297142	101525202	-	4	MACS-Peak2171, MACS-Peak2172, MACS-Peak2173, MACS-Peak2174	chr15	101397211, 101450986, 101463690, 101527173	101398478, 101451846, 101464626, 101528186	1268, 861, 937, 1014
ENSG00000140497	SCAMP2	secretory carrier membrane protein 2	chr15	74843730	74873365	-	2	MACS-Peak2078, MACS-Peak2079	chr15	74867761, 74869679	74868780, 74870460	1020, 782
ENSG00000140526	ABHD2	abhydrolase domain containing 2	chr15	89087459	89202360	+	2	MACS-Peak2131, MACS-Peak2132	chr15	89128426, 89132430	89129451, 89133452	1026, 1023
ENSG00000140548	ZNF710	zinc finger protein 710	chr15	90001392	90082206	+	3	MACS-Peak2137, MACS-Peak2138, MACS-Peak2139	chr15	90033955, 90034978, 90059062	90034967, 90035754, 90060081	1013, 777, 1020
ENSG00000140575	IQGAP1	IQ motif containing GTPase activating protein 1	chr15	90388218	90502243	+	1	MACS-Peak2141	chr15	90480707	90481541	835
ENSG00000140678	ITGAX	integrin subunit alpha X	chr16	31355134	31382997	+	1	MACS-Peak2258	chr16	31352155	31352845	691
ENSG00000140691	ARMC5	armadillo repeat containing 5	chr16	31458080	31467166	+	1	MACS-Peak2260	chr16	31457750	31459144	1395
ENSG00000140836	ZFHX3	zinc finger homeobox 3	chr16	72782885	73059698	-	2	MACS-Peak2343, MACS-Peak2344	chr16	72876201, 72983739	72876789, 72984307	589, 569
ENSG00000140848	CPNE2	copine 2	chr16	57092537	57148367	+	2	MACS-Peak2291, MACS-Peak2292	chr16	57112156, 57123207	57113117, 57124287	962, 1081
ENSG00000140853	NLRC5	NLR family CARD domain containing 5	chr16	56989485	57083531	+	2	MACS-Peak2289, MACS-Peak2290	chr16	57039185, 57070003	57039832, 57071678	648, 1676
ENSG00000140859	KIFC3	kinesin family member C3	chr16	57758217	57863053	-	2	MACS-Peak2301, MACS-Peak2302	chr16	57810237, 57815825	57810995, 57816997	759, 1173
ENSG00000140941	MAP1LC3B	microtubule associated protein 1 light chain 3 beta	chr16	87383995	87404779	+	1	MACS-Peak2389	chr16	87391756	87392391	636
ENSG00000140945	CDH13	cadherin 13	chr16	82626803	83800640	+	1	MACS-Peak2366	chr16	83726918	83727363	446
ENSG00000140948	ZCCHC14	zinc finger CCHC-type containing 14	chr16	87406246	87492045	-	1	MACS-Peak2390	chr16	87407330	87408126	797
ENSG00000140968	IRF8	interferon regulatory factor 8	chr16	85898803	85922609	+	1	MACS-Peak2385	chr16	85913786	85914749	964
ENSG00000141013	GAS8	growth arrest specific 8	chr16	90019629	90044975	+	1	MACS-Peak2423	chr16	90025910	90026860	951
ENSG00000141068	KSR1	kinase suppressor of ras 1	chr17	27456714	27626438	+	1	MACS-Peak2491	chr17	27532054	27532975	922
ENSG00000141161	UNC45B	unc-45 myosin chaperone B	chr17	35147817	35189345	+	1	MACS-Peak2513	chr17	35150930	35151514	585
ENSG00000141194	OR4D1	olfactory receptor family 4 subfamily D member 1	chr17	58155133	58156156	+	1	MACS-Peak2632	chr17	58152933	58153697	765
ENSG00000141314	RHBDL3	rhomboid like 3	chr17	32266176	32324661	+	1	MACS-Peak2509	chr17	32288587	32289210	624
ENSG00000141337	ARSG	arylsulfatase G	chr17	68259182	68422731	+	4	MACS-Peak2676, MACS-Peak2677, MACS-Peak2678, MACS-Peak2679	chr17	68258809, 68291861, 68344409, 68346117	68259501, 68292601, 68345347, 68347158	693, 741, 939, 1042
ENSG00000141371	C17orf64	chromosome 17 open reading frame 64	chr17	60392429	60431421	+	1	MACS-Peak2640	chr17	60391446	60392729	1284
ENSG00000141376	BCAS3	BCAS3 microtubule associated cell migration factor	chr17	60677453	61392838	+	1	MACS-Peak2642	chr17	61221026	61222247	1222
ENSG00000141380	SS18	SS18 subunit of BAF chromatin remodeling complex	chr18	26016253	26091217	-	1	MACS-Peak2843	chr18	26090263	26091006	744
ENSG00000141384	TAF4B	TATA-box binding protein associated factor 4b	chr18	26225936	26391685	+	1	MACS-Peak2844	chr18	26285760	26286598	839
ENSG00000141404	GNAL	G protein subunit alpha L	chr18	11688956	11885685	+	1	MACS-Peak2818	chr18	11784913	11785543	631
ENSG00000141425	RPRD1A	regulation of nuclear pre-mRNA domain containing 1A	chr18	35984387	36067576	-	1	MACS-Peak2856	chr18	36066980	36067962	983
ENSG00000141446	ESCO1	establishment of sister chromatid cohesion N-acetyltransferase 1	chr18	21529281	21600884	-	1	MACS-Peak2831	chr18	21599823	21601672	1850
ENSG00000141449	GREB1L	GREB1 like retinoic acid receptor coactivator	chr18	21242242	21525417	+	1	MACS-Peak2830	chr18	21439099	21440000	902
ENSG00000141503	MINK1	misshapen like kinase 1	chr17	4833388	4898061	+	1	MACS-Peak2453	chr17	4852564	4853893	1330
ENSG00000141506	PIK3R5	phosphoinositide-3-kinase regulatory subunit 5	chr17	8878911	8965712	-	1	MACS-Peak2464	chr17	8898661	8899673	1013
ENSG00000141526	SLC16A3	solute carrier family 16 member 3	chr17	82228397	82261129	+	1	MACS-Peak2771	chr17	82235329	82241082	5754
ENSG00000141540	TTYH2	tweety family member 2	chr17	74213514	74262020	+	1	MACS-Peak2686	chr17	74213063	74214610	1548
ENSG00000141551	CSNK1D	casein kinase 1 delta	chr17	82239023	82273731	-	1	MACS-Peak2771	chr17	82235329	82241082	5754
ENSG00000141552	ANAPC11	anaphase promoting complex subunit 11	chr17	81890790	81900991	+	1	MACS-Peak2768	chr17	81891645	81892269	625
ENSG00000141564	RPTOR	regulatory associated protein of MTOR complex 1	chr17	80544819	80966371	+	2	MACS-Peak2753, MACS-Peak2754	chr17	80773549, 80938490	80775714, 80939950	2166, 1461
ENSG00000141568	FOXK2	forkhead box K2	chr17	82519713	82644662	+	2	MACS-Peak2773, MACS-Peak2774	chr17	82548347, 82590711	82549314, 82592567	968, 1857
ENSG00000141577	CEP131	centrosomal protein 131	chr17	81189593	81222999	-	1	MACS-Peak2756	chr17	81207281	81208583	1303
ENSG00000141582	CBX4	chromobox 4	chr17	79833156	79839429	-	1	MACS-Peak2746	chr17	79835759	79838125	2367
ENSG00000141622	RNF165	ring finger protein 165	chr18	46326809	46463140	+	2	MACS-Peak2868, MACS-Peak2869	chr18	46338677, 46372385	46339301, 46373420	625, 1036
ENSG00000141627	DYM	dymeclin	chr18	49041474	49461347	-	2	MACS-Peak2881, MACS-Peak2882	chr18	49052780, 49055569	49054016, 49056266	1237, 698
ENSG00000141748	ARL5C	ADP ribosylation factor like GTPase 5C	chr17	39156894	39167484	-	1	MACS-Peak2537	chr17	39166986	39167927	942
ENSG00000141759	TXNL4A	thioredoxin like 4A	chr18	79970811	80033949	-	1	MACS-Peak2935	chr18	80034472	80034913	442
ENSG00000141854	MISP3	MISP family member 3	chr19	14072536	14075062	+	1	MACS-Peak3050	chr19	14071544	14072750	1207
ENSG00000141873	SLC39A3	solute carrier family 39 member 3	chr19	2732204	2740152	-	1	MACS-Peak2963	chr19	2738755	2739634	880
ENSG00000141968	VAV1	vav guanine nucleotide exchange factor 1	chr19	6772714	6857366	+	4	MACS-Peak2993, MACS-Peak2994, MACS-Peak2995, MACS-Peak2996	chr19	6771927, 6774769, 6801146, 6802317	6774150, 6775683, 6802280, 6803057	2224, 915, 1135, 741
ENSG00000142039	CCDC97	coiled-coil domain containing 97	chr19	41310189	41324883	+	1	MACS-Peak3134	chr19	41323313	41324157	845
ENSG00000142046	TMEM91	transmembrane protein 91	chr19	41350911	41384083	+	1	MACS-Peak3136	chr19	41353950	41355125	1176
ENSG00000142156	COL6A1	collagen type VI alpha 1 chain	chr21	45981737	46005050	+	1	MACS-Peak3934	chr21	45992331	45992886	556
ENSG00000142185	TRPM2	transient receptor potential cation channel subfamily M member 2	chr21	44350163	44443081	+	2	MACS-Peak3919, MACS-Peak3920	chr21	44352547, 44374785	44354598, 44375922	2052, 1138
ENSG00000142227	EMP3	epithelial membrane protein 3	chr19	48321509	48330553	+	1	MACS-Peak3180	chr19	48321526	48322620	1095
ENSG00000142230	SAE1	SUMO1 activating enzyme subunit 1	chr19	47113274	47210636	+	1	MACS-Peak3176	chr19	47156638	47157425	788
ENSG00000142327	RNPEPL1	arginyl aminopeptidase like 1	chr2	240565804	240581372	+	1	MACS-Peak3636	chr2	240565592	240566483	892
ENSG00000142347	MYO1F	myosin IF	chr19	8520790	8577577	-	2	MACS-Peak3011, MACS-Peak3012	chr19	8568891, 8576243	8570259, 8577605	1369, 1363
ENSG00000142409	ZNF787	zinc finger protein 787	chr19	56087366	56121280	-	1	MACS-Peak3222	chr19	56120328	56120950	623
ENSG00000142449	FBN3	fibrillin 3	chr19	8065402	8149846	-	1	MACS-Peak3005	chr19	8072723	8073808	1086
ENSG00000142512	SIGLEC10	sialic acid binding Ig like lectin 10	chr19	51410021	51417803	-	1	MACS-Peak3198	chr19	51419636	51420414	779
ENSG00000142599	RERE	arginine-glutamic acid dipeptide repeats	chr1	8352397	8817643	-	2	MACS-Peak32, MACS-Peak33	chr1	8395355, 8427213	8396203, 8428310	849, 1098
ENSG00000142619	PADI3	peptidyl arginine deiminase 3	chr1	17249098	17284233	+	1	MACS-Peak74	chr1	17276561	17277193	633
ENSG00000142623	PADI1	peptidyl arginine deiminase 1	chr1	17205126	17246005	+	1	MACS-Peak73	chr1	17212458	17213406	949
ENSG00000142634	EFHD2	EF-hand domain family member D2	chr1	15409895	15430343	+	1	MACS-Peak68	chr1	15410393	15412456	2064
ENSG00000142655	PEX14	peroxisomal biogenesis factor 14	chr1	10472288	10630758	+	1	MACS-Peak49	chr1	10515473	10516104	632
ENSG00000142669	SH3BGRL3	SH3 domain binding glutamate rich protein like 3	chr1	26279176	26281522	+	1	MACS-Peak112	chr1	26278722	26280968	2247
ENSG00000142694	EVA1B	eva-1 homolog B	chr1	36322031	36324154	-	1	MACS-Peak165	chr1	36322639	36323225	587
ENSG00000142765	SYTL1	synaptotagmin like 1	chr1	27342020	27353937	+	1	MACS-Peak123	chr1	27342723	27344077	1355
ENSG00000142784	WDTC1	WD and tetratricopeptide repeats 1	chr1	27234516	27308633	+	1	MACS-Peak122	chr1	27299979	27301382	1404
ENSG00000142798	HSPG2	heparan sulfate proteoglycan 2	chr1	21822245	21937297	-	1	MACS-Peak88	chr1	21909553	21910532	980
ENSG00000142875	PRKACB	protein kinase cAMP-activated catalytic subunit beta	chr1	84078062	84238498	+	2	MACS-Peak256, MACS-Peak257	chr1	84077377, 84225299	84077947, 84225983	571, 685
ENSG00000142892	PIGK	phosphatidylinositol glycan anchor biosynthesis class K	chr1	77088990	77219430	-	1	MACS-Peak252	chr1	77218978	77219924	947
ENSG00000142920	AZIN2	antizyme inhibitor 2	chr1	33081104	33120530	+	1	MACS-Peak158	chr1	33097681	33100122	2442
ENSG00000142959	BEST4	bestrophin 4	chr1	44783585	44787705	-	1	MACS-Peak204	chr1	44785998	44787136	1139
ENSG00000143036	SLC44A3	solute carrier family 44 member 3	chr1	94820342	94895246	+	2	MACS-Peak282, MACS-Peak283	chr1	94819689, 94831340	94820639, 94832151	951, 812
ENSG00000143167	GPA33	glycoprotein A33	chr1	167052836	167166479	-	1	MACS-Peak418	chr1	167158511	167159040	530
ENSG00000143179	UCK2	uridine-cytidine kinase 2	chr1	165827531	165911618	+	2	MACS-Peak416, MACS-Peak417	chr1	165853975, 165870917	165854797, 165871805	823, 889
ENSG00000143199	ADCY10	adenylate cyclase 10	chr1	167809388	167914215	-	1	MACS-Peak423	chr1	167909706	167910297	592
ENSG00000143226	FCGR2A	Fc fragment of IgG receptor IIa	chr1	161505430	161524013	+	1	MACS-Peak411	chr1	161506338	161507148	811
ENSG00000143228	NUF2	NUF2 component of NDC80 kinetochore complex	chr1	163266576	163355764	+	1	MACS-Peak414	chr1	163321620	163322351	732
ENSG00000143248	RGS5	regulator of G protein signaling 5	chr1	163111121	163321791	-	1	MACS-Peak414	chr1	163321620	163322351	732
ENSG00000143479	DYRK3	dual specificity tyrosine phosphorylation regulated kinase 3	chr1	206635536	206684419	+	1	MACS-Peak513	chr1	206657914	206658973	1060
ENSG00000143486	EIF2D	eukaryotic translation initiation factor 2D	chr1	206571292	206612463	-	2	MACS-Peak511, MACS-Peak512	chr1	206579724, 206581327	206580647, 206582347	924, 1021
ENSG00000143507	DUSP10	dual specificity phosphatase 10	chr1	221701424	221742176	-	2	MACS-Peak542, MACS-Peak543	chr1	221707794, 221712810	221708539, 221713555	746, 746
ENSG00000143515	ATP8B2	ATPase phospholipid transporting 8B2	chr1	154325553	154351307	+	1	MACS-Peak368	chr1	154324263	154325289	1027
ENSG00000143549	TPM3	tropomyosin 3	chr1	154155304	154194648	-	2	MACS-Peak366, MACS-Peak367	chr1	154157436, 154181915	154158330, 154183202	895, 1288
ENSG00000143552	NUP210L	nucleoporin 210 like	chr1	153992685	154155116	-	1	MACS-Peak366	chr1	154157436	154158330	895
ENSG00000143595	AQP10	aquaporin 10	chr1	154321090	154325325	+	1	MACS-Peak368	chr1	154324263	154325289	1027
ENSG00000143641	GALNT2	polypeptide N-acetylgalactosaminyltransferase 2	chr1	230057990	230282124	+	2	MACS-Peak579, MACS-Peak580	chr1	230118278, 230186550	230118795, 230187732	518, 1183
ENSG00000143702	CEP170	centrosomal protein 170	chr1	243124428	243255348	-	1	MACS-Peak604	chr1	243254798	243256410	1613
ENSG00000143740	SNAP47	synaptosome associated protein 47	chr1	227728539	227781231	+	1	MACS-Peak567	chr1	227766015	227767231	1217
ENSG00000143751	SDE2	SDE2 telomere maintenance homolog	chr1	225982702	225999331	-	1	MACS-Peak557	chr1	225999062	226000313	1252
ENSG00000143771	CNIH4	cornichon family AMPA receptor auxiliary protein 4	chr1	224356850	224379459	+	1	MACS-Peak548	chr1	224378453	224379032	580
ENSG00000143772	ITPKB	inositol-trisphosphate 3-kinase B	chr1	226631690	226739323	-	5	MACS-Peak559, MACS-Peak560, MACS-Peak561, MACS-Peak562, MACS-Peak563	chr1	226642919, 226674759, 226676815, 226711975, 226716973	226644807, 226675794, 226678027, 226712699, 226717980	1889, 1036, 1213, 725, 1008
ENSG00000143776	CDC42BPA	CDC42 binding protein kinase alpha	chr1	226989865	227318474	-	1	MACS-Peak565	chr1	227002325	227003247	923
ENSG00000143786	CNIH3	cornichon family AMPA receptor auxiliary protein 3	chr1	224434660	224740549	+	2	MACS-Peak550, MACS-Peak551	chr1	224503158, 224623563	224504312, 224624486	1155, 924
ENSG00000143799	PARP1	poly(ADP-ribose) polymerase 1	chr1	226360691	226408079	-	1	MACS-Peak558	chr1	226368861	226369818	958
ENSG00000143801	PSEN2	presenilin 2	chr1	226870184	226896105	+	1	MACS-Peak564	chr1	226884711	226885853	1143
ENSG00000143847	PPFIA4	PTPRF interacting protein alpha 4	chr1	203026498	203078740	+	1	MACS-Peak484	chr1	203058939	203060130	1192
ENSG00000143858	SYT2	synaptotagmin 2	chr1	202590596	202710417	-	2	MACS-Peak479, MACS-Peak480	chr1	202615093, 202628953	202616910, 202629997	1818, 1045
ENSG00000144036	EXOC6B	exocyst complex component 6B	chr2	72175984	72826041	-	1	MACS-Peak3394	chr2	72825588	72826470	883
ENSG00000144040	SFXN5	sideroflexin 5	chr2	72942036	73075619	-	2	MACS-Peak3396, MACS-Peak3397	chr2	72953850, 73034593	72954979, 73035049	1130, 457
ENSG00000144118	RALB	RAS like proto-oncogene B	chr2	120240064	120294713	+	1	MACS-Peak3509	chr2	120268999	120269613	615
ENSG00000144182	LIPT1	lipoyltransferase 1	chr2	99154955	99163157	+	1	MACS-Peak3454	chr2	99154605	99155402	798
ENSG00000144218	AFF3	AF4/FMR2 family member 3	chr2	99545419	100142739	-	2	MACS-Peak3456, MACS-Peak3457	chr2	99867358, 100137932	99868013, 100138615	656, 684
ENSG00000144228	SPOPL	speckle type BTB/POZ protein like	chr2	138501801	138573547	+	1	MACS-Peak3537	chr2	138523476	138524414	939
ENSG00000144339	TMEFF2	transmembrane protein with EGF like and two follistatin like domains 2	chr2	191949043	192195709	-	1	MACS-Peak3589	chr2	192151681	192152222	542
ENSG00000144357	UBR3	ubiquitin protein ligase E3 component n-recognin 3	chr2	169827458	170084131	+	1	MACS-Peak3563	chr2	169849764	169850390	627
ENSG00000144407	PTH2R	parathyroid hormone 2 receptor	chr2	208359714	208854503	+	1	MACS-Peak3608	chr2	208359514	208360084	571
ENSG00000144445	KANSL1L	KAT8 regulatory NSL complex subunit 1 like	chr2	210021423	210171383	-	1	MACS-Peak3609	chr2	210170618	210171409	792
ENSG00000144504	ANKMY1	ankyrin repeat and MYND domain containing 1	chr2	240479422	240569209	-	1	MACS-Peak3636	chr2	240565592	240566483	892
ENSG00000144535	DIS3L2	DIS3 like 3'-5' exoribonuclease 2	chr2	231961245	232344350	+	1	MACS-Peak3631	chr2	232315284	232316128	845
ENSG00000144589	STK11IP	serine/threonine kinase 11 interacting protein	chr2	219597860	219616451	+	1	MACS-Peak3621	chr2	219607730	219608853	1124
ENSG00000144642	RBMS3	RNA binding motif single stranded interacting protein 3	chr3	28574791	30010391	+	1	MACS-Peak4186	chr3	29153718	29154399	682
ENSG00000144648	ACKR2	atypical chemokine receptor 2	chr3	42804752	42887974	+	1	MACS-Peak4215	chr3	42811071	42812088	1018
ENSG00000144649	GASK1A	golgi associated kinase 1A	chr3	42979267	43060211	+	2	MACS-Peak4216, MACS-Peak4217	chr3	43013181, 43023922	43014276, 43024834	1096, 913
ENSG00000144655	CSRNP1	cysteine and serine rich nuclear protein 1	chr3	39141855	39154562	-	1	MACS-Peak4201	chr3	39146720	39148804	2085
ENSG00000144671	SLC22A14	solute carrier family 22 member 14	chr3	38282294	38318575	+	1	MACS-Peak4200	chr3	38313234	38314168	935
ENSG00000144677	CTDSPL	CTD small phosphatase like	chr3	37861960	37984469	+	2	MACS-Peak4195, MACS-Peak4196	chr3	37907889, 37912236	37908294, 37912844	406, 609
ENSG00000144711	IQSEC1	IQ motif and Sec7 domain ArfGEF 1	chr3	12897220	13073117	-	5	MACS-Peak4148, MACS-Peak4149, MACS-Peak4150, MACS-Peak4151, MACS-Peak4152	chr3	12903056, 12915835, 13008917, 13011956, 13014512	12903790, 12916906, 13009998, 13012891, 13016206	735, 1072, 1082, 936, 1695
ENSG00000144791	LIMD1	LIM domains containing 1	chr3	45555394	45686338	+	4	MACS-Peak4228, MACS-Peak4229, MACS-Peak4230, MACS-Peak4231	chr3	45553265, 45553979, 45656442, 45679705	45553879, 45554734, 45656942, 45680335	615, 756, 501, 631
ENSG00000144857	BOC	BOC cell adhesion associated, oncogene regulated	chr3	113211003	113287459	+	1	MACS-Peak4329	chr3	113223538	113225122	1585
ENSG00000144893	MED12L	mediator complex subunit 12L	chr3	151085697	151437072	+	3	MACS-Peak4403, MACS-Peak4404, MACS-Peak4405	chr3	151091882, 151169727, 151170789	151092545, 151170703, 151171754	664, 977, 966
ENSG00000145012	LPP	LIM domain containing preferred translocation partner in lipoma	chr3	188153284	188890671	+	1	MACS-Peak4464	chr3	188507183	188507937	755
ENSG00000145020	AMT	aminomethyltransferase	chr3	49416775	49422753	-	1	MACS-Peak4257	chr3	49415882	49416933	1052
ENSG00000145022	TCTA	T cell leukemia translocation altered	chr3	49412206	49416475	+	1	MACS-Peak4257	chr3	49415882	49416933	1052
ENSG00000145040	UCN2	urocortin 2	chr3	48561727	48563773	-	1	MACS-Peak4252	chr3	48565969	48566727	759
ENSG00000145113	MUC4	mucin 4, cell surface associated	chr3	195746765	195812277	-	1	MACS-Peak4487	chr3	195770225	195772559	2335
ENSG00000145241	CENPC	centromere protein C	chr4	67468748	67545606	-	1	MACS-Peak4658	chr4	67544831	67545735	905
ENSG00000145244	CORIN	corin, serine peptidase	chr4	47593998	47838106	-	3	MACS-Peak4619, MACS-Peak4620, MACS-Peak4621	chr4	47639281, 47648624, 47835240	47640046, 47649458, 47836192	766, 835, 953
ENSG00000145246	ATP10D	ATPase phospholipid transporting 10D (putative)	chr4	47485288	47593486	+	2	MACS-Peak4617, MACS-Peak4618	chr4	47531281, 47564852	47532527, 47565664	1247, 813
ENSG00000145287	PLAC8	placenta associated 8	chr4	83090048	83137075	-	2	MACS-Peak4670, MACS-Peak4671	chr4	83113236, 83124005	83113876, 83124737	641, 733
ENSG00000145354	CISD2	CDGSH iron sulfur domain 2	chr4	102868978	102889242	+	1	MACS-Peak4692	chr4	102868968	102869559	592
ENSG00000145362	ANK2	ankyrin 2	chr4	112818109	113383740	+	4	MACS-Peak4699, MACS-Peak4700, MACS-Peak4701, MACS-Peak4702	chr4	113052297, 113112258, 113241692, 113355383	113053144, 113112894, 113242607, 113356800	848, 637, 916, 1418
ENSG00000145391	SETD7	SET domain containing 7, histone lysine methyltransferase	chr4	139495941	139606699	-	1	MACS-Peak4729	chr4	139528602	139529240	639
ENSG00000145416	MARCHF1	membrane associated ring-CH-type finger 1	chr4	163524298	164384050	-	1	MACS-Peak4759	chr4	163895007	163895803	797
ENSG00000145425	RPS3A	ribosomal protein S3A	chr4	151099573	151104652	+	1	MACS-Peak4747	chr4	151099083	151099957	875
ENSG00000145431	PDGFC	platelet derived growth factor C	chr4	156760454	156971394	-	2	MACS-Peak4756, MACS-Peak4757	chr4	156843041, 156971623	156843903, 156972336	863, 714
ENSG00000145439	CBR4	carbonyl reductase 4	chr4	168863770	169010275	-	1	MACS-Peak4760	chr4	168880970	168882018	1049
ENSG00000145491	ROPN1L	rhophilin associated tail protein 1 like	chr5	10441524	10472029	+	1	MACS-Peak4803	chr5	10466606	10467737	1132
ENSG00000145495	MARCHF6	membrane associated ring-CH-type finger 6	chr5	10353703	10440388	+	1	MACS-Peak4802	chr5	10352823	10353899	1077
ENSG00000145526	CDH18	cadherin 18	chr5	19472951	20575873	-	1	MACS-Peak4820	chr5	20136605	20137216	612
ENSG00000145555	MYO10	myosin X	chr5	16661914	16936276	-	1	MACS-Peak4816	chr5	16726459	16727162	704
ENSG00000145623	OSMR	oncostatin M receptor	chr5	38845858	38945596	+	1	MACS-Peak4838	chr5	38902128	38902765	638
ENSG00000145649	GZMA	granzyme A	chr5	55102648	55110252	+	2	MACS-Peak4857, MACS-Peak4858	chr5	55102384, 55104883	55102962, 55105583	579, 701
ENSG00000145675	PIK3R1	phosphoinositide-3-kinase regulatory subunit 1	chr5	68215720	68301821	+	1	MACS-Peak4873	chr5	68239401	68240127	727
ENSG00000145685	LHFPL2	LHFPL tetraspan subfamily member 2	chr5	78485215	78770021	-	1	MACS-Peak4890	chr5	78586135	78586812	678
ENSG00000145703	IQGAP2	IQ motif containing GTPase activating protein 2	chr5	76403249	76708132	+	2	MACS-Peak4881, MACS-Peak4882	chr5	76402072, 76404614	76403585, 76405387	1514, 774
ENSG00000145708	CRHBP	corticotropin releasing hormone binding protein	chr5	76952713	76981158	+	1	MACS-Peak4884	chr5	76960105	76960634	530
ENSG00000145715	RASA1	RAS p21 protein activator 1	chr5	87267888	87391931	+	1	MACS-Peak4897	chr5	87267510	87268781	1272
ENSG00000145723	GIN1	gypsy retrotransposon integrase 1	chr5	103086000	103120151	-	1	MACS-Peak4911	chr5	103111451	103112009	559
ENSG00000145743	FBXL17	F-box and leucine rich repeat protein 17	chr5	107859035	108382098	-	1	MACS-Peak4914	chr5	108382086	108382682	597
ENSG00000145794	MEGF10	multiple EGF like domains 10	chr5	127290831	127465737	+	1	MACS-Peak4932	chr5	127401052	127401657	606
ENSG00000145819	ARHGAP26	Rho GTPase activating protein 26	chr5	142770384	143229011	+	2	MACS-Peak4968, MACS-Peak4969	chr5	143002733, 143183181	143003164, 143183987	432, 807
ENSG00000145860	RNF145	ring finger protein 145	chr5	159157409	159210053	-	1	MACS-Peak4993	chr5	159207705	159208617	913
ENSG00000145920	CPLX2	complexin 2	chr5	175796310	175884020	+	1	MACS-Peak5026	chr5	175853603	175854175	573
ENSG00000145949	MYLK4	myosin light chain kinase family member 4	chr6	2663629	2750966	-	1	MACS-Peak5073	chr6	2751869	2752439	571
ENSG00000145982	FARS2	phenylalanyl-tRNA synthetase 2, mitochondrial	chr6	5261044	5771580	+	1	MACS-Peak5082	chr6	5460388	5460982	595
ENSG00000145990	GFOD1	glucose-fructose oxidoreductase domain containing 1	chr6	13357830	13487662	-	2	MACS-Peak5102, MACS-Peak5103	chr6	13360319, 13454165	13361165, 13455212	847, 1048
ENSG00000146067	FAM193B	family with sequence similarity 193 member B	chr5	177519788	177554541	-	1	MACS-Peak5043	chr5	177554620	177555223	604
ENSG00000146083	RNF44	ring finger protein 44	chr5	176526697	176538025	-	2	MACS-Peak5028, MACS-Peak5029	chr5	176529589, 176535828	176530583, 176537301	995, 1474
ENSG00000146085	MMUT	methylmalonyl-CoA mutase	chr6	49430360	49463191	-	1	MACS-Peak5220	chr6	49462909	49463697	789
ENSG00000146090	RASGEF1C	RasGEF domain family member 1C	chr5	180100791	180209153	-	1	MACS-Peak5063	chr5	180177162	180177766	605
ENSG00000146276	GABRR1	gamma-aminobutyric acid type A receptor rho1 subunit	chr6	89177501	89231278	-	1	MACS-Peak5263	chr6	89233587	89234334	748
ENSG00000146285	SCML4	Scm polycomb group protein like 4	chr6	107704104	107824317	-	1	MACS-Peak5278	chr6	107716579	107717291	713
ENSG00000146350	TBC1D32	TBC1 domain family member 32	chr6	121079494	121334745	-	1	MACS-Peak5306	chr6	121176099	121176753	655
ENSG00000146376	ARHGAP18	Rho GTPase activating protein 18	chr6	129576132	129710225	-	1	MACS-Peak5312	chr6	129686984	129687726	743
ENSG00000146411	SLC2A12	solute carrier family 2 member 12	chr6	133988697	134052636	-	1	MACS-Peak5319	chr6	134021497	134022470	974
ENSG00000146426	TIAM2	TIAM Rac1 associated GEF 2	chr6	154832697	155257723	+	2	MACS-Peak5370, MACS-Peak5371	chr6	154951063, 155154429	154952337, 155154917	1275, 489
ENSG00000146453	PNLDC1	PARN like, ribonuclease domain containing 1	chr6	159800249	159820704	+	1	MACS-Peak5383	chr6	159819670	159820854	1185
ENSG00000146842	TMEM209	transmembrane protein 209	chr7	130164715	130207770	-	1	MACS-Peak5653	chr7	130204891	130205627	737
ENSG00000146872	TLK2	tousled like kinase 2	chr17	62458658	62615481	+	1	MACS-Peak2645	chr17	62594665	62595253	589
ENSG00000146904	EPHA1	EPH receptor A1	chr7	143390289	143408892	-	1	MACS-Peak5684	chr7	143394705	143395956	1252
ENSG00000146963	LUC7L2	LUC7 like 2, pre-mRNA splicing factor	chr7	139340359	139423457	+	1	MACS-Peak5671	chr7	139359345	139359916	572
ENSG00000147010	SH3KBP1	SH3 domain containing kinase binding protein 1	chrX	19533975	19887601	-	3	MACS-Peak6265, MACS-Peak6266, MACS-Peak6267	chrX	19673543, 19865994, 19874649	19674097, 19866546, 19875502	555, 553, 854
ENSG00000147251	DOCK11	dedicator of cytokinesis 11	chrX	118495898	118686163	+	1	MACS-Peak6341	chrX	118495112	118495864	753
ENSG00000147408	CSGALNACT1	chondroitin sulfate N-acetylgalactosaminyltransferase 1	chr8	19404161	19758029	-	1	MACS-Peak5749	chr8	19696180	19697027	848
ENSG00000147419	CCDC25	coiled-coil domain containing 25	chr8	27733311	27772653	-	1	MACS-Peak5771	chr8	27748196	27749079	884
ENSG00000147439	BIN3	bridging integrator 3	chr8	22620418	22669148	-	1	MACS-Peak5758	chr8	22643640	22644234	595
ENSG00000147488	ST18	ST18 C2H2C-type zinc finger transcription factor	chr8	52110839	52460959	-	2	MACS-Peak5806, MACS-Peak5807	chr8	52158554, 52168212	52159162, 52169476	609, 1265
ENSG00000147526	TACC1	transforming acidic coiled-coil containing protein 1	chr8	38728186	38853028	+	1	MACS-Peak5786	chr8	38805043	38805963	921
ENSG00000147536	GINS4	GINS complex subunit 4	chr8	41529206	41545046	+	1	MACS-Peak5789	chr8	41544751	41545571	821
ENSG00000147592	LACTB2	lactamase beta 2	chr8	70635318	70669174	-	1	MACS-Peak5832	chr8	70641768	70642387	620
ENSG00000147647	DPYS	dihydropyrimidinase	chr8	104330324	104467053	-	1	MACS-Peak5878	chr8	104329754	104330491	738
ENSG00000147724	FAM135B	family with sequence similarity 135 member B	chr8	138130023	138496822	-	2	MACS-Peak5936, MACS-Peak5937	chr8	138191715, 138323619	138192705, 138324533	991, 915
ENSG00000147799	ARHGAP39	Rho GTPase activating protein 39	chr8	144529179	144605816	-	1	MACS-Peak5993	chr8	144583236	144583826	591
ENSG00000147854	UHRF2	ubiquitin like with PHD and ring finger domains 2	chr9	6413151	6507054	+	1	MACS-Peak6000	chr9	6412244	6413229	986
ENSG00000148053	NTRK2	neurotrophic receptor tyrosine kinase 2	chr9	84668551	85027070	+	1	MACS-Peak6062	chr9	84709641	84710224	584
ENSG00000148120	AOPEP	aminopeptidase O (putative)	chr9	94726701	95087218	+	1	MACS-Peak6091	chr9	94860696	94861546	851
ENSG00000148158	SNX30	sorting nexin family member 30	chr9	112750838	112881671	+	2	MACS-Peak6120, MACS-Peak6121	chr9	112861349, 112862884	112862780, 112863908	1432, 1025
ENSG00000148175	STOM	stomatin	chr9	121338988	121370304	-	1	MACS-Peak6145	chr9	121370159	121370865	707
ENSG00000148180	GSN	gelsolin	chr9	121207794	121332843	+	2	MACS-Peak6143, MACS-Peak6144	chr9	121260987, 121271814	121261832, 121272745	846, 932
ENSG00000148200	NR6A1	nuclear receptor subfamily 6 group A member 1	chr9	124517275	124771310	-	1	MACS-Peak6158	chr9	124673067	124673428	362
ENSG00000148204	CRB2	crumbs cell polarity complex component 2	chr9	123356170	123380324	+	1	MACS-Peak6153	chr9	123375424	123376508	1085
ENSG00000148218	ALAD	aminolevulinate dehydratase	chr9	113386317	113401333	-	1	MACS-Peak6125	chr9	113400844	113401710	867
ENSG00000148219	ASTN2	astrotactin 2	chr9	116425225	117415070	-	1	MACS-Peak6137	chr9	116549089	116549874	786
ENSG00000148335	NTMT1	N-terminal Xaa-Pro-Lys N-methyltransferase 1	chr9	129608884	129636131	+	1	MACS-Peak6195	chr9	129606953	129608164	1212
ENSG00000148339	SLC25A25	solute carrier family 25 member 25	chr9	128068201	128109245	+	1	MACS-Peak6181	chr9	128103986	128104804	819
ENSG00000148343	MIGA2	mitoguardin 2	chr9	129036621	129072082	+	1	MACS-Peak6187	chr9	129068508	129070066	1559
ENSG00000148358	GPR107	G protein-coupled receptor 107	chr9	130053426	130140169	+	1	MACS-Peak6199	chr9	130127912	130128967	1056
ENSG00000148400	NOTCH1	notch receptor 1	chr9	136494444	136545862	-	2	MACS-Peak6236, MACS-Peak6237	chr9	136529203, 136532504	136530949, 136534535	1747, 2032
ENSG00000148426	PROSER2	proline and serine rich 2	chr10	11823339	11872277	+	1	MACS-Peak646	chr10	11848563	11850635	2073
ENSG00000148429	USP6NL	USP6 N-terminal like	chr10	11453946	11611754	-	1	MACS-Peak643	chr10	11610709	11611274	566
ENSG00000148468	FAM171A1	family with sequence similarity 171 member A1	chr10	15211643	15371062	-	3	MACS-Peak657, MACS-Peak658, MACS-Peak659	chr10	15293668, 15313657, 15360883	15294679, 15314974, 15361746	1012, 1318, 864
ENSG00000148498	PARD3	par-3 family cell polarity regulator	chr10	34109560	34815325	-	4	MACS-Peak711, MACS-Peak712, MACS-Peak713, MACS-Peak714	chr10	34200236, 34205142, 34222706, 34430688	34201059, 34206383, 34223370, 34431293	824, 1242, 665, 606
ENSG00000148516	ZEB1	zinc finger E-box binding homeobox 1	chr10	31318495	31529814	+	1	MACS-Peak699	chr10	31318211	31319373	1163
ENSG00000148634	HERC4	HECT and RLD domain containing E3 ubiquitin protein ligase 4	chr10	67921899	68075348	-	1	MACS-Peak772	chr10	67964710	67965489	780
ENSG00000148655	LRMDA	leucine rich melanocyte differentiation associated	chr10	75431453	76560167	+	1	MACS-Peak818	chr10	76316077	76316648	572
ENSG00000148660	CAMK2G	calcium/calmodulin dependent protein kinase II gamma	chr10	73812501	73874591	-	2	MACS-Peak809, MACS-Peak810	chr10	73848642, 73865146	73849847, 73866696	1206, 1551
ENSG00000148671	ADIRF	adipogenesis regulatory factor	chr10	86968192	86983934	+	1	MACS-Peak854	chr10	86979950	86981413	1464
ENSG00000148690	FRA10AC1	FRA10A associated CGG repeat 1	chr10	93667883	93702572	-	1	MACS-Peak867	chr10	93701914	93703171	1258
ENSG00000148737	TCF7L2	transcription factor 7 like 2	chr10	112950250	113167678	+	3	MACS-Peak929, MACS-Peak930, MACS-Peak931	chr10	112951446, 112985591, 113150932	112952479, 112986334, 113151889	1034, 744, 958
ENSG00000148814	LRRC27	leucine rich repeat containing 27	chr10	132332154	132379918	+	1	MACS-Peak968	chr10	132371639	132372780	1142
ENSG00000148841	ITPRIP	inositol 1,4,5-trisphosphate receptor interacting protein	chr10	104309698	104338404	-	2	MACS-Peak915, MACS-Peak916	chr10	104327499, 104337558	104329512, 104339505	2014, 1948
ENSG00000148842	CNNM2	cyclin and CBS domain divalent metal cation transport mediator 2	chr10	102918293	103090221	+	1	MACS-Peak903	chr10	102994401	102994939	539
ENSG00000148843	PDCD11	programmed cell death 11	chr10	103396648	103446292	+	2	MACS-Peak904, MACS-Peak905	chr10	103395807, 103433591	103397146, 103434395	1340, 805
ENSG00000148848	ADAM12	ADAM metallopeptidase domain 12	chr10	126012381	126388455	-	3	MACS-Peak956, MACS-Peak957, MACS-Peak958	chr10	126197083, 126240002, 126302656	126197635, 126240815, 126303258	553, 814, 603
ENSG00000148908	RGS10	regulator of G protein signaling 10	chr10	119499828	119542708	-	1	MACS-Peak943	chr10	119516053	119518596	2544
ENSG00000149016	TUT1	terminal uridylyl transferase 1, U6 snRNA-specific	chr11	62575045	62592177	-	1	MACS-Peak1119	chr11	62591505	62592539	1035
ENSG00000149091	DGKZ	diacylglycerol kinase zeta	chr11	46332905	46380554	+	2	MACS-Peak1078, MACS-Peak1079	chr11	46336511, 46348846	46337457, 46349932	947, 1087
ENSG00000149177	PTPRJ	protein tyrosine phosphatase receptor type J	chr11	47980558	48170841	+	1	MACS-Peak1088	chr11	48055554	48056268	715
ENSG00000149262	INTS4	integrator complex subunit 4	chr11	77878720	77994678	-	1	MACS-Peak1225	chr11	77994389	77995117	729
ENSG00000149269	PAK1	p21 (RAC1) activated kinase 1	chr11	77321707	77474635	-	1	MACS-Peak1223	chr11	77449043	77449489	447
ENSG00000149346	SLX4IP	SLX4 interacting protein	chr20	10435303	10636829	+	3	MACS-Peak3681, MACS-Peak3682, MACS-Peak3683	chr20	10452912, 10474386, 10501368	10453694, 10475098, 10501887	783, 713, 520
ENSG00000149357	LAMTOR1	late endosomal/lysosomal adaptor, MAPK and MTOR activator 1	chr11	72085895	72103387	-	1	MACS-Peak1193	chr11	72100139	72101129	991
ENSG00000149380	P4HA3	prolyl 4-hydroxylase subunit alpha 3	chr11	74235801	74311657	-	1	MACS-Peak1211	chr11	74269319	74270093	775
ENSG00000149516	MS4A3	membrane spanning 4-domains A3	chr11	60056587	60071128	+	1	MACS-Peak1102	chr11	60056098	60056823	726
ENSG00000149571	KIRREL3	kirre like nephrin family adhesion molecule 3	chr11	126423359	127003460	-	1	MACS-Peak1291	chr11	126467680	126468985	1306
ENSG00000149577	SIDT2	SID1 transmembrane family member 2	chr11	117178733	117197445	+	1	MACS-Peak1258	chr11	117179083	117180431	1349
ENSG00000149635	OCSTAMP	osteoclast stimulatory transmembrane protein	chr20	46540946	46550574	-	1	MACS-Peak3775	chr20	46550107	46551216	1110
ENSG00000149657	LSM14B	LSM family member 14B	chr20	62122461	62135378	+	2	MACS-Peak3818, MACS-Peak3819	chr20	62129820, 62131342	62130662, 62134340	843, 2999
ENSG00000149781	FERMT3	fermitin family member 3	chr11	64206678	64223886	+	1	MACS-Peak1128	chr11	64207056	64208476	1421
ENSG00000150048	CLEC1A	C-type lectin domain family 1 member A	chr12	10069554	10111627	-	1	MACS-Peak1363	chr12	10082014	10082714	701
ENSG00000150093	ITGB1	integrin subunit beta 1	chr10	32900319	33005792	-	1	MACS-Peak704	chr10	33005180	33006225	1046
ENSG00000150275	PCDH15	protocadherin related 15	chr10	53802771	55627942	-	2	MACS-Peak760, MACS-Peak761	chr10	55120717, 55184013	55121298, 55184406	582, 394
ENSG00000150276	PPIAP26	peptidylprolyl isomerase A pseudogene 26	chr13	52820497	52821018	+	1	MACS-Peak1660	chr13	52818940	52819478	539
ENSG00000150457	LATS2	large tumor suppressor kinase 2	chr13	20973032	21061547	-	1	MACS-Peak1602	chr13	21052987	21053625	639
ENSG00000150471	ADGRL3	adhesion G protein-coupled receptor L3	chr4	61201258	62078335	+	1	MACS-Peak4657	chr4	61594402	61595422	1021
ENSG00000150527	MIA2	MIA SH3 domain ER export factor 2	chr14	39265284	39388513	+	1	MACS-Peak1783	chr14	39266880	39267763	884
ENSG00000150556	LYPD6B	LY6/PLAUR domain containing 6B	chr2	149038107	149215262	+	1	MACS-Peak3549	chr2	149160622	149161581	960
ENSG00000150628	SPATA4	spermatogenesis associated 4	chr4	176184638	176195671	-	1	MACS-Peak4769	chr4	176195273	176196107	835
ENSG00000150672	DLG2	discs large MAGUK scaffold protein 2	chr11	83455012	85627922	-	2	MACS-Peak1228, MACS-Peak1229	chr11	84747854, 85483581	84748225, 85484513	372, 933
ENSG00000150681	RGS18	regulator of G protein signaling 18	chr1	192158457	192185815	+	1	MACS-Peak460	chr1	192157940	192158520	581
ENSG00000150712	MTMR12	myotubularin related protein 12	chr5	32226994	32313009	-	1	MACS-Peak4825	chr5	32231568	32232757	1190
ENSG00000150867	PIP4K2A	phosphatidylinositol-5-phosphate 4-kinase type 2 alpha	chr10	22534849	22714555	-	4	MACS-Peak667, MACS-Peak668, MACS-Peak669, MACS-Peak670	chr10	22606061, 22666300, 22682178, 22713804	22606967, 22666972, 22682983, 22714434	907, 673, 806, 631
ENSG00000150907	FOXO1	forkhead box O1	chr13	40469953	40666597	-	1	MACS-Peak1625	chr13	40640968	40641466	499
ENSG00000150938	CRIM1	cysteine rich transmembrane BMP regulator 1	chr2	36355926	36551135	+	1	MACS-Peak3300	chr2	36382480	36382865	386
ENSG00000150995	ITPR1	inositol 1,4,5-trisphosphate receptor type 1	chr3	4493348	4847840	+	5	MACS-Peak4123, MACS-Peak4124, MACS-Peak4125, MACS-Peak4126, MACS-Peak4127	chr3	4570583, 4741268, 4830733, 4834093, 4835416	4571375, 4742140, 4831809, 4834891, 4836126	793, 873, 1077, 799, 711
ENSG00000151062	CACNA2D4	calcium voltage-gated channel auxiliary subunit alpha2delta 4	chr12	1791957	1918836	-	4	MACS-Peak1321, MACS-Peak1322, MACS-Peak1323, MACS-Peak1324	chr12	1842051, 1915263, 1917394, 1920661	1842868, 1916257, 1919182, 1921710	818, 995, 1789, 1050
ENSG00000151065	DCP1B	decapping mRNA 1B	chr12	1946054	2004535	-	1	MACS-Peak1325	chr12	2003899	2004773	875
ENSG00000151067	CACNA1C	calcium voltage-gated channel subunit alpha1 C	chr12	1970786	2697950	+	6	MACS-Peak1325, MACS-Peak1326, MACS-Peak1327, MACS-Peak1328, MACS-Peak1329, MACS-Peak1330	chr12	2003899, 2034812, 2294279, 2358161, 2501349, 2616026	2004773, 2035395, 2295526, 2359223, 2502365, 2617818	875, 584, 1248, 1063, 1017, 1793
ENSG00000151116	UEVLD	UEV and lactate/malate dehyrogenase domains	chr11	18529609	18588747	-	1	MACS-Peak1039	chr11	18587987	18588922	936
ENSG00000151136	BTBD11	BTB domain containing 11	chr12	107318413	107659642	+	1	MACS-Peak1508	chr12	107419670	107420218	549
ENSG00000151150	ANK3	ankyrin 3	chr10	60026298	60733490	-	1	MACS-Peak764	chr10	60236735	60237440	706
ENSG00000151164	RAD9B	RAD9 checkpoint clamp component B	chr12	110501655	110532086	+	1	MACS-Peak1523	chr12	110501395	110502591	1197
ENSG00000151240	DIP2C	disco interacting protein 2 homolog C	chr10	274190	689668	-	1	MACS-Peak620	chr10	629110	630217	1108
ENSG00000151276	MAGI1	membrane associated guanylate kinase, WW and PDZ domain containing 1	chr3	65353525	66038834	-	1	MACS-Peak4297	chr3	65937020	65937714	695
ENSG00000151376	ME3	malic enzyme 3	chr11	86441108	86672636	-	2	MACS-Peak1235, MACS-Peak1236	chr11	86447814, 86637759	86448874, 86638638	1061, 880
ENSG00000151414	NEK7	NIMA related kinase 7	chr1	198156963	198322420	+	2	MACS-Peak465, MACS-Peak466	chr1	198179477, 198238020	198179937, 198238614	461, 595
ENSG00000151466	SCLT1	sodium channel and clathrin linker 1	chr4	128864921	129093607	-	1	MACS-Peak4721	chr4	128916554	128917347	794
ENSG00000151474	FRMD4A	FERM domain containing 4A	chr10	13643706	14462142	-	2	MACS-Peak651, MACS-Peak652	chr10	13717776, 13882057	13719002, 13882848	1227, 792
ENSG00000151491	EPS8	epidermal growth factor receptor pathway substrate 8	chr12	15620158	15882329	-	1	MACS-Peak1382	chr12	15863976	15864466	491
ENSG00000151532	VTI1A	vesicle transport through interaction with t-SNAREs 1A	chr10	112446998	112818744	+	2	MACS-Peak927, MACS-Peak928	chr10	112546955, 112758152	112547715, 112759227	761, 1076
ENSG00000151577	DRD3	dopamine receptor D3	chr3	114128652	114199407	-	1	MACS-Peak4335	chr3	114152439	114153302	864
ENSG00000151623	NR3C2	nuclear receptor subfamily 3 group C member 2	chr4	148078762	148444698	-	1	MACS-Peak4746	chr4	148195857	148196618	762
ENSG00000151651	ADAM8	ADAM metallopeptidase domain 8	chr10	133262403	133276868	-	2	MACS-Peak977, MACS-Peak978	chr10	133278366, 133279482	133279378, 133280517	1013, 1036
ENSG00000151692	RNF144A	ring finger protein 144A	chr2	6917392	7068286	+	1	MACS-Peak3234	chr2	7007316	7008709	1394
ENSG00000151702	FLI1	Fli-1 proto-oncogene, ETS transcription factor	chr11	128686535	128813267	+	4	MACS-Peak1295, MACS-Peak1296, MACS-Peak1297, MACS-Peak1298	chr11	128690707, 128695571, 128725375, 128762898	128691347, 128696427, 128726147, 128763497	641, 857, 773, 600
ENSG00000151726	ACSL1	acyl-CoA synthetase long chain family member 1	chr4	184755595	184826818	-	2	MACS-Peak4778, MACS-Peak4779	chr4	184792760, 184826126	184793848, 184827156	1089, 1031
ENSG00000151883	PARP8	poly(ADP-ribose) polymerase family member 8	chr5	50665899	50846522	+	1	MACS-Peak4851	chr5	50666681	50667691	1011
ENSG00000151914	DST	dystonin	chr6	56457987	56954628	-	1	MACS-Peak5233	chr6	56955604	56956227	624
ENSG00000151917	BEND6	BEN domain containing 6	chr6	56955126	57027342	+	1	MACS-Peak5233	chr6	56955604	56956227	624
ENSG00000152061	RABGAP1L	RAB GTPase activating protein 1 like	chr1	174159410	174995308	+	1	MACS-Peak433	chr1	174159581	174160593	1013
ENSG00000152104	PTPN14	protein tyrosine phosphatase non-receptor type 14	chr1	214348696	214552449	-	1	MACS-Peak538	chr1	214427550	214428255	706
ENSG00000152127	MGAT5	alpha-1,6-mannosylglycoprotein 6-beta-N-acetylglucosaminyltransferase	chr2	134119983	134454621	+	1	MACS-Peak3529	chr2	134258304	134259142	839
ENSG00000152154	TMEM178A	transmembrane protein 178A	chr2	39664982	39717963	+	1	MACS-Peak3313	chr2	39684844	39685761	918
ENSG00000152256	PDK1	pyruvate dehydrogenase kinase 1	chr2	172555373	172608669	+	1	MACS-Peak3568	chr2	172556249	172557022	774
ENSG00000152348	ATG10	autophagy related 10	chr5	81972025	82276857	+	2	MACS-Peak4894, MACS-Peak4895	chr5	81986849, 82018480	81987641, 82019001	793, 522
ENSG00000152457	DCLRE1C	DNA cross-link repair 1C	chr10	14897359	14954432	-	1	MACS-Peak654	chr10	14953304	14954552	1249
ENSG00000152464	RPP38	ribonuclease P/MRP subunit p38	chr10	15097180	15139818	+	1	MACS-Peak655	chr10	15118494	15119248	755
ENSG00000152465	NMT2	N-myristoyltransferase 2	chr10	15102584	15168693	-	1	MACS-Peak655	chr10	15118494	15119248	755
ENSG00000152503	TRIM36	tripartite motif containing 36	chr5	115124762	115180546	-	1	MACS-Peak4921	chr5	115169401	115170215	815
ENSG00000152558	TMEM123	transmembrane protein 123	chr11	102396332	102470384	-	1	MACS-Peak1242	chr11	102452674	102453281	608
ENSG00000152689	RASGRP3	RAS guanyl releasing protein 3	chr2	33436324	33564750	+	1	MACS-Peak3297	chr2	33476213	33476901	689
ENSG00000152804	HHEX	hematopoietically expressed homeobox	chr10	92689951	92695646	+	1	MACS-Peak866	chr10	92690024	92692416	2393
ENSG00000152822	GRM1	glutamate metabotropic receptor 1	chr6	146027646	146437598	+	1	MACS-Peak5351	chr6	146304947	146305726	780
ENSG00000152936	LMNTD1	lamin tail domain containing 1	chr12	25409307	25648579	-	1	MACS-Peak1389	chr12	25590340	25591809	1470
ENSG00000153029	MR1	major histocompatibility complex, class I-related	chr1	181033425	181061938	+	1	MACS-Peak438	chr1	181042859	181043466	608
ENSG00000153046	CDYL	chromodomain Y like	chr6	4706159	4955551	+	1	MACS-Peak5079	chr6	4774897	4775603	707
ENSG00000153064	BANK1	B cell scaffold protein with ankyrin repeats 1	chr4	101411286	102074812	+	1	MACS-Peak4689	chr4	101981569	101982209	641
ENSG00000153179	RASSF3	Ras association domain family member 3	chr12	64507001	64697567	+	1	MACS-Peak1459	chr12	64596279	64596972	694
ENSG00000153208	MERTK	MER proto-oncogene, tyrosine kinase	chr2	111898479	112029561	+	1	MACS-Peak3489	chr2	112004113	112004830	718
ENSG00000153234	NR4A2	nuclear receptor subfamily 4 group A member 2	chr2	156324432	156342348	-	1	MACS-Peak3554	chr2	156333757	156335084	1328
ENSG00000153283	CD96	CD96 molecule	chr3	111292719	111665750	+	1	MACS-Peak4322	chr3	111547538	111548325	788
ENSG00000153310	FAM49B	family with sequence similarity 49 member B	chr8	129839593	130017129	-	1	MACS-Peak5910	chr8	129994360	129995869	1510
ENSG00000153317	ASAP1	ArfGAP with SH3 domain, ankyrin repeat and PH domain 1	chr8	130052104	130443660	-	3	MACS-Peak5911, MACS-Peak5912, MACS-Peak5913	chr8	130284367, 130329700, 130437285	130284944, 130330710, 130438211	578, 1011, 927
ENSG00000153395	LPCAT1	lysophosphatidylcholine acyltransferase 1	chr5	1456480	1523977	-	2	MACS-Peak4795, MACS-Peak4796	chr5	1494508, 1518345	1495573, 1519201	1066, 857
ENSG00000153551	CMTM7	CKLF like MARVEL transmembrane domain containing 7	chr3	32391671	32483067	+	1	MACS-Peak4190	chr3	32401188	32402414	1227
ENSG00000153574	RPIA	ribose 5-phosphate isomerase A	chr2	88691644	88750935	+	1	MACS-Peak3432	chr2	88729134	88729852	719
ENSG00000153774	CFDP1	craniofacial development protein 1	chr16	75293698	75433485	-	1	MACS-Peak2351	chr16	75380094	75380735	642
ENSG00000153789	FAM92B	family with sequence similarity 92 member B	chr16	85098358	85112508	-	1	MACS-Peak2373	chr16	85104689	85105633	945
ENSG00000153815	CMIP	c-Maf inducing protein	chr16	81445170	81711762	+	3	MACS-Peak2356, MACS-Peak2357, MACS-Peak2358	chr16	81481011, 81632513, 81634522	81482091, 81633737, 81635505	1081, 1225, 984
ENSG00000153885	KCTD15	potassium channel tetramerization domain containing 15	chr19	33795933	33815763	+	1	MACS-Peak3104	chr19	33811737	33812652	916
ENSG00000153930	ANKFN1	ankyrin repeat and fibronectin type III domain containing 1	chr17	55882301	56511659	+	3	MACS-Peak2618, MACS-Peak2619, MACS-Peak2620	chr17	55959521, 55962957, 56296751	55960320, 55963479, 56297726	800, 523, 976
ENSG00000153944	MSI2	musashi RNA binding protein 2	chr17	57255851	57684685	+	5	MACS-Peak2622, MACS-Peak2623, MACS-Peak2624, MACS-Peak2625, MACS-Peak2626	chr17	57284913, 57338289, 57454498, 57485083, 57603714	57285925, 57339066, 57455729, 57486200, 57604520	1013, 778, 1232, 1118, 807
ENSG00000153993	SEMA3D	semaphorin 3D	chr7	84995553	85186855	-	1	MACS-Peak5598	chr7	85186432	85187532	1101
ENSG00000154025	SLC5A10	solute carrier family 5 member 10	chr17	18950345	19022595	+	1	MACS-Peak2481	chr17	18992655	18993452	798
ENSG00000154027	AK5	adenylate kinase 5	chr1	77282051	77559969	+	1	MACS-Peak253	chr1	77413215	77414310	1096
ENSG00000154065	ANKRD29	ankyrin repeat domain 29	chr18	23598926	23662885	-	1	MACS-Peak2839	chr18	23662022	23662707	686
ENSG00000154118	JPH3	junctophilin 3	chr16	87601835	87698156	+	2	MACS-Peak2393, MACS-Peak2394	chr16	87635276, 87661234	87637003, 87662326	1728, 1093
ENSG00000154122	ANKH	ANKH inorganic pyrophosphate transport regulator	chr5	14704804	14871778	-	1	MACS-Peak4812	chr5	14809683	14810371	689
ENSG00000154124	OTULIN	OTU deubiquitinase with linear linkage specificity	chr5	14664664	14699711	+	1	MACS-Peak4811	chr5	14663961	14664650	690
ENSG00000154127	UBASH3B	ubiquitin associated and SH3 domain containing B	chr11	122655675	122814473	+	2	MACS-Peak1280, MACS-Peak1281	chr11	122716849, 122808358	122717943, 122808876	1095, 519
ENSG00000154134	ROBO3	roundabout guidance receptor 3	chr11	124865386	124881470	+	1	MACS-Peak1284	chr11	124880196	124880596	401
ENSG00000154175	ABI3BP	ABI family member 3 binding protein	chr3	100749156	100993515	-	1	MACS-Peak4314	chr3	100892959	100893503	545
ENSG00000154217	PITPNC1	phosphatidylinositol transfer protein cytoplasmic 1	chr17	67377281	67697261	+	1	MACS-Peak2672	chr17	67433563	67435332	1770
ENSG00000154222	CC2D1B	coiled-coil and C2 domain containing 1B	chr1	52345723	52366193	-	1	MACS-Peak217	chr1	52348513	52349299	787
ENSG00000154229	PRKCA	protein kinase C alpha	chr17	66302636	66810743	+	3	MACS-Peak2669, MACS-Peak2670, MACS-Peak2671	chr17	66302727, 66468461, 66616364	66303342, 66469290, 66617322	616, 830, 959
ENSG00000154240	CEP112	centrosomal protein 112	chr17	65635538	66192084	-	1	MACS-Peak2666	chr17	65765501	65766078	578
ENSG00000154269	ENPP3	ectonucleotide pyrophosphatase/phosphodiesterase 3	chr6	131628442	131747418	+	1	MACS-Peak5316	chr6	131627832	131628685	854
ENSG00000154305	MIA3	MIA SH3 domain ER export factor 3	chr1	222618086	222668012	+	1	MACS-Peak546	chr1	222618331	222619143	813
ENSG00000154310	TNIK	TRAF2 and NCK interacting kinase	chr3	171061339	171460408	-	1	MACS-Peak4423	chr3	171311514	171312112	599
ENSG00000154359	LONRF1	LON peptidase N-terminal domain and ring finger 1	chr8	12721894	12756073	-	1	MACS-Peak5742	chr8	12731622	12732489	868
ENSG00000154451	GBP5	guanylate binding protein 5	chr1	89258950	89272804	-	1	MACS-Peak262	chr1	89272285	89272961	677
ENSG00000154553	PDLIM3	PDZ and LIM domain 3	chr4	185500660	185535612	-	1	MACS-Peak4781	chr4	185513139	185514131	993
ENSG00000154678	PDE1C	phosphodiesterase 1C	chr7	31751179	32299329	-	1	MACS-Peak5493	chr7	31772769	31773443	675
ENSG00000154710	RABGEF1	RAB guanine nucleotide exchange factor 1	chr7	66682164	66811464	+	1	MACS-Peak5544	chr7	66740724	66741916	1193
ENSG00000154734	ADAMTS1	ADAM metallopeptidase with thrombospondin type 1 motif 1	chr21	26835747	26845409	-	1	MACS-Peak3843	chr21	26845311	26846133	823
ENSG00000154864	PIEZO2	piezo type mechanosensitive ion channel component 2	chr18	10666483	11148762	-	2	MACS-Peak2815, MACS-Peak2816	chr18	10787099, 11077211	10787735, 11077782	637, 572
ENSG00000154930	ACSS1	acyl-CoA synthetase short chain family member 1	chr20	25006230	25058980	-	1	MACS-Peak3714	chr20	25056830	25057731	902
ENSG00000154975	CA10	carbonic anhydrase 10	chr17	51630313	52160017	-	1	MACS-Peak2614	chr17	51764106	51765092	987
ENSG00000154978	VOPP1	VOPP1 WW domain binding protein	chr7	55436056	55572988	-	2	MACS-Peak5538, MACS-Peak5539	chr7	55533186, 55571230	55534088, 55572173	903, 944
ENSG00000155034	FBXL18	F-box and leucine rich repeat protein 18	chr7	5431335	5513798	-	1	MACS-Peak5456	chr7	5456962	5458538	1577
ENSG00000155052	CNTNAP5	contactin associated protein family member 5	chr2	124025287	124915287	+	2	MACS-Peak3512, MACS-Peak3513	chr2	124424811, 124514755	124425858, 124515365	1048, 611
ENSG00000155093	PTPRN2	protein tyrosine phosphatase receptor type N2	chr7	157539056	158587788	-	3	MACS-Peak5706, MACS-Peak5707, MACS-Peak5708	chr7	157551283, 157643855, 157668317	157552515, 157644734, 157668865	1233, 880, 549
ENSG00000155096	AZIN1	antizyme inhibitor 1	chr8	102826357	102893864	-	1	MACS-Peak5874	chr8	102886658	102887415	758
ENSG00000155111	CDK19	cyclin dependent kinase 19	chr6	110609978	110815958	-	1	MACS-Peak5295	chr6	110689265	110689874	610
ENSG00000155229	MMS19	MMS19 homolog, cytosolic iron-sulfur assembly component	chr10	97458324	97498794	-	1	MACS-Peak879	chr10	97498099	97499054	956
ENSG00000155265	GOLGA7B	golgin A7 family member B	chr10	97850239	97871580	+	1	MACS-Peak883	chr10	97868993	97870080	1088
ENSG00000155269	GPR78	G protein-coupled receptor 78	chr4	8558725	8619761	+	1	MACS-Peak4562	chr4	8602484	8603593	1110
ENSG00000155287	SLC25A28	solute carrier family 25 member 28	chr10	99610522	99620609	-	1	MACS-Peak886	chr10	99620684	99622170	1487
ENSG00000155307	SAMSN1	SAM domain, SH3 domain and nuclear localization signals 1	chr21	14485228	14583402	-	1	MACS-Peak3838	chr21	14520439	14521049	611
ENSG00000155368	DBI	diazepam binding inhibitor, acyl-CoA binding protein	chr2	119366921	119372560	+	1	MACS-Peak3504	chr2	119372519	119373658	1140
ENSG00000155506	LARP1	La ribonucleoprotein 1, translational regulator	chr5	154712902	154817607	+	1	MACS-Peak4992	chr5	154813545	154814342	798
ENSG00000155592	ZKSCAN2	zinc finger with KRAB and SCAN domains 2	chr16	25236001	25257931	-	1	MACS-Peak2234	chr16	25257885	25258734	850
ENSG00000155629	PIK3AP1	phosphoinositide-3-kinase adaptor protein 1	chr10	96593312	96720514	-	1	MACS-Peak873	chr10	96655562	96656518	957
ENSG00000155755	TMEM237	transmembrane protein 237	chr2	201620184	201643570	-	1	MACS-Peak3602	chr2	201642480	201643439	960
ENSG00000155849	ELMO1	engulfment and cell motility 1	chr7	36854361	37449249	-	1	MACS-Peak5505	chr7	37354560	37355332	773
ENSG00000155875	SAXO1	stabilizer of axonemal microtubules 1	chr9	18927658	19049354	-	2	MACS-Peak6008, MACS-Peak6009	chr9	19020932, 19048807	19021575, 19049548	644, 742
ENSG00000155876	RRAGA	Ras related GTP binding A	chr9	19049395	19050983	+	1	MACS-Peak6009	chr9	19048807	19049548	742
ENSG00000155903	RASA2	RAS p21 protein activator 2	chr3	141487047	141615342	+	1	MACS-Peak4395	chr3	141498553	141499514	962
ENSG00000155926	SLA	Src like adaptor	chr8	133036724	133103054	-	2	MACS-Peak5922, MACS-Peak5923	chr8	133059881, 133074435	133060955, 133075973	1075, 1539
ENSG00000155957	TMBIM4	transmembrane BAX inhibitor motif containing 4	chr12	66135846	66170072	-	1	MACS-Peak1463	chr12	66169392	66170569	1178
ENSG00000155975	VPS37A	VPS37A subunit of ESCRT-I	chr8	17246571	17302427	+	2	MACS-Peak5743, MACS-Peak5744	chr8	17246229, 17247067	17246850, 17247703	622, 637
ENSG00000156011	PSD3	pleckstrin and Sec7 domain containing 3	chr8	18527301	19084730	-	3	MACS-Peak5746, MACS-Peak5747, MACS-Peak5748	chr8	18967745, 18978481, 19084418	18968211, 18979371, 19085509	467, 891, 1092
ENSG00000156026	MCU	mitochondrial calcium uniporter	chr10	72692131	72887694	+	1	MACS-Peak806	chr10	72753543	72754588	1046
ENSG00000156030	ELMSAN1	ELM2 and Myb/SANT domain containing 1	chr14	73715122	73790285	-	4	MACS-Peak1856, MACS-Peak1857, MACS-Peak1858, MACS-Peak1859	chr14	73743285, 73753393, 73758318, 73759989	73744311, 73754886, 73759098, 73760727	1027, 1494, 781, 739
ENSG00000156049	GNA14	G protein subunit alpha 14	chr9	77423079	77648307	-	1	MACS-Peak6056	chr9	77595068	77595867	800
ENSG00000156103	MMP16	matrix metallopeptidase 16	chr8	88032009	88328025	-	1	MACS-Peak5846	chr8	88328521	88329208	688
ENSG00000156162	DPY19L4	dpy-19 like 4	chr8	94719703	94793836	+	1	MACS-Peak5851	chr8	94719324	94720355	1032
ENSG00000156170	NDUFAF6	NADH:ubiquinone oxidoreductase complex assembly factor 6	chr8	94895767	95116455	+	2	MACS-Peak5853, MACS-Peak5854	chr8	95010465, 95087300	95011351, 95088350	887, 1051
ENSG00000156269	NAA11	N(alpha)-acetyltransferase 11, NatA catalytic subunit	chr4	79225694	79326050	-	1	MACS-Peak4666	chr4	79249874	79250495	622
ENSG00000156299	TIAM1	TIAM Rac1 associated GEF 1	chr21	31118416	31559977	-	2	MACS-Peak3846, MACS-Peak3847	chr21	31132551, 31446244	31133567, 31447156	1017, 913
ENSG00000156384	SFR1	SWI5 dependent homologous recombination repair protein 1	chr10	104122058	104126385	+	1	MACS-Peak914	chr10	104121197	104122304	1108
ENSG00000156398	SFXN2	sideroflexin 2	chr10	102714538	102743492	+	1	MACS-Peak901	chr10	102728215	102729928	1714
ENSG00000156463	SH3RF2	SH3 domain containing ring finger 2	chr5	145936579	146081791	+	1	MACS-Peak4975	chr5	146079526	146080252	727
ENSG00000156482	RPL30	ribosomal protein L30	chr8	98024851	98046469	-	1	MACS-Peak5857	chr8	98045959	98046601	643
ENSG00000156515	HK1	hexokinase 1	chr10	69269984	69401882	+	1	MACS-Peak777	chr10	69334628	69335913	1286
ENSG00000156650	KAT6B	lysine acetyltransferase 6B	chr10	74825582	75032622	+	2	MACS-Peak815, MACS-Peak816	chr10	74825567, 74955827	74826804, 74956329	1238, 503
ENSG00000156671	SAMD8	sterile alpha motif domain containing 8	chr10	75099586	75182123	+	1	MACS-Peak817	chr10	75166151	75166846	696
ENSG00000156711	MAPK13	mitogen-activated protein kinase 13	chr6	36127809	36144524	+	1	MACS-Peak5169	chr6	36142871	36143649	779
ENSG00000156886	ITGAD	integrin subunit alpha D	chr16	31393312	31426505	+	1	MACS-Peak2259	chr16	31399966	31400743	778
ENSG00000156931	VPS8	VPS8 subunit of CORVET complex	chr3	184812143	185052614	+	1	MACS-Peak4450	chr3	184811775	184812727	953
ENSG00000156990	RPUSD3	RNA pseudouridine synthase D3	chr3	9837849	9844602	-	1	MACS-Peak4138	chr3	9845743	9846642	900
ENSG00000157087	ATP2B2	ATPase plasma membrane Ca2+ transporting 2	chr3	10324023	10708031	-	2	MACS-Peak4144, MACS-Peak4145	chr3	10332868, 10366425	10333731, 10367254	864, 830
ENSG00000157181	ODR4	odr-4 GPCR localization factor homolog	chr1	186375838	186421378	+	1	MACS-Peak457	chr1	186375066	186376147	1082
ENSG00000157193	LRP8	LDL receptor related protein 8	chr1	53242364	53328070	-	1	MACS-Peak221	chr1	53297768	53298832	1065
ENSG00000157212	PAXIP1	PAX interacting protein 1	chr7	154943687	155003084	-	1	MACS-Peak5697	chr7	154964972	154965649	678
ENSG00000157216	SSBP3	single stranded DNA binding protein 3	chr1	54225432	54413479	-	3	MACS-Peak224, MACS-Peak225, MACS-Peak226	chr1	54249750, 54253246, 54330967	54250946, 54254542, 54331819	1197, 1297, 853
ENSG00000157224	CLDN12	claudin 12	chr7	90383721	90513402	+	1	MACS-Peak5602	chr7	90403342	90404333	992
ENSG00000157227	MMP14	matrix metallopeptidase 14	chr14	22836557	22849027	+	1	MACS-Peak1762	chr14	22838352	22839270	919
ENSG00000157303	SUSD3	sushi domain containing 3	chr9	93058688	93085138	+	2	MACS-Peak6081, MACS-Peak6082	chr9	93054935, 93064066	93055699, 93065828	765, 1763
ENSG00000157349	DDX19B	DEAD-box helicase 19B	chr16	70289663	70335283	+	1	MACS-Peak2335	chr16	70288944	70290017	1074
ENSG00000157350	ST3GAL2	ST3 beta-galactoside alpha-2,3-sialyltransferase 2	chr16	70375978	70439237	-	3	MACS-Peak2336, MACS-Peak2337, MACS-Peak2338	chr16	70402858, 70427685, 70432723	70405023, 70429329, 70434022	2166, 1645, 1300
ENSG00000157404	KIT	KIT proto-oncogene, receptor tyrosine kinase	chr4	54657918	54740715	+	1	MACS-Peak4637	chr4	54687603	54689108	1506
ENSG00000157423	HYDIN	HYDIN axonemal central pair apparatus protein	chr16	70807378	71230722	-	1	MACS-Peak2341	chr16	71035595	71036247	653
ENSG00000157483	MYO1E	myosin IE	chr15	59132434	59372900	-	1	MACS-Peak2008	chr15	59300006	59300792	787
ENSG00000157510	AFAP1L1	actin filament associated protein 1 like 1	chr5	149271871	149341802	+	1	MACS-Peak4981	chr5	149288246	149288926	681
ENSG00000157551	KCNJ15	potassium inwardly rectifying channel subfamily J member 15	chr21	38157034	38307357	+	1	MACS-Peak3881	chr21	38289510	38290426	917
ENSG00000157554	ERG	ETS transcription factor ERG	chr21	38380027	38661780	-	1	MACS-Peak3882	chr21	38386771	38387500	730
ENSG00000157570	TSPAN18	tetraspanin 18	chr11	44726465	44932421	+	1	MACS-Peak1071	chr11	44862002	44862896	895
ENSG00000157600	TMEM164	transmembrane protein 164	chrX	110002631	110182734	+	1	MACS-Peak6339	chrX	110090030	110090629	600
ENSG00000157613	CREB3L1	cAMP responsive element binding protein 3 like 1	chr11	46277661	46321422	+	1	MACS-Peak1077	chr11	46318198	46319660	1463
ENSG00000157617	C2CD2	C2 calcium dependent domain containing 2	chr21	41885112	41953890	-	1	MACS-Peak3888	chr21	41927767	41929658	1892
ENSG00000157637	SLC38A10	solute carrier family 38 member 10	chr17	81245000	81295547	-	1	MACS-Peak2758	chr17	81285074	81286218	1145
ENSG00000157657	ZNF618	zinc finger protein 618	chr9	113876282	114056591	+	1	MACS-Peak6129	chr9	114003938	114004930	993
ENSG00000157703	SVOPL	SVOP like	chr7	138594285	138701352	-	1	MACS-Peak5669	chr7	138602430	138602951	522
ENSG00000157823	AP3S2	adaptor related protein complex 3 subunit sigma 2	chr15	89830599	89894638	-	1	MACS-Peak2135	chr15	89836983	89837745	763
ENSG00000157851	DPYSL5	dihydropyrimidinase like 5	chr2	26847747	26950351	+	1	MACS-Peak3281	chr2	26921157	26921935	779
ENSG00000157873	TNFRSF14	TNF receptor superfamily member 14	chr1	2555639	2565382	+	1	MACS-Peak17	chr1	2554921	2557222	2302
ENSG00000157933	SKI	SKI proto-oncogene	chr1	2228695	2310119	+	4	MACS-Peak13, MACS-Peak14, MACS-Peak15, MACS-Peak16	chr1	2233905, 2246169, 2290159, 2300053	2235172, 2247438, 2291704, 2302410	1268, 1270, 1546, 2358
ENSG00000157978	LDLRAP1	low density lipoprotein receptor adaptor protein 1	chr1	25543580	25568886	+	1	MACS-Peak109	chr1	25549490	25550225	736
ENSG00000158019	BABAM2	BRISC and BRCA1 A complex member 2	chr2	27889941	28338901	+	1	MACS-Peak3284	chr2	28193825	28194720	896
ENSG00000158042	MRPL17	mitochondrial ribosomal protein L17	chr11	6680782	6683401	-	1	MACS-Peak1010	chr11	6681758	6682581	824
ENSG00000158050	DUSP2	dual specificity phosphatase 2	chr2	96143166	96145440	-	1	MACS-Peak3440	chr2	96145822	96147005	1184
ENSG00000158062	UBXN11	UBX domain protein 11	chr1	26281328	26318363	-	1	MACS-Peak113	chr1	26286986	26290898	3913
ENSG00000158089	GALNT14	polypeptide N-acetylgalactosaminyltransferase 14	chr2	30910467	31155202	-	1	MACS-Peak3294	chr2	31137743	31139121	1379
ENSG00000158158	CNNM4	cyclin and CBS domain divalent metal cation transport mediator 4	chr2	96760902	96811891	+	1	MACS-Peak3444	chr2	96763424	96765420	1997
ENSG00000158201	ABHD3	abhydrolase domain containing 3	chr18	21650897	21704805	-	1	MACS-Peak2832	chr18	21670346	21671257	912
ENSG00000158270	COLEC12	collectin subfamily member 12	chr18	316740	500722	-	2	MACS-Peak2786, MACS-Peak2787	chr18	322220, 484398	323327, 485280	1108, 883
ENSG00000158417	EIF5B	eukaryotic translation initiation factor 5B	chr2	99337353	99401326	+	1	MACS-Peak3455	chr2	99342709	99343365	657
ENSG00000158428	CATIP	ciliogenesis associated TTC17 interacting protein	chr2	218356856	218368099	+	1	MACS-Peak3615	chr2	218367704	218368546	843
ENSG00000158457	TSPAN33	tetraspanin 33	chr7	129144892	129169697	+	1	MACS-Peak5651	chr7	129149782	129150612	831
ENSG00000158497	HMHB1	histocompatibility minor HB-1	chr5	143812161	143820719	+	1	MACS-Peak4972	chr5	143812058	143813079	1022
ENSG00000158517	NCF1	neutrophil cytosolic factor 1	chr7	74773962	74789315	+	1	MACS-Peak5571	chr7	74788375	74789903	1529
ENSG00000158525	CPA5	carboxypeptidase A5	chr7	130344816	130368730	+	1	MACS-Peak5654	chr7	130367730	130368902	1173
ENSG00000158545	ZC3H18	zinc finger CCCH-type containing 18	chr16	88570381	88631966	+	1	MACS-Peak2402	chr16	88599154	88600787	1634
ENSG00000158552	ZFAND2B	zinc finger AN1-type containing 2B	chr2	219195237	219209651	+	1	MACS-Peak3618	chr2	219209317	219210147	831
ENSG00000158555	GDPD5	glycerophosphodiester phosphodiesterase domain containing 5	chr11	75434640	75525903	-	1	MACS-Peak1214	chr11	75511871	75512811	941
ENSG00000158711	ELK4	ETS transcription factor ELK4	chr1	205597556	205631962	-	1	MACS-Peak498	chr1	205604928	205605822	895
ENSG00000158717	RNF166	ring finger protein 166	chr16	88696495	88706421	-	2	MACS-Peak2404, MACS-Peak2405	chr16	88700471, 88702279	88701663, 88704596	1193, 2318
ENSG00000158769	F11R	F11 receptor	chr1	160995211	161021348	-	1	MACS-Peak407	chr1	161013396	161014425	1030
ENSG00000158773	USF1	upstream transcription factor 1	chr1	161039251	161045977	-	1	MACS-Peak408	chr1	161042336	161042930	595
ENSG00000158825	CDA	cytidine deaminase	chr1	20588948	20618908	+	1	MACS-Peak83	chr1	20590094	20590935	842
ENSG00000158955	WNT9B	Wnt family member 9B	chr17	46833201	46886730	+	2	MACS-Peak2575, MACS-Peak2576	chr17	46864917, 46875312	46865960, 46876284	1044, 973
ENSG00000158987	RAPGEF6	Rap guanine nucleotide exchange factor 6	chr5	131423921	131635236	-	1	MACS-Peak4934	chr5	131588073	131588698	626
ENSG00000159082	SYNJ1	synaptojanin 1	chr21	32628759	32728048	-	1	MACS-Peak3848	chr21	32727132	32728517	1386
ENSG00000159110	IFNAR2	interferon alpha and beta receptor subunit 2	chr21	33229901	33265675	+	2	MACS-Peak3858, MACS-Peak3859	chr21	33247233, 33261270	33248246, 33262287	1014, 1018
ENSG00000159128	IFNGR2	interferon gamma receptor 2	chr21	33402896	33479348	+	1	MACS-Peak3861	chr21	33402266	33403117	852
ENSG00000159140	SON	SON DNA binding protein	chr21	33542618	33577481	+	1	MACS-Peak3862	chr21	33577475	33577982	508
ENSG00000159147	DONSON	downstream neighbor of SON	chr21	33559542	33588708	-	1	MACS-Peak3862	chr21	33577475	33577982	508
ENSG00000159200	RCAN1	regulator of calcineurin 1	chr21	34513142	34615142	-	2	MACS-Peak3865, MACS-Peak3866	chr21	34520467, 34534286	34521482, 34535117	1016, 832
ENSG00000159216	RUNX1	RUNX family transcription factor 1	chr21	34787801	36004667	-	10	MACS-Peak3867, MACS-Peak3868, MACS-Peak3869, MACS-Peak3870, MACS-Peak3871, MACS-Peak3872, MACS-Peak3873, MACS-Peak3874, MACS-Peak3875, MACS-Peak3876	chr21	34808117, 34865304, 34887751, 34908395, 34910417, 35026453, 35048734, 35051204, 35334193, 35658030	34808983, 34866047, 34888472, 34909084, 34911794, 35027446, 35049442, 35051973, 35334789, 35658704	867, 744, 722, 690, 1378, 994, 709, 770, 597, 675
ENSG00000159261	CLDN14	claudin 14	chr21	36460621	36576569	-	1	MACS-Peak3877	chr21	36511365	36512105	741
ENSG00000159363	ATP13A2	ATPase cation transporting 13A2	chr1	16985958	17011928	-	2	MACS-Peak71, MACS-Peak72	chr1	17009526, 17013552	17011339, 17014620	1814, 1069
ENSG00000159399	HK2	hexokinase 2	chr2	74833981	74893359	+	2	MACS-Peak3407, MACS-Peak3408	chr2	74848787, 74866151	74849871, 74866973	1085, 823
ENSG00000159433	STARD9	StAR related lipid transfer domain containing 9	chr15	42575659	42720981	+	2	MACS-Peak1985, MACS-Peak1986	chr15	42608025, 42691270	42608578, 42691810	554, 541
ENSG00000159496	RGL4	ral guanine nucleotide dissociation stimulator like 4	chr22	23688136	23699176	+	1	MACS-Peak3981	chr22	23696028	23697029	1002
ENSG00000159593	NAE1	NEDD8 activating enzyme E1 subunit 1	chr16	66802875	66873256	-	1	MACS-Peak2313	chr16	66872808	66874025	1218
ENSG00000159618	ADGRG5	adhesion G protein-coupled receptor G5	chr16	57542421	57591681	+	3	MACS-Peak2295, MACS-Peak2296, MACS-Peak2297	chr16	57542072, 57543741, 57577497	57543135, 57545029, 57578189	1064, 1289, 693
ENSG00000159625	DRC7	dynein regulatory complex subunit 7	chr16	57694793	57731805	+	1	MACS-Peak2300	chr16	57694642	57695661	1020
ENSG00000159650	UROC1	urocanate hydratase 1	chr3	126481281	126517773	-	2	MACS-Peak4351, MACS-Peak4352	chr3	126493457, 126496782	126494339, 126497815	883, 1034
ENSG00000159674	SPON2	spondin 2	chr4	1166932	1208962	-	1	MACS-Peak4514	chr4	1200154	1203035	2882
ENSG00000159685	CHCHD6	coiled-coil-helix-coiled-coil-helix domain containing 6	chr3	126704220	126960406	+	2	MACS-Peak4354, MACS-Peak4355	chr3	126730826, 126925202	126732038, 126925894	1213, 693
ENSG00000159692	CTBP1	C-terminal binding protein 1	chr4	1211448	1249953	-	1	MACS-Peak4515	chr4	1227445	1228511	1067
ENSG00000159713	TPPP3	tubulin polymerization promoting protein family member 3	chr16	67389809	67393535	-	1	MACS-Peak2315	chr16	67390103	67391325	1223
ENSG00000159733	ZFYVE28	zinc finger FYVE-type containing 28	chr4	2269582	2418663	-	2	MACS-Peak4521, MACS-Peak4522	chr4	2332947, 2412740	2333845, 2414007	899, 1268
ENSG00000159788	RGS12	regulator of G protein signaling 12	chr4	3293028	3439913	+	2	MACS-Peak4534, MACS-Peak4535	chr4	3301822, 3372592	3303781, 3373687	1960, 1096
ENSG00000159792	PSKH1	protein serine kinase H1	chr16	67893272	67929678	+	1	MACS-Peak2320	chr16	67903458	67904073	616
ENSG00000159840	ZYX	zyxin	chr7	143381080	143391111	+	1	MACS-Peak5683	chr7	143385597	143387144	1548
ENSG00000159842	ABR	ABR activator of RhoGEF and GTPase	chr17	1003518	1229021	-	2	MACS-Peak2426, MACS-Peak2427	chr17	1197108, 1199134	1198904, 1199796	1797, 663
ENSG00000159904	ZNF890P	zinc finger protein 890, pseudogene	chr7	5121239	5144546	-	1	MACS-Peak5452	chr7	5120953	5122005	1053
ENSG00000160007	ARHGAP35	Rho GTPase activating protein 35	chr19	46918676	47005077	+	2	MACS-Peak3172, MACS-Peak3173	chr19	46978215, 46990998	46979086, 46991868	872, 871
ENSG00000160058	BSDC1	BSD domain containing 1	chr1	32365103	32394731	-	1	MACS-Peak153	chr1	32371742	32372774	1033
ENSG00000160111	CPAMD8	C3 and PZP like alpha-2-macroglobulin domain containing 8	chr19	16892947	17026815	-	1	MACS-Peak3069	chr19	16896941	16897645	705
ENSG00000160145	KALRN	kalirin RhoGEF kinase	chr3	124080023	124726325	+	3	MACS-Peak4347, MACS-Peak4348, MACS-Peak4349	chr3	124249637, 124650554, 124653944	124250584, 124651300, 124654630	948, 747, 687
ENSG00000160179	ABCG1	ATP binding cassette subfamily G member 1	chr21	42199689	42297244	+	1	MACS-Peak3893	chr21	42227866	42229265	1400
ENSG00000160185	UBASH3A	ubiquitin associated and SH3 domain containing A	chr21	42403447	42447681	+	1	MACS-Peak3895	chr21	42424535	42425807	1273
ENSG00000160188	RSPH1	radial spoke head component 1	chr21	42472486	42496354	-	1	MACS-Peak3897	chr21	42486208	42487010	803
ENSG00000160193	WDR4	WD repeat domain 4	chr21	42843094	42879568	-	1	MACS-Peak3899	chr21	42850470	42851297	828
ENSG00000160207	HSF2BP	heat shock transcription factor 2 binding protein	chr21	43529192	43659493	-	1	MACS-Peak3904	chr21	43574340	43575423	1084
ENSG00000160209	PDXK	pyridoxal kinase	chr21	43719094	43762307	+	1	MACS-Peak3905	chr21	43727536	43729317	1782
ENSG00000160216	AGPAT3	1-acylglycerol-3-phosphate O-acyltransferase 3	chr21	43865186	43986536	+	2	MACS-Peak3908, MACS-Peak3909	chr21	43917506, 43958045	43918433, 43959928	928, 1884
ENSG00000160218	TRAPPC10	trafficking protein particle complex 10	chr21	44012319	44106552	+	3	MACS-Peak3910, MACS-Peak3911, MACS-Peak3912	chr21	44011446, 44012838, 44025637	44012030, 44013407, 44026262	585, 570, 626
ENSG00000160219	GAB3	GRB2 associated binding protein 3	chrX	154675249	154751583	-	2	MACS-Peak6374, MACS-Peak6375	chrX	154717632, 154734082	154718469, 154734792	838, 711
ENSG00000160221	GATD3A	glutamine amidotransferase like class 1 domain containing 3A	chr21	44133605	44145723	+	1	MACS-Peak3914	chr21	44139461	44140424	964
ENSG00000160255	ITGB2	integrin subunit beta 2	chr21	44885953	44931989	-	3	MACS-Peak3924, MACS-Peak3925, MACS-Peak3926	chr21	44913379, 44927243, 44930418	44914598, 44929351, 44931783	1220, 2109, 1366
ENSG00000160256	FAM207A	family with sequence similarity 207 member A	chr21	44940010	44976989	+	1	MACS-Peak3927	chr21	44965229	44965927	699
ENSG00000160271	RALGDS	ral guanine nucleotide dissociation stimulator	chr9	133097720	133149334	-	2	MACS-Peak6221, MACS-Peak6222	chr9	133112373, 133121331	133113832, 133122633	1460, 1303
ENSG00000160299	PCNT	pericentrin	chr21	46324122	46445769	+	1	MACS-Peak3937	chr21	46369293	46370212	920
ENSG00000160307	S100B	S100 calcium binding protein B	chr21	46598962	46605208	-	2	MACS-Peak3938, MACS-Peak3939	chr21	46601094, 46605662	46602031, 46607059	938, 1398
ENSG00000160318	CLDND2	claudin domain containing 2	chr19	51367098	51369003	-	2	MACS-Peak3195, MACS-Peak3196	chr19	51367390, 51371953	51369071, 51373578	1682, 1626
ENSG00000160460	SPTBN4	spectrin beta, non-erythrocytic 4	chr19	40466241	40576464	+	1	MACS-Peak3129	chr19	40464839	40465763	925
ENSG00000160551	TAOK1	TAO kinase 1	chr17	29390464	29551904	+	1	MACS-Peak2499	chr17	29493096	29493698	603
ENSG00000160570	DEDD2	death effector domain containing 2	chr19	42198598	42220140	-	2	MACS-Peak3146, MACS-Peak3147	chr19	42198770, 42201107	42199672, 42202384	903, 1278
ENSG00000160584	SIK3	SIK family kinase 3	chr11	116843402	117098437	-	3	MACS-Peak1255, MACS-Peak1256, MACS-Peak1257	chr11	116851226, 116869969, 117072436	116852047, 116870860, 117073041	822, 892, 606
ENSG00000160588	MPZL3	myelin protein zero like 3	chr11	118226690	118252350	-	1	MACS-Peak1266	chr11	118240378	118241015	638
ENSG00000160593	JAML	junction adhesion molecule like	chr11	118193740	118225094	-	1	MACS-Peak1265	chr11	118214168	118214760	593
ENSG00000160602	NEK8	NIMA related kinase 8	chr17	28725897	28743455	+	1	MACS-Peak2495	chr17	28741121	28742267	1147
ENSG00000160678	S100A1	S100 calcium binding protein A1	chr1	153627926	153632039	+	1	MACS-Peak364	chr1	153627346	153628058	713
ENSG00000160685	ZBTB7B	zinc finger and BTB domain containing 7B	chr1	155002630	155018522	+	2	MACS-Peak376, MACS-Peak377	chr1	154998970, 155009916	155000653, 155010794	1684, 879
ENSG00000160712	IL6R	interleukin 6 receptor	chr1	154405193	154469450	+	4	MACS-Peak371, MACS-Peak372, MACS-Peak373, MACS-Peak374	chr1	154402195, 154404477, 154445121, 154463389	154404235, 154406598, 154445696, 154464115	2041, 2122, 576, 727
ENSG00000160746	ANO10	anoctamin 10	chr3	43354859	43691594	-	1	MACS-Peak4218	chr3	43369604	43370534	931
ENSG00000160783	PMF1	polyamine modulated factor 1	chr1	156212993	156240042	+	1	MACS-Peak386	chr1	156216010	156217161	1152
ENSG00000160789	LMNA	lamin A/C	chr1	156082573	156140089	+	2	MACS-Peak383, MACS-Peak384	chr1	156096423, 156126084	156097779, 156127685	1357, 1602
ENSG00000160796	NBEAL2	neurobeachin like 2	chr3	46979683	47009703	+	2	MACS-Peak4243, MACS-Peak4244	chr3	46979144, 46987446	46979906, 46988873	763, 1428
ENSG00000160799	CCDC12	coiled-coil domain containing 12	chr3	46921726	46982010	-	5	MACS-Peak4239, MACS-Peak4240, MACS-Peak4241, MACS-Peak4242, MACS-Peak4243	chr3	46926831, 46928309, 46953409, 46965134, 46979144	46927614, 46928980, 46954190, 46965795, 46979906	784, 672, 782, 662, 763
ENSG00000160838	LRRC71	leucine rich repeat containing 71	chr1	156920650	156933094	+	1	MACS-Peak392	chr1	156925843	156926908	1066
ENSG00000160883	HK3	hexokinase 3	chr5	176880869	176899332	-	1	MACS-Peak5033	chr5	176898966	176899890	925
ENSG00000160951	PTGER1	prostaglandin E receptor 1	chr19	14472466	14475362	-	1	MACS-Peak3054	chr19	14471737	14472717	981
ENSG00000160963	COL26A1	collagen type XXVI alpha 1 chain	chr7	101362820	101559024	+	2	MACS-Peak5618, MACS-Peak5619	chr7	101370532, 101390649	101371391, 101391386	860, 738
ENSG00000161011	SQSTM1	sequestosome 1	chr5	179806398	179838078	+	1	MACS-Peak5059	chr5	179803351	179804684	1334
ENSG00000161013	MGAT4B	alpha-1,3-mannosyl-glycoprotein 4-beta-N-acetylglucosaminyltransferase B	chr5	179797597	179806952	-	1	MACS-Peak5059	chr5	179803351	179804684	1334
ENSG00000161021	MAML1	mastermind like transcriptional coactivator 1	chr5	179732850	179796511	+	1	MACS-Peak5058	chr5	179791731	179794473	2743
ENSG00000161217	PCYT1A	phosphate cytidylyltransferase 1, choline, alpha	chr3	196214222	196287957	-	1	MACS-Peak4493	chr3	196259413	196260290	878
ENSG00000161526	SAP30BP	SAP30 binding protein	chr17	75667116	75708062	+	1	MACS-Peak2708	chr17	75691014	75692813	1800
ENSG00000161544	CYGB	cytoglobin	chr17	76527356	76551175	-	1	MACS-Peak2715	chr17	76552963	76554232	1270
[truncated: 2,513 more rows]
