# Supplementary material for: RUNX1/RUNX1T1 mediates alternative splicing and reorganises the transcriptional landscape in leukemia
Source: Nat Commun. 2021 Jan 22;12:520. doi: 10.1038/s41467-020-20848-z (PMC7822815; doi:10.1038/s41467-020-20848-z)
Supplement: Supplementary file 7 — Supplementary Data 4 [file 41467_2020_20848_MOESM7_ESM.xlsx]

## Sheet: Supplementary Data 4
Supplementary Data 4. List of genes coding splicing factors and mRNA surveillance genes that differentially expressed (p < 0.01, q < 0.1) in siRR versus siMM treated Kasumi-1 cells
Group of genes	Ensembl gene ID	Gene symbol	Gene name	Differential gene expression algorithm(-s)	Change in expression	The distance to the nearest RUNX1-RUNX1T1 peak, base pairs	Gene ontology, term definition	Gene ontology, term name
Genes coding splicing factors	ENSG00000065978	YBX1	Y box binding protein 1	DESeq2, edgeR/limma (RNA-Seq), edgeR/limma (microarray)	down	878466	An mRNA stabilization process in which one or more RNA-binding proteins associate with a sequence in the open reading frame called the coding region instability determinant. A protein complex that binds to, and promotes stabilization of, mRNA molecules containing the coding region instability determinant. In human, IGF2BP1 and at least four additional proteins: HNRNPU, SYNCRIP, YBX1 and DHX9. The…	CRD-mediated mRNA stability complex; CRD-mediated mRNA stabilization; mRNA splicing, via spliceosome
	ENSG00000068878	PSME4	proteasome activator subunit 4	DESeq2	down	445124	A discrete extra-nucleolar subnuclear domain, 20-50 in number, in which splicing factors are seen to be localized by immunofluorescence microscopy	Nuclear speck
	ENSG00000081189	MEF2C	myocyte enhancer factor 2C	Cufflinks/Cuffdiff, DESeq2, edgeR/limma (RNA-Seq), edgeR/limma (microarray)	down	3160444	A discrete extra-nucleolar subnuclear domain, 20-50 in number, in which splicing factors are seen to be localized by immunofluorescence microscopy	Nuclear speck
	ENSG00000096063	SRPK1	SRSF protein kinase 1	Cufflinks/Cuffdiff, DESeq2	up	221528	Any process that modulates the frequency, rate or extent of mRNA splicing via a spliceosomal mechanism. The process of removing sections of the primary RNA transcript to remove sequences not present in the mature form of the RNA and joining the remaining sections to form the mature form of the RNA	RNA splicing; regulation of mRNA splicing, via spliceosome
	ENSG00000099817	POLR2E	polymerase (RNA) II (DNA directed) polypeptide E, 25 kDa	edgeR/limma (microarray)	down	0	The joining together of exons from one or more primary transcripts of messenger RNA (mRNA) and the excision of intron sequences, via a spliceosomal mechanism, so that mRNA consisting only of the joined exons is produced	mRNA splicing, via spliceosome
	ENSG00000100296	THOC5	THO complex 5	Cufflinks/Cuffdiff	down	153643	A discrete extra-nucleolar subnuclear domain, 20-50 in number, in which splicing factors are seen to be localized by immunofluorescence microscopy. The process of removing sections of the primary RNA transcript to remove sequences not present in the mature form of the RNA and joining the remaining sections to form the mature form of the RNA	Nuclear speck; RNA splicing
	ENSG00000100320	RBFOX2	RNA binding protein, fox-1 homolog 2	DESeq2	down	302148	Any process that modulates the frequency, rate or extent of alternative splicing of nuclear mRNAs. Any process that modulates the frequency, rate or extent of RNA splicing, the process of removing sections of the primary RNA transcript to remove sequences not present in the mature form of the RNA and joining the remaining sections to form the mature form of the RNA. The process of removing sectio…	Regulation of alternative mRNA splicing, via spliceosome; regulation of RNA splicing; RNA splicing
	ENSG00000103005	USB1	U6 snRNA biogenesis phosphodiesterase 1	Cufflinks/Cuffdiff, DESeq2, edgeR/limma (RNA-Seq)	up	405	The process of removing sections of the primary RNA transcript to remove sequences not present in the mature form of the RNA and joining the remaining sections to form the mature form of the RNA	RNA splicing
	ENSG00000106344	RBM28	RNA binding motif protein 28	DESeq2, edgeR/limma (RNA-Seq)	down	604741	The process of removing sections of the primary RNA transcript to remove sequences not present in the mature form of the RNA and joining the remaining sections to form the mature form of the RNA. Any of a series of ribonucleoprotein complexes that contain snRNA(s) and small nuclear ribonucleoproteins (snRNPs), and are formed sequentially during the spliceosomal splicing of one or more substrate R…	RNA splicing; spliceosomal complex
	ENSG00000106571	GLI3	GLI family zinc finger 3	DESeq2, edgeR/limma (RNA-Seq)	down	594428	A discrete extra-nucleolar subnuclear domain, 20-50 in number, in which splicing factors are seen to be localized by immunofluorescence microscopy	Nuclear speck
	ENSG00000107290	SETX	senataxin	Cufflinks/Cuffdiff, DESeq2, edgeR/limma (RNA-Seq)	up	0	Any process that activates or increases the frequency, rate or extent of RNA splicing. Selection of a splice site by components of the assembling spliceosome	mRNA splice site selection; positive regulation of RNA splicing
	ENSG00000108175	ZMIZ1	zinc finger MIZ-type containing 1	DESeq2	down	0	A discrete extra-nucleolar subnuclear domain, 20-50 in number, in which splicing factors are seen to be localized by immunofluorescence microscopy	Nuclear speck
	ENSG00000108561	C1QBP	complement C1q binding protein	DESeq2, edgeR/limma (RNA-Seq)	down	1211602	Any process that stops, prevents or reduces the rate or extent of mRNA splicing via a spliceosomal mechanism. The process of removing sections of the primary RNA transcript to remove sequences not present in the mature form of the RNA and joining the remaining sections to form the mature form of the RNA	Negative regulation of mRNA splicing, via spliceosome; RNA splicing
	ENSG00000109906	ZBTB16	zinc finger and BTB domain containing 16	Cufflinks/Cuffdiff, DESeq2, edgeR/limma (RNA-Seq), edgeR/limma (microarray)	up	0	A discrete extra-nucleolar subnuclear domain, 20-50 in number, in which splicing factors are seen to be localized by immunofluorescence microscopy	Nuclear speck
	ENSG00000112739	PRPF4B	pre-mRNA processing factor 4B	edgeR/limma (microarray)	up	2364	A spliceosomal complex that contains three snRNPs, including U5, bound to a splicing intermediate in which the first catalytic cleavage of the 5' splice site has occurred. The precise subunit composition differs significantly from that of the catalytic step 1, or activated, spliceosome, and includes many proteins in addition to those found in the associated snRNPs. Assembly of a spliceosomal comp…	Catalytic step 2 spliceosome; mRNA splicing, via spliceosome
	ENSG00000114026	OGG1	8-oxoguanine DNA glycosylase	Cufflinks/Cuffdiff, DESeq2, edgeR/limma (RNA-Seq)	up	0	A discrete extra-nucleolar subnuclear domain, 20-50 in number, in which splicing factors are seen to be localized by immunofluorescence microscopy	Nuclear speck
	ENSG00000116752	BCAS2	breast carcinoma amplified sequence 2	edgeR/limma (microarray)	down	1933199	A spliceosomal complex that is formed by the recruitment of a preassembled U5-containing tri-snRNP to the prespliceosome. Although all 5 snRNPs are present, the precatalytic spliceosome is catalytically inactive. The precatalytic spliceosome includes many proteins in addition to those found in the associated snRNPs. A protein complex consisting of Prp19 and associated proteins that is involved in…	Prp19 complex; spliceosomal complex; precatalytic spliceosome; catalytic step 1 spliceosome; catalytic step 2 spliceosome; mRNA splicing, via spliceosome; RNA splicing, via transesterification reactions
	ENSG00000122566	HNRNPA2B1	heterogeneous nuclear ribonucleoprotein A2/B1	edgeR/limma (microarray)	up	811039	A spliceosomal complex that contains three snRNPs, including U5, bound to a splicing intermediate in which the first catalytic cleavage of the 5' splice site has occurred. The precise subunit composition differs significantly from that of the catalytic step 1, or activated, spliceosome, and includes many proteins in addition to those found in the associated snRNPs. Interacting selectively and non…	Spliceosomal complex; catalytic step 2 spliceosome; pre-mRNA intronic binding; mRNA splicing, via spliceosome; negative regulation of mRNA splicing, via spliceosome
	ENSG00000122779	TRIM24	tripartite motif containing 24	edgeR/limma (microarray)	down	233962	Structures of variable diameter visible in the nucleoplasm by electron microscopy, mainly observed near the border of condensed chromatin. The fibrils are enriched in RNA, and are believed to be sites of pre-mRNA splicing and polyadenylylation representing the in situ form of nascent transcripts	Perichromatin fibrils
	ENSG00000124942	AHNAK	AHNAK nucleoprotein	DESeq2, edgeR/limma (RNA-Seq)	up	0	Any process that modulates the frequency, rate or extent of RNA splicing, the process of removing sections of the primary RNA transcript to remove sequences not present in the mature form of the RNA and joining the remaining sections to form the mature form of the RNA	Regulation of RNA splicing
	ENSG00000125944	HNRNPR	heterogeneous nuclear ribonucleoprotein R	DESeq2	down	24197	A spliceosomal complex that contains three snRNPs, including U5, bound to a splicing intermediate in which the first catalytic cleavage of the 5' splice site has occurred. The precise subunit composition differs significantly from that of the catalytic step 1, or activated, spliceosome, and includes many proteins in addition to those found in the associated snRNPs. The joining together of exons f…	Catalytic step 2 spliceosome; mRNA splicing, via spliceosome; RNA splicing; spliceosomal complex
	ENSG00000127445	PIN1	peptidylprolyl cis/trans isomerase, NIMA-interacting 1	edgeR/limma (microarray)	down	213686	A discrete extra-nucleolar subnuclear domain, 20-50 in number, in which splicing factors are seen to be localized by immunofluorescence microscopy	Nuclear speck
	ENSG00000143889	HNRNPLL	heterogeneous nuclear ribonucleoprotein L like	DESeq2, edgeR/limma (RNA-Seq)	up	641172	Any process that activates or increases the frequency, rate or extent of RNA splicing	Positive regulation of RNA splicing
	ENSG00000145088	EAF2	ELL associated factor 2	DESeq2, edgeR/limma (microarray)	up	1740644	A discrete extra-nucleolar subnuclear domain, 20-50 in number, in which splicing factors are seen to be localized by immunofluorescence microscopy	Nuclear speck
	ENSG00000152601	MBNL1	muscleblind-like splicing regulator 1	edgeR/limma (microarray)	up	1072073	Selection of a splice site by components of the assembling spliceosome. Any process that modulates the frequency, rate or extent of alternative splicing of nuclear mRNAs. Any process that modulates the frequency, rate or extent of RNA splicing, the process of removing sections of the primary RNA transcript to remove sequences not present in the mature form of the RNA and joining the remaining sec…	RNA splicing; mRNA splice site selection; regulation of alternative mRNA splicing, via spliceosome
	ENSG00000152795	HNRNPDL	heterogeneous nuclear ribonucleoprotein D like	DESeq2	down	682827	Any of a series of ribonucleoprotein complexes that contain snRNA(s) and small nuclear ribonucleoproteins (snRNPs), and are formed sequentially during the spliceosomal splicing of one or more substrate RNAs, and which also contain the RNA substrate(s) from the initial target RNAs of splicing, the splicing intermediate RNA(s), to the final RNA products. During cis-splicing, the initial target RNA …	Spliceosomal complex
	ENSG00000155966	AFF2	AF4/FMR2 family member 2	Cufflinks/Cuffdiff, DESeq2, edgeR/limma (RNA-Seq), edgeR/limma (microarray)	up	189582	A discrete extra-nucleolar subnuclear domain, 20-50 in number, in which splicing factors are seen to be localized by immunofluorescence microscopy. Any process that modulates the frequency, rate or extent of RNA splicing, the process of removing sections of the primary RNA transcript to remove sequences not present in the mature form of the RNA and joining the remaining sections to form the matur…	Nuclear speck; RNA splicing; regulation of RNA splicing
	ENSG00000157540	DYRK1A	dual specificity tyrosine phosphorylation regulated kinase 1A	DESeq2, edgeR/limma (RNA-Seq), edgeR/limma (microarray)	down	6762	Any process that stops, prevents or reduces the rate or extent of mRNA splicing via a spliceosomal mechanism. A discrete extra-nucleolar subnuclear domain, 20-50 in number, in which splicing factors are seen to be localized by immunofluorescence microscopy. Any process that modulates the frequency, rate or extent of alternative splicing of nuclear mRNAs	Negative regulation of mRNA splicing, via spliceosome; nuclear speck; regulation of alternative mRNA splicing, via spliceosome
	ENSG00000159140	SON	SON DNA binding protein	edgeR/limma (microarray)	up	0	A discrete extra-nucleolar subnuclear domain, 20-50 in number, in which splicing factors are seen to be localized by immunofluorescence microscopy. Any process that modulates the frequency, rate or extent of RNA splicing, the process of removing sections of the primary RNA transcript to remove sequences not present in the mature form of the RNA and joining the remaining sections to form the matur…	Nuclear speck; RNA splicing; RS domain binding; regulation of RNA splicing
	ENSG00000163156	SCNM1	sodium channel modifier 1	DESeq2	up	0	A discrete extra-nucleolar subnuclear domain, 20-50 in number, in which splicing factors are seen to be localized by immunofluorescence microscopy. The process of removing sections of the primary RNA transcript to remove sequences not present in the mature form of the RNA and joining the remaining sections to form the mature form of the RNA	Nuclear speck; RNA splicing
	ENSG00000163349	HIPK1	homeodomain interacting protein kinase 1	Cufflinks/Cuffdiff, DESeq2, edgeR/limma (RNA-Seq)	up	0	A discrete extra-nucleolar subnuclear domain, 20-50 in number, in which splicing factors are seen to be localized by immunofluorescence microscopy	Nuclear speck
	ENSG00000163565	IFI16	interferon gamma inducible protein 16	Cufflinks/Cuffdiff, DESeq2, edgeR/limma (RNA-Seq), edgeR/limma (microarray)	down	0	A discrete extra-nucleolar subnuclear domain, 20-50 in number, in which splicing factors are seen to be localized by immunofluorescence microscopy	Nuclear speck
	ENSG00000164985	PSIP1	PC4 and SFRS1 interacting protein 1	DESeq2	down	519449	Recognition of the intron 5'-splice site by components of the assembling spliceosome	mRNA 5'-splice site recognition
	ENSG00000167088	SNRPD1	small nuclear ribonucleoprotein D1 polypeptide	DESeq2	down	10594	A spliceosomal complex that contains three snRNPs, including U5, bound to a splicing intermediate in which the first catalytic cleavage of the 5' splice site has occurred. The precise subunit composition differs significantly from that of the catalytic step 1, or activated, spliceosome, and includes many proteins in addition to those found in the associated snRNPs. A spliceosomal complex that is …	Catalytic step 2 spliceosome; commitment complex; mRNA splicing, via spliceosome; precatalytic spliceosome; prespliceosome; RNA splicing; spliceosomal complex assembly; spliceosomal snRNP assembly; spliceosomal tri-snRNP complex; U12-type spliceosomal complex
	ENSG00000167491	GATAD2A	GATA zinc finger domain containing 2A	DESeq2	down	0	A discrete extra-nucleolar subnuclear domain, 20-50 in number, in which splicing factors are seen to be localized by immunofluorescence microscopy	Nuclear speck
	ENSG00000168002	POLR2G	RNA polymerase II subunit G	Cufflinks/Cuffdiff, DESeq2, edgeR/limma (RNA-Seq)	up	169004	The joining together of exons from one or more primary transcripts of messenger RNA (mRNA) and the excision of intron sequences, via a spliceosomal mechanism, so that mRNA consisting only of the joined exons is produced. The process of removing sections of the primary RNA transcript to remove sequences not present in the mature form of the RNA and joining the remaining sections to form the mature…	mRNA splicing, via spliceosome; RNA splicing
	ENSG00000176788	BASP1	brain abundant membrane attached signal protein 1	Cufflinks/Cuffdiff	up	0	A discrete extra-nucleolar subnuclear domain, 20-50 in number, in which splicing factors are seen to be localized by immunofluorescence microscopy	Nuclear speck
	ENSG00000178607	ERN1	endoplasmic reticulum to nucleus signaling 1	Cufflinks/Cuffdiff, DESeq2, edgeR/limma (RNA-Seq), edgeR/limma (microarray)	up	0	Any process that activates or increases the frequency, rate or extent of RNA splicing. Splicing of mRNA substrates via recognition of the folded RNA structure that brings the 5' and 3' splice sites into proximity and cleavage of the RNA at both the 3' and 5' splice sites by an endonucleolytic mechanism, followed by ligation of the exons. The endonucleolytic cleavage of a mRNA containing an HAC1-t…	mRNA splicing, via endonucleolytic cleavage and ligation; positive regulation of RNA splicing
	ENSG00000179950	PUF60	poly(U) binding splicing factor 60	DESeq2, edgeR/limma (RNA-Seq)	down	97804	Any process involved in the conversion of a primary mRNA transcript into one or more mature mRNA(s) prior to translation into polypeptide. Interacting selectively and non-covalently with any nucleic acid. Interacting non-covalently with a poly(A) RNA, a RNA molecule which has a tail of adenine bases. The process of removing sections of the primary RNA transcript to remove sequences not present in…	mRNA processing; nucleic acid binding; poly(A) RNA binding; RNA splicing
	ENSG00000180530	NRIP1	nuclear receptor interacting protein 1	Cufflinks/Cuffdiff, DESeq2,	down	971282	A discrete extra-nucleolar subnuclear domain, 20-50 in number, in which splicing factors are seen to be localized by immunofluorescence microscopy	Nuclear speck
	ENSG00000197111	PCBP2	poly(rC) binding protein 2	Cufflinks/Cuffdiff	up	68324	The joining together of exons from one or more primary transcripts of messenger RNA (mRNA) and the excision of intron sequences, via a spliceosomal mechanism, so that mRNA consisting only of the joined exons is produced. The process of removing sections of the primary RNA transcript to remove sequences not present in the mature form of the RNA and joining the remaining sections to form the mature…	mRNA splicing, via spliceosome; RNA splicing
	ENSG00000213782	DDX47	DEAD-box helicase 47	DESeq2	down	1613	The process of removing sections of the primary RNA transcript to remove sequences not present in the mature form of the RNA and joining the remaining sections to form the mature form of the RNA	RNA splicing
mRNA surveillance genes	ENSG00000077348	EXOSC5	exosome component 5	edgeR/limma (microarray)	down	9450	A major pathway of degradation of nuclear-transcribed mRNAs that proceeds through a series of ordered steps that includes poly(A) tail shortening and that can regulate mRNA stability. Any process that modulates the propensity of mRNA molecules to degradation. Includes processes that both stabilize and destabilize mRNAs. The chemical reactions and pathways resulting in the breakdown of the transcr…	Exonucleolytic nuclear-transcribed mRNA catabolic process involved in deadenylation-dependent decay; nuclear-transcribed mRNA catabolic process, deadenylation-dependent decay; nuclear mRNA surveillance; regulation of mRNA stability
	ENSG00000110063	DCPS	decapping enzyme, scavenger	Cufflinks/Cuffdiff, DESeq2, edgeR/limma (RNA-Seq)	up	0	Cleavage of the 5'-cap of a nuclear mRNA triggered by shortening of the poly(A) tail to below a minimum functional length. The chemical reactions and pathways resulting in the breakdown of the transcript body of a nuclear-transcribed mRNA that occurs when the ends are not protected by the 3'-poly(A) tail. A major pathway of degradation of nuclear-transcribed mRNAs that proceeds through a series o…	Deadenylation-dependent decapping of nuclear-transcribed mRNA; exonucleolytic nuclear-transcribed mRNA catabolic process involved in deadenylation-dependent decay; nuclear-transcribed mRNA catabolic process, deadenylation-dependent decay
	ENSG00000123908	AGO2	argonaute 2, RISC catalytic component	DESeq2, edgeR/limma (RNA-Seq)	down	0	A focus in the cytoplasm where mRNAs may become inactivated by decapping or some other mechanism. mRNA processing and binding proteins are localized to these foci. Any process that activates or increases the frequency, rate or extent of nuclear-transcribed mRNA catabolic process, deadenylation-dependent decay	Cytoplasmic mRNA processing body; positive regulation of nuclear-transcribed mRNA catabolic process, deadenylation-dependent decay
	ENSG00000128016	ZFP36	ZFP36 ring finger protein	edgeR/limma (microarray)	down	263758	Any process that activates or increases the frequency, rate or extent of nuclear-transcribed mRNA catabolic process, deadenylation-dependent decay. Any process that decreases the stability of an RNA molecule, making it more vulnerable to degradative processes. Any process that modulates the propensity of mRNA molecules to degradation. Includes processes that both stabilize and destabilize mRNAs	Positive regulation of nuclear-transcribed mRNA catabolic process, deadenylation-dependent decay; regulation of mRNA stability; RNA destabilization
	ENSG00000130255	RPL36	ribosomal protein L36	edgeR/limma (microarray)	down	469032	The nonsense-mediated decay pathway for nuclear-transcribed mRNAs degrades mRNAs in which an amino-acid codon has changed to a nonsense codon; this prevents the translation of such mRNAs into truncated, and potentially harmful, proteins	Nuclear-transcribed mRNA catabolic process, nonsense-mediated decay
	ENSG00000151247	EIF4E	eukaryotic translation initiation factor 4E	DESeq2, edgeR/limma (RNA-Seq)	down	542213	A focus in the cytoplasm where mRNAs may become inactivated by decapping or some other mechanism. mRNA processing and binding proteins are localized to these foci. A major pathway of degradation of nuclear-transcribed mRNAs that proceeds through a series of ordered steps that includes poly(A) tail shortening and that can regulate mRNA stability	Cytoplasmic mRNA processing body; nuclear-transcribed mRNA catabolic process, deadenylation-dependent decay
	ENSG00000152518	ZFP36L2	ZFP36 ring finger protein like 2	Cufflinks/Cuffdiff, DESeq2, edgeR/limma (RNA-Seq), edgeR/limma (microarray)	up	893751	A major pathway of degradation of nuclear-transcribed mRNAs that proceeds through a series of ordered steps that includes poly(A) tail shortening and that can regulate mRNA stability. Any process that activates or increases the frequency, rate or extent of nuclear-transcribed mRNA catabolic process, deadenylation-dependent decay. Any process that modulates the propensity of mRNA molecules to degr…	Nuclear-transcribed mRNA catabolic process, deadenylation-dependent decay; positive regulation of nuclear-transcribed mRNA catabolic process, deadenylation-dependent decay; regulation of mRNA stability
	ENSG00000162244	RPL29	ribosomal protein L29	edgeR/limma (microarray)	down	89500	The nonsense-mediated decay pathway for nuclear-transcribed mRNAs degrades mRNAs in which an amino-acid codon has changed to a nonsense codon; this prevents the translation of such mRNAs into truncated, and potentially harmful, proteins	Nuclear-transcribed mRNA catabolic process, nonsense-mediated decay
	ENSG00000167526	RPL13	ribosomal protein L13	edgeR/limma (microarray)	down	70879	The nonsense-mediated decay pathway for nuclear-transcribed mRNAs degrades mRNAs in which an amino-acid codon has changed to a nonsense codon; this prevents the translation of such mRNAs into truncated, and potentially harmful, proteins	Nuclear-transcribed mRNA catabolic process, nonsense-mediated decay
	ENSG00000172239	PAIP1	poly(A) binding protein interacting protein 1	DESeq2, edgeR/limma (RNA-Seq)	down	7077028	Prevention of degradation of mRNA molecules. In the absence of compensating changes in other processes, the slowing of mRNA degradation can result in an overall increase in the population of active mRNA molecules. A major pathway of degradation of nuclear-transcribed mRNAs that proceeds through a series of ordered steps that includes poly(A) tail shortening and that can regulate mRNA stability	mRNA stabilization; nuclear-transcribed mRNA catabolic process, deadenylation-dependent decay
	ENSG00000182774	RPS17	ribosomal protein S17	Cufflinks/Cuffdiff, DESeq2, edgeR/limma (RNA-Seq)	up	567641	The nonsense-mediated decay pathway for nuclear-transcribed mRNAs degrades mRNAs in which an amino-acid codon has changed to a nonsense codon; this prevents the translation of such mRNAs into truncated, and potentially harmful, proteins	Nuclear-transcribed mRNA catabolic process, nonsense-mediated decay
	ENSG00000185650	ZFP36L1	ZFP36 ring finger protein like 1	Cufflinks/Cuffdiff, DESeq2, edgeR/limma (RNA-Seq), edgeR/limma (microarray)	down	10610	A major pathway of degradation of nuclear-transcribed mRNAs that proceeds through a series of ordered steps that includes poly(A) tail shortening and that can regulate mRNA stability. Any process that modulates the propensity of mRNA molecules to degradation. Includes processes that both stabilize and destabilize mRNAs	Nuclear-transcribed mRNA catabolic process, deadenylation-dependent decay; regulation of mRNA stability
	ENSG00000188846	RPL14	ribosomal protein L14	edgeR/limma (microarray)	down	147394	The nonsense-mediated decay pathway for nuclear-transcribed mRNAs degrades mRNAs in which an amino-acid codon has changed to a nonsense codon; this prevents the translation of such mRNAs into truncated, and potentially harmful, proteins	Nuclear-transcribed mRNA catabolic process, nonsense-mediated decay
	ENSG00000197756	RPL37A	ribosomal protein L37a	DESeq2, edgeR/limma (RNA-Seq)	down	0	The nonsense-mediated decay pathway for nuclear-transcribed mRNAs degrades mRNAs in which an amino-acid codon has changed to a nonsense codon; this prevents the translation of such mRNAs into truncated, and potentially harmful, proteins	Nuclear-transcribed mRNA catabolic process, nonsense-mediated decay
Notes.
1) IDs, symbols and names of genes were retrieved from Ensembl (GRCh38.p7 reference assembly of human genome, release 85, July 2016).
2) For each gene, the algorithm(-s) that confirmed differential expression is listed.
3) For each gene, the change in expression after siRR-mediated knockdown of the RUNX1-RUNX1T1 fusion gene is indicated.
4) The distance from the transcription unit of the target gene to the nearest up- or downstream RUNX1-RUNX1T1 peak was calculated in strand-nonspecific fashion.
5) For each gene, only splicing or mRNA surveillance Gene Ontology terms were collected.
