# Supplementary material for: RUNX1/RUNX1T1 mediates alternative splicing and reorganises the transcriptional landscape in leukemia
Source: Nat Commun. 2021 Jan 22;12:520. doi: 10.1038/s41467-020-20848-z (PMC7822815; doi:10.1038/s41467-020-20848-z)
Supplement: Supplementary file 8 — Supplementary Data 5 [file 41467_2020_20848_MOESM8_ESM.xlsx]

## Sheet: Supplementary Data 5
Supplementary Data 5. List of retained introns detected in the transcriptome of Kasumi-1 cells
Gene			Retained intron							Algorithm
Ensembl ID	Symbol	Name	Type	Chromosome	Start	End	Strand	Width	Condition
ENSG00000001497	LAS1L	LAS1 like, ribosome biogenesis factor	CI	chrX	65524263	65524563	-	301	both	DESeq2, edgeR/limma
ENSG00000001631	KRIT1	KRIT1, ankyrin repeat containing	CI	chr7	92245172	92245426	-	255	both	DESeq2, edgeR/limma
ENSG00000001631	KRIT1	KRIT1, ankyrin repeat containing	AnnoRI_FIRST	chr7	92245596	92245789	-	194	both	DESeq2, edgeR/limma
ENSG00000002834	LASP1	LIM and SH3 protein 1	AnnoRI_LAST	chr17	38919983	38920306	+	324	both	DESeq2, edgeR/limma
ENSG00000003056	M6PR	mannose-6-phosphate receptor, cation dependent	CI	chr12	8941941	8942178	-	238	both	DESeq2, edgeR/limma
ENSG00000003147	ICA1	islet cell autoantigen 1	CI	chr7	8157765	8158330	-	566	knockdown	DESeq2
ENSG00000003402	CFLAR	CASP8 and FADD like apoptosis regulator	CI	chr2	201118902	201119027	+	126	knockdown	DESeq2, edgeR/limma
ENSG00000003756	RBM5	RNA binding motif protein 5	AnnoRI_INTERNAL	chr3	50102195	50102336	+	142	both	DESeq2, edgeR/limma
ENSG00000004059	ARF5	ADP ribosylation factor 5	AnnoRI_INTERNAL	chr7	127589952	127590065	+	114	both	DESeq2, edgeR/limma
ENSG00000004399	PLXND1	plexin D1	CI	chr3	129556429	129556616	-	188	both	DESeq2, edgeR/limma
ENSG00000004399	PLXND1	plexin D1	CI	chr3	129558698	129559164	-	467	both	DESeq2, edgeR/limma
ENSG00000004399	PLXND1	plexin D1	CI	chr3	129561904	129562472	-	569	knockdown	DESeq2
ENSG00000004399	PLXND1	plexin D1	CI	chr3	129565539	129565886	-	348	knockdown	DESeq2, edgeR/limma
ENSG00000004455	AK2	adenylate kinase 2	CI	chr1	33010834	33011447	-	614	both	DESeq2, edgeR/limma
ENSG00000004455	AK2	adenylate kinase 2	CI	chr1	33011711	33012073	-	363	both	DESeq2, edgeR/limma
ENSG00000004455	AK2	adenylate kinase 2	CI	chr1	33012358	33013043	-	686	both	DESeq2, edgeR/limma
ENSG00000004478	FKBP4	FK506 binding protein 4	AnnoRI_LAST	chr12	2803241	2803788	+	548	both	DESeq2, edgeR/limma
ENSG00000004487	KDM1A	lysine demethylase 1A	AnnoRI_OneExonTranscript	chr1	23082367	23083178	+	812	both	DESeq2, edgeR/limma
ENSG00000004534	RBM6	RNA binding motif protein 6	AnnoRI_INTERNAL	chr3	50061548	50061961	+	414	both	DESeq2, edgeR/limma
ENSG00000004777	ARHGAP33	Rho GTPase activating protein 33	CI	chr19	35784538	35784831	+	294	knockdown	DESeq2, edgeR/limma
ENSG00000004809	SLC22A16	solute carrier family 22 member 16	CI	chr6	110474998	110475939	-	942	both	DESeq2, edgeR/limma
ENSG00000005206	SPPL2B	signal peptide peptidase like 2B	CI	chr19	2337936	2338050	+	115	both	DESeq2, edgeR/limma
ENSG00000005206	SPPL2B	signal peptide peptidase like 2B	CI	chr19	2338527	2338751	+	225	both	DESeq2, edgeR/limma
ENSG00000005206	SPPL2B	signal peptide peptidase like 2B	CI	chr19	2339209	2339677	+	469	knockdown	DESeq2, edgeR/limma
ENSG00000005206	SPPL2B	signal peptide peptidase like 2B	CI	chr19	2342504	2342721	+	218	both	DESeq2, edgeR/limma
ENSG00000005238	FAM214B	family with sequence similarity 214 member B	AnnoRI_INTERNAL	chr9	35107569	35108127	-	559	knockdown	DESeq2, edgeR/limma
ENSG00000005379	TSPOAP1	TSPO associated protein 1	AnnoRI_FIRST	chr17	58306430	58306799	-	370	both	DESeq2, edgeR/limma
ENSG00000005379	TSPOAP1	TSPO associated protein 1	CI	chr17	58309381	58309966	-	586	both	DESeq2, edgeR/limma
ENSG00000005379	TSPOAP1	TSPO associated protein 1	CI	chr17	58312723	58316022	-	3300	both	edgeR/limma
ENSG00000005379	TSPOAP1	TSPO associated protein 1	CI	chr17	58319295	58320108	-	814	both	DESeq2, edgeR/limma
ENSG00000005379	TSPOAP1	TSPO associated protein 1	CI	chr17	58320130	58320530	-	401	both	DESeq2, edgeR/limma
ENSG00000005379	TSPOAP1	TSPO associated protein 1	CI	chr17	58320582	58322071	-	1490	both	DESeq2, edgeR/limma
ENSG00000005381	MPO	myeloperoxidase	CI	chr17	58273670	58275541	-	1872	both	DESeq2, edgeR/limma
ENSG00000005381	MPO	myeloperoxidase	CI	chr17	58278146	58278836	-	691	both	DESeq2, edgeR/limma
ENSG00000005436	GCFC2	GC-rich sequence DNA-binding factor 2	CI	chr2	75657861	75660461	-	2601	control	DESeq2, edgeR/limma
ENSG00000005810	MYCBP2	MYC binding protein 2, E3 ubiquitin protein ligase	AnnoRI_FIRST	chr13	77326680	77326969	-	290	both	DESeq2, edgeR/limma
ENSG00000005893	LAMP2	lysosomal associated membrane protein 2	CI	chrX	120428627	120430825	-	2199	knockdown	DESeq2, edgeR/limma
ENSG00000006015	C19orf60	chromosome 19 open reading frame 60	AnnoRI_INTERNAL	chr19	18589078	18589412	+	335	both	DESeq2, edgeR/limma
ENSG00000006025	OSBPL7	oxysterol binding protein like 7	AnnoRI_LAST	chr17	47807837	47808190	-	354	both	DESeq2, edgeR/limma
ENSG00000006282	SPATA20	spermatogenesis associated 20	AnnoRI_INTERNAL	chr17	50551385	50551510	+	126	both	DESeq2, edgeR/limma
ENSG00000006453	BAIAP2L1	BAI1 associated protein 2 like 1	CI	chr7	98386585	98399980	-	13396	both	DESeq2, edgeR/limma
ENSG00000006756	ARSD	arylsulfatase D	AnnoRI_LAST	chrX	2905206	2905567	-	362	both	DESeq2, edgeR/limma
ENSG00000007038	PRSS21	protease, serine 21	CI	chr16	2818970	2820954	+	1985	both	DESeq2, edgeR/limma
ENSG00000007038	PRSS21	protease, serine 21	CI	chr16	2821250	2821365	+	116	both	DESeq2, edgeR/limma
ENSG00000007047	MARK4	microtubule affinity regulating kinase 4	CI	chr19	45178832	45179222	+	391	knockdown	DESeq2
ENSG00000007168	PAFAH1B1	platelet activating factor acetylhydrolase 1b regulatory subunit 1	CI	chr17	2593331	2593745	+	415	both	DESeq2, edgeR/limma
ENSG00000007168	PAFAH1B1	platelet activating factor acetylhydrolase 1b regulatory subunit 1	AnnoRI_LAST	chr17	2683713	2683913	+	201	both	DESeq2, edgeR/limma
ENSG00000007202	KIAA0100	KIAA0100	CI	chr17	28621171	28621398	-	228	control	DESeq2, edgeR/limma
ENSG00000007202	KIAA0100	KIAA0100	CI	chr17	28639461	28639574	-	114	both	DESeq2
ENSG00000007264	MATK	megakaryocyte-associated tyrosine kinase	CI	chr19	3781673	3782817	-	1145	control	DESeq2, edgeR/limma
ENSG00000007264	MATK	megakaryocyte-associated tyrosine kinase	CI	chr19	3782938	3783125	-	188	both	DESeq2, edgeR/limma
ENSG00000007264	MATK	megakaryocyte-associated tyrosine kinase	CI	chr19	3784574	3784824	-	251	control	DESeq2, edgeR/limma
ENSG00000007264	MATK	megakaryocyte-associated tyrosine kinase	CI	chr19	3784885	3785063	-	179	knockdown	edgeR/limma
ENSG00000007264	MATK	megakaryocyte-associated tyrosine kinase	CI	chr19	3785287	3785612	-	326	both	DESeq2, edgeR/limma
ENSG00000007392	LUC7L	LUC7 like	AnnoRI_INTERNAL	chr16	227687	227986	-	300	both	DESeq2, edgeR/limma
ENSG00000007545	CRAMP1	cramped chromatin regulator homolog 1	CI	chr16	1655301	1655876	+	576	both	DESeq2, edgeR/limma
ENSG00000007944	MYLIP	myosin regulatory light chain interacting protein	CI	chr6	16145318	16146661	+	1344	control	DESeq2, edgeR/limma
ENSG00000008128	CDK11A	cyclin dependent kinase 11A	AnnoRI_LAST	chr1	1703625	1703823	-	199	knockdown	DESeq2, edgeR/limma
ENSG00000008130	NADK	NAD kinase	CI	chr1	1753650	1754050	-	401	both	DESeq2, edgeR/limma
ENSG00000008130	NADK	NAD kinase	CI	chr1	1754897	1755373	-	477	knockdown	DESeq2, edgeR/limma
ENSG00000008130	NADK	NAD kinase	CI	chr1	1755477	1756003	-	527	knockdown	DESeq2, edgeR/limma
ENSG00000008283	CYB561	cytochrome b561	AnnoRI_LAST	chr17	63435574	63435687	-	114	both	DESeq2, edgeR/limma
ENSG00000008294	SPAG9	sperm associated antigen 9	AnnoRI_LAST	chr17	50964395	50965059	-	665	both	DESeq2, edgeR/limma
ENSG00000008300	CELSR3	cadherin EGF LAG seven-pass G-type receptor 3	AnnoRI_INTERNAL	chr3	48642138	48642357	-	220	both	DESeq2, edgeR/limma
ENSG00000008300	CELSR3	cadherin EGF LAG seven-pass G-type receptor 3	CI	chr3	48645210	48645442	-	233	control	edgeR/limma
ENSG00000008300	CELSR3	cadherin EGF LAG seven-pass G-type receptor 3	CI	chr3	48652049	48652436	-	388	both	DESeq2, edgeR/limma
ENSG00000008300	CELSR3	cadherin EGF LAG seven-pass G-type receptor 3	CI	chr3	48652554	48653001	-	448	both	DESeq2, edgeR/limma
ENSG00000008323	PLEKHG6	pleckstrin homology and RhoGEF domain containing G6	CI	chr12	6327947	6328135	+	189	control	edgeR/limma
ENSG00000008441	NFIX	nuclear factor I X	AnnoRI_LAST	chr19	13096202	13098687	+	2486	both	DESeq2, edgeR/limma
ENSG00000008952	SEC62	SEC62 homolog, preprotein translocation factor	AnnoRI_LAST	chr3	169993102	169993654	+	553	both	DESeq2, edgeR/limma
ENSG00000009307	CSDE1	cold shock domain containing E1	CI	chr1	114719743	114720215	-	473	control	DESeq2, edgeR/limma
ENSG00000009954	BAZ1B	bromodomain adjacent to zinc finger domain 1B	AnnoRI_LAST	chr7	73441694	73442180	-	487	both	DESeq2, edgeR/limma
ENSG00000010165	METTL13	methyltransferase like 13	AnnoRI_FIRST	chr1	171781796	171781987	+	192	both	DESeq2, edgeR/limma
ENSG00000010244	ZNF207	zinc finger protein 207	CI	chr17	32368434	32368831	+	398	knockdown	DESeq2, edgeR/limma
ENSG00000010295	IFFO1	intermediate filament family orphan 1	AnnoRI_INTERNAL	chr12	6548161	6548424	-	264	both	DESeq2, edgeR/limma
ENSG00000010295	IFFO1	intermediate filament family orphan 1	CI	chr12	6549266	6549475	-	210	knockdown	DESeq2, edgeR/limma
ENSG00000010318	PHF7	PHD finger protein 7	AnnoRI_LAST	chr3	52414588	52414727	+	140	both	DESeq2, edgeR/limma
ENSG00000010318	PHF7	PHD finger protein 7	CI	chr3	52414845	52419832	+	4988	both	DESeq2, edgeR/limma
ENSG00000010322	NISCH	nischarin	CI	chr3	52481915	52484203	+	2289	knockdown	DESeq2, edgeR/limma
ENSG00000010671	BTK	Bruton tyrosine kinase	CI	chrX	101354222	101354629	-	408	both	DESeq2, edgeR/limma
ENSG00000010671	BTK	Bruton tyrosine kinase	CI	chrX	101354695	101355584	-	890	knockdown	DESeq2, edgeR/limma
ENSG00000010803	SCMH1	sex comb on midleg homolog 1 (Drosophila)	AnnoRI_LAST	chr1	41027476	41028156	-	681	both	DESeq2, edgeR/limma
ENSG00000011028	MRC2	mannose receptor C type 2	CI	chr17	62689761	62689893	+	133	knockdown	DESeq2
ENSG00000011105	TSPAN9	tetraspanin 9	CI	chr12	3206419	3211662	+	5244	both	DESeq2, edgeR/limma
ENSG00000011105	TSPAN9	tetraspanin 9	CI	chr12	3211918	3215250	+	3333	both	DESeq2, edgeR/limma
ENSG00000011243	AKAP8L	A-kinase anchoring protein 8 like	CI	chr19	15398404	15398562	-	159	both	DESeq2, edgeR/limma
ENSG00000011304	PTBP1	polypyrimidine tract binding protein 1	AnnoRI_INTERNAL	chr19	807029	807858	+	830	both	DESeq2, edgeR/limma
ENSG00000011304	PTBP1	polypyrimidine tract binding protein 1	AnnoRI_FIRST	chr19	807903	808359	+	457	both	DESeq2, edgeR/limma
ENSG00000011523	CEP68	centrosomal protein 68	AnnoRI_INTERNAL	chr2	65072570	65072883	+	314	both	DESeq2, edgeR/limma
ENSG00000012822	CALCOCO1	calcium binding and coiled-coil domain 1	AnnoRI_LAST	chr12	53712122	53712774	-	653	knockdown	DESeq2, edgeR/limma
ENSG00000012822	CALCOCO1	calcium binding and coiled-coil domain 1	AnnoRI_LAST	chr12	53712847	53713099	-	253	both	DESeq2, edgeR/limma
ENSG00000012822	CALCOCO1	calcium binding and coiled-coil domain 1	AnnoRI_INTERNAL	chr12	53713901	53714132	-	232	knockdown	DESeq2, edgeR/limma
ENSG00000013306	SLC25A39	solute carrier family 25 member 39	AnnoRI_LAST	chr17	44320750	44320937	-	188	both	DESeq2, edgeR/limma
ENSG00000013306	SLC25A39	solute carrier family 25 member 39	AnnoRI_FIRST	chr17	44323801	44324129	-	329	both	DESeq2, edgeR/limma
ENSG00000013364	MVP	major vault protein	CI	chr16	29820511	29820877	+	367	both	DESeq2, edgeR/limma
ENSG00000013441	CLK1	CDC like kinase 1	CI	chr2	200854887	200855003	-	117	both	DESeq2, edgeR/limma
ENSG00000013441	CLK1	CDC like kinase 1	AnnoRI_FIRST	chr2	200859748	200860124	-	377	both	DESeq2, edgeR/limma
ENSG00000013573	DDX11	DEAD/H-box helicase 11	AnnoRI_LAST	chr12	31089152	31089402	+	251	control	DESeq2, edgeR/limma
ENSG00000013573	DDX11	DEAD/H-box helicase 11	AnnoRI_LAST	chr12	31089682	31089839	+	158	both	DESeq2, edgeR/limma
ENSG00000013573	DDX11	DEAD/H-box helicase 11	CI	chr12	31100848	31100998	+	151	both	DESeq2, edgeR/limma
ENSG00000013810	TACC3	transforming acidic coiled-coil containing protein 3	CI	chr4	1730389	1730802	+	414	knockdown	edgeR/limma
ENSG00000013810	TACC3	transforming acidic coiled-coil containing protein 3	CI	chr4	1738351	1739344	+	994	both	DESeq2, edgeR/limma
ENSG00000015133	CCDC88C	coiled-coil domain containing 88C	AnnoRI_LAST	chr14	91273222	91273359	-	138	both	DESeq2, edgeR/limma
ENSG00000015285	WAS	Wiskott-Aldrich syndrome	CI	chrX	48685837	48685945	+	109	knockdown	DESeq2, edgeR/limma
ENSG00000015479	MATR3	matrin 3	CI	chr5	139325663	139326162	+	500	control	DESeq2, edgeR/limma
ENSG00000016864	GLT8D1	glycosyltransferase 8 domain containing 1	CI	chr3	52695036	52695189	-	154	both	DESeq2, edgeR/limma
ENSG00000016864	GLT8D1	glycosyltransferase 8 domain containing 1	AnnoRI_LAST	chr3	52695303	52695420	-	118	both	DESeq2, edgeR/limma
ENSG00000016864	GLT8D1	glycosyltransferase 8 domain containing 1	AnnoRI_LAST	chr3	52695588	52695927	-	340	both	DESeq2, edgeR/limma
ENSG00000016864	GLT8D1	glycosyltransferase 8 domain containing 1	CI	chr3	52696041	52696196	-	156	knockdown	DESeq2
ENSG00000017797	RALBP1	ralA binding protein 1	CI	chr18	9475177	9475621	+	445	both	DESeq2, edgeR/limma
ENSG00000017797	RALBP1	ralA binding protein 1	CI	chr18	9475692	9476126	+	435	both	DESeq2, edgeR/limma
ENSG00000019102	VSIG2	V-set and immunoglobulin domain containing 2	CI	chr11	124748535	124748643	-	109	control	DESeq2, edgeR/limma
ENSG00000019582	CD74	CD74 molecule	AnnoRI_LAST	chr5	150402251	150402562	-	312	control	DESeq2, edgeR/limma
ENSG00000020129	NCDN	neurochondrin	AnnoRI_FIRST	chr1	35557951	35558155	+	205	both	DESeq2, edgeR/limma
ENSG00000020426	MNAT1	MNAT1, CDK activating kinase assembly factor	AnnoRI_LAST	chr14	60968398	60968558	+	161	both	DESeq2, edgeR/limma
ENSG00000021355	SERPINB1	serpin family B member 1	CI	chr6	2838687	2840418	-	1732	control	edgeR/limma
ENSG00000022567	SLC45A4	solute carrier family 45 member 4	AnnoRI_LAST	chr8	141211698	141212196	-	499	knockdown	DESeq2, edgeR/limma
ENSG00000022840	RNF10	ring finger protein 10	AnnoRI_FIRST	chr12	120534435	120534587	+	153	both	DESeq2, edgeR/limma
ENSG00000023041	ZDHHC6	zinc finger DHHC-type containing 6	CI	chr10	112433571	112434296	-	726	both	DESeq2, edgeR/limma
ENSG00000026297	RNASET2	ribonuclease T2	CI	chr6	166933050	166933364	-	315	knockdown	DESeq2, edgeR/limma
ENSG00000026297	RNASET2	ribonuclease T2	CI	chr6	166944054	166945104	-	1051	knockdown	DESeq2, edgeR/limma
ENSG00000026297	RNASET2	ribonuclease T2	CI	chr6	166945121	166945261	-	141	knockdown	DESeq2, edgeR/limma
ENSG00000028310	BRD9	bromodomain containing 9	CI	chr5	882546	882955	-	410	both	DESeq2, edgeR/limma
ENSG00000028528	SNX1	sorting nexin 1	AnnoRI_LAST	chr15	64139876	64142667	+	2792	both	DESeq2, edgeR/limma
ENSG00000029363	BCLAF1	BCL2 associated transcription factor 1	AnnoRI_INTERNAL	chr6	136275990	136276467	-	478	both	DESeq2, edgeR/limma
ENSG00000029364	SLC39A9	solute carrier family 39 member 9	AnnoRI_LAST	chr14	69460552	69461696	+	1145	both	DESeq2, edgeR/limma
ENSG00000030582	GRN	granulin precursor	AnnoRI_FIRST	chr17	44345335	44345530	+	196	both	DESeq2, edgeR/limma
ENSG00000033050	ABCF2	ATP binding cassette subfamily F member 2	CI	chr7	151226627	151226737	-	111	both	DESeq2, edgeR/limma
ENSG00000033100	CHPF2	chondroitin polymerizing factor 2	AnnoRI_FIRST	chr7	151232815	151234085	+	1271	both	DESeq2, edgeR/limma
ENSG00000033800	PIAS1	protein inhibitor of activated STAT 1	AnnoRI_LAST	chr15	68188232	68188767	+	536	both	DESeq2, edgeR/limma
ENSG00000033800	PIAS1	protein inhibitor of activated STAT 1	AnnoRI_LAST	chr15	68188894	68189202	+	309	both	DESeq2, edgeR/limma
ENSG00000033800	PIAS1	protein inhibitor of activated STAT 1	AnnoRI_LAST	chr15	68189271	68190088	+	818	both	DESeq2, edgeR/limma
ENSG00000033800	PIAS1	protein inhibitor of activated STAT 1	AnnoRI_LAST	chr15	68190179	68190492	+	314	both	DESeq2, edgeR/limma
ENSG00000034533	ASTE1	asteroid homolog 1 (Drosophila)	AnnoRI_INTERNAL	chr3	131024239	131024397	-	159	both	DESeq2, edgeR/limma
ENSG00000035115	SH3YL1	SH3 and SYLF domain containing 1	AnnoRI_FIRST	chr2	263373	263563	-	191	both	DESeq2, edgeR/limma
ENSG00000035141	FAM136A	family with sequence similarity 136 member A	AnnoRI_INTERNAL	chr2	70300981	70301407	-	427	both	DESeq2, edgeR/limma
ENSG00000035720	STAP1	signal transducing adaptor family member 1	CI	chr4	67606899	67607193	+	295	control	DESeq2, edgeR/limma
ENSG00000035862	TIMP2	TIMP metallopeptidase inhibitor 2	AnnoRI_FIRST	chr17	78873920	78874028	-	109	knockdown	DESeq2, edgeR/limma
ENSG00000037474	NSUN2	NOP2/Sun RNA methyltransferase family member 2	CI	chr5	6605409	6606819	-	1411	both	DESeq2, edgeR/limma
ENSG00000037474	NSUN2	NOP2/Sun RNA methyltransferase family member 2	CI	chr5	6606927	6607199	-	273	knockdown	DESeq2, edgeR/limma
ENSG00000038358	EDC4	enhancer of mRNA decapping 4	AnnoRI_INTERNAL	chr16	67881846	67881953	+	108	both	DESeq2, edgeR/limma
ENSG00000038358	EDC4	enhancer of mRNA decapping 4	AnnoRI_INTERNAL	chr16	67883007	67883114	+	108	both	DESeq2, edgeR/limma
ENSG00000040531	CTNS	cystinosin, lysosomal cystine transporter	AnnoRI_LAST	chr17	3660351	3660616	+	266	both	DESeq2, edgeR/limma
ENSG00000040633	PHF23	PHD finger protein 23	AnnoRI_LAST	chr17	7236119	7236289	-	171	both	DESeq2, edgeR/limma
ENSG00000041357	PSMA4	proteasome subunit alpha 4	AnnoRI_FIRST	chr15	78540540	78540734	+	195	both	DESeq2, edgeR/limma
ENSG00000041357	PSMA4	proteasome subunit alpha 4	AnnoRI_FIRST	chr15	78541772	78541904	+	133	both	DESeq2, edgeR/limma
ENSG00000041357	PSMA4	proteasome subunit alpha 4	AnnoRI_LAST	chr15	78541931	78542176	+	246	both	DESeq2, edgeR/limma
ENSG00000041802	LSG1	large 60S subunit nuclear export GTPase 1	CI	chr3	194649020	194650716	-	1697	both	DESeq2, edgeR/limma
ENSG00000044090	CUL7	cullin 7	CI	chr6	43046602	43046879	-	278	knockdown	DESeq2
ENSG00000047056	WDR37	WD repeat domain 37	CI	chr10	1056565	1056857	+	293	both	DESeq2, edgeR/limma
ENSG00000047315	POLR2B	RNA polymerase II subunit B	CI	chr4	57007003	57009558	+	2556	both	DESeq2, edgeR/limma
ENSG00000047315	POLR2B	RNA polymerase II subunit B	AnnoRI_FIRST	chr4	57010201	57010360	+	160	both	DESeq2, edgeR/limma
ENSG00000048392	RRM2B	ribonucleotide reductase regulatory TP53 inducible subunit M2B	AnnoRI_LAST	chr8	102206278	102206387	-	110	both	DESeq2, edgeR/limma
ENSG00000048392	RRM2B	ribonucleotide reductase regulatory TP53 inducible subunit M2B	AnnoRI_LAST	chr8	102207186	102207325	-	140	both	DESeq2, edgeR/limma
ENSG00000048740	CELF2	CUGBP, Elav-like family member 2	CI	chr10	11165318	11165483	+	166	both	DESeq2, edgeR/limma
ENSG00000048740	CELF2	CUGBP, Elav-like family member 2	AnnoRI_LAST	chr10	11329290	11330455	+	1166	both	DESeq2, edgeR/limma
ENSG00000049089	COL9A2	collagen type IX alpha 2 chain	CI	chr1	40304530	40304793	-	264	knockdown	DESeq2
ENSG00000049239	H6PD	hexose-6-phosphate dehydrogenase/glucose 1-dehydrogenase	AnnoRI_LAST	chr1	9268038	9271144	+	3107	knockdown	DESeq2, edgeR/limma
ENSG00000049449	RCN1	reticulocalbin 1	AnnoRI_LAST	chr11	32104689	32105005	+	317	both	DESeq2, edgeR/limma
ENSG00000049540	ELN	elastin	CI	chr7	74042842	74042983	+	142	control	DESeq2, edgeR/limma
ENSG00000049618	ARID1B	AT-rich interaction domain 1B	AnnoRI_LAST	chr6	157208362	157208474	+	113	both	DESeq2, edgeR/limma
ENSG00000050393	MCUR1	mitochondrial calcium uniporter regulator 1	AnnoRI_LAST	chr6	13787356	13788645	-	1290	both	DESeq2, edgeR/limma
ENSG00000050426	LETMD1	LETM1 domain containing 1	AnnoRI_FIRST	chr12	51048519	51048873	+	355	both	DESeq2, edgeR/limma
ENSG00000051128	HOMER3	homer scaffolding protein 3	AnnoRI_LAST	chr19	18938485	18938727	-	243	knockdown	DESeq2
ENSG00000051523	CYBA	cytochrome b-245 alpha chain	AnnoRI_LAST	chr16	88645430	88645964	-	535	knockdown	edgeR/limma
ENSG00000051825	MPHOSPH9	M-phase phosphoprotein 9	CI	chr12	123153378	123154214	-	837	both	DESeq2, edgeR/limma
ENSG00000051825	MPHOSPH9	M-phase phosphoprotein 9	AnnoRI_LAST	chr12	123154431	123155687	-	1257	both	DESeq2, edgeR/limma
ENSG00000053524	MCF2L2	MCF.2 cell line derived transforming sequence-like 2	CI	chr3	183253676	183253794	-	119	both	DESeq2, edgeR/limma
ENSG00000053770	AP5M1	adaptor related protein complex 5 mu 1 subunit	AnnoRI_LAST	chr14	57288972	57289875	+	904	both	DESeq2, edgeR/limma
ENSG00000054148	PHPT1	phosphohistidine phosphatase 1	CI	chr9	136848802	136849090	+	289	both	DESeq2, edgeR/limma
ENSG00000054219	LY75	lymphocyte antigen 75	CI	chr2	159805223	159806972	-	1750	knockdown	DESeq2, edgeR/limma
ENSG00000055483	USP36	ubiquitin specific peptidase 36	AnnoRI_LAST	chr17	78795843	78796316	-	474	both	DESeq2, edgeR/limma
ENSG00000055483	USP36	ubiquitin specific peptidase 36	AnnoRI_LAST	chr17	78796495	78796846	-	352	both	DESeq2, edgeR/limma
ENSG00000055483	USP36	ubiquitin specific peptidase 36	AnnoRI_LAST	chr17	78797903	78798399	-	497	both	DESeq2, edgeR/limma
ENSG00000055483	USP36	ubiquitin specific peptidase 36	AnnoRI_INTERNAL	chr17	78807279	78807420	-	142	both	DESeq2, edgeR/limma
ENSG00000055950	MRPL43	mitochondrial ribosomal protein L43	AnnoRI_LAST	chr10	100986976	100987089	-	114	both	DESeq2, edgeR/limma
ENSG00000058262	SEC61A1	Sec61 translocon alpha 1 subunit	CI	chr3	128065257	128066608	+	1352	knockdown	DESeq2, edgeR/limma
ENSG00000058262	SEC61A1	Sec61 translocon alpha 1 subunit	CI	chr3	128066704	128066953	+	250	both	DESeq2, edgeR/limma
ENSG00000058668	ATP2B4	ATPase plasma membrane Ca2+ transporting 4	AnnoRI_LAST	chr1	203739645	203739764	+	120	both	DESeq2, edgeR/limma
ENSG00000058673	ZC3H11A	zinc finger CCCH-type containing 11A	CI	chr1	203795795	203796292	+	498	both	DESeq2, edgeR/limma
ENSG00000058673	ZC3H11A	zinc finger CCCH-type containing 11A	AnnoRI_FIRST	chr1	203802262	203802651	+	390	both	DESeq2, edgeR/limma
ENSG00000058866	DGKG	diacylglycerol kinase gamma	CI	chr3	186275665	186279133	-	3469	knockdown	DESeq2
ENSG00000059122	FLYWCH1	FLYWCH-type zinc finger 1	AnnoRI_LAST	chr16	2948714	2948843	+	130	both	DESeq2, edgeR/limma
ENSG00000059588	TARBP1	TAR (HIV-1) RNA binding protein 1	CI	chr1	234407956	234410403	-	2448	both	DESeq2, edgeR/limma
ENSG00000059728	MXD1	MAX dimerization protein 1	AnnoRI_LAST	chr2	69938340	69942640	+	4301	both	DESeq2, edgeR/limma
ENSG00000059758	CDK17	cyclin dependent kinase 17	CI	chr12	96280280	96280423	-	144	both	DESeq2, edgeR/limma
ENSG00000059804	SLC2A3	solute carrier family 2 member 3	AnnoRI_LAST	chr12	7919529	7919665	-	137	control	DESeq2, edgeR/limma
ENSG00000060138	YBX3	Y-box binding protein 3	AnnoRI_INTERNAL	chr12	10710121	10710350	-	230	both	DESeq2, edgeR/limma
ENSG00000060138	YBX3	Y-box binding protein 3	AnnoRI_INTERNAL	chr12	10710789	10713210	-	2422	both	DESeq2, edgeR/limma
ENSG00000060339	CCAR1	cell division cycle and apoptosis regulator 1	CI	chr10	68755537	68756272	+	736	both	DESeq2, edgeR/limma
ENSG00000060339	CCAR1	cell division cycle and apoptosis regulator 1	CI	chr10	68756633	68757293	+	661	both	DESeq2, edgeR/limma
ENSG00000060339	CCAR1	cell division cycle and apoptosis regulator 1	CI	chr10	68759415	68760809	+	1395	knockdown	edgeR/limma
ENSG00000060491	OGFR	opioid growth factor receptor	AnnoRI_LAST	chr20	62812556	62813497	+	942	both	DESeq2, edgeR/limma
ENSG00000060491	OGFR	opioid growth factor receptor	AnnoRI_LAST	chr20	62813597	62813843	+	247	both	DESeq2, edgeR/limma
ENSG00000060642	PIGV	phosphatidylinositol glycan anchor biosynthesis class V	AnnoRI_INTERNAL	chr1	26794582	26794802	+	221	both	DESeq2, edgeR/limma
ENSG00000060749	QSER1	glutamine and serine rich 1	AnnoRI_INTERNAL	chr11	32932375	32933091	+	717	both	DESeq2, edgeR/limma
ENSG00000060971	ACAA1	acetyl-CoA acyltransferase 1	AnnoRI_FIRST	chr3	38125882	38126060	-	179	knockdown	DESeq2, edgeR/limma
ENSG00000060971	ACAA1	acetyl-CoA acyltransferase 1	AnnoRI_LAST	chr3	38126343	38126450	-	108	both	DESeq2, edgeR/limma
ENSG00000061938	TNK2	tyrosine kinase non receptor 2	AnnoRI_LAST	chr3	195869691	195870113	-	423	both	edgeR/limma
ENSG00000061938	TNK2	tyrosine kinase non receptor 2	CI	chr3	195879487	195882050	-	2564	knockdown	edgeR/limma
ENSG00000061938	TNK2	tyrosine kinase non receptor 2	CI	chr3	195909085	195909864	-	780	both	DESeq2, edgeR/limma
ENSG00000062485	CS	citrate synthase	AnnoRI_LAST	chr12	56271892	56272807	-	916	both	DESeq2, edgeR/limma
ENSG00000062650	WAPL	WAPL cohesin release factor	AnnoRI_FIRST	chr10	86521542	86521674	-	133	both	DESeq2, edgeR/limma
ENSG00000062725	APPBP2	amyloid beta precursor protein binding protein 2	AnnoRI_FIRST	chr17	60525962	60526077	-	116	both	DESeq2, edgeR/limma
ENSG00000062822	POLD1	DNA polymerase delta 1, catalytic subunit	AnnoRI_INTERNAL	chr19	50415827	50416312	+	486	control	DESeq2, edgeR/limma
ENSG00000063177	RPL18	ribosomal protein L18	AnnoRI_LAST	chr19	48617424	48617790	-	367	both	DESeq2, edgeR/limma
ENSG00000063244	U2AF2	U2 small nuclear RNA auxiliary factor 2	CI	chr19	55661318	55661770	+	453	knockdown	edgeR/limma
ENSG00000063244	U2AF2	U2 small nuclear RNA auxiliary factor 2	CI	chr19	55668866	55669082	+	217	both	DESeq2, edgeR/limma
ENSG00000063438	AHRR	aryl-hydrocarbon receptor repressor	CI	chr5	313851	314416	+	566	control	DESeq2, edgeR/limma
ENSG00000063601	MTMR1	myotubularin related protein 1	AnnoRI_LAST	chrX	150762738	150764511	+	1774	both	DESeq2, edgeR/limma
ENSG00000064102	ASUN	asunder, spermatogenesis regulator	AnnoRI_FIRST	chr12	26937973	26938267	-	295	both	DESeq2, edgeR/limma
ENSG00000064115	TM7SF3	transmembrane 7 superfamily member 3	CI	chr12	26975776	26976259	-	484	both	DESeq2, edgeR/limma
ENSG00000064115	TM7SF3	transmembrane 7 superfamily member 3	CI	chr12	26976358	26977951	-	1594	both	DESeq2, edgeR/limma
ENSG00000064115	TM7SF3	transmembrane 7 superfamily member 3	CI	chr12	26979583	26979783	-	201	both	DESeq2, edgeR/limma
ENSG00000064201	TSPAN32	tetraspanin 32	AnnoRI_INTERNAL	chr11	2315661	2315868	+	208	knockdown	DESeq2
ENSG00000064201	TSPAN32	tetraspanin 32	AnnoRI_LAST	chr11	2316313	2316575	+	263	knockdown	DESeq2, edgeR/limma
ENSG00000064201	TSPAN32	tetraspanin 32	CI	chr11	2316668	2317343	+	676	knockdown	DESeq2
ENSG00000064201	TSPAN32	tetraspanin 32	CI	chr11	2317526	2317862	+	337	knockdown	DESeq2, edgeR/limma
ENSG00000064547	LPAR2	lysophosphatidic acid receptor 2	AnnoRI_LAST	chr19	19627505	19627753	-	249	both	DESeq2, edgeR/limma
ENSG00000064547	LPAR2	lysophosphatidic acid receptor 2	CI	chr19	19627970	19628091	-	122	control	edgeR/limma
ENSG00000064547	LPAR2	lysophosphatidic acid receptor 2	CI	chr19	19628240	19628427	-	188	both	DESeq2, edgeR/limma
ENSG00000064607	SUGP2	SURP and G-patch domain containing 2	AnnoRI_LAST	chr19	18991150	18991267	-	118	both	DESeq2, edgeR/limma
ENSG00000064607	SUGP2	SURP and G-patch domain containing 2	AnnoRI_LAST	chr19	18991743	18992366	-	624	both	DESeq2, edgeR/limma
ENSG00000064607	SUGP2	SURP and G-patch domain containing 2	AnnoRI_LAST	chr19	18993741	18994365	-	625	both	DESeq2, edgeR/limma
ENSG00000064607	SUGP2	SURP and G-patch domain containing 2	AnnoRI_INTERNAL	chr19	18994487	18994597	-	111	both	DESeq2, edgeR/limma
ENSG00000064607	SUGP2	SURP and G-patch domain containing 2	AnnoRI_INTERNAL	chr19	19004274	19004429	-	156	both	DESeq2, edgeR/limma
ENSG00000064961	HMG20B	high mobility group 20B	AnnoRI_FIRST	chr19	3573022	3573291	+	270	both	DESeq2, edgeR/limma
ENSG00000065029	ZNF76	zinc finger protein 76	CI	chr6	35292135	35292322	+	188	both	DESeq2, edgeR/limma
ENSG00000065060	UHRF1BP1	UHRF1 binding protein 1	CI	chr6	34880147	34880288	+	142	knockdown	DESeq2, edgeR/limma
ENSG00000065150	IPO5	importin 5	CI	chr13	97976503	97976631	+	129	both	DESeq2, edgeR/limma
ENSG00000065243	PKN2	protein kinase N2	CI	chr1	88828624	88829009	+	386	control	DESeq2, edgeR/limma
ENSG00000065268	WDR18	WD repeat domain 18	AnnoRI_LAST	chr19	990104	990222	+	119	control	DESeq2, edgeR/limma
ENSG00000065457	ADAT1	adenosine deaminase, tRNA specific 1	CI	chr16	75597390	75598132	-	743	both	DESeq2, edgeR/limma
ENSG00000065526	SPEN	spen family transcriptional repressor	CI	chr1	15873137	15873501	+	365	both	DESeq2, edgeR/limma
ENSG00000065978	YBX1	Y-box binding protein 1	CI	chr1	42693524	42696198	+	2675	both	DESeq2, edgeR/limma
ENSG00000066117	SMARCD1	SWI/SNF related, matrix associated, actin dependent regulator of chromatin, subfamily d, member 1	AnnoRI_LAST	chr12	50099247	50099429	+	183	both	DESeq2, edgeR/limma
ENSG00000066117	SMARCD1	SWI/SNF related, matrix associated, actin dependent regulator of chromatin, subfamily d, member 1	AnnoRI_LAST	chr12	50099566	50099799	+	234	both	DESeq2, edgeR/limma
ENSG00000066117	SMARCD1	SWI/SNF related, matrix associated, actin dependent regulator of chromatin, subfamily d, member 1	AnnoRI_LAST	chr12	50099845	50100053	+	209	both	DESeq2, edgeR/limma
ENSG00000066230	SLC9A3	solute carrier family 9 member A3	CI	chr5	475320	475560	-	241	both	DESeq2, edgeR/limma
ENSG00000066230	SLC9A3	solute carrier family 9 member A3	CI	chr5	475672	476019	-	348	knockdown	DESeq2, edgeR/limma
ENSG00000066322	ELOVL1	ELOVL fatty acid elongase 1	CI	chr1	43365377	43365563	-	187	knockdown	DESeq2, edgeR/limma
ENSG00000066336	SPI1	Spi-1 proto-oncogene	CI	chr11	47355547	47358180	-	2634	both	DESeq2, edgeR/limma
ENSG00000066654	THUMPD1	THUMP domain containing 1	AnnoRI_LAST	chr16	20736359	20736811	-	453	both	DESeq2, edgeR/limma
ENSG00000066777	ARFGEF1	ADP ribosylation factor guanine nucleotide exchange factor 1	AnnoRI_FIRST	chr8	67343337	67343509	-	173	both	DESeq2, edgeR/limma
ENSG00000066923	STAG3	stromal antigen 3	AnnoRI_INTERNAL	chr7	100188530	100188811	+	282	both	DESeq2, edgeR/limma
ENSG00000066923	STAG3	stromal antigen 3	CI	chr7	100198958	100199261	+	304	both	DESeq2, edgeR/limma
ENSG00000066923	STAG3	stromal antigen 3	AnnoRI_LAST	chr7	100199368	100199540	+	173	both	DESeq2, edgeR/limma
ENSG00000066923	STAG3	stromal antigen 3	CI	chr7	100204776	100205004	+	229	control	DESeq2, edgeR/limma
ENSG00000066923	STAG3	stromal antigen 3	CI	chr7	100211186	100211393	+	208	both	DESeq2, edgeR/limma
ENSG00000067064	IDI1	isopentenyl-diphosphate delta isomerase 1	AnnoRI_INTERNAL	chr10	1043394	1043528	-	135	both	DESeq2, edgeR/limma
ENSG00000067082	KLF6	Kruppel like factor 6	AnnoRI_LAST	chr10	3776404	3779046	-	2643	both	DESeq2, edgeR/limma
ENSG00000067596	DHX8	DEAH-box helicase 8	CI	chr17	43525671	43526386	+	716	both	DESeq2, edgeR/limma
ENSG00000067829	IDH3G	isocitrate dehydrogenase 3 (NAD(+)) gamma	AnnoRI_LAST	chrX	153786010	153786148	-	139	both	DESeq2, edgeR/limma
ENSG00000067829	IDH3G	isocitrate dehydrogenase 3 (NAD(+)) gamma	CI	chrX	153790972	153791190	-	219	both	DESeq2, edgeR/limma
ENSG00000068120	COASY	Coenzyme A synthase	AnnoRI_LAST	chr17	42562488	42562611	+	124	both	DESeq2, edgeR/limma
ENSG00000068305	MEF2A	myocyte enhancer factor 2A	AnnoRI_LAST	chr15	99713783	99715467	+	1685	both	DESeq2, edgeR/limma
ENSG00000068308	OTUD5	OTU deubiquitinase 5	CI	chrX	48957895	48958231	-	337	both	DESeq2, edgeR/limma
ENSG00000068400	GRIPAP1	GRIP1 associated protein 1	AnnoRI_INTERNAL	chrX	48975310	48976017	-	708	both	DESeq2, edgeR/limma
ENSG00000068400	GRIPAP1	GRIP1 associated protein 1	AnnoRI_INTERNAL	chrX	48976112	48976240	-	129	both	DESeq2, edgeR/limma
ENSG00000068489	PRR11	proline rich 11	CI	chr17	59202569	59202676	+	108	both	DESeq2, edgeR/limma
ENSG00000068489	PRR11	proline rich 11	CI	chr17	59202901	59203460	+	560	both	DESeq2, edgeR/limma
ENSG00000068745	IP6K2	inositol hexakisphosphate kinase 2	CI	chr3	48693339	48693447	-	109	both	DESeq2, edgeR/limma
ENSG00000068796	KIF2A	kinesin family member 2A	CI	chr5	62386384	62387253	+	870	both	DESeq2, edgeR/limma
ENSG00000068796	KIF2A	kinesin family member 2A	CI	chr5	62389053	62390875	+	1823	both	DESeq2, edgeR/limma
ENSG00000068831	RASGRP2	RAS guanyl releasing protein 2	CI	chr11	64737255	64739359	-	2105	knockdown	DESeq2, edgeR/limma
ENSG00000068831	RASGRP2	RAS guanyl releasing protein 2	CI	chr11	64742113	64742510	-	398	both	DESeq2, edgeR/limma
ENSG00000068831	RASGRP2	RAS guanyl releasing protein 2	AnnoRI_FIRST	chr11	64743869	64744002	-	134	both	DESeq2, edgeR/limma
ENSG00000068831	RASGRP2	RAS guanyl releasing protein 2	CI	chr11	64744590	64744741	-	152	both	DESeq2, edgeR/limma
ENSG00000069424	KCNAB2	potassium voltage-gated channel subfamily A regulatory beta subunit 2	CI	chr1	6094486	6095322	+	837	both	DESeq2, edgeR/limma
ENSG00000069424	KCNAB2	potassium voltage-gated channel subfamily A regulatory beta subunit 2	CI	chr1	6095626	6096255	+	630	both	DESeq2, edgeR/limma
ENSG00000069424	KCNAB2	potassium voltage-gated channel subfamily A regulatory beta subunit 2	AnnoRI_LAST	chr1	6097358	6098484	+	1127	both	DESeq2, edgeR/limma
ENSG00000070010	UFD1L	ubiquitin fusion degradation 1 like (yeast)	AnnoRI_LAST	chr22	19454606	19454748	-	143	both	DESeq2, edgeR/limma
ENSG00000070018	LRP6	LDL receptor related protein 6	AnnoRI_LAST	chr12	12119331	12120369	-	1039	control	DESeq2, edgeR/limma
ENSG00000070018	LRP6	LDL receptor related protein 6	AnnoRI_LAST	chr12	12120404	12121046	-	643	both	DESeq2, edgeR/limma
ENSG00000070081	NUCB2	nucleobindin 2	CI	chr11	17337535	17349344	+	11810	knockdown	DESeq2
ENSG00000070476	ZXDC	ZXD family zinc finger C	CI	chr3	126459738	126461082	-	1345	both	DESeq2, edgeR/limma
ENSG00000070610	GBA2	glucosylceramidase beta 2	AnnoRI_LAST	chr9	35737605	35737747	-	143	both	DESeq2, edgeR/limma
ENSG00000070610	GBA2	glucosylceramidase beta 2	AnnoRI_LAST	chr9	35738375	35738525	-	151	both	DESeq2, edgeR/limma
ENSG00000070610	GBA2	glucosylceramidase beta 2	AnnoRI_LAST	chr9	35738636	35738751	-	116	both	DESeq2, edgeR/limma
ENSG00000070718	AP3M2	adaptor related protein complex 3 mu 2 subunit	AnnoRI_LAST	chr8	42169286	42169888	+	603	both	DESeq2, edgeR/limma
ENSG00000070756	PABPC1	poly(A) binding protein cytoplasmic 1	AnnoRI_INTERNAL	chr8	100717891	100718086	-	196	both	DESeq2, edgeR/limma
ENSG00000071082	RPL31	ribosomal protein L31	AnnoRI_FIRST	chr2	101002316	101002690	+	375	both	DESeq2, edgeR/limma
ENSG00000071082	RPL31	ribosomal protein L31	AnnoRI_LAST	chr2	101006072	101006349	+	278	both	DESeq2, edgeR/limma
ENSG00000071082	RPL31	ribosomal protein L31	CI	chr2	101007268	101007616	+	349	control	DESeq2, edgeR/limma
ENSG00000071205	ARHGAP10	Rho GTPase activating protein 10	AnnoRI_LAST	chr4	148072180	148072357	+	178	both	DESeq2, edgeR/limma
ENSG00000071539	TRIP13	thyroid hormone receptor interactor 13	AnnoRI_LAST	chr5	917152	917335	+	184	both	DESeq2, edgeR/limma
ENSG00000071539	TRIP13	thyroid hormone receptor interactor 13	AnnoRI_LAST	chr5	917449	917718	+	270	both	DESeq2, edgeR/limma
ENSG00000071564	TCF3	transcription factor 3	AnnoRI_LAST	chr19	1611370	1611686	-	317	both	DESeq2, edgeR/limma
ENSG00000071575	TRIB2	tribbles pseudokinase 2	AnnoRI_FIRST	chr2	12717011	12717251	+	241	control	DESeq2, edgeR/limma
ENSG00000071626	DAZAP1	DAZ associated protein 1	CI	chr19	1422397	1425877	+	3481	knockdown	edgeR/limma
ENSG00000071626	DAZAP1	DAZ associated protein 1	CI	chr19	1425961	1426348	+	388	both	DESeq2, edgeR/limma
ENSG00000071655	MBD3	methyl-CpG binding domain protein 3	AnnoRI_LAST	chr19	1578159	1578334	-	176	both	DESeq2, edgeR/limma
ENSG00000071655	MBD3	methyl-CpG binding domain protein 3	CI	chr19	1585531	1585904	-	374	knockdown	edgeR/limma
ENSG00000071794	HLTF	helicase like transcription factor	AnnoRI_LAST	chr3	149031364	149032200	-	837	both	DESeq2, edgeR/limma
ENSG00000071859	FAM50A	family with sequence similarity 50 member A	AnnoRI_INTERNAL	chrX	154449736	154449882	+	147	both	DESeq2, edgeR/limma
ENSG00000071994	PDCD2	programmed cell death 2	AnnoRI_LAST	chr6	170582266	170582848	-	583	both	DESeq2, edgeR/limma
ENSG00000072201	LNX1	ligand of numb-protein X 1	CI	chr4	53461043	53461434	-	392	both	DESeq2, edgeR/limma
ENSG00000072274	TFRC	transferrin receptor	AnnoRI_FIRST	chr3	196062646	196062853	-	208	both	DESeq2, edgeR/limma
ENSG00000072609	CHFR	checkpoint with forkhead and ring finger domains	CI	chr12	132822313	132825700	-	3388	both	DESeq2, edgeR/limma
ENSG00000072778	ACADVL	acyl-CoA dehydrogenase, very long chain	CI	chr17	7222465	7222639	+	175	both	DESeq2, edgeR/limma
ENSG00000072778	ACADVL	acyl-CoA dehydrogenase, very long chain	AnnoRI_LAST	chr17	7222866	7223031	+	166	both	DESeq2, edgeR/limma
ENSG00000073060	SCARB1	scavenger receptor class B member 1	AnnoRI_INTERNAL	chr12	124782812	124785819	-	3008	both	DESeq2, edgeR/limma
ENSG00000073111	MCM2	minichromosome maintenance complex component 2	CI	chr3	127621229	127621662	+	434	control	DESeq2, edgeR/limma
ENSG00000073350	LLGL2	LLGL2, scribble cell polarity complex component	CI	chr17	75573981	75574110	+	130	knockdown	DESeq2, edgeR/limma
ENSG00000073803	MAP3K13	mitogen-activated protein kinase kinase kinase 13	CI	chr3	185418779	185428496	+	9718	both	DESeq2, edgeR/limma
ENSG00000074356	NCBP3	nuclear cap binding subunit 3	AnnoRI_LAST	chr17	3812655	3813116	-	462	both	DESeq2, edgeR/limma
ENSG00000074370	ATP2A3	ATPase sarcoplasmic/endoplasmic reticulum Ca2+ transporting 3	AnnoRI_LAST	chr17	3924802	3925046	-	245	both	DESeq2, edgeR/limma
ENSG00000074370	ATP2A3	ATPase sarcoplasmic/endoplasmic reticulum Ca2+ transporting 3	CI	chr17	3928039	3928157	-	119	both	DESeq2, edgeR/limma
ENSG00000074582	BCS1L	BCS1 homolog, ubiquinol-cytochrome c reductase complex chaperone	AnnoRI_FIRST	chr2	218659801	218660036	+	236	both	DESeq2, edgeR/limma
ENSG00000074706	IPCEF1	interaction protein for cytohesin exchange factors 1	AnnoRI_LAST	chr6	154154653	154158073	-	3421	control	DESeq2, edgeR/limma
ENSG00000075399	VPS9D1	VPS9 domain containing 1	CI	chr16	89716905	89717343	-	439	both	DESeq2, edgeR/limma
ENSG00000075399	VPS9D1	VPS9 domain containing 1	CI	chr16	89718166	89719026	-	861	both	DESeq2, edgeR/limma
ENSG00000075399	VPS9D1	VPS9 domain containing 1	CI	chr16	89719370	89720399	-	1030	control	DESeq2, edgeR/limma
ENSG00000075399	VPS9D1	VPS9 domain containing 1	CI	chr16	89720583	89720762	-	180	both	DESeq2, edgeR/limma
ENSG00000075413	MARK3	microtubule affinity regulating kinase 3	AnnoRI_FIRST	chr14	103385698	103385859	+	162	both	DESeq2, edgeR/limma
ENSG00000075415	SLC25A3	solute carrier family 25 member 3	AnnoRI_FIRST	chr12	98593745	98593974	+	230	both	DESeq2, edgeR/limma
ENSG00000075415	SLC25A3	solute carrier family 25 member 3	AnnoRI_INTERNAL	chr12	98594504	98595432	+	929	both	edgeR/limma
ENSG00000075568	TMEM131	transmembrane protein 131	CI	chr2	97827546	97833364	-	5819	both	DESeq2, edgeR/limma
ENSG00000075624	ACTB	actin beta	AnnoRI_LAST	chr7	5527612	5527732	-	121	both	DESeq2, edgeR/limma
ENSG00000075651	PLD1	phospholipase D1	AnnoRI_LAST	chr3	171601207	171602058	-	852	both	DESeq2, edgeR/limma
ENSG00000075826	SEC31B	SEC31 homolog B, COPII coat complex component	AnnoRI_LAST	chr10	100487796	100488026	-	231	knockdown	edgeR/limma
ENSG00000075826	SEC31B	SEC31 homolog B, COPII coat complex component	AnnoRI_FIRST	chr10	100488978	100489251	-	274	both	DESeq2, edgeR/limma
ENSG00000075826	SEC31B	SEC31 homolog B, COPII coat complex component	AnnoRI_FIRST	chr10	100489399	100489702	-	304	both	DESeq2, edgeR/limma
ENSG00000075826	SEC31B	SEC31 homolog B, COPII coat complex component	CI	chr10	100490557	100490705	-	149	both	DESeq2, edgeR/limma
ENSG00000075826	SEC31B	SEC31 homolog B, COPII coat complex component	AnnoRI_INTERNAL	chr10	100505496	100505627	-	132	both	DESeq2, edgeR/limma
ENSG00000075914	EXOSC7	exosome component 7	AnnoRI_LAST	chr3	45012291	45012503	+	213	both	DESeq2, edgeR/limma
ENSG00000076641	PAG1	phosphoprotein membrane anchor with glycosphingolipid microdomains 1	AnnoRI_LAST	chr8	80970908	80975521	-	4614	control	DESeq2, edgeR/limma
ENSG00000076685	NT5C2	5'-nucleotidase, cytosolic II	CI	chr10	103097375	103097971	-	597	both	DESeq2, edgeR/limma
ENSG00000076685	NT5C2	5'-nucleotidase, cytosolic II	CI	chr10	103098089	103098391	-	303	both	DESeq2, edgeR/limma
ENSG00000076924	XAB2	XPA binding protein 2	AnnoRI_FIRST	chr19	7627441	7627727	-	287	knockdown	DESeq2, edgeR/limma
ENSG00000076928	ARHGEF1	Rho guanine nucleotide exchange factor 1	CI	chr19	41896879	41897314	+	436	knockdown	DESeq2, edgeR/limma
ENSG00000076928	ARHGEF1	Rho guanine nucleotide exchange factor 1	CI	chr19	41897327	41897674	+	348	both	DESeq2, edgeR/limma
ENSG00000076928	ARHGEF1	Rho guanine nucleotide exchange factor 1	AnnoRI_FIRST	chr19	41898114	41898423	+	310	both	DESeq2, edgeR/limma
ENSG00000076928	ARHGEF1	Rho guanine nucleotide exchange factor 1	CI	chr19	41906336	41906456	+	121	both	DESeq2, edgeR/limma
ENSG00000076944	STXBP2	syntaxin binding protein 2	CI	chr19	7645395	7645958	+	564	both	DESeq2, edgeR/limma
ENSG00000077097	TOP2B	topoisomerase (DNA) II beta	CI	chr3	25664500	25664872	-	373	both	DESeq2, edgeR/limma
ENSG00000077254	USP33	ubiquitin specific peptidase 33	CI	chr1	77697475	77697608	-	134	knockdown	DESeq2, edgeR/limma
ENSG00000077312	SNRPA	small nuclear ribonucleoprotein polypeptide A	AnnoRI_FIRST	chr19	40750978	40751208	+	231	both	DESeq2, edgeR/limma
ENSG00000077454	LRCH4	leucine rich repeats and calponin homology domain containing 4	AnnoRI_INTERNAL	chr7	100574357	100574659	-	303	both	DESeq2, edgeR/limma
ENSG00000077454	LRCH4	leucine rich repeats and calponin homology domain containing 4	AnnoRI_INTERNAL	chr7	100575305	100575704	-	400	knockdown	DESeq2, edgeR/limma
ENSG00000077454	LRCH4	leucine rich repeats and calponin homology domain containing 4	AnnoRI_FIRST	chr7	100576778	100576901	-	124	both	DESeq2, edgeR/limma
ENSG00000077454	LRCH4	leucine rich repeats and calponin homology domain containing 4	AnnoRI_LAST	chr7	100577155	100577272	-	118	both	DESeq2, edgeR/limma
ENSG00000077454	LRCH4	leucine rich repeats and calponin homology domain containing 4	AnnoRI_LAST	chr7	100577913	100578158	-	246	control	edgeR/limma
ENSG00000077454	LRCH4	leucine rich repeats and calponin homology domain containing 4	AnnoRI_LAST	chr7	100578259	100578398	-	140	both	DESeq2, edgeR/limma
ENSG00000077458	FAM76B	family with sequence similarity 76 member B	AnnoRI_LAST	chr11	95768988	95770114	-	1127	both	DESeq2, edgeR/limma
ENSG00000077458	FAM76B	family with sequence similarity 76 member B	AnnoRI_FIRST	chr11	95778958	95779077	-	120	knockdown	DESeq2, edgeR/limma
ENSG00000078061	ARAF	A-Raf proto-oncogene, serine/threonine kinase	CI	chrX	47569034	47569458	+	425	control	DESeq2, edgeR/limma
ENSG00000078061	ARAF	A-Raf proto-oncogene, serine/threonine kinase	AnnoRI_LAST	chrX	47571407	47571520	+	114	both	DESeq2, edgeR/limma
ENSG00000078246	TULP3	tubby like protein 3	AnnoRI_LAST	chr12	2939789	2940021	+	233	both	DESeq2, edgeR/limma
ENSG00000078246	TULP3	tubby like protein 3	AnnoRI_LAST	chr12	2940082	2940194	+	113	both	DESeq2, edgeR/limma
ENSG00000078246	TULP3	tubby like protein 3	AnnoRI_LAST	chr12	2940339	2940529	+	191	both	DESeq2, edgeR/limma
ENSG00000078369	GNB1	G protein subunit beta 1	CI	chr1	1787054	1787321	-	268	both	DESeq2, edgeR/limma
ENSG00000078596	ITM2A	integral membrane protein 2A	AnnoRI_FIRST	chrX	79367360	79367546	-	187	both	DESeq2, edgeR/limma
ENSG00000078668	VDAC3	voltage dependent anion channel 3	CI	chr8	42402165	42403031	+	867	both	DESeq2, edgeR/limma
ENSG00000079134	THOC1	THO complex 1	AnnoRI_FIRST	chr18	225140	225288	-	149	both	DESeq2, edgeR/limma
ENSG00000079616	KIF22	kinesin family member 22	AnnoRI_LAST	chr16	29804108	29804429	+	322	both	DESeq2, edgeR/limma
ENSG00000079974	RABL2B	RAB, member of RAS oncogene family-like 2B	AnnoRI_LAST	chr22	50767709	50768759	-	1051	both	DESeq2, edgeR/limma
ENSG00000080189	SLC35C2	solute carrier family 35 member C2	AnnoRI_LAST	chr20	46350525	46350760	-	236	both	DESeq2, edgeR/limma
ENSG00000080189	SLC35C2	solute carrier family 35 member C2	AnnoRI_LAST	chr20	46358559	46358690	-	132	both	DESeq2, edgeR/limma
ENSG00000080345	RIF1	replication timing regulatory factor 1	AnnoRI_LAST	chr2	151475623	151480097	+	4475	control	DESeq2, edgeR/limma
ENSG00000080822	CLDND1	claudin domain containing 1	AnnoRI_LAST	chr3	98515833	98516543	-	711	both	DESeq2, edgeR/limma
ENSG00000080822	CLDND1	claudin domain containing 1	AnnoRI_LAST	chr3	98516880	98517051	-	172	both	DESeq2, edgeR/limma
ENSG00000080824	HSP90AA1	heat shock protein 90 alpha family class A member 1	CI	chr14	102082445	102082664	-	220	both	DESeq2, edgeR/limma
ENSG00000080824	HSP90AA1	heat shock protein 90 alpha family class A member 1	CI	chr14	102083303	102083441	-	139	both	DESeq2
ENSG00000080845	DLGAP4	DLG associated protein 4	AnnoRI_LAST	chr20	36500361	36500506	+	146	both	DESeq2, edgeR/limma
ENSG00000081019	RSBN1	round spermatid basic protein 1	AnnoRI_FIRST	chr1	113812041	113812247	-	207	both	DESeq2, edgeR/limma
ENSG00000081154	PCNP	PEST proteolytic signal containing nuclear protein	CI	chr3	101574934	101576488	+	1555	both	DESeq2, edgeR/limma
ENSG00000081791	KIAA0141	KIAA0141	AnnoRI_LAST	chr5	141938949	141939505	+	557	both	DESeq2, edgeR/limma
ENSG00000082014	SMARCD3	SWI/SNF related, matrix associated, actin dependent regulator of chromatin, subfamily d, member 3	AnnoRI_FIRST	chr7	151240248	151240398	-	151	both	DESeq2, edgeR/limma
ENSG00000082898	XPO1	exportin 1	CI	chr2	61536589	61536709	-	121	both	DESeq2, edgeR/limma
ENSG00000082898	XPO1	exportin 1	AnnoRI_FIRST	chr2	61537695	61538137	-	443	both	DESeq2, edgeR/limma
ENSG00000082898	XPO1	exportin 1	CI	chr2	61538284	61538491	-	208	both	DESeq2, edgeR/limma
ENSG00000083123	BCKDHB	branched chain keto acid dehydrogenase E1 subunit beta	AnnoRI_LAST	chr6	80343813	80345974	+	2162	control	DESeq2, edgeR/limma
ENSG00000083520	DIS3	DIS3 homolog, exosome endoribonuclease and 3'-5' exoribonuclease	AnnoRI_LAST	chr13	72759164	72759472	-	309	both	DESeq2, edgeR/limma
ENSG00000083812	ZNF324	zinc finger protein 324	AnnoRI_LAST	chr19	58472163	58472329	+	167	both	DESeq2, edgeR/limma
ENSG00000083845	RPS5	ribosomal protein S5	AnnoRI_LAST	chr19	58388246	58388417	+	172	both	DESeq2, edgeR/limma
ENSG00000084093	REST	RE1 silencing transcription factor	AnnoRI_INTERNAL	chr4	56911016	56911211	+	196	both	DESeq2, edgeR/limma
ENSG00000084207	GSTP1	glutathione S-transferase pi 1	AnnoRI_LAST	chr11	67586274	67586388	+	115	knockdown	edgeR/limma
ENSG00000084731	KIF3C	kinesin family member 3C	AnnoRI_FIRST	chr2	25982129	25982387	-	259	both	DESeq2, edgeR/limma
ENSG00000084774	CAD	carbamoyl-phosphate synthetase 2, aspartate transcarbamylase, and dihydroorotase	CI	chr2	27232225	27232447	+	223	both	DESeq2, edgeR/limma
ENSG00000085415	SEH1L	SEH1 like nucleoporin	CI	chr18	12984191	12984693	+	503	both	DESeq2, edgeR/limma
ENSG00000085415	SEH1L	SEH1 like nucleoporin	CI	chr18	12984902	12985239	+	338	control	DESeq2, edgeR/limma
ENSG00000085433	WDR47	WD repeat domain 47	CI	chr1	108991330	108992281	-	952	both	DESeq2, edgeR/limma
ENSG00000085644	ZNF213	zinc finger protein 213	AnnoRI_LAST	chr16	3142354	3142463	+	110	both	DESeq2, edgeR/limma
ENSG00000085788	DDHD2	DDHD domain containing 2	CI	chr8	38267392	38267605	+	214	knockdown	DESeq2, edgeR/limma
ENSG00000085788	DDHD2	DDHD domain containing 2	CI	chr8	38267737	38267896	+	160	knockdown	DESeq2, edgeR/limma
ENSG00000085998	POMGNT1	protein O-linked mannose N-acetylglucosaminyltransferase 1 (beta 1,2-)	AnnoRI_LAST	chr1	46188981	46189241	-	261	both	DESeq2, edgeR/limma
ENSG00000085999	RAD54L	RAD54-like (S. cerevisiae)	AnnoRI_FIRST	chr1	46247802	46248343	+	542	both	DESeq2, edgeR/limma
ENSG00000086189	DIMT1	DIM1 dimethyladenosine transferase 1 homolog	CI	chr5	62389053	62390875	-	1823	both	DESeq2, edgeR/limma
ENSG00000086232	EIF2AK1	eukaryotic translation initiation factor 2 alpha kinase 1	AnnoRI_LAST	chr7	6023835	6024355	-	521	both	DESeq2, edgeR/limma
ENSG00000086758	HUWE1	HECT, UBA and WWE domain containing 1, E3 ubiquitin protein ligase	CI	chrX	53533412	53533541	-	130	both	DESeq2, edgeR/limma
ENSG00000087086	FTL	ferritin light chain	CI	chr19	48966407	48966582	+	176	both	DESeq2, edgeR/limma
ENSG00000087087	SRRT	serrate, RNA effector molecule	CI	chr7	100882242	100882719	+	478	both	DESeq2, edgeR/limma
ENSG00000087087	SRRT	serrate, RNA effector molecule	CI	chr7	100883091	100884069	+	979	knockdown	edgeR/limma
ENSG00000087087	SRRT	serrate, RNA effector molecule	CI	chr7	100887860	100888034	+	175	control	edgeR/limma
ENSG00000087087	SRRT	serrate, RNA effector molecule	AnnoRI_LAST	chr7	100888144	100888256	+	113	both	DESeq2, edgeR/limma
ENSG00000087088	BAX	BCL2 associated X, apoptosis regulator	AnnoRI_LAST	chr19	48961198	48961531	+	334	both	DESeq2, edgeR/limma
ENSG00000087095	NLK	nemo like kinase	CI	chr17	28041780	28042155	+	376	both	DESeq2, edgeR/limma
ENSG00000087095	NLK	nemo like kinase	AnnoRI_LAST	chr17	28194986	28196179	+	1194	both	DESeq2, edgeR/limma
ENSG00000087111	PIGS	phosphatidylinositol glycan anchor biosynthesis class S	AnnoRI_FIRST	chr17	28571189	28571462	-	274	both	DESeq2, edgeR/limma
ENSG00000087152	ATXN7L3	ataxin 7 like 3	CI	chr17	44198512	44198881	-	370	knockdown	DESeq2
ENSG00000087152	ATXN7L3	ataxin 7 like 3	CI	chr17	44198935	44199063	-	129	both	DESeq2, edgeR/limma
ENSG00000087152	ATXN7L3	ataxin 7 like 3	CI	chr17	44199853	44200056	-	204	control	DESeq2, edgeR/limma
ENSG00000087157	PGS1	phosphatidylglycerophosphate synthase 1	CI	chr17	78421912	78423696	+	1785	both	DESeq2, edgeR/limma
ENSG00000087191	PSMC5	proteasome 26S subunit, ATPase 5	AnnoRI_FIRST	chr17	63827924	63828118	+	195	both	edgeR/limma
ENSG00000087269	NOP14	NOP14 nucleolar protein	AnnoRI_LAST	chr4	2938328	2938692	-	365	both	DESeq2, edgeR/limma
ENSG00000087274	ADD1	adducin 1	AnnoRI_LAST	chr4	2904778	2904919	+	142	both	DESeq2, edgeR/limma
ENSG00000087274	ADD1	adducin 1	AnnoRI_LAST	chr4	2929328	2929595	+	268	both	DESeq2, edgeR/limma
ENSG00000087460	GNAS	GNAS complex locus	AnnoRI_FIRST	chr20	58889407	58889525	+	119	both	DESeq2, edgeR/limma
ENSG00000087460	GNAS	GNAS complex locus	CI	chr20	58892210	58892332	+	123	both	DESeq2, edgeR/limma
ENSG00000087460	GNAS	GNAS complex locus	CI	chr20	58892507	58895162	+	2656	knockdown	edgeR/limma
ENSG00000087470	DNM1L	dynamin 1 like	CI	chr12	32725661	32726382	+	722	both	DESeq2, edgeR/limma
ENSG00000087470	DNM1L	dynamin 1 like	CI	chr12	32737661	32737864	+	204	both	DESeq2, edgeR/limma
ENSG00000088247	KHSRP	KH-type splicing regulatory protein	CI	chr19	6414121	6414456	-	336	both	DESeq2, edgeR/limma
ENSG00000088448	ANKRD10	ankyrin repeat domain 10	CI	chr13	110893264	110894108	-	845	both	DESeq2, edgeR/limma
ENSG00000088448	ANKRD10	ankyrin repeat domain 10	CI	chr13	110894394	110894638	-	245	both	DESeq2, edgeR/limma
ENSG00000088448	ANKRD10	ankyrin repeat domain 10	CI	chr13	110895322	110899055	-	3734	both	DESeq2, edgeR/limma
ENSG00000088448	ANKRD10	ankyrin repeat domain 10	CI	chr13	110900740	110903474	-	2735	both	edgeR/limma
ENSG00000088832	FKBP1A	FK506 binding protein 1A	AnnoRI_LAST	chr20	1369040	1369579	-	540	both	DESeq2, edgeR/limma
ENSG00000088986	DYNLL1	dynein light chain LC8-type 1	AnnoRI_FIRST	chr12	120496217	120496401	+	185	both	DESeq2, edgeR/limma
ENSG00000088992	TESC	tescalcin	AnnoRI_LAST	chr12	117048811	117049018	-	208	both	DESeq2, edgeR/limma
ENSG00000089006	SNX5	sorting nexin 5	AnnoRI_OneExonTranscript	chr20	17943623	17944121	-	499	both	DESeq2, edgeR/limma
ENSG00000089006	SNX5	sorting nexin 5	CI	chr20	17961996	17962108	-	113	both	DESeq2, edgeR/limma
ENSG00000089006	SNX5	sorting nexin 5	CI	chr20	17962193	17962709	-	517	both	DESeq2, edgeR/limma
ENSG00000089006	SNX5	sorting nexin 5	AnnoRI_FIRST	chr20	17968512	17968699	-	188	both	DESeq2, edgeR/limma
ENSG00000089009	RPL6	ribosomal protein L6	AnnoRI_LAST	chr12	112406345	112406628	-	284	control	DESeq2, edgeR/limma
ENSG00000089009	RPL6	ribosomal protein L6	AnnoRI_INTERNAL	chr12	112407070	112408020	-	951	both	DESeq2, edgeR/limma
ENSG00000089022	MAPKAPK5	mitogen-activated protein kinase-activated protein kinase 5	AnnoRI_LAST	chr12	111893162	111893513	+	352	both	DESeq2, edgeR/limma
ENSG00000089053	ANAPC5	anaphase promoting complex subunit 5	AnnoRI_INTERNAL	chr12	121327232	121328256	-	1025	knockdown	DESeq2, edgeR/limma
ENSG00000089053	ANAPC5	anaphase promoting complex subunit 5	CI	chr12	121328498	121328772	-	275	knockdown	DESeq2, edgeR/limma
ENSG00000089053	ANAPC5	anaphase promoting complex subunit 5	CI	chr12	121328836	121328998	-	163	both	DESeq2, edgeR/limma
ENSG00000089053	ANAPC5	anaphase promoting complex subunit 5	AnnoRI_FIRST	chr12	121330673	121331226	-	554	both	DESeq2, edgeR/limma
ENSG00000089053	ANAPC5	anaphase promoting complex subunit 5	CI	chr12	121335173	121335516	-	344	knockdown	DESeq2, edgeR/limma
ENSG00000089053	ANAPC5	anaphase promoting complex subunit 5	AnnoRI_INTERNAL	chr12	121346127	121346794	-	668	both	DESeq2, edgeR/limma
ENSG00000089060	SLC8B1	solute carrier family 8 member B1	AnnoRI_LAST	chr12	113320687	113320849	-	163	knockdown	DESeq2
ENSG00000089060	SLC8B1	solute carrier family 8 member B1	AnnoRI_FIRST	chr12	113334839	113334992	-	154	both	DESeq2, edgeR/limma
ENSG00000089154	GCN1	GCN1, eIF2 alpha kinase activator homolog	CI	chr12	120149721	120149921	-	201	control	DESeq2, edgeR/limma
ENSG00000089154	GCN1	GCN1, eIF2 alpha kinase activator homolog	AnnoRI_FIRST	chr12	120177556	120177683	-	128	both	DESeq2, edgeR/limma
ENSG00000089157	RPLP0	ribosomal protein lateral stalk subunit P0	CI	chr12	120197809	120198357	-	549	knockdown	edgeR/limma
ENSG00000089157	RPLP0	ribosomal protein lateral stalk subunit P0	AnnoRI_LAST	chr12	120199001	120199117	-	117	both	DESeq2, edgeR/limma
ENSG00000089159	PXN	paxillin	CI	chr12	120215418	120215559	-	142	both	DESeq2, edgeR/limma
ENSG00000089159	PXN	paxillin	CI	chr12	120216091	120216272	-	182	both	DESeq2, edgeR/limma
ENSG00000089280	FUS	FUS RNA binding protein	AnnoRI_INTERNAL	chr16	31185180	31185498	+	319	both	DESeq2, edgeR/limma
ENSG00000089280	FUS	FUS RNA binding protein	AnnoRI_INTERNAL	chr16	31185557	31186801	+	1245	both	DESeq2, edgeR/limma
ENSG00000089280	FUS	FUS RNA binding protein	AnnoRI_INTERNAL	chr16	31187246	31188151	+	906	both	DESeq2, edgeR/limma
ENSG00000089280	FUS	FUS RNA binding protein	CI	chr16	31188358	31188466	+	109	both	DESeq2, edgeR/limma
ENSG00000089289	IGBP1	immunoglobulin (CD79A) binding protein 1	AnnoRI_FIRST	chrX	70133541	70133722	+	182	both	DESeq2, edgeR/limma
ENSG00000089351	GRAMD1A	GRAM domain containing 1A	AnnoRI_LAST	chr19	35013369	35013540	+	172	both	DESeq2, edgeR/limma
ENSG00000089505	CMTM1	CKLF like MARVEL transmembrane domain containing 1	CI	chr16	66566961	66569935	+	2975	control	DESeq2, edgeR/limma
ENSG00000089597	GANAB	glucosidase II alpha subunit	CI	chr11	62626166	62626334	-	169	control	DESeq2, edgeR/limma
ENSG00000089597	GANAB	glucosidase II alpha subunit	CI	chr11	62626448	62626570	-	123	control	DESeq2
ENSG00000089597	GANAB	glucosidase II alpha subunit	CI	chr11	62633931	62634309	-	379	both	DESeq2, edgeR/limma
ENSG00000089597	GANAB	glucosidase II alpha subunit	CI	chr11	62634376	62634570	-	195	both	DESeq2, edgeR/limma
ENSG00000089693	MLF2	myeloid leukemia factor 2	CI	chr12	6748548	6748720	-	173	both	DESeq2, edgeR/limma
ENSG00000089820	ARHGAP4	Rho GTPase activating protein 4	CI	chrX	153913052	153913209	-	158	both	DESeq2, edgeR/limma
ENSG00000089820	ARHGAP4	Rho GTPase activating protein 4	CI	chrX	153919284	153919566	-	283	both	DESeq2, edgeR/limma
ENSG00000089820	ARHGAP4	Rho GTPase activating protein 4	CI	chrX	153919687	153920411	-	725	both	DESeq2, edgeR/limma
ENSG00000089916	GPATCH2L	G-patch domain containing 2 like	AnnoRI_FIRST	chr14	76154757	76154879	+	123	both	DESeq2, edgeR/limma
ENSG00000090020	SLC9A1	solute carrier family 9 member A1	AnnoRI_LAST	chr1	27099005	27099211	-	207	both	DESeq2, edgeR/limma
ENSG00000090060	PAPOLA	poly(A) polymerase alpha	CI	chr14	96537061	96537169	+	109	control	DESeq2, edgeR/limma
ENSG00000090615	GOLGA3	golgin A3	CI	chr12	132822313	132825700	-	3388	both	DESeq2, edgeR/limma
ENSG00000090621	PABPC4	poly(A) binding protein cytoplasmic 4	AnnoRI_FIRST	chr1	39564125	39564232	-	108	both	DESeq2, edgeR/limma
ENSG00000090621	PABPC4	poly(A) binding protein cytoplasmic 4	AnnoRI_FIRST	chr1	39576402	39576551	-	150	both	DESeq2, edgeR/limma
ENSG00000090863	GLG1	golgi glycoprotein 1	AnnoRI_LAST	chr16	74452132	74452789	-	658	both	DESeq2, edgeR/limma
ENSG00000090863	GLG1	golgi glycoprotein 1	AnnoRI_FIRST	chr16	74606828	74606938	-	111	both	DESeq2, edgeR/limma
ENSG00000090924	PLEKHG2	pleckstrin homology and RhoGEF domain containing G2	AnnoRI_LAST	chr19	39424883	39425237	+	355	control	DESeq2, edgeR/limma
ENSG00000090971	NAT14	N-acetyltransferase 14 (putative)	AnnoRI_LAST	chr19	55486861	55487128	+	268	both	DESeq2, edgeR/limma
ENSG00000091542	ALKBH5	alkB homolog 5, RNA demethylase	CI	chr17	18183266	18184238	+	973	both	DESeq2, edgeR/limma
ENSG00000092010	PSME1	proteasome activator subunit 1	AnnoRI_INTERNAL	chr14	24137206	24137320	+	115	control	DESeq2, edgeR/limma
ENSG00000092020	PPP2R3C	protein phosphatase 2 regulatory subunit B''gamma	AnnoRI_FIRST	chr14	35122102	35122221	-	120	both	DESeq2, edgeR/limma
ENSG00000092036	HAUS4	HAUS augmin like complex subunit 4	AnnoRI_FIRST	chr14	22947732	22947867	-	136	control	DESeq2
ENSG00000092094	OSGEP	O-sialoglycoprotein endopeptidase	AnnoRI_FIRST	chr14	20449014	20449170	-	157	both	DESeq2, edgeR/limma
ENSG00000092094	OSGEP	O-sialoglycoprotein endopeptidase	CI	chr14	20450880	20451256	-	377	control	edgeR/limma
ENSG00000092094	OSGEP	O-sialoglycoprotein endopeptidase	CI	chr14	20451453	20451584	-	132	control	edgeR/limma
ENSG00000092094	OSGEP	O-sialoglycoprotein endopeptidase	AnnoRI_LAST	chr14	20452150	20452275	-	126	both	DESeq2, edgeR/limma
ENSG00000092098	RNF31	ring finger protein 31	CI	chr14	24147259	24147378	+	120	knockdown	edgeR/limma
ENSG00000092098	RNF31	ring finger protein 31	CI	chr14	24150889	24151000	+	112	knockdown	DESeq2, edgeR/limma
ENSG00000092199	HNRNPC	heterogeneous nuclear ribonucleoprotein C (C1/C2)	AnnoRI_FIRST	chr14	21262769	21262992	-	224	both	DESeq2, edgeR/limma
ENSG00000092330	TINF2	TERF1 interacting nuclear factor 2	AnnoRI_LAST	chr14	24239932	24240063	-	132	both	DESeq2, edgeR/limma
ENSG00000092529	CAPN3	calpain 3	AnnoRI_INTERNAL	chr15	42402136	42402389	+	254	knockdown	DESeq2, edgeR/limma
ENSG00000092529	CAPN3	calpain 3	AnnoRI_INTERNAL	chr15	42402559	42402793	+	235	knockdown	DESeq2, edgeR/limma
ENSG00000092841	MYL6	myosin light chain 6	CI	chr12	56162640	56162854	+	215	both	DESeq2, edgeR/limma
ENSG00000092929	UNC13D	unc-13 homolog D	AnnoRI_LAST	chr17	75827659	75827956	-	298	both	DESeq2, edgeR/limma
ENSG00000092929	UNC13D	unc-13 homolog D	AnnoRI_FIRST	chr17	75843520	75843662	-	143	both	DESeq2, edgeR/limma
ENSG00000092929	UNC13D	unc-13 homolog D	AnnoRI_FIRST	chr17	75843770	75844220	-	451	knockdown	edgeR/limma
ENSG00000092931	MFSD11	major facilitator superfamily domain containing 11	AnnoRI_FIRST	chr17	76738166	76738281	+	116	both	DESeq2, edgeR/limma
ENSG00000094631	HDAC6	histone deacetylase 6	AnnoRI_LAST	chrX	48815052	48815268	+	217	both	DESeq2, edgeR/limma
ENSG00000094914	AAAS	aladin WD repeat nucleoporin	AnnoRI_FIRST	chr12	53320693	53321200	-	508	knockdown	DESeq2, edgeR/limma
ENSG00000095002	MSH2	mutS homolog 2	AnnoRI_FIRST	chr2	47403176	47403359	+	184	both	DESeq2, edgeR/limma
ENSG00000095380	NANS	N-acetylneuraminate synthase	CI	chr9	98082167	98082845	+	679	both	DESeq2, edgeR/limma
ENSG00000095485	CWF19L1	CWF19-like 1, cell cycle control (S. pombe)	AnnoRI_LAST	chr10	100232488	100233109	-	622	both	DESeq2, edgeR/limma
ENSG00000095539	SEMA4G	semaphorin 4G	AnnoRI_LAST	chr10	100984358	100984489	+	132	control	DESeq2, edgeR/limma
ENSG00000095787	WAC	WW domain containing adaptor with coiled-coil	CI	chr10	28533008	28533312	+	305	both	DESeq2, edgeR/limma
ENSG00000095932	SMIM24	small integral membrane protein 24	CI	chr19	3478489	3478817	-	329	both	DESeq2, edgeR/limma
ENSG00000096384	HSP90AB1	heat shock protein 90 alpha family class B member 1	CI	chr6	44251885	44251998	+	114	both	DESeq2, edgeR/limma
ENSG00000096654	ZNF184	zinc finger protein 184	CI	chr6	27472682	27472972	-	291	both	DESeq2, edgeR/limma
ENSG00000096746	HNRNPH3	heterogeneous nuclear ribonucleoprotein H3	AnnoRI_FIRST	chr10	68337997	68338339	+	343	both	edgeR/limma
ENSG00000096746	HNRNPH3	heterogeneous nuclear ribonucleoprotein H3	CI	chr10	68338688	68338805	+	118	both	DESeq2, edgeR/limma
ENSG00000097046	CDC7	cell division cycle 7	CI	chr1	91500949	91501107	+	159	knockdown	DESeq2, edgeR/limma
ENSG00000099331	MYO9B	myosin IXB	AnnoRI_INTERNAL	chr19	17203005	17203146	+	142	both	DESeq2, edgeR/limma
ENSG00000099331	MYO9B	myosin IXB	CI	chr19	17209710	17210332	+	623	knockdown	DESeq2
ENSG00000099331	MYO9B	myosin IXB	AnnoRI_LAST	chr19	17211787	17211894	+	108	both	DESeq2, edgeR/limma
ENSG00000099364	FBXL19	F-box and leucine rich repeat protein 19	CI	chr16	30923270	30924096	+	827	both	DESeq2, edgeR/limma
ENSG00000099622	CIRBP	cold inducible RNA binding protein	AnnoRI_LAST	chr19	1273716	1274306	+	591	both	DESeq2, edgeR/limma
ENSG00000099624	ATP5D	ATP synthase, H+ transporting, mitochondrial F1 complex, delta subunit	AnnoRI_LAST	chr19	1244441	1244690	+	250	both	DESeq2, edgeR/limma
ENSG00000099783	HNRNPM	heterogeneous nuclear ribonucleoprotein M	CI	chr19	8462590	8463496	+	907	control	DESeq2
ENSG00000099817	POLR2E	RNA polymerase II subunit E	AnnoRI_LAST	chr19	1086989	1087644	-	656	both	DESeq2, edgeR/limma
ENSG00000099817	POLR2E	RNA polymerase II subunit E	AnnoRI_LAST	chr19	1088167	1088387	-	221	both	DESeq2, edgeR/limma
ENSG00000099875	MKNK2	MAP kinase interacting serine/threonine kinase 2	AnnoRI_LAST	chr19	2037830	2038247	-	418	both	DESeq2, edgeR/limma
ENSG00000099899	TRMT2A	tRNA methyltransferase 2 homolog A	AnnoRI_FIRST	chr22	20115080	20115265	-	186	both	DESeq2, edgeR/limma
ENSG00000099901	RANBP1	RAN binding protein 1	AnnoRI_LAST	chr22	20122422	20122579	+	158	control	DESeq2, edgeR/limma
ENSG00000099901	RANBP1	RAN binding protein 1	AnnoRI_LAST	chr22	20126628	20126951	+	324	both	DESeq2, edgeR/limma
ENSG00000099904	ZDHHC8	zinc finger DHHC-type containing 8	CI	chr22	20140218	20140404	+	187	both	DESeq2, edgeR/limma
ENSG00000099904	ZDHHC8	zinc finger DHHC-type containing 8	CI	chr22	20143757	20145228	+	1472	both	DESeq2, edgeR/limma
ENSG00000099942	CRKL	CRK like proto-oncogene, adaptor protein	AnnoRI_LAST	chr22	20949928	20953205	+	3278	both	DESeq2, edgeR/limma
ENSG00000100023	PPIL2	peptidylprolyl isomerase like 2	AnnoRI_LAST	chr22	21695497	21696030	+	534	both	DESeq2, edgeR/limma
ENSG00000100028	SNRPD3	small nuclear ribonucleoprotein D3 polypeptide	CI	chr22	24572773	24581931	+	9159	both	DESeq2, edgeR/limma
ENSG00000100029	PES1	pescadillo ribosomal biogenesis factor 1	AnnoRI_FIRST	chr22	30579936	30580052	-	117	both	DESeq2, edgeR/limma
ENSG00000100060	MFNG	MFNG O-fucosylpeptide 3-beta-N-acetylglucosaminyltransferase	AnnoRI_LAST	chr22	37469313	37469512	-	200	both	DESeq2, edgeR/limma
ENSG00000100083	GGA1	golgi associated, gamma adaptin ear containing, ARF binding protein 1	CI	chr22	37618147	37618402	+	256	knockdown	DESeq2, edgeR/limma
ENSG00000100092	SH3BP1	SH3 domain binding protein 1	AnnoRI_LAST	chr22	37655316	37655925	+	610	both	DESeq2, edgeR/limma
ENSG00000100099	HPS4	HPS4, biogenesis of lysosomal organelles complex 3 subunit 2	AnnoRI_INTERNAL	chr22	26466105	26466225	-	121	knockdown	DESeq2, edgeR/limma
ENSG00000100139	MICALL1	MICAL like 1	AnnoRI_LAST	chr22	37941534	37941669	+	136	both	DESeq2, edgeR/limma
ENSG00000100201	DDX17	DEAD-box helicase 17	AnnoRI_INTERNAL	chr22	38488962	38489227	-	266	both	DESeq2, edgeR/limma
ENSG00000100201	DDX17	DEAD-box helicase 17	AnnoRI_INTERNAL	chr22	38489459	38490312	-	854	both	DESeq2, edgeR/limma
ENSG00000100201	DDX17	DEAD-box helicase 17	AnnoRI_INTERNAL	chr22	38490437	38492055	-	1619	both	DESeq2, edgeR/limma
ENSG00000100221	JOSD1	Josephin domain containing 1	CI	chr22	38700668	38700799	-	132	both	DESeq2, edgeR/limma
ENSG00000100239	PPP6R2	protein phosphatase 6 regulatory subunit 2	CI	chr22	50436453	50436987	+	535	both	DESeq2, edgeR/limma
ENSG00000100241	SBF1	SET binding factor 1	CI	chr22	50462939	50463282	-	344	control	DESeq2, edgeR/limma
ENSG00000100242	SUN2	Sad1 and UNC84 domain containing 2	CI	chr22	38738300	38738426	-	127	both	DESeq2, edgeR/limma
ENSG00000100258	LMF2	lipase maturation factor 2	CI	chr22	50507251	50507581	-	331	both	DESeq2, edgeR/limma
ENSG00000100263	RHBDD3	rhomboid domain containing 3	CI	chr22	29264402	29265034	-	633	both	DESeq2, edgeR/limma
ENSG00000100288	CHKB	choline kinase beta	AnnoRI_FIRST	chr22	50581863	50582028	-	166	both	DESeq2, edgeR/limma
ENSG00000100288	CHKB	choline kinase beta	AnnoRI_FIRST	chr22	50582096	50582248	-	153	both	DESeq2, edgeR/limma
ENSG00000100297	MCM5	minichromosome maintenance complex component 5	AnnoRI_LAST	chr22	35423342	35424153	+	812	both	DESeq2, edgeR/limma
ENSG00000100299	ARSA	arylsulfatase A	AnnoRI_LAST	chr22	50627053	50627165	-	113	both	DESeq2, edgeR/limma
ENSG00000100321	SYNGR1	synaptogyrin 1	AnnoRI_LAST	chr22	39374661	39375935	+	1275	knockdown	DESeq2, edgeR/limma
ENSG00000100321	SYNGR1	synaptogyrin 1	CI	chr22	39376211	39377014	+	804	both	DESeq2, edgeR/limma
ENSG00000100321	SYNGR1	synaptogyrin 1	CI	chr22	39377076	39377597	+	522	both	DESeq2, edgeR/limma
ENSG00000100335	MIEF1	mitochondrial elongation factor 1	AnnoRI_LAST	chr22	39514225	39515229	+	1005	both	DESeq2, edgeR/limma
ENSG00000100348	TXN2	thioredoxin 2	CI	chr22	36480838	36481142	-	305	both	DESeq2, edgeR/limma
ENSG00000100350	FOXRED2	FAD dependent oxidoreductase domain containing 2	CI	chr22	36506696	36506911	-	216	both	DESeq2, edgeR/limma
ENSG00000100359	SGSM3	small G protein signaling modulator 3	AnnoRI_INTERNAL	chr22	40407072	40407200	+	129	control	DESeq2, edgeR/limma
ENSG00000100359	SGSM3	small G protein signaling modulator 3	AnnoRI_INTERNAL	chr22	40409117	40409249	+	133	both	DESeq2, edgeR/limma
ENSG00000100360	IFT27	intraflagellar transport 27	AnnoRI_FIRST	chr22	36775795	36776030	-	236	both	DESeq2, edgeR/limma
ENSG00000100368	CSF2RB	colony stimulating factor 2 receptor beta common subunit	AnnoRI_LAST	chr22	36938612	36939191	+	580	both	DESeq2, edgeR/limma
ENSG00000100379	KCTD17	potassium channel tetramerization domain containing 17	AnnoRI_LAST	chr22	37060923	37061103	+	181	control	DESeq2, edgeR/limma
ENSG00000100379	KCTD17	potassium channel tetramerization domain containing 17	CI	chr22	37061409	37061538	+	130	control	DESeq2, edgeR/limma
ENSG00000100416	TRMU	tRNA 5-methylaminomethyl-2-thiouridylate methyltransferase	CI	chr22	46352331	46352524	+	194	both	DESeq2, edgeR/limma
ENSG00000100427	MLC1	megalencephalic leukoencephalopathy with subcortical cysts 1	CI	chr22	50084962	50085138	-	177	both	DESeq2, edgeR/limma
ENSG00000100429	HDAC10	histone deacetylase 10	AnnoRI_LAST	chr22	50247777	50247889	-	113	knockdown	DESeq2, edgeR/limma
ENSG00000100429	HDAC10	histone deacetylase 10	CI	chr22	50248473	50248661	-	189	both	edgeR/limma
ENSG00000100429	HDAC10	histone deacetylase 10	AnnoRI_LAST	chr22	50249517	50249634	-	118	both	DESeq2, edgeR/limma
ENSG00000100439	ABHD4	abhydrolase domain containing 4	AnnoRI_LAST	chr14	22611693	22612003	+	311	both	DESeq2, edgeR/limma
ENSG00000100473	COCH	cochlin	AnnoRI_FIRST	chr14	30874592	30874744	+	153	both	DESeq2, edgeR/limma
ENSG00000100473	COCH	cochlin	CI	chr14	30884675	30884909	+	235	both	edgeR/limma
ENSG00000100473	COCH	cochlin	CI	chr14	30885189	30885393	+	205	both	DESeq2, edgeR/limma
ENSG00000100504	PYGL	phosphorylase, glycogen, liver	CI	chr14	50904193	50904338	-	146	control	DESeq2, edgeR/limma
ENSG00000100504	PYGL	phosphorylase, glycogen, liver	CI	chr14	50904971	50905217	-	247	knockdown	DESeq2
ENSG00000100504	PYGL	phosphorylase, glycogen, liver	CI	chr14	50915972	50916641	-	670	control	edgeR/limma
ENSG00000100522	GNPNAT1	glucosamine-phosphate N-acetyltransferase 1	AnnoRI_LAST	chr14	52776047	52776351	-	305	both	DESeq2, edgeR/limma
ENSG00000100567	PSMA3	proteasome subunit alpha 3	CI	chr14	58268140	58268705	+	566	both	DESeq2, edgeR/limma
ENSG00000100567	PSMA3	proteasome subunit alpha 3	CI	chr14	58269682	58269974	+	293	knockdown	DESeq2
ENSG00000100567	PSMA3	proteasome subunit alpha 3	CI	chr14	58270486	58270933	+	448	knockdown	DESeq2, edgeR/limma
ENSG00000100578	KIAA0586	KIAA0586	CI	chr14	58427858	58427989	+	132	both	DESeq2, edgeR/limma
ENSG00000100650	SRSF5	serine and arginine rich splicing factor 5	AnnoRI_INTERNAL	chr14	69768929	69769122	+	194	both	DESeq2, edgeR/limma
ENSG00000100650	SRSF5	serine and arginine rich splicing factor 5	AnnoRI_INTERNAL	chr14	69769384	69769510	+	127	both	DESeq2, edgeR/limma
ENSG00000100650	SRSF5	serine and arginine rich splicing factor 5	AnnoRI_INTERNAL	chr14	69770043	69770447	+	405	both	DESeq2, edgeR/limma
ENSG00000100664	EIF5	eukaryotic translation initiation factor 5	AnnoRI_LAST	chr14	103341357	103342158	+	802	both	DESeq2, edgeR/limma
ENSG00000100697	DICER1	dicer 1, ribonuclease III	AnnoRI_LAST	chr14	95089009	95090320	-	1312	both	DESeq2, edgeR/limma
ENSG00000100731	PCNX1	pecanex homolog 1 (Drosophila)	AnnoRI_LAST	chr14	71109832	71109982	+	151	both	DESeq2, edgeR/limma
ENSG00000100796	PPP4R3A	protein phosphatase 4 regulatory subunit 3A	AnnoRI_FIRST	chr14	91509764	91510074	-	311	both	DESeq2, edgeR/limma
ENSG00000100802	C14orf93	chromosome 14 open reading frame 93	AnnoRI_LAST	chr14	22987400	22987519	-	120	both	DESeq2, edgeR/limma
ENSG00000100811	YY1	YY1 transcription factor	CI	chr14	100238791	100238984	+	194	both	DESeq2, edgeR/limma
ENSG00000100813	ACIN1	apoptotic chromatin condensation inducer 1	CI	chr14	23066497	23067313	-	817	both	DESeq2, edgeR/limma
ENSG00000100813	ACIN1	apoptotic chromatin condensation inducer 1	CI	chr14	23068702	23069032	-	331	both	DESeq2, edgeR/limma
ENSG00000100813	ACIN1	apoptotic chromatin condensation inducer 1	AnnoRI_FIRST	chr14	23071202	23071426	-	225	both	DESeq2, edgeR/limma
ENSG00000100823	APEX1	apurinic/apyrimidinic endodeoxyribonuclease 1	AnnoRI_FIRST	chr14	20455429	20455577	+	149	both	DESeq2, edgeR/limma
ENSG00000100836	PABPN1	poly(A) binding protein nuclear 1	AnnoRI_LAST	chr14	23324646	23325246	+	601	both	DESeq2, edgeR/limma
ENSG00000100897	DCAF11	DDB1 and CUL4 associated factor 11	AnnoRI_FIRST	chr14	24115015	24115175	+	161	both	DESeq2, edgeR/limma
ENSG00000100897	DCAF11	DDB1 and CUL4 associated factor 11	AnnoRI_FIRST	chr14	24115393	24115514	+	122	both	DESeq2, edgeR/limma
ENSG00000100911	PSME2	proteasome activator subunit 2	AnnoRI_FIRST	chr14	24145912	24146207	-	296	both	DESeq2, edgeR/limma
ENSG00000100938	GMPR2	guanosine monophosphate reductase 2	AnnoRI_FIRST	chr14	24232978	24233218	+	241	both	DESeq2, edgeR/limma
ENSG00000100938	GMPR2	guanosine monophosphate reductase 2	AnnoRI_LAST	chr14	24238406	24238588	+	183	both	DESeq2, edgeR/limma
ENSG00000100941	PNN	pinin, desmosome associated protein	AnnoRI_LAST	chr14	39180702	39182308	+	1607	both	DESeq2, edgeR/limma
ENSG00000100983	GSS	glutathione synthetase	CI	chr20	34928952	34929400	-	449	both	DESeq2, edgeR/limma
ENSG00000100983	GSS	glutathione synthetase	CI	chr20	34942628	34942930	-	303	both	DESeq2, edgeR/limma
ENSG00000100991	TRPC4AP	transient receptor potential cation channel subfamily C member 4 associated protein	CI	chr20	35003284	35003409	-	126	both	DESeq2, edgeR/limma
ENSG00000100991	TRPC4AP	transient receptor potential cation channel subfamily C member 4 associated protein	CI	chr20	35003617	35004457	-	841	both	DESeq2, edgeR/limma
ENSG00000100991	TRPC4AP	transient receptor potential cation channel subfamily C member 4 associated protein	CI	chr20	35004571	35005694	-	1124	both	DESeq2, edgeR/limma
ENSG00000100991	TRPC4AP	transient receptor potential cation channel subfamily C member 4 associated protein	CI	chr20	35005804	35006434	-	631	both	DESeq2, edgeR/limma
ENSG00000100991	TRPC4AP	transient receptor potential cation channel subfamily C member 4 associated protein	CI	chr20	35007641	35008663	-	1023	knockdown	DESeq2, edgeR/limma
ENSG00000100994	PYGB	phosphorylase, glycogen; brain	CI	chr20	25292614	25293900	+	1287	control	DESeq2, edgeR/limma
ENSG00000101104	PABPC1L	poly(A) binding protein cytoplasmic 1 like	AnnoRI_FIRST	chr20	44932433	44932681	+	249	both	DESeq2, edgeR/limma
ENSG00000101104	PABPC1L	poly(A) binding protein cytoplasmic 1 like	AnnoRI_FIRST	chr20	44932714	44933042	+	329	both	DESeq2, edgeR/limma
ENSG00000101158	NELFCD	negative elongation factor complex member C/D	AnnoRI_INTERNAL	chr20	58989022	58989487	+	466	both	DESeq2, edgeR/limma
ENSG00000101158	NELFCD	negative elongation factor complex member C/D	CI	chr20	58989641	58989857	+	217	both	DESeq2, edgeR/limma
ENSG00000101158	NELFCD	negative elongation factor complex member C/D	AnnoRI_FIRST	chr20	58990401	58990895	+	495	both	DESeq2, edgeR/limma
ENSG00000101158	NELFCD	negative elongation factor complex member C/D	AnnoRI_INTERNAL	chr20	58993765	58993922	+	158	both	DESeq2, edgeR/limma
ENSG00000101160	CTSZ	cathepsin Z	CI	chr20	59006486	59006985	-	500	control	DESeq2
ENSG00000101187	SLCO4A1	solute carrier organic anion transporter family member 4A1	AnnoRI_INTERNAL	chr20	62668185	62668418	+	234	both	DESeq2, edgeR/limma
ENSG00000101187	SLCO4A1	solute carrier organic anion transporter family member 4A1	CI	chr20	62670223	62671749	+	1527	control	DESeq2, edgeR/limma
ENSG00000101189	MRGBP	MRG domain binding protein	CI	chr20	62798669	62798974	+	306	control	DESeq2, edgeR/limma
ENSG00000101191	DIDO1	death inducer-obliterator 1	AnnoRI_LAST	chr20	62905602	62905886	-	285	both	DESeq2, edgeR/limma
ENSG00000101194	SLC17A9	solute carrier family 17 member 9	AnnoRI_INTERNAL	chr20	62962755	62963128	+	374	both	DESeq2, edgeR/limma
ENSG00000101194	SLC17A9	solute carrier family 17 member 9	CI	chr20	62964023	62964227	+	205	both	DESeq2, edgeR/limma
ENSG00000101194	SLC17A9	solute carrier family 17 member 9	AnnoRI_LAST	chr20	62966733	62967336	+	604	both	DESeq2, edgeR/limma
ENSG00000101199	ARFGAP1	ADP ribosylation factor GTPase activating protein 1	CI	chr20	63283529	63283850	+	322	both	DESeq2, edgeR/limma
ENSG00000101199	ARFGAP1	ADP ribosylation factor GTPase activating protein 1	CI	chr20	63283881	63284114	+	234	both	DESeq2, edgeR/limma
ENSG00000101199	ARFGAP1	ADP ribosylation factor GTPase activating protein 1	AnnoRI_FIRST	chr20	63284513	63284865	+	353	both	DESeq2, edgeR/limma
ENSG00000101199	ARFGAP1	ADP ribosylation factor GTPase activating protein 1	AnnoRI_LAST	chr20	63289497	63289677	+	181	both	DESeq2, edgeR/limma
ENSG00000101246	ARFRP1	ADP ribosylation factor related protein 1	AnnoRI_LAST	chr20	63699701	63700053	-	353	both	DESeq2, edgeR/limma
ENSG00000101294	HM13	histocompatibility minor 13	CI	chr20	31548050	31548379	+	330	both	DESeq2, edgeR/limma
ENSG00000101294	HM13	histocompatibility minor 13	AnnoRI_LAST	chr20	31548794	31548964	+	171	both	DESeq2, edgeR/limma
ENSG00000101346	POFUT1	protein O-fucosyltransferase 1	AnnoRI_LAST	chr20	32235123	32236432	+	1310	both	DESeq2, edgeR/limma
ENSG00000101361	NOP56	NOP56 ribonucleoprotein	AnnoRI_FIRST	chr20	2656215	2656400	+	186	both	edgeR/limma
ENSG00000101365	IDH3B	isocitrate dehydrogenase 3 (NAD(+)) beta	AnnoRI_INTERNAL	chr20	2659917	2660029	-	113	both	DESeq2, edgeR/limma
ENSG00000101407	TTI1	TELO2 interacting protein 1	AnnoRI_FIRST	chr20	38012223	38012350	-	128	both	DESeq2, edgeR/limma
ENSG00000101407	TTI1	TELO2 interacting protein 1	AnnoRI_FIRST	chr20	38012539	38013699	-	1161	both	DESeq2, edgeR/limma
ENSG00000101412	E2F1	E2F transcription factor 1	CI	chr20	33676980	33677104	-	125	both	DESeq2, edgeR/limma
ENSG00000101493	ZNF516	zinc finger protein 516	AnnoRI_LAST	chr18	76358609	76359295	-	687	both	DESeq2, edgeR/limma
ENSG00000101557	USP14	ubiquitin specific peptidase 14	AnnoRI_INTERNAL	chr18	210032	210385	+	354	both	DESeq2, edgeR/limma
ENSG00000101574	METTL4	methyltransferase like 4	AnnoRI_FIRST	chr18	2567200	2567511	-	312	both	DESeq2, edgeR/limma
ENSG00000101577	LPIN2	lipin 2	CI	chr18	2920438	2920777	-	340	both	DESeq2, edgeR/limma
ENSG00000101596	SMCHD1	structural maintenance of chromosomes flexible hinge domain containing 1	CI	chr18	2801264	2802527	+	1264	knockdown	DESeq2
ENSG00000101608	MYL12A	myosin light chain 12A	AnnoRI_LAST	chr18	3249444	3249561	+	118	knockdown	DESeq2
ENSG00000101654	RNMT	RNA guanine-7 methyltransferase	AnnoRI_LAST	chr18	13760286	13762038	+	1753	both	DESeq2, edgeR/limma
ENSG00000101654	RNMT	RNA guanine-7 methyltransferase	AnnoRI_LAST	chr18	13762628	13764111	+	1484	both	DESeq2, edgeR/limma
ENSG00000101843	PSMD10	proteasome 26S subunit, non-ATPase 10	AnnoRI_INTERNAL	chrX	108087973	108088095	-	123	both	DESeq2, edgeR/limma
ENSG00000101940	WDR13	WD repeat domain 13	AnnoRI_FIRST	chrX	48597615	48597808	+	194	both	DESeq2, edgeR/limma
ENSG00000101966	XIAP	X-linked inhibitor of apoptosis	AnnoRI_LAST	chrX	123913017	123913244	+	228	both	DESeq2, edgeR/limma
ENSG00000102054	RBBP7	RB binding protein 7, chromatin remodeling factor	AnnoRI_LAST	chrX	16852629	16852748	-	120	both	DESeq2, edgeR/limma
ENSG00000102098	SCML2	sex comb on midleg-like 2 (Drosophila)	AnnoRI_LAST	chrX	18239979	18241012	-	1034	both	DESeq2, edgeR/limma
ENSG00000102103	PQBP1	polyglutamine binding protein 1	AnnoRI_FIRST	chrX	48898144	48898252	+	109	both	DESeq2, edgeR/limma
ENSG00000102103	PQBP1	polyglutamine binding protein 1	AnnoRI_FIRST	chrX	48898351	48898491	+	141	control	DESeq2, edgeR/limma
ENSG00000102103	PQBP1	polyglutamine binding protein 1	AnnoRI_LAST	chrX	48902518	48902731	+	214	both	DESeq2, edgeR/limma
ENSG00000102119	EMD	emerin	AnnoRI_LAST	chrX	154380020	154380233	+	214	control	edgeR/limma
ENSG00000102125	TAZ	tafazzin	AnnoRI_LAST	chrX	154421137	154421256	+	120	both	DESeq2, edgeR/limma
ENSG00000102144	PGK1	phosphoglycerate kinase 1	CI	chrX	78113900	78114015	+	116	both	DESeq2, edgeR/limma
ENSG00000102144	PGK1	phosphoglycerate kinase 1	AnnoRI_FIRST	chrX	78125052	78125326	+	275	both	DESeq2, edgeR/limma
ENSG00000102178	UBL4A	ubiquitin like 4A	AnnoRI_LAST	chrX	154485463	154485602	-	140	both	DESeq2, edgeR/limma
ENSG00000102226	USP11	ubiquitin specific peptidase 11	AnnoRI_INTERNAL	chrX	47247420	47247610	+	191	knockdown	DESeq2
ENSG00000102316	MAGED2	MAGE family member D2	AnnoRI_LAST	chrX	54810905	54811045	+	141	both	DESeq2, edgeR/limma
ENSG00000102316	MAGED2	MAGE family member D2	AnnoRI_LAST	chrX	54815695	54815880	+	186	both	DESeq2, edgeR/limma
ENSG00000102317	RBM3	RNA binding motif (RNP1, RRM) protein 3	AnnoRI_LAST	chrX	48576084	48576313	+	230	both	DESeq2, edgeR/limma
ENSG00000102393	GLA	galactosidase alpha	CI	chrX	101400854	101401232	-	379	both	DESeq2, edgeR/limma
ENSG00000102753	KPNA3	karyopherin subunit alpha 3	AnnoRI_LAST	chr13	49701528	49701855	-	328	both	DESeq2, edgeR/limma
ENSG00000102786	INTS6	integrator complex subunit 6	AnnoRI_FIRST	chr13	51452792	51452992	-	201	both	DESeq2, edgeR/limma
ENSG00000102804	TSC22D1	TSC22 domain family member 1	CI	chr13	44576566	44577041	-	476	control	DESeq2, edgeR/limma
ENSG00000102870	ZNF629	zinc finger protein 629	CI	chr16	30784255	30784409	-	155	control	DESeq2, edgeR/limma
ENSG00000102879	CORO1A	coronin 1A	AnnoRI_INTERNAL	chr16	30185649	30185857	+	209	both	DESeq2, edgeR/limma
ENSG00000102879	CORO1A	coronin 1A	AnnoRI_LAST	chr16	30187830	30187941	+	112	both	DESeq2, edgeR/limma
ENSG00000102879	CORO1A	coronin 1A	AnnoRI_LAST	chr16	30188250	30188360	+	111	control	edgeR/limma
ENSG00000102901	CENPT	centromere protein T	AnnoRI_LAST	chr16	67830254	67830389	-	136	both	DESeq2, edgeR/limma
ENSG00000102901	CENPT	centromere protein T	AnnoRI_LAST	chr16	67830693	67830904	-	212	both	DESeq2, edgeR/limma
ENSG00000102910	LONP2	lon peptidase 2, peroxisomal	AnnoRI_LAST	chr16	48351900	48355685	+	3786	both	DESeq2, edgeR/limma
ENSG00000102977	ACD	adrenocortical dysplasia homolog	AnnoRI_LAST	chr16	67659264	67659374	-	111	both	DESeq2, edgeR/limma
ENSG00000103037	SETD6	SET domain containing 6	AnnoRI_FIRST	chr16	58515565	58515790	+	226	control	DESeq2, edgeR/limma
ENSG00000103051	COG4	component of oligomeric golgi complex 4	AnnoRI_FIRST	chr16	70508465	70508665	-	201	knockdown	DESeq2, edgeR/limma
ENSG00000103064	SLC7A6	solute carrier family 7 member 6	AnnoRI_LAST	chr16	68297477	68298034	+	558	both	DESeq2, edgeR/limma
ENSG00000103111	MON1B	MON1 homolog B, secretory trafficking associated	AnnoRI_FIRST	chr16	77191261	77191475	+	215	knockdown	DESeq2, edgeR/limma
ENSG00000103160	HSDL1	hydroxysteroid dehydrogenase like 1	AnnoRI_LAST	chr16	84122839	84122972	-	134	both	DESeq2, edgeR/limma
ENSG00000103160	HSDL1	hydroxysteroid dehydrogenase like 1	AnnoRI_INTERNAL	chr16	84130172	84130318	-	147	both	DESeq2, edgeR/limma
ENSG00000103168	TAF1C	TATA-box binding protein associated factor, RNA polymerase I subunit C	AnnoRI_INTERNAL	chr16	84180345	84180867	-	523	both	DESeq2, edgeR/limma
ENSG00000103245	NARFL	nuclear prelamin A recognition factor like	AnnoRI_FIRST	chr16	732901	733054	-	154	knockdown	DESeq2, edgeR/limma
ENSG00000103249	CLCN7	chloride voltage-gated channel 7	AnnoRI_INTERNAL	chr16	1449798	1450496	-	699	knockdown	DESeq2, edgeR/limma
ENSG00000103249	CLCN7	chloride voltage-gated channel 7	CI	chr16	1451970	1452266	-	297	both	DESeq2, edgeR/limma
ENSG00000103249	CLCN7	chloride voltage-gated channel 7	CI	chr16	1459413	1460417	-	1005	both	DESeq2, edgeR/limma
ENSG00000103249	CLCN7	chloride voltage-gated channel 7	CI	chr16	1460528	1460768	-	241	both	DESeq2, edgeR/limma
ENSG00000103335	PIEZO1	piezo type mechanosensitive ion channel component 1	AnnoRI_FIRST	chr16	88715978	88716096	-	119	both	DESeq2, edgeR/limma
ENSG00000103335	PIEZO1	piezo type mechanosensitive ion channel component 1	CI	chr16	88716899	88717022	-	124	control	edgeR/limma
ENSG00000103335	PIEZO1	piezo type mechanosensitive ion channel component 1	AnnoRI_FIRST	chr16	88717212	88717536	-	325	both	DESeq2, edgeR/limma
ENSG00000103335	PIEZO1	piezo type mechanosensitive ion channel component 1	CI	chr16	88718319	88718614	-	296	both	DESeq2, edgeR/limma
ENSG00000103335	PIEZO1	piezo type mechanosensitive ion channel component 1	CI	chr16	88732981	88733277	-	297	both	DESeq2, edgeR/limma
ENSG00000103342	GSPT1	G1 to S phase transition 1	CI	chr16	11915921	11916041	-	121	both	DESeq2, edgeR/limma
ENSG00000103343	ZNF174	zinc finger protein 174	AnnoRI_FIRST	chr16	3401271	3401419	+	149	both	DESeq2, edgeR/limma
ENSG00000103363	TCEB2	transcription elongation factor B subunit 2	AnnoRI_LAST	chr16	2771605	2771940	-	336	both	DESeq2, edgeR/limma
ENSG00000103365	GGA2	golgi associated, gamma adaptin ear containing, ARF binding protein 2	AnnoRI_LAST	chr16	23466831	23466988	-	158	both	DESeq2, edgeR/limma
ENSG00000103365	GGA2	golgi associated, gamma adaptin ear containing, ARF binding protein 2	AnnoRI_INTERNAL	chr16	23493588	23494111	-	524	both	DESeq2, edgeR/limma
ENSG00000103479	RBL2	RB transcriptional corepressor like 2	CI	chr16	53466110	53466773	+	664	both	DESeq2, edgeR/limma
ENSG00000103479	RBL2	RB transcriptional corepressor like 2	CI	chr16	53470258	53470382	+	125	both	DESeq2, edgeR/limma
ENSG00000103495	MAZ	MYC associated zinc finger protein	CI	chr16	29808294	29808419	+	126	both	DESeq2, edgeR/limma
ENSG00000103653	CSK	c-src tyrosine kinase	AnnoRI_FIRST	chr15	74782149	74782503	+	355	both	DESeq2, edgeR/limma
ENSG00000103876	FAH	fumarylacetoacetate hydrolase	AnnoRI_FIRST	chr15	80152906	80153025	+	120	both	DESeq2, edgeR/limma
ENSG00000103978	TMEM87A	transmembrane protein 87A	CI	chr15	42273079	42273232	-	154	knockdown	DESeq2, edgeR/limma
ENSG00000104133	SPG11	spastic paraplegia 11 (autosomal recessive)	AnnoRI_FIRST	chr15	44583936	44584164	-	229	both	DESeq2, edgeR/limma
ENSG00000104228	TRIM35	tripartite motif containing 35	AnnoRI_LAST	chr8	27286138	27287700	-	1563	both	DESeq2, edgeR/limma
ENSG00000104408	EIF3E	eukaryotic translation initiation factor 3 subunit E	CI	chr8	108231909	108233393	-	1485	control	DESeq2, edgeR/limma
ENSG00000104419	NDRG1	N-myc downstream regulated 1	AnnoRI_LAST	chr8	133237530	133238537	-	1008	both	DESeq2, edgeR/limma
ENSG00000104626	ERI1	exoribonuclease 1	AnnoRI_LAST	chr8	9030082	9032548	+	2467	control	DESeq2, edgeR/limma
ENSG00000104679	R3HCC1	R3H domain and coiled-coil containing 1	AnnoRI_LAST	chr8	23289926	23290051	+	126	both	DESeq2, edgeR/limma
ENSG00000104731	KLHDC4	kelch domain containing 4	AnnoRI_OneExonTranscript	chr16	87700151	87700777	-	627	both	DESeq2, edgeR/limma
ENSG00000104731	KLHDC4	kelch domain containing 4	AnnoRI_OneExonTranscript	chr16	87701034	87701553	-	520	control	DESeq2, edgeR/limma
ENSG00000104731	KLHDC4	kelch domain containing 4	AnnoRI_OneExonTranscript	chr16	87701725	87701842	-	118	both	DESeq2, edgeR/limma
ENSG00000104731	KLHDC4	kelch domain containing 4	CI	chr16	87702592	87703025	-	434	both	DESeq2, edgeR/limma
ENSG00000104731	KLHDC4	kelch domain containing 4	AnnoRI_LAST	chr16	87703188	87703320	-	133	both	DESeq2, edgeR/limma
ENSG00000104774	MAN2B1	mannosidase alpha class 2B member 1	AnnoRI_INTERNAL	chr19	12655880	12656570	-	691	both	DESeq2, edgeR/limma
ENSG00000104774	MAN2B1	mannosidase alpha class 2B member 1	CI	chr19	12658618	12658730	-	113	both	DESeq2, edgeR/limma
ENSG00000104783	KCNN4	potassium calcium-activated channel subfamily N member 4	AnnoRI_LAST	chr19	43774350	43774560	-	211	both	DESeq2, edgeR/limma
ENSG00000104805	NUCB1	nucleobindin 1	AnnoRI_LAST	chr19	48922466	48922604	+	139	both	DESeq2, edgeR/limma
ENSG00000104824	HNRNPL	heterogeneous nuclear ribonucleoprotein L	AnnoRI_LAST	chr19	38840377	38840487	-	111	both	DESeq2, edgeR/limma
ENSG00000104824	HNRNPL	heterogeneous nuclear ribonucleoprotein L	AnnoRI_FIRST	chr19	38840560	38841612	-	1053	both	DESeq2, edgeR/limma
ENSG00000104824	HNRNPL	heterogeneous nuclear ribonucleoprotein L	CI	chr19	38842329	38843370	-	1042	both	DESeq2, edgeR/limma
ENSG00000104825	NFKBIB	NFKB inhibitor beta	AnnoRI_LAST	chr19	38908539	38908730	+	192	control	DESeq2, edgeR/limma
ENSG00000104852	SNRNP70	small nuclear ribonucleoprotein U1 subunit 70	AnnoRI_FIRST	chr19	49103588	49104633	+	1046	both	DESeq2, edgeR/limma
ENSG00000104859	CLASRP	CLK4 associating serine/arginine rich protein	CI	chr19	45064228	45064342	+	115	both	DESeq2, edgeR/limma
ENSG00000104870	FCGRT	Fc fragment of IgG receptor and transporter	CI	chr19	49512751	49513153	+	403	both	DESeq2, edgeR/limma
ENSG00000104870	FCGRT	Fc fragment of IgG receptor and transporter	AnnoRI_FIRST	chr19	49513474	49513881	+	408	both	DESeq2, edgeR/limma
ENSG00000104870	FCGRT	Fc fragment of IgG receptor and transporter	AnnoRI_INTERNAL	chr19	49525264	49525456	+	193	both	DESeq2, edgeR/limma
ENSG00000104872	PIH1D1	PIH1 domain containing 1	CI	chr19	49448575	49448991	-	417	both	DESeq2, edgeR/limma
ENSG00000104880	ARHGEF18	Rho/Rac guanine nucleotide exchange factor 18	AnnoRI_LAST	chr19	7470316	7470536	+	221	both	DESeq2, edgeR/limma
ENSG00000104894	CD37	CD37 molecule	AnnoRI_INTERNAL	chr19	49336030	49336908	+	879	both	DESeq2, edgeR/limma
ENSG00000104894	CD37	CD37 molecule	AnnoRI_LAST	chr19	49339414	49339657	+	244	both	DESeq2, edgeR/limma
ENSG00000104903	LYL1	LYL1, basic helix-loop-helix family member	AnnoRI_OneExonTranscript	chr19	13101196	13102530	-	1335	both	edgeR/limma
ENSG00000104904	OAZ1	ornithine decarboxylase antizyme 1	AnnoRI_FIRST	chr19	2271531	2271781	+	251	both	edgeR/limma
ENSG00000104915	STX10	syntaxin 10	AnnoRI_FIRST	chr19	13149898	13150138	-	241	both	DESeq2, edgeR/limma
ENSG00000104951	IL4I1	interleukin 4 induced 1	AnnoRI_FIRST	chr19	49929007	49929142	-	136	both	DESeq2, edgeR/limma
ENSG00000104960	PTOV1	prostate tumor overexpressed 1	CI	chr19	49855645	49856135	+	491	both	DESeq2, edgeR/limma
ENSG00000104960	PTOV1	prostate tumor overexpressed 1	AnnoRI_OneExonTranscript	chr19	49857783	49857903	+	121	both	edgeR/limma
ENSG00000105063	PPP6R1	protein phosphatase 6 regulatory subunit 1	CI	chr19	55241640	55242165	-	526	control	DESeq2, edgeR/limma
ENSG00000105085	MED26	mediator complex subunit 26	AnnoRI_LAST	chr19	16577249	16577416	-	168	both	DESeq2, edgeR/limma
ENSG00000105122	RASAL3	RAS protein activator like 3	AnnoRI_LAST	chr19	15452109	15452657	-	549	knockdown	DESeq2, edgeR/limma
ENSG00000105122	RASAL3	RAS protein activator like 3	CI	chr19	15456249	15456375	-	127	both	DESeq2, edgeR/limma
ENSG00000105122	RASAL3	RAS protein activator like 3	AnnoRI_INTERNAL	chr19	15458118	15458327	-	210	both	DESeq2, edgeR/limma
ENSG00000105127	AKAP8	A-kinase anchoring protein 8	CI	chr19	15373341	15373716	-	376	both	DESeq2, edgeR/limma
ENSG00000105185	PDCD5	programmed cell death 5	CI	chr19	32581328	32581525	+	198	both	DESeq2, edgeR/limma
ENSG00000105197	TIMM50	translocase of inner mitochondrial membrane 50	CI	chr19	39491231	39491511	+	281	both	DESeq2, edgeR/limma
ENSG00000105197	TIMM50	translocase of inner mitochondrial membrane 50	AnnoRI_OneExonTranscript	chr19	39492769	39493294	+	526	control	DESeq2, edgeR/limma
ENSG00000105254	TBCB	tubulin folding cofactor B	AnnoRI_FIRST	chr19	36115929	36116040	+	112	knockdown	DESeq2, edgeR/limma
ENSG00000105287	PRKD2	protein kinase D2	CI	chr19	46716597	46716814	-	218	both	DESeq2, edgeR/limma
ENSG00000105298	CACTIN	cactin, spliceosome C complex subunit	AnnoRI_LAST	chr19	3610972	3611199	-	228	both	DESeq2, edgeR/limma
ENSG00000105298	CACTIN	cactin, spliceosome C complex subunit	AnnoRI_LAST	chr19	3611365	3611567	-	203	both	DESeq2, edgeR/limma
ENSG00000105325	FZR1	fizzy/cell division cycle 20 related 1	CI	chr19	3532096	3532416	+	321	knockdown	DESeq2
ENSG00000105329	TGFB1	transforming growth factor beta 1	AnnoRI_LAST	chr19	41342031	41342169	-	139	both	DESeq2, edgeR/limma
ENSG00000105339	DENND3	DENN domain containing 3	AnnoRI_LAST	chr8	141141456	141142299	+	844	both	DESeq2, edgeR/limma
ENSG00000105339	DENND3	DENN domain containing 3	CI	chr8	141143009	141143913	+	905	both	DESeq2, edgeR/limma
ENSG00000105339	DENND3	DENN domain containing 3	CI	chr8	141176267	141176590	+	324	both	DESeq2, edgeR/limma
ENSG00000105339	DENND3	DENN domain containing 3	CI	chr8	141176762	141177086	+	325	both	DESeq2, edgeR/limma
ENSG00000105339	DENND3	DENN domain containing 3	CI	chr8	141190625	141191273	+	649	both	DESeq2, edgeR/limma
ENSG00000105339	DENND3	DENN domain containing 3	AnnoRI_LAST	chr8	141193071	141194032	+	962	both	DESeq2, edgeR/limma
ENSG00000105341	ATP5SL	ATP5S like	AnnoRI_LAST	chr19	41432409	41432845	-	437	both	DESeq2, edgeR/limma
ENSG00000105364	MRPL4	mitochondrial ribosomal protein L4	AnnoRI_FIRST	chr19	10252010	10252145	+	136	both	DESeq2, edgeR/limma
ENSG00000105372	RPS19	ribosomal protein S19	CI	chr19	41860846	41861111	+	266	both	DESeq2, edgeR/limma
ENSG00000105376	ICAM5	intercellular adhesion molecule 5	CI	chr19	10295613	10296338	+	726	control	DESeq2, edgeR/limma
ENSG00000105393	BABAM1	BRISC and BRCA1 A complex member 1	CI	chr19	17267528	17268558	+	1031	both	DESeq2, edgeR/limma
ENSG00000105397	TYK2	tyrosine kinase 2	CI	chr19	10352552	10352925	-	374	knockdown	DESeq2, edgeR/limma
ENSG00000105397	TYK2	tyrosine kinase 2	CI	chr19	10353257	10353527	-	271	both	DESeq2, edgeR/limma
ENSG00000105397	TYK2	tyrosine kinase 2	AnnoRI_FIRST	chr19	10353647	10353910	-	264	both	DESeq2, edgeR/limma
ENSG00000105402	NAPA	NSF attachment protein alpha	AnnoRI_LAST	chr19	47487891	47488234	-	344	both	DESeq2, edgeR/limma
ENSG00000105443	CYTH2	cytohesin 2	AnnoRI_LAST	chr19	48480089	48480749	+	661	both	DESeq2, edgeR/limma
ENSG00000105472	CLEC11A	C-type lectin domain family 11 member A	AnnoRI_LAST	chr19	50725082	50725315	+	234	both	DESeq2, edgeR/limma
ENSG00000105483	CARD8	caspase recruitment domain family member 8	AnnoRI_INTERNAL	chr19	48232790	48233271	-	482	knockdown	DESeq2, edgeR/limma
ENSG00000105483	CARD8	caspase recruitment domain family member 8	AnnoRI_LAST	chr19	48233981	48234277	-	297	both	DESeq2, edgeR/limma
ENSG00000105518	TMEM205	transmembrane protein 205	AnnoRI_FIRST	chr19	11345738	11345961	-	224	both	DESeq2, edgeR/limma
ENSG00000105576	TNPO2	transportin 2	CI	chr19	12703527	12703675	-	149	control	DESeq2, edgeR/limma
ENSG00000105576	TNPO2	transportin 2	CI	chr19	12705831	12706009	-	179	both	DESeq2, edgeR/limma
ENSG00000105576	TNPO2	transportin 2	CI	chr19	12723614	12723768	-	155	both	DESeq2, edgeR/limma
ENSG00000105583	WDR83OS	WD repeat domain 83 opposite strand	AnnoRI_FIRST	chr19	12670298	12670518	-	221	both	DESeq2, edgeR/limma
ENSG00000105607	GCDH	glutaryl-CoA dehydrogenase	AnnoRI_INTERNAL	chr19	12891661	12891830	+	170	both	DESeq2, edgeR/limma
ENSG00000105607	GCDH	glutaryl-CoA dehydrogenase	CI	chr19	12893883	12894132	+	250	both	DESeq2, edgeR/limma
ENSG00000105643	ARRDC2	arrestin domain containing 2	CI	chr19	18007372	18007589	+	218	knockdown	DESeq2, edgeR/limma
ENSG00000105643	ARRDC2	arrestin domain containing 2	AnnoRI_FIRST	chr19	18008229	18008453	+	225	knockdown	edgeR/limma
ENSG00000105671	DDX49	DEAD-box helicase 49	AnnoRI_LAST	chr19	18924980	18925129	+	150	both	DESeq2, edgeR/limma
ENSG00000105677	TMEM147	transmembrane protein 147	AnnoRI_FIRST	chr19	35546830	35546944	+	115	both	DESeq2, edgeR/limma
ENSG00000105723	GSK3A	glycogen synthase kinase 3 alpha	AnnoRI_LAST	chr19	42230392	42230541	-	150	both	DESeq2, edgeR/limma
ENSG00000105732	ZNF574	zinc finger protein 574	CI	chr19	42069499	42070365	+	867	both	DESeq2, edgeR/limma
ENSG00000105778	AVL9	AVL9 cell migration associated	AnnoRI_LAST	chr7	32584207	32585452	+	1246	both	DESeq2, edgeR/limma
ENSG00000105778	AVL9	AVL9 cell migration associated	AnnoRI_LAST	chr7	32585536	32585925	+	390	both	DESeq2, edgeR/limma
ENSG00000105810	CDK6	cyclin dependent kinase 6	CI	chr7	92833691	92833872	-	182	both	DESeq2, edgeR/limma
ENSG00000105829	BET1	Bet1 golgi vesicular membrane trafficking protein	AnnoRI_LAST	chr7	93993911	93994351	-	441	both	DESeq2, edgeR/limma
ENSG00000105968	H2AFV	H2A histone family member V	CI	chr7	44830164	44834227	-	4064	both	DESeq2, edgeR/limma
ENSG00000105982	RNF32	ring finger protein 32	CI	chr7	156675864	156676250	+	387	both	DESeq2, edgeR/limma
ENSG00000105983	LMBR1	limb development membrane protein 1	CI	chr7	156675864	156676250	-	387	both	DESeq2, edgeR/limma
ENSG00000106009	BRAT1	BRCA1 associated ATM activator 1	AnnoRI_INTERNAL	chr7	2539889	2540829	-	941	both	DESeq2, edgeR/limma
ENSG00000106009	BRAT1	BRCA1 associated ATM activator 1	AnnoRI_FIRST	chr7	2543324	2543589	-	266	both	DESeq2, edgeR/limma
ENSG00000106144	CASP2	caspase 2	CI	chr7	143288530	143289587	+	1058	control	DESeq2, edgeR/limma
ENSG00000106244	PDAP1	PDGFA associated protein 1	CI	chr7	99394802	99394962	-	161	both	DESeq2, edgeR/limma
ENSG00000106246	PTCD1	pentatricopeptide repeat domain 1	CI	chr7	99439186	99439375	-	190	control	DESeq2, edgeR/limma
ENSG00000106263	EIF3B	eukaryotic translation initiation factor 3 subunit B	AnnoRI_FIRST	chr7	2355117	2355233	+	117	both	DESeq2, edgeR/limma
ENSG00000106263	EIF3B	eukaryotic translation initiation factor 3 subunit B	CI	chr7	2375528	2375974	+	447	both	DESeq2, edgeR/limma
ENSG00000106263	EIF3B	eukaryotic translation initiation factor 3 subunit B	AnnoRI_LAST	chr7	2379842	2380203	+	362	both	DESeq2, edgeR/limma
ENSG00000106344	RBM28	RNA binding motif protein 28	AnnoRI_LAST	chr7	128335680	128335846	-	167	both	DESeq2, edgeR/limma
ENSG00000106404	CLDN15	claudin 15	AnnoRI_LAST	chr7	101234117	101234277	-	161	control	edgeR/limma
ENSG00000106462	EZH2	enhancer of zeste 2 polycomb repressive complex 2 subunit	AnnoRI_INTERNAL	chr7	148816779	148817221	-	443	both	DESeq2, edgeR/limma
ENSG00000106462	EZH2	enhancer of zeste 2 polycomb repressive complex 2 subunit	AnnoRI_LAST	chr7	148817392	148817876	-	485	both	DESeq2, edgeR/limma
ENSG00000106785	TRIM14	tripartite motif containing 14	CI	chr9	98083076	98084354	-	1279	both	DESeq2, edgeR/limma
ENSG00000106785	TRIM14	tripartite motif containing 14	AnnoRI_LAST	chr9	98084467	98087441	-	2975	both	DESeq2, edgeR/limma
ENSG00000106803	SEC61B	Sec61 translocon beta subunit	CI	chr9	99222172	99222300	+	129	both	DESeq2, edgeR/limma
ENSG00000106976	DNM1	dynamin 1	CI	chr9	128232125	128232570	+	446	knockdown	DESeq2, edgeR/limma
ENSG00000106976	DNM1	dynamin 1	CI	chr9	128232732	128233563	+	832	knockdown	DESeq2
ENSG00000106991	ENG	endoglin	AnnoRI_LAST	chr9	127815807	127815942	-	136	both	DESeq2, edgeR/limma
ENSG00000107099	DOCK8	dedicator of cytokinesis 8	AnnoRI_LAST	chr9	464527	465072	+	546	both	DESeq2, edgeR/limma
ENSG00000107185	RGP1	RGP1 homolog, RAB6A GEF complex partner 1	AnnoRI_LAST	chr9	35752803	35752989	+	187	both	DESeq2, edgeR/limma
ENSG00000107185	RGP1	RGP1 homolog, RAB6A GEF complex partner 1	AnnoRI_LAST	chr9	35753281	35753659	+	379	both	DESeq2, edgeR/limma
ENSG00000107185	RGP1	RGP1 homolog, RAB6A GEF complex partner 1	AnnoRI_LAST	chr9	35753769	35753895	+	127	both	DESeq2, edgeR/limma
ENSG00000107223	EDF1	endothelial differentiation related factor 1	AnnoRI_LAST	chr9	136862497	136862905	-	409	both	DESeq2, edgeR/limma
ENSG00000107331	ABCA2	ATP binding cassette subfamily A member 2	CI	chr9	137007965	137008235	-	271	knockdown	DESeq2, edgeR/limma
ENSG00000107331	ABCA2	ATP binding cassette subfamily A member 2	AnnoRI_INTERNAL	chr9	137010385	137010619	-	235	knockdown	DESeq2
ENSG00000107372	ZFAND5	zinc finger AN1-type containing 5	CI	chr9	72364347	72364461	-	115	both	DESeq2, edgeR/limma
ENSG00000107521	HPS1	HPS1, biogenesis of lysosomal organelles complex 3 subunit 1	CI	chr10	98429643	98429790	-	148	both	DESeq2, edgeR/limma
ENSG00000107521	HPS1	HPS1, biogenesis of lysosomal organelles complex 3 subunit 1	CI	chr10	98429890	98430570	-	681	knockdown	DESeq2, edgeR/limma
ENSG00000107551	RASSF4	Ras association domain family member 4	AnnoRI_INTERNAL	chr10	44970265	44970980	+	716	knockdown	DESeq2, edgeR/limma
ENSG00000107551	RASSF4	Ras association domain family member 4	CI	chr10	44992003	44993268	+	1266	knockdown	DESeq2
ENSG00000107560	RAB11FIP2	RAB11 family interacting protein 2	AnnoRI_LAST	chr10	118005839	118009081	-	3243	both	DESeq2, edgeR/limma
ENSG00000107566	ERLIN1	ER lipid raft associated 1	AnnoRI_FIRST	chr10	100185638	100185903	-	266	both	DESeq2, edgeR/limma
ENSG00000107581	EIF3A	eukaryotic translation initiation factor 3 subunit A	CI	chr10	119050675	119051198	-	524	both	DESeq2, edgeR/limma
ENSG00000107651	SEC23IP	SEC23 interacting protein	AnnoRI_LAST	chr10	119941309	119942173	+	865	both	DESeq2, edgeR/limma
ENSG00000107672	NSMCE4A	NSE4 homolog A, SMC5-SMC6 complex component	CI	chr10	121959798	121959917	-	120	both	DESeq2, edgeR/limma
ENSG00000107815	TWNK	twinkle mtDNA helicase	CI	chr10	100987614	100987794	+	181	both	DESeq2, edgeR/limma
ENSG00000107815	TWNK	twinkle mtDNA helicase	CI	chr10	100987881	100988025	+	145	both	DESeq2, edgeR/limma
ENSG00000107854	TNKS2	tankyrase 2	CI	chr10	91807440	91812982	+	5543	both	DESeq2, edgeR/limma
ENSG00000107872	FBXL15	F-box and leucine rich repeat protein 15	CI	chr10	102421540	102421786	+	247	both	DESeq2, edgeR/limma
ENSG00000107874	CUEDC2	CUE domain containing 2	AnnoRI_FIRST	chr10	102423860	102423995	-	136	control	DESeq2, edgeR/limma
ENSG00000107938	EDRF1	erythroid differentiation regulatory factor 1	AnnoRI_LAST	chr10	125763707	125764040	+	334	both	DESeq2, edgeR/limma
ENSG00000107957	SH3PXD2A	SH3 and PX domains 2A	CI	chr10	103603790	103605797	-	2008	both	DESeq2, edgeR/limma
ENSG00000107957	SH3PXD2A	SH3 and PX domains 2A	CI	chr10	103605918	103608618	-	2701	both	DESeq2, edgeR/limma
ENSG00000107968	MAP3K8	mitogen-activated protein kinase kinase kinase 8	CI	chr10	30434379	30434664	+	286	knockdown	DESeq2, edgeR/limma
ENSG00000108039	XPNPEP1	X-prolyl aminopeptidase 1	AnnoRI_INTERNAL	chr10	109875669	109877553	-	1885	both	DESeq2, edgeR/limma
ENSG00000108100	CCNY	cyclin Y	CI	chr10	35336402	35336873	+	472	both	DESeq2, edgeR/limma
ENSG00000108107	RPL28	ribosomal protein L28	AnnoRI_LAST	chr19	55387611	55387929	+	319	both	DESeq2, edgeR/limma
ENSG00000108107	RPL28	ribosomal protein L28	AnnoRI_LAST	chr19	55388049	55388180	+	132	control	DESeq2, edgeR/limma
ENSG00000108179	PPIF	peptidylprolyl isomerase F	CI	chr10	79350036	79351486	+	1451	both	DESeq2, edgeR/limma
ENSG00000108187	PBLD	phenazine biosynthesis like protein domain containing	CI	chr10	68332236	68332783	-	548	both	DESeq2, edgeR/limma
ENSG00000108349	CASC3	cancer susceptibility candidate 3	AnnoRI_INTERNAL	chr17	40163603	40163885	+	283	both	DESeq2, edgeR/limma
ENSG00000108405	P2RX1	purinergic receptor P2X 1	CI	chr17	3915979	3916088	-	110	both	DESeq2, edgeR/limma
ENSG00000108424	KPNB1	karyopherin subunit beta 1	AnnoRI_FIRST	chr17	47649878	47650151	+	274	both	DESeq2, edgeR/limma
ENSG00000108424	KPNB1	karyopherin subunit beta 1	AnnoRI_LAST	chr17	47682791	47684312	+	1522	both	DESeq2, edgeR/limma
ENSG00000108433	GOSR2	golgi SNAP receptor complex member 2	CI	chr17	46939861	46940554	+	694	both	DESeq2, edgeR/limma
ENSG00000108443	RPS6KB1	ribosomal protein S6 kinase B1	AnnoRI_LAST	chr17	59948189	59950159	+	1971	both	DESeq2, edgeR/limma
ENSG00000108465	CDK5RAP3	CDK5 regulatory subunit associated protein 3	AnnoRI_INTERNAL	chr17	47974790	47975022	+	233	both	DESeq2, edgeR/limma
ENSG00000108465	CDK5RAP3	CDK5 regulatory subunit associated protein 3	AnnoRI_INTERNAL	chr17	47975654	47975868	+	215	both	DESeq2, edgeR/limma
ENSG00000108465	CDK5RAP3	CDK5 regulatory subunit associated protein 3	AnnoRI_LAST	chr17	47981460	47981586	+	127	both	DESeq2, edgeR/limma
ENSG00000108469	RECQL5	RecQ like helicase 5	AnnoRI_FIRST	chr17	75666621	75666900	-	280	both	DESeq2, edgeR/limma
ENSG00000108479	GALK1	galactokinase 1	AnnoRI_LAST	chr17	75763182	75763319	-	138	both	DESeq2, edgeR/limma
ENSG00000108518	PFN1	profilin 1	AnnoRI_FIRST	chr17	4948556	4948943	-	388	both	DESeq2, edgeR/limma
ENSG00000108592	FTSJ3	FtsJ homolog 3	AnnoRI_FIRST	chr17	63821844	63821983	-	140	both	DESeq2, edgeR/limma
ENSG00000108592	FTSJ3	FtsJ homolog 3	AnnoRI_FIRST	chr17	63826931	63827051	-	121	both	DESeq2, edgeR/limma
ENSG00000108654	DDX5	DEAD-box helicase 5	CI	chr17	64500327	64500548	-	222	both	DESeq2, edgeR/limma
ENSG00000108654	DDX5	DEAD-box helicase 5	AnnoRI_INTERNAL	chr17	64500883	64501056	-	174	both	DESeq2, edgeR/limma
ENSG00000108671	PSMD11	proteasome 26S subunit, non-ATPase 11	AnnoRI_LAST	chr17	32480632	32480752	+	121	both	DESeq2, edgeR/limma
ENSG00000108773	KAT2A	lysine acetyltransferase 2A	AnnoRI_FIRST	chr17	42114085	42114218	-	134	control	DESeq2, edgeR/limma
ENSG00000108788	MLX	MLX, MAX dimerization protein	AnnoRI_LAST	chr17	42568560	42568836	+	277	knockdown	DESeq2
ENSG00000108828	VAT1	vesicle amine transport 1	AnnoRI_LAST	chr17	43014874	43015898	-	1025	both	DESeq2, edgeR/limma
ENSG00000108848	LUC7L3	LUC7 like 3 pre-mRNA splicing factor	AnnoRI_LAST	chr17	50751618	50752199	+	582	both	DESeq2, edgeR/limma
ENSG00000108861	DUSP3	dual specificity phosphatase 3	AnnoRI_LAST	chr17	43766785	43768385	-	1601	both	DESeq2, edgeR/limma
ENSG00000109046	WSB1	WD repeat and SOCS box containing 1	AnnoRI_LAST	chr17	27306883	27307743	+	861	both	DESeq2, edgeR/limma
ENSG00000109066	TMEM104	transmembrane protein 104	AnnoRI_LAST	chr17	74837354	74837589	+	236	both	DESeq2, edgeR/limma
ENSG00000109083	IFT20	intraflagellar transport 20	AnnoRI_OneExonTranscript	chr17	28328734	28328886	-	153	both	DESeq2, edgeR/limma
ENSG00000109103	UNC119	unc-119 lipid binding chaperone	AnnoRI_LAST	chr17	28547410	28547523	-	114	both	DESeq2, edgeR/limma
ENSG00000109113	RAB34	RAB34, member RAS oncogene family	CI	chr17	28717894	28718121	-	228	both	DESeq2, edgeR/limma
ENSG00000109118	PHF12	PHD finger protein 12	AnnoRI_FIRST	chr17	28950247	28950421	-	175	both	DESeq2, edgeR/limma
ENSG00000109133	TMEM33	transmembrane protein 33	AnnoRI_LAST	chr4	41958174	41958871	+	698	both	DESeq2, edgeR/limma
ENSG00000109180	OCIAD1	OCIA domain containing 1	CI	chr4	48852505	48855971	+	3467	knockdown	DESeq2, edgeR/limma
ENSG00000109184	DCUN1D4	defective in cullin neddylation 1 domain containing 4	CI	chr4	51875329	51877455	+	2127	control	DESeq2, edgeR/limma
ENSG00000109184	DCUN1D4	defective in cullin neddylation 1 domain containing 4	AnnoRI_INTERNAL	chr4	51886639	51887122	+	484	both	DESeq2, edgeR/limma
ENSG00000109323	MANBA	mannosidase beta	CI	chr4	102690772	102690879	-	108	knockdown	DESeq2
ENSG00000109332	UBE2D3	ubiquitin conjugating enzyme E2 D3	CI	chr4	102827123	102827426	-	304	both	DESeq2, edgeR/limma
ENSG00000109576	AADAT	aminoadipate aminotransferase	CI	chr4	170069231	170070476	-	1246	control	DESeq2, edgeR/limma
ENSG00000109576	AADAT	aminoadipate aminotransferase	CI	chr4	170089968	170090143	-	176	both	DESeq2, edgeR/limma
ENSG00000109606	DHX15	DEAH-box helicase 15	CI	chr4	24539151	24539708	-	558	both	DESeq2, edgeR/limma
ENSG00000109685	WHSC1	Wolf-Hirschhorn syndrome candidate 1	AnnoRI_INTERNAL	chr4	1953188	1953323	+	136	both	DESeq2, edgeR/limma
ENSG00000109689	STIM2	stromal interaction molecule 2	CI	chr4	26857769	26857927	+	159	knockdown	DESeq2
ENSG00000109736	MFSD10	major facilitator superfamily domain containing 10	AnnoRI_INTERNAL	chr4	2931937	2932044	-	108	both	DESeq2, edgeR/limma
ENSG00000109736	MFSD10	major facilitator superfamily domain containing 10	AnnoRI_INTERNAL	chr4	2932759	2933105	-	347	knockdown	edgeR/limma
ENSG00000109743	BST1	bone marrow stromal cell antigen 1	CI	chr4	15731628	15731739	+	112	knockdown	DESeq2, edgeR/limma
ENSG00000109920	FNBP4	formin binding protein 4	CI	chr11	47731563	47731832	-	270	both	DESeq2, edgeR/limma
ENSG00000109929	SC5D	sterol-C5-desaturase	AnnoRI_LAST	chr11	121307266	121307456	+	191	both	DESeq2, edgeR/limma
ENSG00000110057	UNC93B1	unc-93 homolog B1 (C. elegans)	AnnoRI_LAST	chr11	67999376	67999518	-	143	both	DESeq2, edgeR/limma
ENSG00000110057	UNC93B1	unc-93 homolog B1 (C. elegans)	AnnoRI_FIRST	chr11	68003799	68003947	-	149	both	DESeq2, edgeR/limma
ENSG00000110066	KMT5B	lysine methyltransferase 5B	AnnoRI_LAST	chr11	68165949	68166406	-	458	both	DESeq2, edgeR/limma
ENSG00000110076	NRXN2	neurexin 2	AnnoRI_FIRST	chr11	64642687	64643256	-	570	both	DESeq2, edgeR/limma
ENSG00000110104	CCDC86	coiled-coil domain containing 86	AnnoRI_FIRST	chr11	60842405	60842616	+	212	both	DESeq2, edgeR/limma
ENSG00000110321	EIF4G2	eukaryotic translation initiation factor 4 gamma 2	AnnoRI_FIRST	chr11	10808744	10808881	-	138	both	DESeq2, edgeR/limma
ENSG00000110330	BIRC2	baculoviral IAP repeat containing 2	AnnoRI_INTERNAL	chr11	102349014	102349877	+	864	both	DESeq2, edgeR/limma
ENSG00000110395	CBL	Cbl proto-oncogene	AnnoRI_LAST	chr11	119301888	119306287	+	4400	both	DESeq2, edgeR/limma
ENSG00000110395	CBL	Cbl proto-oncogene	AnnoRI_LAST	chr11	119306381	119307478	+	1098	both	DESeq2, edgeR/limma
ENSG00000110455	ACCS	1-aminocyclopropane-1-carboxylate synthase homolog (inactive)	AnnoRI_INTERNAL	chr11	44077700	44077844	+	145	both	DESeq2, edgeR/limma
ENSG00000110455	ACCS	1-aminocyclopropane-1-carboxylate synthase homolog (inactive)	AnnoRI_INTERNAL	chr11	44077923	44078683	+	761	both	DESeq2, edgeR/limma
ENSG00000110455	ACCS	1-aminocyclopropane-1-carboxylate synthase homolog (inactive)	AnnoRI_INTERNAL	chr11	44078785	44079337	+	553	both	DESeq2, edgeR/limma
ENSG00000110455	ACCS	1-aminocyclopropane-1-carboxylate synthase homolog (inactive)	AnnoRI_FIRST	chr11	44081066	44081178	+	113	control	DESeq2, edgeR/limma
ENSG00000110455	ACCS	1-aminocyclopropane-1-carboxylate synthase homolog (inactive)	CI	chr11	44083312	44083423	+	112	control	edgeR/limma
ENSG00000110583	NAA40	N(alpha)-acetyltransferase 40, NatD catalytic subunit	AnnoRI_INTERNAL	chr11	63945936	63946724	+	789	knockdown	DESeq2, edgeR/limma
ENSG00000110665	C11orf21	chromosome 11 open reading frame 21	AnnoRI_FIRST	chr11	2300769	2301755	-	987	knockdown	DESeq2, edgeR/limma
ENSG00000110696	C11orf58	chromosome 11 open reading frame 58	CI	chr11	16756365	16756815	+	451	control	DESeq2, edgeR/limma
ENSG00000110717	NDUFS8	NADH:ubiquinone oxidoreductase core subunit S8	AnnoRI_LAST	chr11	68032686	68032863	+	178	both	DESeq2, edgeR/limma
ENSG00000110719	TCIRG1	T-cell immune regulator 1, ATPase H+ transporting V0 subunit a3	AnnoRI_FIRST	chr11	68043032	68043322	+	291	both	DESeq2, edgeR/limma
ENSG00000110848	CD69	CD69 molecule	AnnoRI_LAST	chr12	9754691	9755061	-	371	control	DESeq2, edgeR/limma
ENSG00000110880	CORO1C	coronin 1C	AnnoRI_LAST	chr12	108646646	108646988	-	343	both	DESeq2, edgeR/limma
ENSG00000110881	ASIC1	acid sensing ion channel subunit 1	AnnoRI_LAST	chr12	50081941	50082715	+	775	both	DESeq2, edgeR/limma
ENSG00000110911	SLC11A2	solute carrier family 11 member 2	AnnoRI_LAST	chr12	50980059	50981008	-	950	both	DESeq2, edgeR/limma
ENSG00000110917	MLEC	malectin	AnnoRI_LAST	chr12	120696691	120697123	+	433	both	DESeq2, edgeR/limma
ENSG00000110917	MLEC	malectin	AnnoRI_LAST	chr12	120697448	120698263	+	816	both	DESeq2, edgeR/limma
ENSG00000110917	MLEC	malectin	AnnoRI_LAST	chr12	120698352	120699046	+	695	both	DESeq2, edgeR/limma
ENSG00000110917	MLEC	malectin	AnnoRI_LAST	chr12	120699542	120700463	+	922	both	DESeq2, edgeR/limma
ENSG00000110955	ATP5B	ATP synthase, H+ transporting, mitochondrial F1 complex, beta polypeptide	CI	chr12	56643179	56643402	-	224	both	DESeq2, edgeR/limma
ENSG00000110955	ATP5B	ATP synthase, H+ transporting, mitochondrial F1 complex, beta polypeptide	CI	chr12	56645354	56645836	-	483	both	DESeq2, edgeR/limma
ENSG00000111011	RSRC2	arginine and serine rich coiled-coil 2	AnnoRI_INTERNAL	chr12	122519665	122519909	-	245	both	DESeq2, edgeR/limma
ENSG00000111145	ELK3	ELK3, ETS transcription factor	AnnoRI_INTERNAL	chr12	96247284	96247602	+	319	both	DESeq2, edgeR/limma
ENSG00000111237	VPS29	VPS29, retromer complex component	CI	chr12	110497003	110498795	-	1793	knockdown	edgeR/limma
ENSG00000111237	VPS29	VPS29, retromer complex component	AnnoRI_LAST	chr12	110498860	110499456	-	597	both	DESeq2, edgeR/limma
ENSG00000111271	ACAD10	acyl-CoA dehydrogenase family member 10	AnnoRI_LAST	chr12	111756521	111756875	+	355	both	DESeq2, edgeR/limma
ENSG00000111276	CDKN1B	cyclin dependent kinase inhibitor 1B	CI	chr12	12719522	12721035	+	1514	control	edgeR/limma
ENSG00000111325	OGFOD2	2-oxoglutarate and iron dependent oxygenase domain containing 2	AnnoRI_INTERNAL	chr12	122978200	122978324	+	125	both	DESeq2, edgeR/limma
ENSG00000111602	TIMELESS	timeless circadian clock	AnnoRI_INTERNAL	chr12	56421135	56421350	-	216	both	DESeq2, edgeR/limma
ENSG00000111605	CPSF6	cleavage and polyadenylation specific factor 6	AnnoRI_LAST	chr12	69257906	69258034	+	129	control	DESeq2, edgeR/limma
ENSG00000111640	GAPDH	glyceraldehyde-3-phosphate dehydrogenase	AnnoRI_INTERNAL	chr12	6537391	6537583	+	193	control	edgeR/limma
ENSG00000111641	NOP2	NOP2 nucleolar protein	AnnoRI_LAST	chr12	6560327	6560446	-	120	both	DESeq2, edgeR/limma
ENSG00000111652	COPS7A	COP9 signalosome subunit 7A	CI	chr12	6730822	6730999	+	178	knockdown	DESeq2, edgeR/limma
ENSG00000111653	ING4	inhibitor of growth family member 4	AnnoRI_INTERNAL	chr12	6652771	6652935	-	165	knockdown	DESeq2
ENSG00000111669	TPI1	triosephosphate isomerase 1	CI	chr12	6868988	6869098	+	111	knockdown	edgeR/limma
ENSG00000111669	TPI1	triosephosphate isomerase 1	CI	chr12	6869391	6869547	+	157	both	DESeq2, edgeR/limma
ENSG00000111671	SPSB2	splA/ryanodine receptor domain and SOCS box containing 2	CI	chr12	6872998	6873214	-	217	both	DESeq2, edgeR/limma
ENSG00000111679	PTPN6	protein tyrosine phosphatase, non-receptor type 6	AnnoRI_LAST	chr12	6951732	6951911	+	180	both	DESeq2, edgeR/limma
ENSG00000111786	SRSF9	serine and arginine rich splicing factor 9	AnnoRI_FIRST	chr12	120464123	120464732	-	610	both	DESeq2, edgeR/limma
ENSG00000111786	SRSF9	serine and arginine rich splicing factor 9	CI	chr12	120464944	120465138	-	195	both	DESeq2, edgeR/limma
ENSG00000111788	RP11-22B23.1		CI	chr12	9310038	9310338	+	301	both	DESeq2, edgeR/limma
ENSG00000111788	RP11-22B23.1		CI	chr12	9310442	9311140	+	699	control	DESeq2, edgeR/limma
ENSG00000111790	FGFR1OP2	FGFR1 oncogene partner 2	CI	chr12	26960847	26960995	+	149	both	DESeq2, edgeR/limma
ENSG00000111817	DSE	dermatan sulfate epimerase	CI	chr6	116279904	116280119	+	216	both	DESeq2, edgeR/limma
ENSG00000111885	MAN1A1	mannosidase alpha class 1A member 1	CI	chr6	119349288	119349541	-	254	both	DESeq2, edgeR/limma
ENSG00000112062	MAPK14	mitogen-activated protein kinase 14	AnnoRI_FIRST	chr6	36027885	36028157	+	273	both	DESeq2, edgeR/limma
ENSG00000112081	SRSF3	serine and arginine rich splicing factor 3	CI	chr6	36598984	36599437	+	454	both	DESeq2, edgeR/limma
ENSG00000112096	SOD2	superoxide dismutase 2, mitochondrial	AnnoRI_LAST	chr6	159679299	159682138	-	2840	both	DESeq2, edgeR/limma
ENSG00000112146	FBXO9	F-box protein 9	CI	chr6	53065209	53065447	+	239	both	DESeq2, edgeR/limma
ENSG00000112146	FBXO9	F-box protein 9	AnnoRI_INTERNAL	chr6	53093317	53093465	+	149	both	DESeq2, edgeR/limma
ENSG00000112146	FBXO9	F-box protein 9	AnnoRI_LAST	chr6	53097905	53098160	+	256	both	DESeq2, edgeR/limma
ENSG00000112159	MDN1	midasin AAA ATPase 1	AnnoRI_LAST	chr6	89643213	89643511	-	299	both	DESeq2, edgeR/limma
ENSG00000112159	MDN1	midasin AAA ATPase 1	CI	chr6	89719226	89722954	-	3729	both	DESeq2, edgeR/limma
ENSG00000112167	SAYSD1	SAYSVFN motif domain containing 1	CI	chr6	39109573	39110320	-	748	knockdown	DESeq2
ENSG00000112167	SAYSD1	SAYSVFN motif domain containing 1	CI	chr6	39112953	39113074	-	122	both	DESeq2, edgeR/limma
ENSG00000112282	MED23	mediator complex subunit 23	AnnoRI_LAST	chr6	131586938	131587244	-	307	both	DESeq2, edgeR/limma
ENSG00000112306	RPS12	ribosomal protein S12	CI	chr6	132817062	132817218	+	157	both	DESeq2, edgeR/limma
ENSG00000112306	RPS12	ribosomal protein S12	CI	chr6	132817349	132817479	+	131	both	edgeR/limma
ENSG00000112592	TBP	TATA-box binding protein	AnnoRI_LAST	chr6	170561911	170562063	+	153	both	DESeq2, edgeR/limma
ENSG00000112667	DNPH1	2'-deoxynucleoside 5'-phosphate N-hydrolase 1	AnnoRI_LAST	chr6	43225882	43226032	-	151	both	DESeq2, edgeR/limma
ENSG00000112679	DUSP22	dual specificity phosphatase 22	AnnoRI_LAST	chr6	349472	350821	+	1350	both	DESeq2, edgeR/limma
ENSG00000112739	PRPF4B	pre-mRNA processing factor 4B	AnnoRI_LAST	chr6	4060687	4060981	+	295	both	DESeq2, edgeR/limma
ENSG00000112739	PRPF4B	pre-mRNA processing factor 4B	AnnoRI_LAST	chr6	4061148	4061654	+	507	both	DESeq2, edgeR/limma
ENSG00000112739	PRPF4B	pre-mRNA processing factor 4B	CI	chr6	4062300	4062556	+	257	both	DESeq2, edgeR/limma
ENSG00000112739	PRPF4B	pre-mRNA processing factor 4B	CI	chr6	4062761	4063073	+	313	both	DESeq2, edgeR/limma
ENSG00000112739	PRPF4B	pre-mRNA processing factor 4B	AnnoRI_LAST	chr6	4063557	4064800	+	1244	both	DESeq2, edgeR/limma
ENSG00000112759	SLC29A1	solute carrier family 29 member 1 (Augustine blood group)	AnnoRI_INTERNAL	chr6	44230047	44230346	+	300	both	DESeq2, edgeR/limma
ENSG00000112773	FAM46A	family with sequence similarity 46 member A	CI	chr6	81750472	81751589	-	1118	both	DESeq2, edgeR/limma
ENSG00000112773	FAM46A	family with sequence similarity 46 member A	CI	chr6	81752179	81752375	-	197	both	DESeq2, edgeR/limma
ENSG00000112787	FBRSL1	fibrosin like 1	CI	chr12	132570541	132571151	+	611	both	DESeq2, edgeR/limma
ENSG00000112996	MRPS30	mitochondrial ribosomal protein S30	CI	chr5	44815564	44816442	+	879	control	DESeq2, edgeR/limma
ENSG00000113048	MRPS27	mitochondrial ribosomal protein S27	AnnoRI_LAST	chr5	72220328	72220550	-	223	both	DESeq2, edgeR/limma
ENSG00000113108	APBB3	amyloid beta precursor protein binding family B member 3	AnnoRI_LAST	chr5	140561723	140561842	-	120	knockdown	DESeq2, edgeR/limma
ENSG00000113240	CLK4	CDC like kinase 4	AnnoRI_FIRST	chr5	178616949	178617070	-	122	knockdown	DESeq2
ENSG00000113282	CLINT1	clathrin interactor 1	CI	chr5	157790652	157791619	-	968	both	DESeq2, edgeR/limma
ENSG00000113312	TTC1	tetratricopeptide repeat domain 1	AnnoRI_LAST	chr5	160065131	160065276	+	146	both	DESeq2, edgeR/limma
ENSG00000113328	CCNG1	cyclin G1	AnnoRI_LAST	chr5	163444079	163444336	+	258	both	DESeq2, edgeR/limma
ENSG00000113368	LMNB1	lamin B1	AnnoRI_FIRST	chr5	126777253	126777360	+	108	both	DESeq2, edgeR/limma
ENSG00000113368	LMNB1	lamin B1	AnnoRI_FIRST	chr5	126777407	126777697	+	291	both	DESeq2, edgeR/limma
ENSG00000113389	NPR3	natriuretic peptide receptor 3	CI	chr5	32710784	32711433	+	650	control	DESeq2, edgeR/limma
ENSG00000113552	GNPDA1	glucosamine-6-phosphate deaminase 1	AnnoRI_FIRST	chr5	142012378	142012668	-	291	knockdown	DESeq2
ENSG00000113648	H2AFY	H2A histone family member Y	AnnoRI_FIRST	chr5	135344686	135345689	-	1004	both	DESeq2, edgeR/limma
ENSG00000113648	H2AFY	H2A histone family member Y	CI	chr5	135347607	135350695	-	3089	both	DESeq2, edgeR/limma
ENSG00000113648	H2AFY	H2A histone family member Y	CI	chr5	135351545	135352945	-	1401	both	edgeR/limma
ENSG00000113648	H2AFY	H2A histone family member Y	AnnoRI_FIRST	chr5	135353046	135355048	-	2003	both	DESeq2, edgeR/limma
ENSG00000113648	H2AFY	H2A histone family member Y	AnnoRI_FIRST	chr5	135358220	135359396	-	1177	both	DESeq2, edgeR/limma
ENSG00000113648	H2AFY	H2A histone family member Y	AnnoRI_FIRST	chr5	135359943	135360415	-	473	both	DESeq2, edgeR/limma
ENSG00000113649	TCERG1	transcription elongation regulator 1	CI	chr5	146480519	146481149	+	631	control	DESeq2, edgeR/limma
ENSG00000113712	CSNK1A1	casein kinase 1 alpha 1	AnnoRI_LAST	chr5	149495220	149495609	-	390	both	DESeq2, edgeR/limma
ENSG00000113712	CSNK1A1	casein kinase 1 alpha 1	CI	chr5	149504671	149504845	-	175	both	DESeq2, edgeR/limma
ENSG00000113810	SMC4	structural maintenance of chromosomes 4	AnnoRI_FIRST	chr3	160399881	160400481	+	601	both	DESeq2, edgeR/limma
ENSG00000113851	CRBN	cereblon	CI	chr3	3152588	3152941	-	354	both	DESeq2, edgeR/limma
ENSG00000114021	NIT2	nitrilase family member 2	AnnoRI_INTERNAL	chr3	100345824	100346180	+	357	knockdown	DESeq2, edgeR/limma
ENSG00000114054	PCCB	propionyl-CoA carboxylase beta subunit	CI	chr3	136330171	136333401	+	3231	both	DESeq2, edgeR/limma
ENSG00000114098	ARMC8	armadillo repeat containing 8	AnnoRI_FIRST	chr3	138187355	138187468	+	114	both	DESeq2, edgeR/limma
ENSG00000114120	SLC25A36	solute carrier family 25 member 36	CI	chr3	140966212	140966347	+	136	both	DESeq2, edgeR/limma
ENSG00000114120	SLC25A36	solute carrier family 25 member 36	CI	chr3	140966435	140966779	+	345	both	DESeq2, edgeR/limma
ENSG00000114120	SLC25A36	solute carrier family 25 member 36	CI	chr3	140967037	140968682	+	1646	control	DESeq2
ENSG00000114302	PRKAR2A	protein kinase cAMP-dependent type II regulatory subunit alpha	AnnoRI_LAST	chr3	48747941	48749647	-	1707	both	DESeq2, edgeR/limma
ENSG00000114353	GNAI2	G protein subunit alpha i2	CI	chr3	50258167	50258367	+	201	both	DESeq2, edgeR/limma
ENSG00000114391	RPL24	ribosomal protein L24	AnnoRI_FIRST	chr3	101686558	101686671	-	114	both	DESeq2, edgeR/limma
ENSG00000114416	FXR1	FMR1 autosomal homolog 1	CI	chr3	180970662	180971074	+	413	both	DESeq2, edgeR/limma
ENSG00000114503	NCBP2	nuclear cap binding protein subunit 2	AnnoRI_LAST	chr3	196935497	196936776	-	1280	both	DESeq2, edgeR/limma
ENSG00000114626	ABTB1	ankyrin repeat and BTB domain containing 1	AnnoRI_INTERNAL	chr3	127677564	127677675	+	112	both	DESeq2, edgeR/limma
ENSG00000114631	PODXL2	podocalyxin like 2	CI	chr3	127671614	127672267	+	654	control	DESeq2, edgeR/limma
ENSG00000114738	MAPKAPK3	mitogen-activated protein kinase-activated protein kinase 3	CI	chr3	50645786	50646139	+	354	both	DESeq2, edgeR/limma
ENSG00000114841	DNAH1	dynein axonemal heavy chain 1	CI	chr3	52399202	52399544	+	343	knockdown	DESeq2
ENSG00000114853	ZBTB47	zinc finger and BTB domain containing 47	AnnoRI_INTERNAL	chr3	42658848	42659035	+	188	both	DESeq2, edgeR/limma
ENSG00000114853	ZBTB47	zinc finger and BTB domain containing 47	AnnoRI_INTERNAL	chr3	42659239	42659636	+	398	both	DESeq2, edgeR/limma
ENSG00000114857	NKTR	natural killer cell triggering receptor	AnnoRI_INTERNAL	chr3	42619128	42619663	+	536	control	DESeq2, edgeR/limma
ENSG00000114857	NKTR	natural killer cell triggering receptor	AnnoRI_FIRST	chr3	42620317	42621004	+	688	knockdown	edgeR/limma
ENSG00000114857	NKTR	natural killer cell triggering receptor	AnnoRI_FIRST	chr3	42627469	42630545	+	3077	both	DESeq2, edgeR/limma
ENSG00000114867	EIF4G1	eukaryotic translation initiation factor 4 gamma 1	CI	chr3	184332106	184334726	+	2621	both	DESeq2, edgeR/limma
ENSG00000114942	EEF1B2	eukaryotic translation elongation factor 1 beta 2	AnnoRI_FIRST	chr2	206159685	206159912	+	228	both	DESeq2, edgeR/limma
ENSG00000114942	EEF1B2	eukaryotic translation elongation factor 1 beta 2	CI	chr2	206161191	206161320	+	130	control	edgeR/limma
ENSG00000115042	FAHD2A	fumarylacetoacetate hydrolase domain containing 2A	CI	chr2	95412543	95412676	+	134	both	DESeq2, edgeR/limma
ENSG00000115053	NCL	nucleolin	CI	chr2	231455268	231455400	-	133	both	DESeq2, edgeR/limma
ENSG00000115053	NCL	nucleolin	AnnoRI_FIRST	chr2	231457125	231457285	-	161	control	edgeR/limma
ENSG00000115073	ACTR1B	ARP1 actin-related protein 1 homolog B, centractin beta	AnnoRI_INTERNAL	chr2	97658644	97658813	-	170	both	DESeq2, edgeR/limma
ENSG00000115084	SLC35F5	solute carrier family 35 member F5	AnnoRI_LAST	chr2	113715042	113715157	-	116	both	DESeq2, edgeR/limma
ENSG00000115183	TANC1	tetratricopeptide repeat, ankyrin repeat and coiled-coil containing 1	CI	chr2	159001190	159003974	+	2785	both	DESeq2, edgeR/limma
ENSG00000115211	EIF2B4	eukaryotic translation initiation factor 2B subunit delta	AnnoRI_LAST	chr2	27366937	27367073	-	137	knockdown	DESeq2, edgeR/limma
ENSG00000115211	EIF2B4	eukaryotic translation initiation factor 2B subunit delta	AnnoRI_LAST	chr2	27367296	27367423	-	128	both	DESeq2, edgeR/limma
ENSG00000115241	PPM1G	protein phosphatase, Mg2+/Mn2+ dependent 1G	AnnoRI_INTERNAL	chr2	27384768	27384974	-	207	both	DESeq2, edgeR/limma
ENSG00000115255	REEP6	receptor accessory protein 6	AnnoRI_LAST	chr19	1497499	1497641	+	143	both	DESeq2, edgeR/limma
ENSG00000115266	APC2	APC2, WNT signaling pathway regulator	CI	chr19	1458581	1460180	+	1600	both	DESeq2, edgeR/limma
ENSG00000115266	APC2	APC2, WNT signaling pathway regulator	CI	chr19	1460321	1460779	+	459	both	DESeq2, edgeR/limma
ENSG00000115266	APC2	APC2, WNT signaling pathway regulator	CI	chr19	1460858	1461036	+	179	both	DESeq2, edgeR/limma
ENSG00000115271	GCA	grancalcin	AnnoRI_INTERNAL	chr2	162359158	162359493	+	336	knockdown	DESeq2, edgeR/limma
ENSG00000115275	MOGS	mannosyl-oligosaccharide glucosidase	AnnoRI_FIRST	chr2	74464988	74465313	-	326	both	DESeq2, edgeR/limma
ENSG00000115282	TTC31	tetratricopeptide repeat domain 31	AnnoRI_INTERNAL	chr2	74490128	74490243	+	116	both	DESeq2, edgeR/limma
ENSG00000115282	TTC31	tetratricopeptide repeat domain 31	AnnoRI_LAST	chr2	74492814	74492921	+	108	knockdown	DESeq2, edgeR/limma
ENSG00000115289	PCGF1	polycomb group ring finger 1	AnnoRI_FIRST	chr2	74507152	74507357	-	206	both	DESeq2, edgeR/limma
ENSG00000115307	AUP1	ancient ubiquitous protein 1	AnnoRI_INTERNAL	chr2	74528937	74529131	-	195	both	DESeq2, edgeR/limma
ENSG00000115318	LOXL3	lysyl oxidase like 3	CI	chr2	74554860	74555131	-	272	both	DESeq2, edgeR/limma
ENSG00000115325	DOK1	docking protein 1	AnnoRI_FIRST	chr2	74554548	74554721	+	174	both	DESeq2, edgeR/limma
ENSG00000115325	DOK1	docking protein 1	AnnoRI_LAST	chr2	74555454	74555574	+	121	both	DESeq2, edgeR/limma
ENSG00000115325	DOK1	docking protein 1	CI	chr2	74555691	74555893	+	203	both	DESeq2, edgeR/limma
ENSG00000115325	DOK1	docking protein 1	CI	chr2	74556079	74556307	+	229	both	DESeq2, edgeR/limma
ENSG00000115364	MRPL19	mitochondrial ribosomal protein L19	CI	chr2	75657861	75660461	+	2601	control	DESeq2, edgeR/limma
ENSG00000115392	FANCL	Fanconi anemia complementation group L	CI	chr2	58159921	58160107	-	187	both	DESeq2, edgeR/limma
ENSG00000115392	FANCL	Fanconi anemia complementation group L	CI	chr2	58160180	58161521	-	1342	both	DESeq2, edgeR/limma
ENSG00000115392	FANCL	Fanconi anemia complementation group L	AnnoRI_LAST	chr2	58163075	58163433	-	359	knockdown	DESeq2, edgeR/limma
ENSG00000115446	UNC50	unc-50 inner nuclear membrane RNA binding protein	AnnoRI_FIRST	chr2	98608727	98608843	+	117	both	edgeR/limma
ENSG00000115464	USP34	ubiquitin specific peptidase 34	AnnoRI_INTERNAL	chr2	61214279	61214599	-	321	both	DESeq2, edgeR/limma
ENSG00000115484	CCT4	chaperonin containing TCP1 subunit 4	CI	chr2	61877053	61877392	-	340	knockdown	DESeq2
ENSG00000115504	EHBP1	EH domain binding protein 1	AnnoRI_INTERNAL	chr2	62948317	62948932	+	616	both	DESeq2, edgeR/limma
ENSG00000115524	SF3B1	splicing factor 3b subunit 1	AnnoRI_FIRST	chr2	197418589	197418795	-	207	both	DESeq2, edgeR/limma
ENSG00000115694	STK25	serine/threonine kinase 25	AnnoRI_FIRST	chr2	241508136	241508317	-	182	both	DESeq2, edgeR/limma
ENSG00000115758	ODC1	ornithine decarboxylase 1	CI	chr2	10444648	10444930	-	283	control	DESeq2, edgeR/limma
ENSG00000115839	RAB3GAP1	RAB3 GTPase activating protein catalytic subunit 1	AnnoRI_LAST	chr2	135168750	135169733	+	984	both	DESeq2, edgeR/limma
ENSG00000115875	SRSF7	serine and arginine rich splicing factor 7	CI	chr2	38747131	38748046	-	916	control	edgeR/limma
ENSG00000115875	SRSF7	serine and arginine rich splicing factor 7	AnnoRI_FIRST	chr2	38748654	38748897	-	244	both	DESeq2, edgeR/limma
ENSG00000115875	SRSF7	serine and arginine rich splicing factor 7	AnnoRI_INTERNAL	chr2	38749347	38749528	-	182	both	DESeq2, edgeR/limma
ENSG00000115947	ORC4	origin recognition complex subunit 4	CI	chr2	148021047	148021237	-	191	both	DESeq2, edgeR/limma
ENSG00000115998	C2orf42	chromosome 2 open reading frame 42	CI	chr2	70216500	70216671	-	172	knockdown	DESeq2, edgeR/limma
ENSG00000115998	C2orf42	chromosome 2 open reading frame 42	CI	chr2	70225067	70225327	-	261	both	DESeq2, edgeR/limma
ENSG00000115998	C2orf42	chromosome 2 open reading frame 42	CI	chr2	70225394	70227734	-	2341	both	DESeq2, edgeR/limma
ENSG00000115998	C2orf42	chromosome 2 open reading frame 42	CI	chr2	70227840	70228343	-	504	knockdown	DESeq2, edgeR/limma
ENSG00000115998	C2orf42	chromosome 2 open reading frame 42	CI	chr2	70228463	70228897	-	435	both	DESeq2, edgeR/limma
ENSG00000116001	TIA1	TIA1 cytotoxic granule associated RNA binding protein	CI	chr2	70225067	70225327	-	261	both	DESeq2, edgeR/limma
ENSG00000116001	TIA1	TIA1 cytotoxic granule associated RNA binding protein	CI	chr2	70225394	70227734	-	2341	both	DESeq2, edgeR/limma
ENSG00000116001	TIA1	TIA1 cytotoxic granule associated RNA binding protein	CI	chr2	70228463	70228897	-	435	both	DESeq2, edgeR/limma
ENSG00000116133	DHCR24	24-dehydrocholesterol reductase	AnnoRI_LAST	chr1	54851246	54852202	-	957	both	DESeq2, edgeR/limma
ENSG00000116138	DNAJC16	DnaJ heat shock protein family (Hsp40) member C16	AnnoRI_LAST	chr1	15568236	15568776	+	541	both	DESeq2, edgeR/limma
ENSG00000116213	WRAP73	WD repeat containing, antisense to TP73	AnnoRI_LAST	chr1	3631118	3631465	-	348	both	DESeq2, edgeR/limma
ENSG00000116237	ICMT	isoprenylcysteine carboxyl methyltransferase	AnnoRI_LAST	chr1	6222161	6223437	-	1277	both	DESeq2, edgeR/limma
ENSG00000116251	RPL22	ribosomal protein L22	AnnoRI_FIRST	chr1	6197758	6199369	-	1612	control	DESeq2, edgeR/limma
ENSG00000116251	RPL22	ribosomal protein L22	CI	chr1	6204983	6205205	-	223	control	DESeq2, edgeR/limma
ENSG00000116260	QSOX1	quiescin sulfhydryl oxidase 1	AnnoRI_LAST	chr1	180196891	180197332	+	442	both	DESeq2, edgeR/limma
ENSG00000116337	AMPD2	adenosine monophosphate deaminase 2	AnnoRI_FIRST	chr1	109627317	109627428	+	112	both	DESeq2, edgeR/limma
ENSG00000116406	EDEM3	ER degradation enhancing alpha-mannosidase like protein 3	AnnoRI_LAST	chr1	184692146	184693365	-	1220	both	DESeq2, edgeR/limma
ENSG00000116406	EDEM3	ER degradation enhancing alpha-mannosidase like protein 3	AnnoRI_LAST	chr1	184693433	184694043	-	611	both	DESeq2, edgeR/limma
ENSG00000116455	WDR77	WD repeat domain 77	CI	chr1	111441390	111441498	-	109	both	DESeq2, edgeR/limma
ENSG00000116478	HDAC1	histone deacetylase 1	AnnoRI_LAST	chr1	32327078	32327188	+	111	both	DESeq2, edgeR/limma
ENSG00000116560	SFPQ	splicing factor proline and glutamine rich	AnnoRI_FIRST	chr1	35178137	35178664	-	528	both	DESeq2, edgeR/limma
ENSG00000116560	SFPQ	splicing factor proline and glutamine rich	CI	chr1	35180646	35181134	-	489	both	DESeq2, edgeR/limma
ENSG00000116560	SFPQ	splicing factor proline and glutamine rich	CI	chr1	35181607	35182931	-	1325	both	DESeq2, edgeR/limma
ENSG00000116560	SFPQ	splicing factor proline and glutamine rich	CI	chr1	35184594	35187000	-	2407	both	DESeq2, edgeR/limma
ENSG00000116584	ARHGEF2	Rho/Rac guanine nucleotide exchange factor 2	CI	chr1	155950483	155950828	-	346	knockdown	DESeq2
ENSG00000116584	ARHGEF2	Rho/Rac guanine nucleotide exchange factor 2	CI	chr1	155978528	155978798	-	271	both	DESeq2, edgeR/limma
ENSG00000116604	MEF2D	myocyte enhancer factor 2D	AnnoRI_LAST	chr1	156466499	156467627	-	1129	both	DESeq2, edgeR/limma
ENSG00000116679	IVNS1ABP	influenza virus NS1A binding protein	CI	chr1	185306626	185306749	-	124	control	DESeq2, edgeR/limma
ENSG00000116685	KIAA2013	KIAA2013	CI	chr1	11920333	11922174	-	1842	control	DESeq2, edgeR/limma
ENSG00000116688	MFN2	mitofusin 2	CI	chr1	11981854	11981969	+	116	both	DESeq2, edgeR/limma
ENSG00000116691	MIIP	migration and invasion inhibitory protein	AnnoRI_INTERNAL	chr1	12029608	12029764	+	157	both	DESeq2, edgeR/limma
ENSG00000116691	MIIP	migration and invasion inhibitory protein	AnnoRI_INTERNAL	chr1	12029895	12030027	+	133	knockdown	DESeq2, edgeR/limma
ENSG00000116754	SRSF11	serine and arginine rich splicing factor 11	CI	chr1	70221840	70222765	+	926	both	edgeR/limma
ENSG00000116754	SRSF11	serine and arginine rich splicing factor 11	CI	chr1	70222799	70228421	+	5623	both	DESeq2, edgeR/limma
ENSG00000116754	SRSF11	serine and arginine rich splicing factor 11	CI	chr1	70228728	70230063	+	1336	both	DESeq2, edgeR/limma
ENSG00000116754	SRSF11	serine and arginine rich splicing factor 11	AnnoRI_FIRST	chr1	70230619	70231094	+	476	both	DESeq2, edgeR/limma
ENSG00000116754	SRSF11	serine and arginine rich splicing factor 11	AnnoRI_FIRST	chr1	70231275	70231547	+	273	both	DESeq2, edgeR/limma
ENSG00000116754	SRSF11	serine and arginine rich splicing factor 11	AnnoRI_FIRST	chr1	70231976	70232267	+	292	both	DESeq2, edgeR/limma
ENSG00000116830	TTF2	transcription termination factor 2	AnnoRI_LAST	chr1	117101750	117102193	+	444	both	DESeq2, edgeR/limma
ENSG00000116898	MRPS15	mitochondrial ribosomal protein S15	CI	chr1	36463851	36464145	-	295	knockdown	DESeq2, edgeR/limma
ENSG00000117054	ACADM	acyl-CoA dehydrogenase, C-4 to C-12 straight chain	CI	chr1	75786275	75786698	+	424	both	DESeq2, edgeR/limma
ENSG00000117174	ZNHIT6	zinc finger HIT-type containing 6	AnnoRI_FIRST	chr1	85707937	85708053	-	117	both	DESeq2, edgeR/limma
ENSG00000117335	CD46	CD46 molecule	AnnoRI_FIRST	chr1	207767652	207767778	+	127	both	DESeq2, edgeR/limma
ENSG00000117335	CD46	CD46 molecule	AnnoRI_INTERNAL	chr1	207767824	207768117	+	294	both	DESeq2, edgeR/limma
ENSG00000117335	CD46	CD46 molecule	AnnoRI_INTERNAL	chr1	207768773	207770040	+	1268	knockdown	edgeR/limma
ENSG00000117335	CD46	CD46 molecule	AnnoRI_LAST	chr1	207794781	207795004	+	224	both	DESeq2, edgeR/limma
ENSG00000117362	APH1A	aph-1 homolog A, gamma-secretase subunit	AnnoRI_LAST	chr1	150266195	150266348	-	154	both	DESeq2, edgeR/limma
ENSG00000117385	P3H1	prolyl 3-hydroxylase 1	AnnoRI_LAST	chr1	42754991	42755164	-	174	both	DESeq2, edgeR/limma
ENSG00000117408	IPO13	importin 13	CI	chr1	43964322	43965938	+	1617	knockdown	DESeq2, edgeR/limma
ENSG00000117410	ATP6V0B	ATPase H+ transporting V0 subunit b	AnnoRI_FIRST	chr1	43975308	43975664	+	357	knockdown	edgeR/limma
ENSG00000117410	ATP6V0B	ATPase H+ transporting V0 subunit b	CI	chr1	43976660	43976772	+	113	both	DESeq2, edgeR/limma
ENSG00000117505	DR1	down-regulator of transcription 1	AnnoRI_FIRST	chr1	93346189	93346312	+	124	both	DESeq2, edgeR/limma
ENSG00000117523	PRRC2C	proline rich coiled-coil 2C	CI	chr1	171591314	171591586	+	273	both	DESeq2, edgeR/limma
ENSG00000117602	RCAN3	RCAN family member 3	AnnoRI_LAST	chr1	24535370	24535782	+	413	both	DESeq2, edgeR/limma
ENSG00000117616	RSRP1	arginine and serine rich protein 1	AnnoRI_LAST	chr1	25242427	25242538	-	112	both	DESeq2, edgeR/limma
ENSG00000117616	RSRP1	arginine and serine rich protein 1	AnnoRI_LAST	chr1	25244225	25244453	-	229	both	DESeq2, edgeR/limma
ENSG00000117616	RSRP1	arginine and serine rich protein 1	AnnoRI_LAST	chr1	25244499	25244998	-	500	both	DESeq2, edgeR/limma
ENSG00000117632	STMN1	stathmin 1	AnnoRI_INTERNAL	chr1	25901683	25903640	-	1958	both	DESeq2, edgeR/limma
ENSG00000117640	MTFR1L	mitochondrial fission regulator 1 like	CI	chr1	25821004	25821522	+	519	knockdown	DESeq2, edgeR/limma
ENSG00000117640	MTFR1L	mitochondrial fission regulator 1 like	AnnoRI_LAST	chr1	25823129	25823237	+	109	both	DESeq2, edgeR/limma
ENSG00000117640	MTFR1L	mitochondrial fission regulator 1 like	AnnoRI_LAST	chr1	25823440	25823620	+	181	both	DESeq2, edgeR/limma
ENSG00000117748	RPA2	replication protein A2	AnnoRI_LAST	chr1	27891709	27891923	-	215	both	DESeq2, edgeR/limma
ENSG00000117862	TXNDC12	thioredoxin domain containing 12	AnnoRI_LAST	chr1	52020406	52020913	-	508	both	DESeq2, edgeR/limma
ENSG00000118181	RPS25	ribosomal protein S25	AnnoRI_LAST	chr11	119017546	119017697	-	152	both	DESeq2, edgeR/limma
ENSG00000118181	RPS25	ribosomal protein S25	AnnoRI_LAST	chr11	119017800	119017924	-	125	both	DESeq2, edgeR/limma
ENSG00000118418	HMGN3	high mobility group nucleosomal binding domain 3	CI	chr6	79201727	79202062	-	336	both	DESeq2, edgeR/limma
ENSG00000118418	HMGN3	high mobility group nucleosomal binding domain 3	CI	chr6	79202156	79202275	-	120	both	DESeq2, edgeR/limma
ENSG00000118495	PLAGL1	PLAG1 like zinc finger 1	AnnoRI_FIRST	chr6	143964869	143965179	-	311	both	DESeq2, edgeR/limma
ENSG00000118495	PLAGL1	PLAG1 like zinc finger 1	AnnoRI_FIRST	chr6	143965304	143965786	-	483	knockdown	DESeq2, edgeR/limma
ENSG00000118579	MED28	mediator complex subunit 28	AnnoRI_LAST	chr4	17623795	17625655	+	1861	both	DESeq2, edgeR/limma
ENSG00000118620	ZNF430	zinc finger protein 430	AnnoRI_LAST	chr19	21057905	21058070	+	166	both	DESeq2, edgeR/limma
ENSG00000118640	VAMP8	vesicle associated membrane protein 8	CI	chr2	85579168	85579741	+	574	knockdown	DESeq2, edgeR/limma
ENSG00000118655	DCLRE1B	DNA cross-link repair 1B	AnnoRI_LAST	chr1	113911839	113912131	+	293	both	DESeq2, edgeR/limma
ENSG00000118855	MFSD1	major facilitator superfamily domain containing 1	CI	chr3	158821654	158821983	+	330	knockdown	DESeq2, edgeR/limma
ENSG00000118855	MFSD1	major facilitator superfamily domain containing 1	CI	chr3	158822141	158822442	+	302	both	DESeq2, edgeR/limma
ENSG00000118855	MFSD1	major facilitator superfamily domain containing 1	CI	chr3	158824477	158825177	+	701	both	DESeq2, edgeR/limma
ENSG00000118855	MFSD1	major facilitator superfamily domain containing 1	CI	chr3	158825302	158826014	+	713	both	DESeq2, edgeR/limma
ENSG00000118961	LDAH	lipid droplet associated hydrolase	AnnoRI_LAST	chr2	20684924	20685053	-	130	both	DESeq2, edgeR/limma
ENSG00000118961	LDAH	lipid droplet associated hydrolase	AnnoRI_LAST	chr2	20685658	20686624	-	967	both	DESeq2, edgeR/limma
ENSG00000119042	SATB2	SATB homeobox 2	CI	chr2	199459893	199460451	-	559	knockdown	DESeq2, edgeR/limma
ENSG00000119231	SENP5	SUMO1/sentrin specific peptidase 5	AnnoRI_LAST	chr3	196931112	196931913	+	802	control	DESeq2, edgeR/limma
ENSG00000119318	RAD23B	RAD23 homolog B, nucleotide excision repair protein	AnnoRI_FIRST	chr9	107283310	107283526	+	217	both	DESeq2, edgeR/limma
ENSG00000119509	INVS	inversin	AnnoRI_INTERNAL	chr9	100292437	100292946	+	510	control	DESeq2, edgeR/limma
ENSG00000119535	CSF3R	colony stimulating factor 3 receptor	AnnoRI_LAST	chr1	36466201	36466581	-	381	both	DESeq2, edgeR/limma
ENSG00000119535	CSF3R	colony stimulating factor 3 receptor	CI	chr1	36476328	36476982	-	655	both	DESeq2, edgeR/limma
ENSG00000119535	CSF3R	colony stimulating factor 3 receptor	CI	chr1	36477678	36478913	-	1236	control	edgeR/limma
ENSG00000119686	FLVCR2	feline leukemia virus subgroup C cellular receptor family member 2	CI	chr14	75605625	75605814	+	190	control	DESeq2, edgeR/limma
ENSG00000119688	ABCD4	ATP binding cassette subfamily D member 4	AnnoRI_INTERNAL	chr14	74292870	74293153	-	284	knockdown	DESeq2, edgeR/limma
ENSG00000119707	RBM25	RNA binding motif protein 25	AnnoRI_LAST	chr14	73099751	73100300	+	550	both	DESeq2, edgeR/limma
ENSG00000119707	RBM25	RNA binding motif protein 25	AnnoRI_LAST	chr14	73100363	73100713	+	351	both	DESeq2, edgeR/limma
ENSG00000119707	RBM25	RNA binding motif protein 25	AnnoRI_INTERNAL	chr14	73101180	73103191	+	2012	both	DESeq2, edgeR/limma
ENSG00000119707	RBM25	RNA binding motif protein 25	AnnoRI_INTERNAL	chr14	73111156	73111308	+	153	both	DESeq2, edgeR/limma
ENSG00000119707	RBM25	RNA binding motif protein 25	AnnoRI_INTERNAL	chr14	73111383	73111527	+	145	both	DESeq2, edgeR/limma
ENSG00000119760	SUPT7L	SPT7-like STAGA complex gamma subunit	AnnoRI_INTERNAL	chr2	27661602	27662178	-	577	both	DESeq2, edgeR/limma
ENSG00000119772	DNMT3A	DNA methyltransferase 3 alpha	CI	chr2	25247900	25248036	-	137	both	DESeq2, edgeR/limma
ENSG00000119772	DNMT3A	DNA methyltransferase 3 alpha	CI	chr2	25252084	25252193	-	110	control	DESeq2, edgeR/limma
ENSG00000119777	TMEM214	transmembrane protein 214	AnnoRI_LAST	chr2	27041034	27041243	+	210	both	DESeq2, edgeR/limma
ENSG00000119787	ATL2	atlastin GTPase 2	CI	chr2	38296701	38297930	-	1230	control	DESeq2, edgeR/limma
ENSG00000119866	BCL11A	B-cell CLL/lymphoma 11A	AnnoRI_LAST	chr2	60461745	60462281	-	537	both	DESeq2, edgeR/limma
ENSG00000119929	CUTC	cutC copper transporter	CI	chr10	99706241	99711843	+	5603	knockdown	DESeq2, edgeR/limma
ENSG00000120254	MTHFD1L	methylenetetrahydrofolate dehydrogenase (NADP+ dependent) 1-like	CI	chr6	151092588	151099528	+	6941	knockdown	DESeq2, edgeR/limma
ENSG00000120438	TCP1	t-complex 1	CI	chr6	159779262	159779591	-	330	both	DESeq2, edgeR/limma
ENSG00000120438	TCP1	t-complex 1	AnnoRI_LAST	chr6	159787903	159788057	-	155	both	DESeq2, edgeR/limma
ENSG00000120451	SNX19	sorting nexin 19	AnnoRI_FIRST	chr11	130914750	130916279	-	1530	both	DESeq2, edgeR/limma
ENSG00000120645	IQSEC3	IQ motif and Sec7 domain 3	AnnoRI_LAST	chr12	174911	175216	+	306	both	DESeq2, edgeR/limma
ENSG00000120645	IQSEC3	IQ motif and Sec7 domain 3	AnnoRI_LAST	chr12	176564	178010	+	1447	both	DESeq2, edgeR/limma
ENSG00000120686	UFM1	ubiquitin fold modifier 1	CI	chr13	38359782	38360710	+	929	knockdown	DESeq2
ENSG00000120694	HSPH1	heat shock protein family H (Hsp110) member 1	AnnoRI_LAST	chr13	31137118	31137367	-	250	both	DESeq2, edgeR/limma
ENSG00000120725	SIL1	SIL1 nucleotide exchange factor	CI	chr5	139280060	139280567	-	508	both	DESeq2, edgeR/limma
ENSG00000120725	SIL1	SIL1 nucleotide exchange factor	CI	chr5	139280686	139282738	-	2053	control	DESeq2, edgeR/limma
ENSG00000120725	SIL1	SIL1 nucleotide exchange factor	CI	chr5	139283245	139283530	-	286	both	DESeq2, edgeR/limma
ENSG00000120725	SIL1	SIL1 nucleotide exchange factor	CI	chr5	139283602	139285247	-	1646	both	DESeq2, edgeR/limma
ENSG00000120798	NR2C1	nuclear receptor subfamily 2 group C member 1	AnnoRI_INTERNAL	chr12	95057879	95058309	-	431	knockdown	DESeq2, edgeR/limma
ENSG00000120833	SOCS2	suppressor of cytokine signaling 2	AnnoRI_LAST	chr12	93575307	93575509	+	203	both	DESeq2, edgeR/limma
ENSG00000120899	PTK2B	protein tyrosine kinase 2 beta	AnnoRI_FIRST	chr8	27431207	27431397	+	191	knockdown	DESeq2, edgeR/limma
ENSG00000120899	PTK2B	protein tyrosine kinase 2 beta	CI	chr8	27444272	27445793	+	1522	knockdown	DESeq2, edgeR/limma
ENSG00000120899	PTK2B	protein tyrosine kinase 2 beta	CI	chr8	27445920	27450748	+	4829	knockdown	DESeq2, edgeR/limma
ENSG00000120948	TARDBP	TAR DNA binding protein	AnnoRI_LAST	chr1	11023668	11023866	+	199	both	DESeq2, edgeR/limma
ENSG00000120963	ZNF706	zinc finger protein 706	AnnoRI_FIRST	chr8	101204780	101205210	-	431	control	DESeq2, edgeR/limma
ENSG00000121005	CRISPLD1	cysteine rich secretory protein LCCL domain containing 1	AnnoRI_FIRST	chr8	74984753	74984869	+	117	both	DESeq2, edgeR/limma
ENSG00000121022	COPS5	COP9 signalosome subunit 5	AnnoRI_INTERNAL	chr8	67061630	67061853	-	224	both	DESeq2, edgeR/limma
ENSG00000121057	AKAP1	A-kinase anchoring protein 1	AnnoRI_INTERNAL	chr17	57106411	57106718	+	308	both	DESeq2, edgeR/limma
ENSG00000121057	AKAP1	A-kinase anchoring protein 1	AnnoRI_LAST	chr17	57120598	57121278	+	681	both	DESeq2, edgeR/limma
ENSG00000121310	ECHDC2	enoyl-CoA hydratase domain containing 2	CI	chr1	52912226	52912753	-	528	both	DESeq2, edgeR/limma
ENSG00000121310	ECHDC2	enoyl-CoA hydratase domain containing 2	CI	chr1	52914096	52915130	-	1035	knockdown	DESeq2, edgeR/limma
ENSG00000121390	PSPC1	paraspeckle component 1	AnnoRI_FIRST	chr13	19782792	19782916	-	125	both	DESeq2, edgeR/limma
ENSG00000121680	PEX16	peroxisomal biogenesis factor 16	CI	chr11	45915569	45915702	-	134	both	DESeq2, edgeR/limma
ENSG00000121691	CAT	catalase	CI	chr11	34456965	34460732	+	3768	knockdown	DESeq2, edgeR/limma
ENSG00000121741	ZMYM2	zinc finger MYM-type containing 2	AnnoRI_INTERNAL	chr13	19993565	19993825	+	261	both	DESeq2, edgeR/limma
ENSG00000122218	COPA	coatomer protein complex subunit alpha	CI	chr1	160314126	160317402	-	3277	control	DESeq2, edgeR/limma
ENSG00000122257	RBBP6	RB binding protein 6, ubiquitin ligase	CI	chr16	24540002	24540145	+	144	both	DESeq2, edgeR/limma
ENSG00000122376	FAM35A	family with sequence similarity 35 member A	CI	chr10	87094867	87095195	+	329	control	DESeq2, edgeR/limma
ENSG00000122376	FAM35A	family with sequence similarity 35 member A	CI	chr10	87187201	87190483	+	3283	both	DESeq2, edgeR/limma
ENSG00000122390	NAA60	N(alpha)-acetyltransferase 60, NatF catalytic subunit	AnnoRI_LAST	chr16	3485208	3485380	+	173	control	DESeq2, edgeR/limma
ENSG00000122406	RPL5	ribosomal protein L5	CI	chr1	92832252	92832736	+	485	knockdown	edgeR/limma
ENSG00000122435	TRMT13	tRNA methyltransferase 13 homolog	CI	chr1	100148327	100148448	+	122	knockdown	DESeq2, edgeR/limma
ENSG00000122482	ZNF644	zinc finger protein 644	CI	chr1	91021726	91021989	-	264	control	DESeq2, edgeR/limma
ENSG00000122490	PQLC1	PQ loop repeat containing 1	CI	chr18	79951026	79951580	-	555	both	DESeq2, edgeR/limma
ENSG00000122515	ZMIZ2	zinc finger MIZ-type containing 2	CI	chr7	44759461	44759733	+	273	knockdown	DESeq2, edgeR/limma
ENSG00000122515	ZMIZ2	zinc finger MIZ-type containing 2	AnnoRI_FIRST	chr7	44760229	44760424	+	196	both	DESeq2, edgeR/limma
ENSG00000122557	HERPUD2	HERPUD family member 2	AnnoRI_FIRST	chr7	35694628	35694800	-	173	both	DESeq2, edgeR/limma
ENSG00000122565	CBX3	chromobox 3	AnnoRI_FIRST	chr7	26202610	26202970	+	361	both	DESeq2, edgeR/limma
ENSG00000122566	HNRNPA2B1	heterogeneous nuclear ribonucleoprotein A2/B1	AnnoRI_LAST	chr7	26190461	26190992	-	532	both	edgeR/limma
ENSG00000122566	HNRNPA2B1	heterogeneous nuclear ribonucleoprotein A2/B1	AnnoRI_LAST	chr7	26192339	26192494	-	156	both	DESeq2, edgeR/limma
ENSG00000122566	HNRNPA2B1	heterogeneous nuclear ribonucleoprotein A2/B1	AnnoRI_FIRST	chr7	26197867	26200571	-	2705	knockdown	edgeR/limma
ENSG00000122674	CCZ1	CCZ1 homolog, vacuolar protein trafficking and biogenesis associated	CI	chr7	5912955	5917725	+	4771	knockdown	DESeq2, edgeR/limma
ENSG00000122696	SLC25A51	solute carrier family 25 member 51	CI	chr9	37881632	37885682	-	4051	both	DESeq2, edgeR/limma
ENSG00000122696	SLC25A51	solute carrier family 25 member 51	CI	chr9	37886391	37887603	-	1213	both	DESeq2, edgeR/limma
ENSG00000122861	PLAU	plasminogen activator, urokinase	CI	chr10	73914917	73915250	+	334	knockdown	DESeq2, edgeR/limma
ENSG00000122873	CISD1	CDGSH iron sulfur domain 1	AnnoRI_LAST	chr10	58288000	58288275	+	276	both	DESeq2, edgeR/limma
ENSG00000122952	ZWINT	ZW10 interacting kinetochore protein	AnnoRI_INTERNAL	chr10	56359854	56360017	-	164	both	DESeq2, edgeR/limma
ENSG00000123066	MED13L	mediator complex subunit 13 like	AnnoRI_LAST	chr12	115958133	115960346	-	2214	both	DESeq2, edgeR/limma
ENSG00000123136	DDX39A	DExD-box helicase 39A	AnnoRI_LAST	chr19	14409982	14410215	-	234	both	DESeq2, edgeR/limma
ENSG00000123136	DDX39A	DExD-box helicase 39A	AnnoRI_INTERNAL	chr19	14412815	14413012	-	198	both	edgeR/limma
ENSG00000123143	PKN1	protein kinase N1	CI	chr19	14440403	14441142	+	740	both	DESeq2, edgeR/limma
ENSG00000123143	PKN1	protein kinase N1	AnnoRI_INTERNAL	chr19	14469518	14469751	+	234	both	DESeq2, edgeR/limma
ENSG00000123154	WDR83	WD repeat domain 83	AnnoRI_FIRST	chr19	12672550	12672846	+	297	knockdown	edgeR/limma
ENSG00000123329	ARHGAP9	Rho GTPase activating protein 9	CI	chr12	57475141	57475290	-	150	both	DESeq2, edgeR/limma
ENSG00000123329	ARHGAP9	Rho GTPase activating protein 9	AnnoRI_LAST	chr12	57476964	57477155	-	192	both	DESeq2, edgeR/limma
ENSG00000123329	ARHGAP9	Rho GTPase activating protein 9	CI	chr12	57487826	57487936	-	111	knockdown	DESeq2, edgeR/limma
ENSG00000123338	NCKAP1L	NCK associated protein 1 like	CI	chr12	54517643	54517805	+	163	knockdown	edgeR/limma
ENSG00000123415	SMUG1	single-strand-selective monofunctional uracil-DNA glycosylase 1	AnnoRI_LAST	chr12	54181648	54181953	-	306	both	DESeq2, edgeR/limma
ENSG00000123415	SMUG1	single-strand-selective monofunctional uracil-DNA glycosylase 1	AnnoRI_LAST	chr12	54182171	54182391	-	221	both	DESeq2, edgeR/limma
ENSG00000123473	STIL	SCL/TAL1 interrupting locus	AnnoRI_INTERNAL	chr1	47280364	47280945	-	582	both	DESeq2, edgeR/limma
ENSG00000123473	STIL	SCL/TAL1 interrupting locus	AnnoRI_LAST	chr1	47299969	47300109	-	141	both	DESeq2, edgeR/limma
ENSG00000123562	MORF4L2	mortality factor 4 like 2	CI	chrX	103685506	103686630	-	1125	both	DESeq2, edgeR/limma
ENSG00000123636	BAZ2B	bromodomain adjacent to zinc finger domain 2B	CI	chr2	159615561	159615746	-	186	knockdown	DESeq2
ENSG00000123737	EXOSC9	exosome component 9	AnnoRI_INTERNAL	chr4	121814628	121815349	+	722	control	DESeq2, edgeR/limma
ENSG00000123737	EXOSC9	exosome component 9	AnnoRI_INTERNAL	chr4	121815404	121816143	+	740	both	DESeq2, edgeR/limma
ENSG00000123737	EXOSC9	exosome component 9	AnnoRI_INTERNAL	chr4	121816195	121816368	+	174	both	DESeq2, edgeR/limma
ENSG00000123815	COQ8B	coenzyme Q8B	AnnoRI_LAST	chr19	40705182	40705311	-	130	both	DESeq2, edgeR/limma
ENSG00000124181	PLCG1	phospholipase C gamma 1	CI	chr20	41162726	41162957	+	232	both	DESeq2, edgeR/limma
ENSG00000124181	PLCG1	phospholipase C gamma 1	AnnoRI_FIRST	chr20	41162993	41163173	+	181	both	DESeq2, edgeR/limma
ENSG00000124193	SRSF6	serine and arginine rich splicing factor 6	CI	chr20	43458510	43459152	+	643	control	edgeR/limma
ENSG00000124207	CSE1L	chromosome segregation 1 like	CI	chr20	49094287	49094731	+	445	control	DESeq2, edgeR/limma
ENSG00000124275	MTRR	5-methyltetrahydrofolate-homocysteine methyltransferase reductase	AnnoRI_LAST	chr5	7900458	7901042	+	585	both	DESeq2, edgeR/limma
ENSG00000124357	NAGK	N-acetylglucosamine kinase	AnnoRI_LAST	chr2	71070620	71070740	+	121	knockdown	DESeq2, edgeR/limma
ENSG00000124496	TRERF1	transcriptional regulating factor 1	AnnoRI_INTERNAL	chr6	42269252	42269498	-	247	both	DESeq2, edgeR/limma
ENSG00000124571	XPO5	exportin 5	CI	chr6	43527065	43527185	-	121	control	DESeq2, edgeR/limma
ENSG00000124614	RPS10	ribosomal protein S10	CI	chr6	34424841	34425071	-	231	both	DESeq2, edgeR/limma
ENSG00000124702	KLHDC3	kelch domain containing 3	AnnoRI_LAST	chr6	43020726	43021091	+	366	both	DESeq2, edgeR/limma
ENSG00000124782	RREB1	ras responsive element binding protein 1	AnnoRI_INTERNAL	chr6	7181290	7181869	+	580	both	DESeq2, edgeR/limma
ENSG00000124783	SSR1	signal sequence receptor subunit 1	AnnoRI_LAST	chr6	7287923	7288681	-	759	both	DESeq2, edgeR/limma
ENSG00000124785	NRN1	neuritin 1	CI	chr6	6003274	6003702	-	429	knockdown	DESeq2
ENSG00000124795	DEK	DEK proto-oncogene	AnnoRI_LAST	chr6	18225085	18225469	-	385	both	DESeq2, edgeR/limma
ENSG00000125149	C16orf70	chromosome 16 open reading frame 70	AnnoRI_LAST	chr16	67147132	67147305	+	174	both	DESeq2, edgeR/limma
ENSG00000125170	DOK4	docking protein 4	AnnoRI_LAST	chr16	57473496	57473612	-	117	control	DESeq2, edgeR/limma
ENSG00000125354	2017-09-06	septin 6	CI	chrX	119616743	119616944	-	202	both	DESeq2, edgeR/limma
ENSG00000125354	2017-09-06	septin 6	CI	chrX	119620052	119625334	-	5283	both	DESeq2, edgeR/limma
ENSG00000125384	PTGER2	prostaglandin E receptor 2	AnnoRI_FIRST	chr14	52314502	52315234	+	733	both	DESeq2, edgeR/limma
ENSG00000125445	MRPS7	mitochondrial ribosomal protein S7	AnnoRI_LAST	chr17	75266085	75266192	+	108	both	DESeq2, edgeR/limma
ENSG00000125447	GGA3	golgi associated, gamma adaptin ear containing, ARF binding protein 3	AnnoRI_LAST	chr17	75237797	75237981	-	185	both	DESeq2, edgeR/limma
ENSG00000125447	GGA3	golgi associated, gamma adaptin ear containing, ARF binding protein 3	AnnoRI_LAST	chr17	75238390	75238651	-	262	both	DESeq2, edgeR/limma
ENSG00000125447	GGA3	golgi associated, gamma adaptin ear containing, ARF binding protein 3	AnnoRI_INTERNAL	chr17	75240451	75240793	-	343	knockdown	DESeq2, edgeR/limma
ENSG00000125447	GGA3	golgi associated, gamma adaptin ear containing, ARF binding protein 3	AnnoRI_INTERNAL	chr17	75241734	75241864	-	131	both	DESeq2, edgeR/limma
ENSG00000125450	NUP85	nucleoporin 85	AnnoRI_INTERNAL	chr17	75234795	75235099	+	305	control	DESeq2, edgeR/limma
ENSG00000125457	MIF4GD	MIF4G domain containing	CI	chr17	75270622	75270942	-	321	both	DESeq2, edgeR/limma
ENSG00000125484	GTF3C4	general transcription factor IIIC subunit 4	AnnoRI_INTERNAL	chr9	132678040	132678877	+	838	both	DESeq2, edgeR/limma
ENSG00000125503	PPP1R12C	protein phosphatase 1 regulatory subunit 12C	CI	chr19	55095941	55096050	-	110	control	DESeq2, edgeR/limma
ENSG00000125503	PPP1R12C	protein phosphatase 1 regulatory subunit 12C	CI	chr19	55096336	55096851	-	516	knockdown	DESeq2, edgeR/limma
ENSG00000125618	PAX8	paired box 8	CI	chr2	113235583	113235791	-	209	both	DESeq2, edgeR/limma
ENSG00000125637	PSD4	pleckstrin and Sec7 domain containing 4	AnnoRI_LAST	chr2	113185441	113185661	+	221	knockdown	DESeq2, edgeR/limma
ENSG00000125648	SLC25A23	solute carrier family 25 member 23	AnnoRI_LAST	chr19	6441485	6441929	-	445	both	DESeq2, edgeR/limma
ENSG00000125652	ALKBH7	alkB homolog 7	CI	chr19	6374590	6374810	+	221	both	DESeq2, edgeR/limma
ENSG00000125656	CLPP	caseinolytic mitochondrial matrix peptidase proteolytic subunit	AnnoRI_INTERNAL	chr19	6361941	6362114	+	174	control	DESeq2, edgeR/limma
ENSG00000125656	CLPP	caseinolytic mitochondrial matrix peptidase proteolytic subunit	AnnoRI_INTERNAL	chr19	6362150	6362445	+	296	control	DESeq2, edgeR/limma
ENSG00000125686	MED1	mediator complex subunit 1	CI	chr17	39405309	39405479	-	171	both	DESeq2, edgeR/limma
ENSG00000125686	MED1	mediator complex subunit 1	CI	chr17	39406234	39406600	-	367	both	DESeq2, edgeR/limma
ENSG00000125695	RP11-51F16.8		AnnoRI_LAST	chr17	63703752	63704004	-	253	both	DESeq2, edgeR/limma
ENSG00000125695	RP11-51F16.8		AnnoRI_LAST	chr17	63704048	63704207	-	160	both	DESeq2, edgeR/limma
ENSG00000125746	EML2	echinoderm microtubule associated protein like 2	AnnoRI_LAST	chr19	45641767	45641878	-	112	both	DESeq2, edgeR/limma
ENSG00000125779	PANK2	pantothenate kinase 2	CI	chr20	3917572	3918670	+	1099	control	DESeq2, edgeR/limma
ENSG00000125844	RRBP1	ribosome binding protein 1	CI	chr20	17619818	17620298	-	481	knockdown	DESeq2, edgeR/limma
ENSG00000125844	RRBP1	ribosome binding protein 1	AnnoRI_FIRST	chr20	17658933	17659605	-	673	both	DESeq2, edgeR/limma
ENSG00000125850	OVOL2	ovo like zinc finger 2	CI	chr20	17961996	17962108	-	113	both	DESeq2, edgeR/limma
ENSG00000125850	OVOL2	ovo like zinc finger 2	CI	chr20	17962193	17962709	-	517	both	DESeq2, edgeR/limma
ENSG00000125875	TBC1D20	TBC1 domain family member 20	AnnoRI_LAST	chr20	435971	436282	-	312	both	DESeq2, edgeR/limma
ENSG00000125875	TBC1D20	TBC1 domain family member 20	AnnoRI_LAST	chr20	437599	438549	-	951	both	DESeq2, edgeR/limma
ENSG00000125912	NCLN	nicalin	AnnoRI_LAST	chr19	3207857	3209234	+	1378	both	DESeq2, edgeR/limma
ENSG00000125952	MAX	MYC associated factor X	AnnoRI_LAST	chr14	65076664	65077192	-	529	knockdown	DESeq2
ENSG00000125952	MAX	MYC associated factor X	AnnoRI_LAST	chr14	65077429	65077562	-	134	knockdown	DESeq2, edgeR/limma
ENSG00000125952	MAX	MYC associated factor X	AnnoRI_LAST	chr14	65077644	65077773	-	130	knockdown	DESeq2, edgeR/limma
ENSG00000125995	ROMO1	reactive oxygen species modulator 1	AnnoRI_FIRST	chr20	35699495	35699632	+	138	both	DESeq2, edgeR/limma
ENSG00000126012	KDM5C	lysine demethylase 5C	AnnoRI_LAST	chrX	53198638	53198763	-	126	both	DESeq2, edgeR/limma
ENSG00000126088	UROD	uroporphyrinogen decarboxylase	AnnoRI_LAST	chr1	45013461	45013574	+	114	both	DESeq2, edgeR/limma
ENSG00000126088	UROD	uroporphyrinogen decarboxylase	AnnoRI_FIRST	chr1	45014221	45014438	+	218	both	DESeq2, edgeR/limma
ENSG00000126214	KLC1	kinesin light chain 1	CI	chr14	103694048	103694515	+	468	both	DESeq2, edgeR/limma
ENSG00000126214	KLC1	kinesin light chain 1	CI	chr14	103695171	103696352	+	1182	both	DESeq2, edgeR/limma
ENSG00000126214	KLC1	kinesin light chain 1	CI	chr14	103699018	103699132	+	115	knockdown	DESeq2, edgeR/limma
ENSG00000126214	KLC1	kinesin light chain 1	CI	chr14	103699577	103699921	+	345	knockdown	DESeq2
ENSG00000126215	XRCC3	X-ray repair cross complementing 3	CI	chr14	103699018	103699132	-	115	knockdown	edgeR/limma
ENSG00000126226	PCID2	PCI domain containing 2	AnnoRI_LAST	chr13	113178009	113178173	-	165	both	DESeq2, edgeR/limma
ENSG00000126453	BCL2L12	BCL2 like 12	AnnoRI_LAST	chr19	49666800	49667018	+	219	knockdown	DESeq2, edgeR/limma
ENSG00000126457	PRMT1	protein arginine methyltransferase 1	AnnoRI_LAST	chr19	49685038	49685161	+	124	both	DESeq2, edgeR/limma
ENSG00000126457	PRMT1	protein arginine methyltransferase 1	CI	chr19	49686727	49687852	+	1126	both	DESeq2, edgeR/limma
ENSG00000126457	PRMT1	protein arginine methyltransferase 1	CI	chr19	49687953	49688161	+	209	both	DESeq2, edgeR/limma
ENSG00000126464	PRR12	proline rich 12	AnnoRI_INTERNAL	chr19	49595573	49596849	+	1277	both	DESeq2, edgeR/limma
ENSG00000126561	STAT5A	signal transducer and activator of transcription 5A	CI	chr17	42287636	42287866	+	231	control	edgeR/limma
ENSG00000126602	TRAP1	TNF receptor associated protein 1	CI	chr16	3678552	3679718	-	1167	control	DESeq2, edgeR/limma
ENSG00000126790	L3HYPDH	trans-L-3-hydroxyproline dehydratase	AnnoRI_FIRST	chr14	59474527	59474727	-	201	both	DESeq2, edgeR/limma
ENSG00000126790	L3HYPDH	trans-L-3-hydroxyproline dehydratase	CI	chr14	59475209	59475868	-	660	both	DESeq2, edgeR/limma
ENSG00000126903	SLC10A3	solute carrier family 10 member 3	AnnoRI_FIRST	chrX	154490359	154490593	-	235	knockdown	DESeq2, edgeR/limma
ENSG00000126934	MAP2K2	mitogen-activated protein kinase kinase 2	AnnoRI_FIRST	chr19	4123816	4124054	-	239	both	DESeq2, edgeR/limma
ENSG00000126970	ZC4H2	zinc finger C4H2-type containing	AnnoRI_LAST	chrX	64919064	64919192	-	129	control	DESeq2, edgeR/limma
ENSG00000127022	CANX	calnexin	CI	chr5	179708381	179708977	+	597	both	DESeq2, edgeR/limma
ENSG00000127054	CPSF3L	cleavage and polyadenylation specific factor 3-like	AnnoRI_INTERNAL	chr1	1313125	1313508	-	384	both	DESeq2, edgeR/limma
ENSG00000127054	CPSF3L	cleavage and polyadenylation specific factor 3-like	CI	chr1	1313593	1313731	-	139	control	edgeR/limma
ENSG00000127054	CPSF3L	cleavage and polyadenylation specific factor 3-like	CI	chr1	1315698	1316156	-	459	knockdown	DESeq2
ENSG00000127054	CPSF3L	cleavage and polyadenylation specific factor 3-like	CI	chr1	1317451	1317580	-	130	both	DESeq2, edgeR/limma
ENSG00000127220	ABHD8	abhydrolase domain containing 8	CI	chr19	17305958	17306165	-	208	both	DESeq2, edgeR/limma
ENSG00000127445	PIN1	peptidylprolyl cis/trans isomerase, NIMA-interacting 1	AnnoRI_LAST	chr19	9849400	9849532	+	133	both	DESeq2, edgeR/limma
ENSG00000127481	UBR4	ubiquitin protein ligase E3 component n-recognin 4	CI	chr1	19104917	19105047	-	131	both	DESeq2, edgeR/limma
ENSG00000127483	HP1BP3	heterochromatin protein 1 binding protein 3	AnnoRI_LAST	chr1	20743175	20744743	-	1569	both	DESeq2, edgeR/limma
ENSG00000127526	SLC35E1	solute carrier family 35 member E1	AnnoRI_LAST	chr19	16550471	16550849	-	379	both	DESeq2, edgeR/limma
ENSG00000127586	CHTF18	chromosome transmission fidelity factor 18	AnnoRI_INTERNAL	chr16	791371	791850	+	480	both	DESeq2, edgeR/limma
ENSG00000127586	CHTF18	chromosome transmission fidelity factor 18	AnnoRI_INTERNAL	chr16	791949	792223	+	275	both	DESeq2, edgeR/limma
ENSG00000127957	PMS2P3	PMS1 homolog 2, mismatch repair system component pseudogene 3	CI	chr7	75507868	75510930	-	3063	both	DESeq2, edgeR/limma
ENSG00000128050	PAICS	phosphoribosylaminoimidazole carboxylase; phosphoribosylaminoimidazolesuccinocarboxamide synthase	CI	chr4	56451192	56451871	+	680	control	edgeR/limma
ENSG00000128050	PAICS	phosphoribosylaminoimidazole carboxylase; phosphoribosylaminoimidazolesuccinocarboxamide synthase	CI	chr4	56452053	56453602	+	1550	control	DESeq2, edgeR/limma
ENSG00000128159	TUBGCP6	tubulin gamma complex associated protein 6	AnnoRI_INTERNAL	chr22	50220016	50220191	-	176	both	DESeq2, edgeR/limma
ENSG00000128159	TUBGCP6	tubulin gamma complex associated protein 6	CI	chr22	50222593	50222986	-	394	knockdown	DESeq2, edgeR/limma
ENSG00000128191	DGCR8	DGCR8, microprocessor complex subunit	AnnoRI_FIRST	chr22	20086684	20087035	+	352	both	DESeq2, edgeR/limma
ENSG00000128191	DGCR8	DGCR8, microprocessor complex subunit	AnnoRI_INTERNAL	chr22	20089812	20089975	+	164	both	DESeq2, edgeR/limma
ENSG00000128340	RAC2	ras-related C3 botulinum toxin substrate 2 (rho family, small GTP binding protein Rac2)	CI	chr22	37231504	37231931	-	428	knockdown	edgeR/limma
ENSG00000128340	RAC2	ras-related C3 botulinum toxin substrate 2 (rho family, small GTP binding protein Rac2)	CI	chr22	37231995	37232403	-	409	knockdown	edgeR/limma
ENSG00000128346	C22orf23	chromosome 22 open reading frame 23	CI	chr22	37944899	37945041	-	143	control	edgeR/limma
ENSG00000128595	CALU	calumenin	CI	chr7	128771478	128771689	+	212	both	DESeq2, edgeR/limma
ENSG00000128604	IRF5	interferon regulatory factor 5	AnnoRI_INTERNAL	chr7	128947057	128947229	+	173	both	DESeq2, edgeR/limma
ENSG00000128694	OSGEPL1	O-sialoglycoprotein endopeptidase like 1	AnnoRI_FIRST	chr2	189761526	189761646	-	121	both	DESeq2, edgeR/limma
ENSG00000128699	ORMDL1	ORMDL sphingolipid biosynthesis regulator 1	AnnoRI_FIRST	chr2	189782603	189783013	-	411	both	DESeq2, edgeR/limma
ENSG00000128699	ORMDL1	ORMDL sphingolipid biosynthesis regulator 1	CI	chr2	189783574	189784084	-	511	both	DESeq2, edgeR/limma
ENSG00000128908	INO80	INO80 complex subunit	AnnoRI_LAST	chr15	40979258	40979465	-	208	both	DESeq2, edgeR/limma
ENSG00000128951	DUT	deoxyuridine triphosphatase	CI	chr15	48331857	48332102	+	246	both	DESeq2, edgeR/limma
ENSG00000129071	MBD4	methyl-CpG binding domain 4, DNA glycosylase	CI	chr3	129431579	129432175	-	597	both	DESeq2, edgeR/limma
ENSG00000129197	RPAIN	RPA interacting protein	AnnoRI_INTERNAL	chr17	5426083	5426235	+	153	knockdown	edgeR/limma
ENSG00000129255	MPDU1	mannose-P-dolichol utilization defect 1	AnnoRI_LAST	chr17	7587044	7587160	+	117	both	DESeq2, edgeR/limma
ENSG00000129351	ILF3	interleukin enhancer binding factor 3	AnnoRI_INTERNAL	chr19	10681557	10681992	+	436	both	DESeq2, edgeR/limma
ENSG00000129351	ILF3	interleukin enhancer binding factor 3	CI	chr19	10682705	10683124	+	420	both	DESeq2, edgeR/limma
ENSG00000129351	ILF3	interleukin enhancer binding factor 3	AnnoRI_LAST	chr19	10683971	10684415	+	445	control	DESeq2, edgeR/limma
ENSG00000129351	ILF3	interleukin enhancer binding factor 3	CI	chr19	10685766	10685927	+	162	both	DESeq2, edgeR/limma
ENSG00000129473	BCL2L2	BCL2 like 2	CI	chr14	23300941	23301195	+	255	both	DESeq2, edgeR/limma
ENSG00000129473	BCL2L2	BCL2 like 2	AnnoRI_LAST	chr14	23308933	23310972	+	2040	both	DESeq2, edgeR/limma
ENSG00000129480	DTD2	D-tyrosyl-tRNA deacylase 2 (putative)	AnnoRI_LAST	chr14	31447249	31447389	-	141	both	DESeq2, edgeR/limma
ENSG00000129484	PARP2	poly(ADP-ribose) polymerase 2	AnnoRI_LAST	chr14	20357521	20357637	+	117	both	DESeq2, edgeR/limma
ENSG00000129566	TEP1	telomerase associated protein 1	AnnoRI_LAST	chr14	20367104	20367630	-	527	knockdown	DESeq2
ENSG00000129657	SEC14L1	SEC14 like lipid binding 1	AnnoRI_LAST	chr17	77214361	77216548	+	2188	both	DESeq2, edgeR/limma
ENSG00000129696	TTI2	TELO2 interacting protein 2	AnnoRI_FIRST	chr8	33512713	33512959	-	247	control	DESeq2, edgeR/limma
ENSG00000129911	KLF16	Kruppel like factor 16	AnnoRI_LAST	chr19	1852596	1853191	-	596	both	DESeq2, edgeR/limma
ENSG00000129911	KLF16	Kruppel like factor 16	AnnoRI_LAST	chr19	1853623	1854280	-	658	both	DESeq2, edgeR/limma
ENSG00000129951	PLPPR3	phospholipid phosphatase related 3	AnnoRI_FIRST	chr19	821586	821914	-	329	both	DESeq2, edgeR/limma
ENSG00000129968	ABHD17A	abhydrolase domain containing 17A	AnnoRI_INTERNAL	chr19	1877688	1878663	-	976	both	DESeq2, edgeR/limma
ENSG00000130005	GAMT	guanidinoacetate N-methyltransferase	AnnoRI_LAST	chr19	1398748	1398915	-	168	both	DESeq2, edgeR/limma
ENSG00000130024	PHF10	PHD finger protein 10	CI	chr6	169704857	169705132	-	276	both	DESeq2, edgeR/limma
ENSG00000130024	PHF10	PHD finger protein 10	CI	chr6	169705322	169705615	-	294	both	DESeq2, edgeR/limma
ENSG00000130038	CRACR2A	calcium release activated channel regulator 2A	CI	chr12	3607631	3610306	-	2676	both	DESeq2, edgeR/limma
ENSG00000130038	CRACR2A	calcium release activated channel regulator 2A	CI	chr12	3612004	3614934	-	2931	both	DESeq2, edgeR/limma
ENSG00000130175	PRKCSH	protein kinase C substrate 80K-H	AnnoRI_FIRST	chr19	11435809	11436040	+	232	both	DESeq2, edgeR/limma
ENSG00000130175	PRKCSH	protein kinase C substrate 80K-H	CI	chr19	11449988	11450428	+	441	both	DESeq2, edgeR/limma
ENSG00000130177	CDC16	cell division cycle 16	CI	chr13	114242676	114243256	+	581	both	DESeq2, edgeR/limma
ENSG00000130193	THEM6	thioesterase superfamily member 6	AnnoRI_LAST	chr8	142736496	142736612	+	117	both	DESeq2, edgeR/limma
ENSG00000130254	SAFB2	scaffold attachment factor B2	CI	chr19	5587400	5587700	-	301	both	DESeq2, edgeR/limma
ENSG00000130255	RPL36	ribosomal protein L36	AnnoRI_FIRST	chr19	5690390	5690505	+	116	both	DESeq2, edgeR/limma
ENSG00000130255	RPL36	ribosomal protein L36	AnnoRI_LAST	chr19	5690601	5690820	+	220	both	DESeq2, edgeR/limma
ENSG00000130255	RPL36	ribosomal protein L36	AnnoRI_LAST	chr19	5690932	5691318	+	387	both	DESeq2, edgeR/limma
ENSG00000130270	ATP8B3	ATPase phospholipid transporting 8B3	AnnoRI_FIRST	chr19	1805959	1806096	-	138	both	DESeq2, edgeR/limma
ENSG00000130270	ATP8B3	ATPase phospholipid transporting 8B3	CI	chr19	1806509	1806627	-	119	knockdown	DESeq2, edgeR/limma
ENSG00000130299	GTPBP3	GTP binding protein 3 (mitochondrial)	AnnoRI_LAST	chr19	17342023	17342155	+	133	both	DESeq2, edgeR/limma
ENSG00000130305	NSUN5	NOP2/Sun RNA methyltransferase family member 5	AnnoRI_INTERNAL	chr7	73307758	73308430	-	673	knockdown	DESeq2, edgeR/limma
ENSG00000130307	USHBP1	USH1 protein network component harmonin binding protein 1	CI	chr19	17267528	17268558	-	1031	both	DESeq2, edgeR/limma
ENSG00000130309	COLGALT1	collagen beta(1-O)galactosyltransferase 1	CI	chr19	17579610	17579950	+	341	both	DESeq2, edgeR/limma
ENSG00000130311	DDA1	DET1 and DDB1 associated 1	AnnoRI_LAST	chr19	17319726	17320250	+	525	both	DESeq2, edgeR/limma
ENSG00000130312	MRPL34	mitochondrial ribosomal protein L34	CI	chr19	17305958	17306165	+	208	both	DESeq2, edgeR/limma
ENSG00000130382	MLLT1	MLLT1, super elongation complex subunit	AnnoRI_LAST	chr19	6211066	6211297	-	232	both	DESeq2, edgeR/limma
ENSG00000130511	SSBP4	single stranded DNA binding protein 4	CI	chr19	18433933	18434216	+	284	both	DESeq2, edgeR/limma
ENSG00000130559	CAMSAP1	calmodulin regulated spectrin associated protein 1	AnnoRI_LAST	chr9	135810681	135811095	-	415	both	DESeq2, edgeR/limma
ENSG00000130560	UBAC1	UBA domain containing 1	CI	chr9	135945674	135945888	-	215	both	DESeq2, edgeR/limma
ENSG00000130590	SAMD10	sterile alpha motif domain containing 10	CI	chr20	63979643	63979853	-	211	both	DESeq2, edgeR/limma
ENSG00000130640	TUBGCP2	tubulin gamma complex associated protein 2	CI	chr10	133288310	133288839	-	530	both	DESeq2
ENSG00000130695	CEP85	centrosomal protein 85	AnnoRI_LAST	chr1	26278263	26278687	+	425	both	DESeq2, edgeR/limma
ENSG00000130702	LAMA5	laminin subunit alpha 5	CI	chr20	62308471	62308654	-	184	control	DESeq2, edgeR/limma
ENSG00000130706	ADRM1	adhesion regulating molecule 1	CI	chr20	62306326	62306647	+	322	both	DESeq2, edgeR/limma
ENSG00000130714	POMT1	protein O-mannosyltransferase 1	AnnoRI_INTERNAL	chr9	131510063	131510259	+	197	both	DESeq2, edgeR/limma
ENSG00000130723	PRRC2B	proline rich coiled-coil 2B	CI	chr9	131490572	131490764	+	193	both	DESeq2, edgeR/limma
ENSG00000130725	UBE2M	ubiquitin conjugating enzyme E2 M	AnnoRI_FIRST	chr19	58558355	58558693	-	339	both	DESeq2, edgeR/limma
ENSG00000130726	TRIM28	tripartite motif containing 28	AnnoRI_FIRST	chr19	58544562	58544937	+	376	both	DESeq2, edgeR/limma
ENSG00000130741	EIF2S3	eukaryotic translation initiation factor 2 subunit gamma	CI	chrX	24073529	24076721	+	3193	both	DESeq2, edgeR/limma
ENSG00000130751	NPAS1	neuronal PAS domain protein 1	CI	chr19	47040759	47040977	+	219	knockdown	DESeq2, edgeR/limma
ENSG00000130755	GMFG	glia maturation factor gamma	AnnoRI_LAST	chr19	39328549	39328999	-	451	both	DESeq2, edgeR/limma
ENSG00000130755	GMFG	glia maturation factor gamma	CI	chr19	39333127	39335260	-	2134	both	DESeq2, edgeR/limma
ENSG00000130755	GMFG	glia maturation factor gamma	CI	chr19	39335311	39335434	-	124	both	DESeq2, edgeR/limma
ENSG00000130755	GMFG	glia maturation factor gamma	CI	chr19	39335555	39335973	-	419	both	DESeq2, edgeR/limma
ENSG00000130758	MAP3K10	mitogen-activated protein kinase kinase kinase 10	AnnoRI_FIRST	chr19	40192455	40192637	+	183	both	DESeq2, edgeR/limma
ENSG00000130770	ATPIF1	ATPase inhibitory factor 1	AnnoRI_LAST	chr1	28236453	28237760	+	1308	both	DESeq2, edgeR/limma
ENSG00000130811	EIF3G	eukaryotic translation initiation factor 3 subunit G	AnnoRI_LAST	chr19	10116689	10116799	-	111	both	DESeq2, edgeR/limma
ENSG00000130811	EIF3G	eukaryotic translation initiation factor 3 subunit G	CI	chr19	10118558	10118667	-	110	both	DESeq2, edgeR/limma
ENSG00000130816	DNMT1	DNA methyltransferase 1	AnnoRI_FIRST	chr19	10139818	10140029	-	212	both	DESeq2, edgeR/limma
ENSG00000130816	DNMT1	DNA methyltransferase 1	CI	chr19	10141573	10141696	-	124	both	DESeq2, edgeR/limma
ENSG00000130816	DNMT1	DNA methyltransferase 1	CI	chr19	10154774	10154904	-	131	control	DESeq2, edgeR/limma
ENSG00000130826	DKC1	dyskerin pseudouridine synthase 1	AnnoRI_LAST	chrX	154774845	154774997	+	153	both	DESeq2, edgeR/limma
ENSG00000130826	DKC1	dyskerin pseudouridine synthase 1	CI	chrX	154776325	154776798	+	474	control	DESeq2, edgeR/limma
ENSG00000130881	LRP3	LDL receptor related protein 3	CI	chr19	33206363	33206600	+	238	knockdown	DESeq2, edgeR/limma
ENSG00000130935	NOL11	nucleolar protein 11	AnnoRI_INTERNAL	chr17	67738356	67738931	+	576	control	DESeq2, edgeR/limma
ENSG00000130985	UBA1	ubiquitin like modifier activating enzyme 1	CI	chrX	47198356	47198802	+	447	knockdown	DESeq2, edgeR/limma
ENSG00000130997	POLN	DNA polymerase nu	AnnoRI_FIRST	chr4	2241838	2242050	-	213	both	DESeq2, edgeR/limma
ENSG00000131051	RBM39	RNA binding motif protein 39	AnnoRI_FIRST	chr20	35707362	35707939	-	578	both	DESeq2, edgeR/limma
ENSG00000131051	RBM39	RNA binding motif protein 39	CI	chr20	35707993	35708803	-	811	both	DESeq2, edgeR/limma
ENSG00000131051	RBM39	RNA binding motif protein 39	CI	chr20	35713416	35713701	-	286	both	DESeq2, edgeR/limma
ENSG00000131051	RBM39	RNA binding motif protein 39	CI	chr20	35734258	35734518	-	261	knockdown	edgeR/limma
ENSG00000131051	RBM39	RNA binding motif protein 39	AnnoRI_INTERNAL	chr20	35739548	35740098	-	551	both	DESeq2, edgeR/limma
ENSG00000131051	RBM39	RNA binding motif protein 39	AnnoRI_LAST	chr20	35740598	35740823	-	226	both	DESeq2, edgeR/limma
ENSG00000131089	ARHGEF9	Cdc42 guanine nucleotide exchange factor 9	AnnoRI_LAST	chrX	63637309	63637689	-	381	both	DESeq2, edgeR/limma
ENSG00000131089	ARHGEF9	Cdc42 guanine nucleotide exchange factor 9	AnnoRI_FIRST	chrX	63754756	63754920	-	165	both	DESeq2, edgeR/limma
ENSG00000131143	COX4I1	cytochrome c oxidase subunit 4I1	AnnoRI_LAST	chr16	85805427	85805621	+	195	both	DESeq2, edgeR/limma
ENSG00000131143	COX4I1	cytochrome c oxidase subunit 4I1	AnnoRI_LAST	chr16	85805865	85806455	+	591	both	DESeq2, edgeR/limma
ENSG00000131238	PPT1	palmitoyl-protein thioesterase 1	AnnoRI_LAST	chr1	40073458	40073672	-	215	both	DESeq2, edgeR/limma
ENSG00000131378	RFTN1	raftlin, lipid raft linker 1	AnnoRI_LAST	chr3	16315887	16316529	-	643	knockdown	DESeq2
ENSG00000131508	UBE2D2	ubiquitin conjugating enzyme E2 D2	AnnoRI_LAST	chr5	139627116	139627551	+	436	both	DESeq2, edgeR/limma
ENSG00000131584	ACAP3	ArfGAP with coiled-coil, ankyrin repeat and PH domains 3	AnnoRI_LAST	chr1	1299618	1299830	-	213	both	DESeq2, edgeR/limma
ENSG00000131591	C1orf159	chromosome 1 open reading frame 159	AnnoRI_LAST	chr1	1082254	1082603	-	350	both	DESeq2, edgeR/limma
ENSG00000131591	C1orf159	chromosome 1 open reading frame 159	AnnoRI_LAST	chr1	1084087	1084352	-	266	control	DESeq2, edgeR/limma
ENSG00000131747	TOP2A	topoisomerase (DNA) II alpha	AnnoRI_LAST	chr17	40388859	40389515	-	657	both	DESeq2, edgeR/limma
ENSG00000131779	PEX11B	peroxisomal biogenesis factor 11 beta	AnnoRI_LAST	chr1	145911736	145912125	-	390	both	DESeq2, edgeR/limma
ENSG00000131797	CLUHP3	clustered mitochondria homolog pseudogene 3	CI	chr16	31707438	31707906	+	469	control	DESeq2, edgeR/limma
ENSG00000131797	CLUHP3	clustered mitochondria homolog pseudogene 3	AnnoRI_LAST	chr16	31708208	31708460	+	253	both	DESeq2, edgeR/limma
ENSG00000131828	PDHA1	pyruvate dehydrogenase (lipoamide) alpha 1	CI	chrX	19353328	19354490	+	1163	knockdown	DESeq2, edgeR/limma
ENSG00000131876	SNRPA1	small nuclear ribonucleoprotein polypeptide A'	AnnoRI_INTERNAL	chr15	101285802	101286213	-	412	both	DESeq2, edgeR/limma
ENSG00000131876	SNRPA1	small nuclear ribonucleoprotein polypeptide A'	AnnoRI_INTERNAL	chr15	101286294	101286609	-	316	both	DESeq2, edgeR/limma
ENSG00000131969	ABHD12B	abhydrolase domain containing 12B	CI	chr14	50904193	50904338	+	146	control	DESeq2, edgeR/limma
ENSG00000132004	FBXW9	F-box and WD repeat domain containing 9	CI	chr19	12689631	12689760	-	130	both	DESeq2, edgeR/limma
ENSG00000132017	DCAF15	DDB1 and CUL4 associated factor 15	AnnoRI_FIRST	chr19	13960070	13960286	+	217	both	DESeq2, edgeR/limma
ENSG00000132109	TRIM21	tripartite motif containing 21	AnnoRI_LAST	chr11	4385395	4385677	-	283	both	DESeq2, edgeR/limma
ENSG00000132153	DHX30	DExH-box helicase 30	AnnoRI_FIRST	chr3	47847957	47848179	+	223	both	DESeq2, edgeR/limma
ENSG00000132153	DHX30	DExH-box helicase 30	CI	chr3	47849080	47849191	+	112	both	DESeq2, edgeR/limma
ENSG00000132155	RAF1	Raf-1 proto-oncogene, serine/threonine kinase	CI	chr3	12584982	12585121	-	140	both	DESeq2, edgeR/limma
ENSG00000132155	RAF1	Raf-1 proto-oncogene, serine/threonine kinase	CI	chr3	12585254	12585680	-	427	both	DESeq2, edgeR/limma
ENSG00000132155	RAF1	Raf-1 proto-oncogene, serine/threonine kinase	CI	chr3	12585906	12586846	-	941	control	DESeq2, edgeR/limma
ENSG00000132199	ENOSF1	enolase superfamily member 1	CI	chr18	673579	673858	-	280	both	DESeq2, edgeR/limma
ENSG00000132199	ENOSF1	enolase superfamily member 1	CI	chr18	674407	675320	-	914	control	edgeR/limma
ENSG00000132199	ENOSF1	enolase superfamily member 1	CI	chr18	693278	693881	-	604	both	DESeq2, edgeR/limma
ENSG00000132254	ARFIP2	ADP ribosylation factor interacting protein 2	CI	chr11	6477269	6477717	-	449	both	DESeq2, edgeR/limma
ENSG00000132313	MRPL35	mitochondrial ribosomal protein L35	AnnoRI_LAST	chr2	86211046	86212425	+	1380	both	DESeq2, edgeR/limma
ENSG00000132341	RAN	RAN, member RAS oncogene family	AnnoRI_INTERNAL	chr12	130872630	130872835	+	206	both	DESeq2, edgeR/limma
ENSG00000132356	PRKAA1	protein kinase AMP-activated catalytic subunit alpha 1	AnnoRI_LAST	chr5	40777335	40777444	-	110	both	DESeq2, edgeR/limma
ENSG00000132382	MYBBP1A	MYB binding protein 1a	AnnoRI_LAST	chr17	4539036	4539362	-	327	both	DESeq2, edgeR/limma
ENSG00000132406	TMEM128	transmembrane protein 128	CI	chr4	4236257	4237826	-	1570	control	DESeq2, edgeR/limma
ENSG00000132424	PNISR	PNN interacting serine and arginine rich protein	AnnoRI_FIRST	chr6	99402711	99403828	-	1118	both	DESeq2, edgeR/limma
ENSG00000132424	PNISR	PNN interacting serine and arginine rich protein	AnnoRI_FIRST	chr6	99409345	99410740	-	1396	both	DESeq2, edgeR/limma
ENSG00000132424	PNISR	PNN interacting serine and arginine rich protein	CI	chr6	99410993	99411735	-	743	both	DESeq2, edgeR/limma
ENSG00000132436	FIGNL1	fidgetin like 1	AnnoRI_LAST	chr7	50447017	50447127	-	111	both	DESeq2, edgeR/limma
ENSG00000132463	GRSF1	G-rich RNA sequence binding factor 1	AnnoRI_FIRST	chr4	70839554	70839721	-	168	both	DESeq2, edgeR/limma
ENSG00000132471	WBP2	WW domain binding protein 2	AnnoRI_LAST	chr17	75846035	75846322	-	288	both	DESeq2, edgeR/limma
ENSG00000132475	H3F3B	H3 histone family member 3B	AnnoRI_OneExonTranscript	chr17	75779287	75779541	-	255	control	DESeq2, edgeR/limma
ENSG00000132481	TRIM47	tripartite motif containing 47	AnnoRI_LAST	chr17	75874577	75874710	-	134	both	DESeq2, edgeR/limma
ENSG00000132485	ZRANB2	zinc finger RANBP2-type containing 2	CI	chr1	71065138	71065677	-	540	both	edgeR/limma
ENSG00000132485	ZRANB2	zinc finger RANBP2-type containing 2	AnnoRI_FIRST	chr1	71065753	71066765	-	1013	both	DESeq2, edgeR/limma
ENSG00000132485	ZRANB2	zinc finger RANBP2-type containing 2	CI	chr1	71067514	71067630	-	117	both	DESeq2, edgeR/limma
ENSG00000132485	ZRANB2	zinc finger RANBP2-type containing 2	CI	chr1	71069601	71070826	-	1226	both	DESeq2, edgeR/limma
ENSG00000132612	VPS4A	vacuolar protein sorting 4 homolog A	CI	chr16	69323704	69324207	+	504	control	DESeq2, edgeR/limma
ENSG00000132635	PCED1A	PC-esterase domain containing 1A	CI	chr20	2839083	2839191	-	109	both	DESeq2, edgeR/limma
ENSG00000132680	KIAA0907	KIAA0907	AnnoRI_LAST	chr1	155914321	155915576	-	1256	both	DESeq2, edgeR/limma
ENSG00000132716	DCAF8	DDB1 and CUL4 associated factor 8	CI	chr1	160220140	160220458	-	319	both	DESeq2, edgeR/limma
ENSG00000132716	DCAF8	DDB1 and CUL4 associated factor 8	CI	chr1	160220935	160221086	-	152	both	DESeq2, edgeR/limma
ENSG00000132716	DCAF8	DDB1 and CUL4 associated factor 8	CI	chr1	160221211	160222650	-	1440	both	DESeq2, edgeR/limma
ENSG00000132716	DCAF8	DDB1 and CUL4 associated factor 8	CI	chr1	160261923	160262116	-	194	both	DESeq2, edgeR/limma
ENSG00000132749	TESMIN	testis expressed metallothionein like protein	AnnoRI_LAST	chr11	68707855	68708365	-	511	both	DESeq2, edgeR/limma
ENSG00000132749	TESMIN	testis expressed metallothionein like protein	CI	chr11	68745112	68747145	-	2034	knockdown	DESeq2, edgeR/limma
ENSG00000133030	MPRIP	myosin phosphatase Rho interacting protein	AnnoRI_LAST	chr17	17186649	17189240	+	2592	both	DESeq2, edgeR/limma
ENSG00000133111	RFXAP	regulatory factor X associated protein	AnnoRI_LAST	chr13	36827750	36828335	+	586	control	DESeq2, edgeR/limma
ENSG00000133111	RFXAP	regulatory factor X associated protein	AnnoRI_LAST	chr13	36828359	36828803	+	445	both	DESeq2, edgeR/limma
ENSG00000133112	TPT1	tumor protein, translationally-controlled 1	AnnoRI_INTERNAL	chr13	45339849	45339993	-	145	both	DESeq2, edgeR/limma
ENSG00000133112	TPT1	tumor protein, translationally-controlled 1	AnnoRI_FIRST	chr13	45340821	45341037	-	217	control	edgeR/limma
ENSG00000133246	PRAM1	PML-RARA regulated adaptor molecule 1	CI	chr19	8492024	8497763	-	5740	knockdown	DESeq2, edgeR/limma
ENSG00000133256	PDE6B	phosphodiesterase 6B	CI	chr4	661946	662133	+	188	both	DESeq2, edgeR/limma
ENSG00000133256	PDE6B	phosphodiesterase 6B	AnnoRI_FIRST	chr4	663871	664113	+	243	both	DESeq2, edgeR/limma
ENSG00000133313	CNDP2	CNDP dipeptidase 2 (metallopeptidase M20 family)	AnnoRI_FIRST	chr18	74499707	74499860	+	154	both	DESeq2, edgeR/limma
ENSG00000133315	MACROD1	MACRO domain containing 1	CI	chr11	63999223	63999330	-	108	control	DESeq2, edgeR/limma
ENSG00000133316	WDR74	WD repeat domain 74	AnnoRI_LAST	chr11	62835256	62835430	-	175	both	DESeq2, edgeR/limma
ENSG00000133612	AGAP3	ArfGAP with GTPase domain, ankyrin repeat and PH domain 3	AnnoRI_FIRST	chr7	151086787	151086894	+	108	both	DESeq2, edgeR/limma
ENSG00000133624	ZNF767P	zinc finger family member 767, pseudogene	AnnoRI_LAST	chr7	149547777	149549082	-	1306	knockdown	DESeq2, edgeR/limma
ENSG00000133704	IPO8	importin 8	CI	chr12	30630958	30631625	-	668	both	DESeq2, edgeR/limma
ENSG00000133706	LARS	leucyl-tRNA synthetase	CI	chr5	146143085	146143243	-	159	control	DESeq2, edgeR/limma
ENSG00000133805	AMPD3	adenosine monophosphate deaminase 3	CI	chr11	10455449	10456185	+	737	both	DESeq2, edgeR/limma
ENSG00000133858	ZFC3H1	zinc finger C3H1-type containing	AnnoRI_LAST	chr12	71610566	71610694	-	129	knockdown	DESeq2, edgeR/limma
ENSG00000133858	ZFC3H1	zinc finger C3H1-type containing	AnnoRI_INTERNAL	chr12	71611287	71611555	-	269	both	DESeq2, edgeR/limma
ENSG00000133997	MED6	mediator complex subunit 6	AnnoRI_LAST	chr14	70584131	70584524	-	394	both	DESeq2, edgeR/limma
ENSG00000134030	CTIF	cap binding complex dependent translation initiation factor	AnnoRI_LAST	chr18	48860566	48861216	+	651	both	DESeq2, edgeR/limma
ENSG00000134030	CTIF	cap binding complex dependent translation initiation factor	AnnoRI_LAST	chr18	48861907	48862027	+	121	both	DESeq2, edgeR/limma
ENSG00000134030	CTIF	cap binding complex dependent translation initiation factor	AnnoRI_LAST	chr18	48862626	48862878	+	253	both	DESeq2, edgeR/limma
ENSG00000134186	PRPF38B	pre-mRNA processing factor 38B	AnnoRI_LAST	chr1	108696338	108696739	+	402	both	DESeq2, edgeR/limma
ENSG00000134186	PRPF38B	pre-mRNA processing factor 38B	CI	chr1	108697505	108697699	+	195	both	DESeq2, edgeR/limma
ENSG00000134202	GSTM3	glutathione S-transferase mu 3	AnnoRI_LAST	chr1	109737170	109737364	-	195	knockdown	DESeq2
ENSG00000134222	PSRC1	proline and serine rich coiled-coil 1	AnnoRI_FIRST	chr1	109282790	109283027	-	238	both	DESeq2, edgeR/limma
ENSG00000134248	LAMTOR5	late endosomal/lysosomal adaptor, MAPK and MTOR activator 5	AnnoRI_FIRST	chr1	110407129	110407524	-	396	both	DESeq2, edgeR/limma
ENSG00000134262	AP4B1	adaptor related protein complex 4 beta 1 subunit	CI	chr1	113902120	113902637	-	518	knockdown	edgeR/limma
ENSG00000134294	SLC38A2	solute carrier family 38 member 2	AnnoRI_FIRST	chr12	46362382	46362493	-	112	both	DESeq2, edgeR/limma
ENSG00000134294	SLC38A2	solute carrier family 38 member 2	CI	chr12	46362905	46363020	-	116	control	DESeq2, edgeR/limma
ENSG00000134419	RPS15A	ribosomal protein S15a	AnnoRI_LAST	chr16	18782220	18782863	-	644	control	DESeq2, edgeR/limma
ENSG00000134440	NARS	asparaginyl-tRNA synthetase	AnnoRI_INTERNAL	chr18	57602487	57602811	-	325	both	DESeq2, edgeR/limma
ENSG00000134440	NARS	asparaginyl-tRNA synthetase	AnnoRI_LAST	chr18	57607334	57607443	-	110	control	DESeq2, edgeR/limma
ENSG00000134453	RBM17	RNA binding motif protein 17	CI	chr10	6112462	6112701	+	240	both	DESeq2, edgeR/limma
ENSG00000134453	RBM17	RNA binding motif protein 17	CI	chr10	6113069	6113362	+	294	both	DESeq2, edgeR/limma
ENSG00000134684	YARS	tyrosyl-tRNA synthetase	CI	chr1	32786735	32786939	-	205	control	DESeq2, edgeR/limma
ENSG00000134698	AGO4	argonaute 4, RISC catalytic component	AnnoRI_LAST	chr1	35853703	35854676	+	974	both	DESeq2, edgeR/limma
ENSG00000134779	TPGS2	tubulin polyglutamylase complex subunit 2	CI	chr18	36781923	36782984	-	1062	control	DESeq2, edgeR/limma
ENSG00000134802	SLC43A3	solute carrier family 43 member 3	CI	chr11	57426753	57426885	-	133	both	DESeq2, edgeR/limma
ENSG00000134824	FADS2	fatty acid desaturase 2	CI	chr11	61803460	61803669	+	210	control	DESeq2, edgeR/limma
ENSG00000134851	TMEM165	transmembrane protein 165	CI	chr4	55416158	55416922	+	765	both	DESeq2, edgeR/limma
ENSG00000134851	TMEM165	transmembrane protein 165	CI	chr4	55417248	55417690	+	443	both	DESeq2, edgeR/limma
ENSG00000134851	TMEM165	transmembrane protein 165	CI	chr4	55424813	55425375	+	563	both	DESeq2, edgeR/limma
ENSG00000134884	ARGLU1	arginine and glutamate rich 1	AnnoRI_FIRST	chr13	106557132	106557558	-	427	both	DESeq2, edgeR/limma
ENSG00000134884	ARGLU1	arginine and glutamate rich 1	CI	chr13	106557696	106559431	-	1736	both	DESeq2, edgeR/limma
ENSG00000134899	ERCC5	ERCC excision repair 5, endonuclease	CI	chr13	102853934	102854287	+	354	knockdown	DESeq2, edgeR/limma
ENSG00000134900	TPP2	tripeptidyl peptidase 2	CI	chr13	102645010	102646293	+	1284	knockdown	DESeq2, edgeR/limma
ENSG00000134986	NREP	neuronal regeneration related protein	CI	chr5	111728067	111728536	-	470	control	DESeq2, edgeR/limma
ENSG00000134986	NREP	neuronal regeneration related protein	CI	chr5	111731047	111731780	-	734	knockdown	DESeq2, edgeR/limma
ENSG00000134986	NREP	neuronal regeneration related protein	AnnoRI_LAST	chr5	111734847	111734983	-	137	knockdown	DESeq2, edgeR/limma
ENSG00000135090	TAOK3	TAO kinase 3	AnnoRI_LAST	chr12	118150078	118150442	-	365	both	DESeq2, edgeR/limma
ENSG00000135269	TES	testin LIM domain protein	CI	chr7	116250033	116250160	+	128	control	DESeq2, edgeR/limma
ENSG00000135316	SYNCRIP	synaptotagmin binding cytoplasmic RNA interacting protein	CI	chr6	85643286	85643749	-	464	control	DESeq2, edgeR/limma
ENSG00000135334	AKIRIN2	akirin 2	CI	chr6	87700847	87701449	-	603	both	DESeq2, edgeR/limma
ENSG00000135404	CD63	CD63 molecule	AnnoRI_FIRST	chr12	55729394	55729575	-	182	both	DESeq2, edgeR/limma
ENSG00000135441	BLOC1S1	biogenesis of lysosomal organelles complex 1 subunit 1	AnnoRI_LAST	chr12	55719344	55719498	+	155	knockdown	DESeq2
ENSG00000135451	TROAP	trophinin associated protein	AnnoRI_LAST	chr12	49324038	49324146	+	109	both	DESeq2, edgeR/limma
ENSG00000135451	TROAP	trophinin associated protein	CI	chr12	49329992	49330144	+	153	both	DESeq2, edgeR/limma
ENSG00000135451	TROAP	trophinin associated protein	AnnoRI_INTERNAL	chr12	49330944	49331213	+	270	knockdown	edgeR/limma
ENSG00000135457	TFCP2	transcription factor CP2	CI	chr12	51172913	51173052	-	140	both	DESeq2, edgeR/limma
ENSG00000135469	COQ10A	coenzyme Q10A	AnnoRI_LAST	chr12	56270319	56270450	+	132	both	DESeq2, edgeR/limma
ENSG00000135473	PAN2	PAN2 poly(A) specific ribonuclease subunit	AnnoRI_FIRST	chr12	56319182	56319307	-	126	both	DESeq2, edgeR/limma
ENSG00000135473	PAN2	PAN2 poly(A) specific ribonuclease subunit	AnnoRI_INTERNAL	chr12	56322759	56323016	-	258	both	DESeq2, edgeR/limma
ENSG00000135473	PAN2	PAN2 poly(A) specific ribonuclease subunit	AnnoRI_LAST	chr12	56323914	56324036	-	123	both	DESeq2, edgeR/limma
ENSG00000135473	PAN2	PAN2 poly(A) specific ribonuclease subunit	CI	chr12	56326454	56326616	-	163	both	DESeq2, edgeR/limma
ENSG00000135476	ESPL1	extra spindle pole bodies like 1, separase	CI	chr12	53288342	53288537	+	196	control	DESeq2, edgeR/limma
ENSG00000135486	HNRNPA1	heterogeneous nuclear ribonucleoprotein A1	AnnoRI_LAST	chr12	54284372	54284548	+	177	both	DESeq2, edgeR/limma
ENSG00000135486	HNRNPA1	heterogeneous nuclear ribonucleoprotein A1	AnnoRI_LAST	chr12	54286113	54286661	+	549	both	DESeq2, edgeR/limma
ENSG00000135506	OS9	OS9, endoplasmic reticulum lectin	AnnoRI_INTERNAL	chr12	57696079	57696274	+	196	knockdown	DESeq2, edgeR/limma
ENSG00000135506	OS9	OS9, endoplasmic reticulum lectin	CI	chr12	57716194	57716332	+	139	both	DESeq2, edgeR/limma
ENSG00000135506	OS9	OS9, endoplasmic reticulum lectin	AnnoRI_FIRST	chr12	57720264	57720405	+	142	knockdown	DESeq2
ENSG00000135521	LTV1	LTV1 ribosome biogenesis factor	CI	chr6	143857445	143857751	+	307	control	DESeq2, edgeR/limma
ENSG00000135535	CD164	CD164 molecule	AnnoRI_LAST	chr6	109368326	109368683	-	358	both	DESeq2, edgeR/limma
ENSG00000135679	MDM2	MDM2 proto-oncogene	AnnoRI_LAST	chr12	68842525	68842853	+	329	both	DESeq2, edgeR/limma
ENSG00000135679	MDM2	MDM2 proto-oncogene	AnnoRI_LAST	chr12	68843265	68843688	+	424	both	DESeq2, edgeR/limma
ENSG00000135720	DYNC1LI2	dynein cytoplasmic 1 light intermediate chain 2	AnnoRI_FIRST	chr16	66731786	66732008	-	223	both	DESeq2, edgeR/limma
ENSG00000135723	FHOD1	formin homology 2 domain containing 1	AnnoRI_LAST	chr16	67231901	67232038	-	138	both	DESeq2, edgeR/limma
ENSG00000135821	GLUL	glutamate-ammonia ligase	AnnoRI_LAST	chr1	182385557	182385698	-	142	both	DESeq2, edgeR/limma
ENSG00000135837	CEP350	centrosomal protein 350	AnnoRI_LAST	chr1	180111196	180112436	+	1241	both	DESeq2, edgeR/limma
ENSG00000135930	EIF4E2	eukaryotic translation initiation factor 4E family member 2	CI	chr2	232568021	232568944	+	924	control	DESeq2, edgeR/limma
ENSG00000135945	REV1	REV1, DNA directed polymerase	AnnoRI_INTERNAL	chr2	99402347	99402529	-	183	both	DESeq2, edgeR/limma
ENSG00000135945	REV1	REV1, DNA directed polymerase	CI	chr2	99403431	99403694	-	264	control	DESeq2, edgeR/limma
ENSG00000135945	REV1	REV1, DNA directed polymerase	AnnoRI_FIRST	chr2	99406107	99406324	-	218	control	DESeq2, edgeR/limma
ENSG00000135945	REV1	REV1, DNA directed polymerase	CI	chr2	99424635	99424780	-	146	control	DESeq2, edgeR/limma
ENSG00000135974	C2orf49	chromosome 2 open reading frame 49	AnnoRI_INTERNAL	chr2	105342975	105343100	+	126	both	DESeq2, edgeR/limma
ENSG00000136003	ISCU	iron-sulfur cluster assembly enzyme	AnnoRI_FIRST	chr12	108564156	108564278	+	123	both	DESeq2, edgeR/limma
ENSG00000136156	ITM2B	integral membrane protein 2B	AnnoRI_LAST	chr13	48261389	48262570	+	1182	both	DESeq2, edgeR/limma
ENSG00000136270	TBRG4	transforming growth factor beta regulator 4	AnnoRI_LAST	chr7	45109084	45109222	-	139	both	DESeq2, edgeR/limma
ENSG00000136286	MYO1G	myosin IG	AnnoRI_INTERNAL	chr7	44963125	44964048	-	924	both	DESeq2, edgeR/limma
ENSG00000136286	MYO1G	myosin IG	AnnoRI_INTERNAL	chr7	44966281	44966671	-	391	both	DESeq2, edgeR/limma
ENSG00000136286	MYO1G	myosin IG	CI	chr7	44967959	44968522	-	564	both	DESeq2, edgeR/limma
ENSG00000136286	MYO1G	myosin IG	AnnoRI_LAST	chr7	44969484	44969704	-	221	both	DESeq2, edgeR/limma
ENSG00000136444	RSAD1	radical S-adenosyl methionine domain containing 1	CI	chr17	50483536	50483705	+	170	both	DESeq2, edgeR/limma
ENSG00000136448	NMT1	N-myristoyltransferase 1	AnnoRI_LAST	chr17	45105987	45107778	+	1792	both	DESeq2, edgeR/limma
ENSG00000136448	NMT1	N-myristoyltransferase 1	AnnoRI_LAST	chr17	45108135	45108677	+	543	both	DESeq2, edgeR/limma
ENSG00000136450	SRSF1	serine and arginine rich splicing factor 1	AnnoRI_LAST	chr17	58005254	58005397	-	144	both	DESeq2, edgeR/limma
ENSG00000136485	DCAF7	DDB1 and CUL4 associated factor 7	AnnoRI_LAST	chr17	63589786	63590990	+	1205	both	DESeq2, edgeR/limma
ENSG00000136485	DCAF7	DDB1 and CUL4 associated factor 7	AnnoRI_LAST	chr17	63591085	63594202	+	3118	both	DESeq2, edgeR/limma
ENSG00000136490	LIMD2	LIM domain containing 2	CI	chr17	63700686	63700846	-	161	knockdown	edgeR/limma
ENSG00000136527	TRA2B	transformer 2 beta homolog (Drosophila)	CI	chr3	185929074	185931514	-	2441	both	DESeq2, edgeR/limma
ENSG00000136682	CBWD2	COBW domain containing 2	CI	chr2	113457210	113460672	+	3463	control	DESeq2, edgeR/limma
ENSG00000136682	CBWD2	COBW domain containing 2	CI	chr2	113465174	113468584	+	3411	both	DESeq2, edgeR/limma
ENSG00000136718	IMP4	IMP4 homolog, U3 small nucleolar ribonucleoprotein	AnnoRI_FIRST	chr2	130342963	130343085	+	123	both	DESeq2, edgeR/limma
ENSG00000136758	YME1L1	YME1 like 1 ATPase	AnnoRI_LAST	chr10	27111888	27112081	-	194	both	DESeq2, edgeR/limma
ENSG00000136807	CDK9	cyclin dependent kinase 9	CI	chr9	127787609	127787946	+	338	knockdown	DESeq2
ENSG00000136811	ODF2	outer dense fiber of sperm tails 2	CI	chr9	128494840	128496040	+	1201	control	DESeq2, edgeR/limma
ENSG00000136813	KIAA0368	KIAA0368	CI	chr9	111362170	111363587	-	1418	both	DESeq2, edgeR/limma
ENSG00000136816	TOR1B	torsin family 1 member B	CI	chr9	129809033	129809341	+	309	knockdown	DESeq2
ENSG00000136930	PSMB7	proteasome subunit beta 7	CI	chr9	124353710	124356763	-	3054	both	DESeq2, edgeR/limma
ENSG00000136937	NCBP1	nuclear cap binding protein subunit 1	AnnoRI_LAST	chr9	97672782	97673511	+	730	both	DESeq2, edgeR/limma
ENSG00000137070	IL11RA	interleukin 11 receptor subunit alpha	AnnoRI_LAST	chr9	34660601	34660803	+	203	both	DESeq2, edgeR/limma
ENSG00000137133	HINT2	histidine triad nucleotide binding protein 2	AnnoRI_LAST	chr9	35813146	35813265	-	120	both	DESeq2, edgeR/limma
ENSG00000137161	CNPY3	canopy FGF signaling regulator 3	CI	chr6	42935671	42937716	+	2046	knockdown	DESeq2, edgeR/limma
ENSG00000137171	KLC4	kinesin light chain 4	CI	chr6	43046602	43046879	+	278	knockdown	DESeq2
ENSG00000137200	CMTR1	cap methyltransferase 1	CI	chr6	37475917	37476125	+	209	knockdown	DESeq2, edgeR/limma
ENSG00000137207	YIPF3	Yip1 domain family member 3	CI	chr6	43516615	43516726	-	112	both	DESeq2, edgeR/limma
ENSG00000137221	TJAP1	tight junction associated protein 1	CI	chr6	43477633	43478086	+	454	both	DESeq2, edgeR/limma
ENSG00000137221	TJAP1	tight junction associated protein 1	AnnoRI_LAST	chr6	43505661	43506448	+	788	both	DESeq2, edgeR/limma
ENSG00000137288	UQCC2	ubiquinol-cytochrome c reductase complex assembly factor 2	AnnoRI_OneExonTranscript	chr6	33696575	33696760	-	186	control	DESeq2, edgeR/limma
ENSG00000137309	HMGA1	high mobility group AT-hook 1	AnnoRI_FIRST	chr6	34236964	34237203	+	240	both	DESeq2, edgeR/limma
ENSG00000137409	MTCH1	mitochondrial carrier 1	CI	chr6	36968975	36969465	-	491	both	DESeq2, edgeR/limma
ENSG00000137496	IL18BP	interleukin 18 binding protein	AnnoRI_LAST	chr11	71999371	71999600	+	230	both	DESeq2, edgeR/limma
ENSG00000137496	IL18BP	interleukin 18 binding protein	CI	chr11	72003754	72003886	+	133	both	DESeq2, edgeR/limma
ENSG00000137497	NUMA1	nuclear mitotic apparatus protein 1	CI	chr11	72003754	72003886	-	133	both	DESeq2, edgeR/limma
ENSG00000137497	NUMA1	nuclear mitotic apparatus protein 1	AnnoRI_INTERNAL	chr11	72008146	72008437	-	292	both	DESeq2, edgeR/limma
ENSG00000137504	CREBZF	CREB/ATF bZIP transcription factor	AnnoRI_LAST	chr11	85660598	85661065	-	468	both	DESeq2, edgeR/limma
ENSG00000137504	CREBZF	CREB/ATF bZIP transcription factor	AnnoRI_LAST	chr11	85661750	85661952	-	203	both	DESeq2, edgeR/limma
ENSG00000137504	CREBZF	CREB/ATF bZIP transcription factor	AnnoRI_OneExonTranscript	chr11	85662458	85663523	-	1066	both	DESeq2, edgeR/limma
ENSG00000137563	GGH	gamma-glutamyl hydrolase	CI	chr8	63023740	63023906	-	167	control	DESeq2, edgeR/limma
ENSG00000137642	SORL1	sortilin related receptor 1	CI	chr11	121588152	121589258	+	1107	both	DESeq2, edgeR/limma
ENSG00000137642	SORL1	sortilin related receptor 1	AnnoRI_LAST	chr11	121629694	121632015	+	2322	both	DESeq2, edgeR/limma
ENSG00000137700	SLC37A4	solute carrier family 37 member 4	AnnoRI_FIRST	chr11	119030736	119030848	-	113	both	DESeq2, edgeR/limma
ENSG00000137776	SLTM	SAFB like transcription modulator	AnnoRI_LAST	chr15	58879777	58879979	-	203	both	DESeq2, edgeR/limma
ENSG00000137817	PARP6	poly(ADP-ribose) polymerase family member 6	AnnoRI_FIRST	chr15	72267029	72267474	-	446	both	DESeq2, edgeR/limma
ENSG00000137817	PARP6	poly(ADP-ribose) polymerase family member 6	CI	chr15	72271288	72272280	-	993	both	DESeq2, edgeR/limma
ENSG00000137825	ITPKA	inositol-trisphosphate 3-kinase A	CI	chr15	41502646	41502787	+	142	both	DESeq2, edgeR/limma
ENSG00000137841	PLCB2	phospholipase C beta 2	AnnoRI_LAST	chr15	40288009	40288138	-	130	both	DESeq2, edgeR/limma
ENSG00000137841	PLCB2	phospholipase C beta 2	AnnoRI_INTERNAL	chr15	40291488	40291605	-	118	both	DESeq2, edgeR/limma
ENSG00000137841	PLCB2	phospholipase C beta 2	AnnoRI_INTERNAL	chr15	40291651	40291848	-	198	both	DESeq2, edgeR/limma
ENSG00000137841	PLCB2	phospholipase C beta 2	AnnoRI_LAST	chr15	40291925	40292063	-	139	both	DESeq2, edgeR/limma
ENSG00000137841	PLCB2	phospholipase C beta 2	CI	chr15	40295061	40295200	-	140	both	DESeq2, edgeR/limma
ENSG00000137841	PLCB2	phospholipase C beta 2	CI	chr15	40296635	40296745	-	111	both	DESeq2, edgeR/limma
ENSG00000137942	FNBP1L	formin binding protein 1 like	AnnoRI_LAST	chr1	93551126	93552408	+	1283	control	DESeq2, edgeR/limma
ENSG00000137955	RABGGTB	Rab geranylgeranyltransferase beta subunit	AnnoRI_INTERNAL	chr1	75789357	75789476	+	120	both	DESeq2, edgeR/limma
ENSG00000137955	RABGGTB	Rab geranylgeranyltransferase beta subunit	AnnoRI_INTERNAL	chr1	75789549	75789951	+	403	both	DESeq2, edgeR/limma
ENSG00000138030	KHK	ketohexokinase	AnnoRI_FIRST	chr2	27086913	27087119	+	207	both	DESeq2, edgeR/limma
ENSG00000138035	PNPT1	polyribonucleotide nucleotidyltransferase 1	AnnoRI_LAST	chr2	55634850	55635093	-	244	both	DESeq2, edgeR/limma
ENSG00000138073	PREB	prolactin regulatory element binding	AnnoRI_FIRST	chr2	27133338	27133531	-	194	both	DESeq2, edgeR/limma
ENSG00000138074	SLC5A6	solute carrier family 5 member 6	AnnoRI_LAST	chr2	27199838	27200104	-	267	both	DESeq2, edgeR/limma
ENSG00000138074	SLC5A6	solute carrier family 5 member 6	AnnoRI_INTERNAL	chr2	27201114	27201349	-	236	both	DESeq2, edgeR/limma
ENSG00000138107	ACTR1A	ARP1 actin-related protein 1 homolog A, centractin alpha	CI	chr10	102468641	102468752	-	112	knockdown	DESeq2, edgeR/limma
ENSG00000138111	MFSD13A	major facilitator superfamily domain containing 13A	CI	chr10	102468641	102468752	+	112	knockdown	DESeq2, edgeR/limma
ENSG00000138138	ATAD1	ATPase family, AAA domain containing 1	CI	chr10	87818161	87818312	-	152	both	DESeq2, edgeR/limma
ENSG00000138326	RPS24	ribosomal protein S24	CI	chr10	78037603	78037964	+	362	both	DESeq2, edgeR/limma
ENSG00000138326	RPS24	ribosomal protein S24	CI	chr10	78037983	78039597	+	1615	both	DESeq2, edgeR/limma
ENSG00000138326	RPS24	ribosomal protein S24	CI	chr10	78040226	78040614	+	389	both	DESeq2, edgeR/limma
ENSG00000138346	DNA2	DNA replication helicase/nuclease 2	CI	chr10	68471916	68472053	-	138	knockdown	edgeR/limma
ENSG00000138382	METTL5	methyltransferase like 5	CI	chr2	169811045	169811182	-	138	both	DESeq2, edgeR/limma
ENSG00000138382	METTL5	methyltransferase like 5	AnnoRI_FIRST	chr2	169824641	169824781	-	141	both	DESeq2, edgeR/limma
ENSG00000138385	SSB	Sjogren syndrome antigen B	CI	chr2	169811045	169811182	+	138	both	DESeq2, edgeR/limma
ENSG00000138434	SSFA2	sperm specific antigen 2	AnnoRI_INTERNAL	chr2	181918471	181918597	+	127	knockdown	DESeq2, edgeR/limma
ENSG00000138459	SLC35A5	solute carrier family 35 member A5	AnnoRI_INTERNAL	chr3	112580757	112581178	+	422	both	DESeq2, edgeR/limma
ENSG00000138594	TMOD3	tropomodulin 3	AnnoRI_LAST	chr15	51909358	51909588	+	231	both	DESeq2, edgeR/limma
ENSG00000138594	TMOD3	tropomodulin 3	AnnoRI_LAST	chr15	51909643	51911013	+	1371	both	DESeq2, edgeR/limma
ENSG00000138629	UBL7	ubiquitin like 7	AnnoRI_FIRST	chr15	74460779	74461036	-	258	both	DESeq2, edgeR/limma
ENSG00000138640	FAM13A	family with sequence similarity 13 member A	AnnoRI_FIRST	chr4	89056989	89057117	-	129	both	DESeq2, edgeR/limma
ENSG00000138668	HNRNPD	heterogeneous nuclear ribonucleoprotein D	AnnoRI_LAST	chr4	82354155	82354846	-	692	both	DESeq2, edgeR/limma
ENSG00000138668	HNRNPD	heterogeneous nuclear ribonucleoprotein D	AnnoRI_LAST	chr4	82355002	82355248	-	247	both	DESeq2, edgeR/limma
ENSG00000138668	HNRNPD	heterogeneous nuclear ribonucleoprotein D	AnnoRI_FIRST	chr4	82373487	82373624	-	138	both	DESeq2, edgeR/limma
ENSG00000138674	SEC31A	SEC31 homolog A, COPII coat complex component	CI	chr4	82895775	82897762	-	1988	both	DESeq2, edgeR/limma
ENSG00000138764	CCNG2	cyclin G2	AnnoRI_FIRST	chr4	77157237	77157369	+	133	both	DESeq2, edgeR/limma
ENSG00000138777	PPA2	pyrophosphatase (inorganic) 2	CI	chr4	105473776	105473893	-	118	both	DESeq2, edgeR/limma
ENSG00000138778	CENPE	centromere protein E	AnnoRI_INTERNAL	chr4	103136172	103136279	-	108	both	DESeq2, edgeR/limma
ENSG00000138867	GUCD1	guanylyl cyclase domain containing 1	AnnoRI_LAST	chr22	24541063	24542397	-	1335	both	DESeq2, edgeR/limma
ENSG00000138964	PARVG	parvin gamma	AnnoRI_FIRST	chr22	44181432	44181738	+	307	both	DESeq2, edgeR/limma
ENSG00000138964	PARVG	parvin gamma	CI	chr22	44208470	44210441	+	1972	knockdown	DESeq2, edgeR/limma
ENSG00000139131	YARS2	tyrosyl-tRNA synthetase 2	CI	chr12	32737661	32737864	-	204	both	DESeq2, edgeR/limma
ENSG00000139154	AEBP2	AE binding protein 2	AnnoRI_LAST	chr12	19518193	19518674	+	482	both	DESeq2, edgeR/limma
ENSG00000139190	VAMP1	vesicle associated membrane protein 1	AnnoRI_LAST	chr12	6462970	6463859	-	890	both	DESeq2, edgeR/limma
ENSG00000139192	TAPBPL	TAP binding protein like	AnnoRI_INTERNAL	chr12	6457544	6457668	+	125	both	DESeq2, edgeR/limma
ENSG00000139194	RBP5	retinol binding protein 5	CI	chr12	7127713	7128239	-	527	both	edgeR/limma
ENSG00000139194	RBP5	retinol binding protein 5	CI	chr12	7128562	7128702	-	141	both	DESeq2, edgeR/limma
ENSG00000139197	PEX5	peroxisomal biogenesis factor 5	AnnoRI_FIRST	chr12	7190217	7190360	+	144	control	DESeq2, edgeR/limma
ENSG00000139291	TMEM19	transmembrane protein 19	AnnoRI_FIRST	chr12	71686321	71686495	+	175	both	DESeq2, edgeR/limma
ENSG00000139546	TARBP2	TARBP2, RISC loading complex RNA binding subunit	AnnoRI_LAST	chr12	53503213	53503458	+	246	both	DESeq2, edgeR/limma
ENSG00000139579	NABP2	nucleic acid binding protein 2	AnnoRI_FIRST	chr12	56224522	56224833	+	312	both	DESeq2, edgeR/limma
ENSG00000139613	SMARCC2	SWI/SNF related, matrix associated, actin dependent regulator of chromatin subfamily c member 2	AnnoRI_INTERNAL	chr12	56164369	56164647	-	279	both	DESeq2, edgeR/limma
ENSG00000139618	BRCA2	BRCA2, DNA repair associated	AnnoRI_LAST	chr13	32399211	32399608	+	398	control	DESeq2, edgeR/limma
ENSG00000139636	LMBR1L	limb development membrane protein 1 like	AnnoRI_FIRST	chr12	49110694	49110812	-	119	both	DESeq2, edgeR/limma
ENSG00000139645	ANKRD52	ankyrin repeat domain 52	AnnoRI_LAST	chr12	56237969	56243237	-	5269	both	DESeq2, edgeR/limma
ENSG00000139651	ZNF740	zinc finger protein 740	AnnoRI_LAST	chr12	53187764	53188536	+	773	both	DESeq2, edgeR/limma
ENSG00000139684	ESD	esterase D	AnnoRI_LAST	chr13	46775693	46777455	-	1763	control	DESeq2, edgeR/limma
ENSG00000139971	C14orf37	chromosome 14 open reading frame 37	CI	chr14	58268140	58268705	-	566	both	DESeq2, edgeR/limma
ENSG00000139971	C14orf37	chromosome 14 open reading frame 37	CI	chr14	58269682	58269974	-	293	knockdown	DESeq2
ENSG00000139971	C14orf37	chromosome 14 open reading frame 37	CI	chr14	58270486	58270933	-	448	knockdown	DESeq2, edgeR/limma
ENSG00000139971	C14orf37	chromosome 14 open reading frame 37	CI	chr14	58272013	58272400	-	388	both	DESeq2, edgeR/limma
ENSG00000140199	SLC12A6	solute carrier family 12 member 6	AnnoRI_FIRST	chr15	34336845	34337331	-	487	both	DESeq2, edgeR/limma
ENSG00000140199	SLC12A6	solute carrier family 12 member 6	AnnoRI_FIRST	chr15	34337787	34337960	-	174	both	DESeq2, edgeR/limma
ENSG00000140263	SORD	sorbitol dehydrogenase	CI	chr15	45070754	45072155	+	1402	control	DESeq2, edgeR/limma
ENSG00000140264	SERF2	small EDRK-rich factor 2	AnnoRI_LAST	chr15	43793423	43793575	+	153	both	DESeq2, edgeR/limma
ENSG00000140264	SERF2	small EDRK-rich factor 2	AnnoRI_LAST	chr15	43794047	43794161	+	115	both	DESeq2, edgeR/limma
ENSG00000140332	TLE3	transducin like enhancer of split 3	AnnoRI_FIRST	chr15	70097440	70097558	-	119	both	DESeq2, edgeR/limma
ENSG00000140365	COMMD4	COMM domain containing 4	AnnoRI_LAST	chr15	75339105	75339263	+	159	both	DESeq2, edgeR/limma
ENSG00000140365	COMMD4	COMM domain containing 4	AnnoRI_LAST	chr15	75339576	75339701	+	126	both	DESeq2, edgeR/limma
ENSG00000140396	NCOA2	nuclear receptor coactivator 2	AnnoRI_INTERNAL	chr8	70156666	70157124	-	459	control	DESeq2, edgeR/limma
ENSG00000140398	NEIL1	nei like DNA glycosylase 1	CI	chr15	75354819	75354963	+	145	knockdown	DESeq2, edgeR/limma
ENSG00000140400	MAN2C1	mannosidase alpha class 2C member 1	AnnoRI_LAST	chr15	75358345	75358459	-	115	both	DESeq2, edgeR/limma
ENSG00000140400	MAN2C1	mannosidase alpha class 2C member 1	AnnoRI_LAST	chr15	75359192	75359327	-	136	both	DESeq2, edgeR/limma
ENSG00000140400	MAN2C1	mannosidase alpha class 2C member 1	AnnoRI_LAST	chr15	75359439	75359619	-	181	both	DESeq2, edgeR/limma
ENSG00000140400	MAN2C1	mannosidase alpha class 2C member 1	AnnoRI_LAST	chr15	75360689	75360954	-	266	both	DESeq2, edgeR/limma
ENSG00000140400	MAN2C1	mannosidase alpha class 2C member 1	CI	chr15	75363291	75363753	-	463	both	DESeq2, edgeR/limma
ENSG00000140464	PML	promyelocytic leukemia	AnnoRI_LAST	chr15	74034559	74035131	+	573	both	DESeq2, edgeR/limma
ENSG00000140474	ULK3	unc-51 like kinase 3	CI	chr15	74839374	74839522	-	149	control	DESeq2, edgeR/limma
ENSG00000140521	POLG	DNA polymerase gamma, catalytic subunit	CI	chr15	89317829	89317938	-	110	both	DESeq2, edgeR/limma
ENSG00000140521	POLG	DNA polymerase gamma, catalytic subunit	CI	chr15	89318038	89318540	-	503	knockdown	DESeq2
ENSG00000140543	DET1	de-etiolated homolog 1 (Arabidopsis)	AnnoRI_INTERNAL	chr15	88531474	88531608	-	135	both	DESeq2, edgeR/limma
ENSG00000140548	ZNF710	zinc finger protein 710	CI	chr15	90076645	90079659	+	3015	control	DESeq2, edgeR/limma
ENSG00000140632	GLYR1	glyoxylate reductase 1 homolog	AnnoRI_LAST	chr16	4804149	4804521	-	373	both	DESeq2, edgeR/limma
ENSG00000140688	C16orf58	chromosome 16 open reading frame 58	AnnoRI_FIRST	chr16	31493049	31493196	-	148	both	DESeq2, edgeR/limma
ENSG00000140688	C16orf58	chromosome 16 open reading frame 58	AnnoRI_FIRST	chr16	31508155	31508268	-	114	both	DESeq2, edgeR/limma
ENSG00000140691	ARMC5	armadillo repeat containing 5	AnnoRI_INTERNAL	chr16	31462324	31462771	+	448	both	DESeq2, edgeR/limma
ENSG00000140829	DHX38	DEAH-box helicase 38	AnnoRI_LAST	chr16	72104132	72104485	+	354	both	DESeq2, edgeR/limma
ENSG00000140854	KATNB1	katanin regulatory subunit B1	AnnoRI_FIRST	chr16	57737068	57737191	+	124	both	DESeq2, edgeR/limma
ENSG00000140948	ZCCHC14	zinc finger CCHC-type containing 14	AnnoRI_LAST	chr16	87407015	87407677	-	663	both	DESeq2, edgeR/limma
ENSG00000140968	IRF8	interferon regulatory factor 8	CI	chr16	85914172	85914312	+	141	knockdown	DESeq2, edgeR/limma
ENSG00000140983	RHOT2	ras homolog family member T2	AnnoRI_LAST	chr16	673538	673933	+	396	both	DESeq2, edgeR/limma
ENSG00000140988	RPS2	ribosomal protein S2	AnnoRI_FIRST	chr16	1964632	1964744	-	113	both	DESeq2, edgeR/limma
ENSG00000140990	NDUFB10	NADH:ubiquinone oxidoreductase subunit B10	AnnoRI_LAST	chr16	1961637	1961796	+	160	both	DESeq2, edgeR/limma
ENSG00000141002	TCF25	transcription factor 25	CI	chr16	89893908	89894955	+	1048	knockdown	DESeq2, edgeR/limma
ENSG00000141002	TCF25	transcription factor 25	AnnoRI_INTERNAL	chr16	89904206	89904751	+	546	both	DESeq2, edgeR/limma
ENSG00000141002	TCF25	transcription factor 25	AnnoRI_FIRST	chr16	89909926	89910292	+	367	both	DESeq2, edgeR/limma
ENSG00000141258	SGSM2	small G protein signaling modulator 2	CI	chr17	2375372	2375491	+	120	knockdown	DESeq2, edgeR/limma
ENSG00000141258	SGSM2	small G protein signaling modulator 2	AnnoRI_LAST	chr17	2379566	2380264	+	699	both	DESeq2, edgeR/limma
ENSG00000141279	NPEPPS	aminopeptidase puromycin sensitive	AnnoRI_LAST	chr17	47619165	47619277	+	113	both	DESeq2, edgeR/limma
ENSG00000141279	NPEPPS	aminopeptidase puromycin sensitive	AnnoRI_LAST	chr17	47619323	47619736	+	414	both	DESeq2, edgeR/limma
ENSG00000141295	SCRN2	secernin 2	AnnoRI_LAST	chr17	47838003	47838269	-	267	both	DESeq2, edgeR/limma
ENSG00000141298	SSH2	slingshot protein phosphatase 2	AnnoRI_LAST	chr17	29630789	29631178	-	390	both	DESeq2, edgeR/limma
ENSG00000141367	CLTC	clathrin heavy chain	CI	chr17	59683757	59683874	+	118	knockdown	DESeq2
ENSG00000141378	PTRH2	peptidyl-tRNA hydrolase 2	CI	chr17	59683757	59683874	-	118	knockdown	DESeq2
ENSG00000141378	PTRH2	peptidyl-tRNA hydrolase 2	CI	chr17	59696957	59697305	-	349	control	DESeq2, edgeR/limma
ENSG00000141380	SS18	SS18, nBAF chromatin remodeling complex subunit	CI	chr18	26035615	26035830	-	216	both	DESeq2, edgeR/limma
ENSG00000141425	RPRD1A	regulation of nuclear pre-mRNA domain containing 1A	AnnoRI_LAST	chr18	35990596	35993039	-	2444	both	DESeq2, edgeR/limma
ENSG00000141456	PELP1	proline, glutamate and leucine rich protein 1	AnnoRI_INTERNAL	chr17	4671883	4672113	-	231	both	DESeq2, edgeR/limma
ENSG00000141480	ARRB2	arrestin beta 2	AnnoRI_LAST	chr17	4718150	4718260	+	111	both	DESeq2, edgeR/limma
ENSG00000141480	ARRB2	arrestin beta 2	CI	chr17	4718371	4718611	+	241	knockdown	DESeq2, edgeR/limma
ENSG00000141503	MINK1	misshapen like kinase 1	AnnoRI_LAST	chr17	4893068	4893195	+	128	knockdown	DESeq2, edgeR/limma
ENSG00000141503	MINK1	misshapen like kinase 1	AnnoRI_LAST	chr17	4893310	4893433	+	124	knockdown	DESeq2, edgeR/limma
ENSG00000141503	MINK1	misshapen like kinase 1	AnnoRI_FIRST	chr17	4893872	4893987	+	116	both	DESeq2, edgeR/limma
ENSG00000141524	TMC6	transmembrane channel like 6	CI	chr17	78117645	78117801	-	157	knockdown	edgeR/limma
ENSG00000141524	TMC6	transmembrane channel like 6	AnnoRI_LAST	chr17	78120833	78121012	-	180	control	edgeR/limma
ENSG00000141524	TMC6	transmembrane channel like 6	CI	chr17	78127021	78128611	-	1591	both	DESeq2, edgeR/limma
ENSG00000141524	TMC6	transmembrane channel like 6	CI	chr17	78130888	78131000	-	113	control	edgeR/limma
ENSG00000141526	SLC16A3	solute carrier family 16 member 3	CI	chr17	82254680	82255129	+	450	control	DESeq2, edgeR/limma
ENSG00000141551	CSNK1D	casein kinase 1 delta	AnnoRI_INTERNAL	chr17	82246040	82246197	-	158	both	DESeq2, edgeR/limma
ENSG00000141551	CSNK1D	casein kinase 1 delta	CI	chr17	82254680	82255129	-	450	control	DESeq2, edgeR/limma
ENSG00000141562	NARF	nuclear prelamin A recognition factor	AnnoRI_INTERNAL	chr17	82484322	82484538	+	217	both	DESeq2, edgeR/limma
ENSG00000141564	RPTOR	regulatory associated protein of MTOR complex 1	CI	chr17	80880490	80883418	+	2929	control	DESeq2, edgeR/limma
ENSG00000141564	RPTOR	regulatory associated protein of MTOR complex 1	CI	chr17	80883485	80883780	+	296	control	DESeq2, edgeR/limma
ENSG00000141568	FOXK2	forkhead box K2	CI	chr17	82587563	82588255	+	693	control	DESeq2, edgeR/limma
ENSG00000141569	TRIM65	tripartite motif containing 65	CI	chr17	75892851	75896523	-	3673	both	DESeq2, edgeR/limma
ENSG00000141570	CBX8	chromobox 8	CI	chr17	79796541	79796929	-	389	both	DESeq2, edgeR/limma
ENSG00000141576	RNF157	ring finger protein 157	AnnoRI_LAST	chr17	76143349	76144339	-	991	control	DESeq2, edgeR/limma
ENSG00000141580	WDR45B	WD repeat domain 45B	AnnoRI_LAST	chr17	82614787	82615717	-	931	both	DESeq2, edgeR/limma
ENSG00000141644	MBD1	methyl-CpG binding domain protein 1	AnnoRI_LAST	chr18	50270086	50271041	-	956	both	DESeq2, edgeR/limma
ENSG00000141664	ZCCHC2	zinc finger CCHC-type containing 2	AnnoRI_INTERNAL	chr18	62574645	62575297	+	653	both	DESeq2, edgeR/limma
ENSG00000141696	P3H4	prolyl 3-hydroxylase family member 4 (non-enzymatic)	AnnoRI_LAST	chr17	41802424	41802710	-	287	both	DESeq2, edgeR/limma
ENSG00000141698	NT5C3B	5'-nucleotidase, cytosolic IIIB	AnnoRI_FIRST	chr17	41835958	41836078	-	121	both	DESeq2, edgeR/limma
ENSG00000141858	SAMD1	sterile alpha motif domain containing 1	CI	chr19	14090709	14090937	-	229	both	DESeq2, edgeR/limma
ENSG00000141959	PFKL	phosphofructokinase, liver type	AnnoRI_INTERNAL	chr21	44319416	44319622	+	207	both	DESeq2, edgeR/limma
ENSG00000141959	PFKL	phosphofructokinase, liver type	AnnoRI_INTERNAL	chr21	44324918	44325152	+	235	control	DESeq2, edgeR/limma
ENSG00000141994	DUS3L	dihydrouridine synthase 3 like	AnnoRI_INTERNAL	chr19	5786931	5787060	-	130	both	DESeq2, edgeR/limma
ENSG00000142046	TMEM91	transmembrane protein 91	CI	chr19	41353912	41354168	+	257	both	DESeq2, edgeR/limma
ENSG00000142046	TMEM91	transmembrane protein 91	CI	chr19	41376855	41376968	+	114	knockdown	DESeq2
ENSG00000142046	TMEM91	transmembrane protein 91	CI	chr19	41377047	41377266	+	220	knockdown	edgeR/limma
ENSG00000142208	AKT1	AKT serine/threonine kinase 1	AnnoRI_FIRST	chr14	104773581	104773790	-	210	both	DESeq2, edgeR/limma
ENSG00000142347	MYO1F	myosin IF	CI	chr19	8550695	8551422	-	728	knockdown	DESeq2, edgeR/limma
ENSG00000142347	MYO1F	myosin IF	AnnoRI_LAST	chr19	8551875	8552032	-	158	both	DESeq2, edgeR/limma
ENSG00000142534	RPS11	ribosomal protein S11	AnnoRI_INTERNAL	chr19	49497326	49497519	+	194	both	DESeq2, edgeR/limma
ENSG00000142534	RPS11	ribosomal protein S11	AnnoRI_INTERNAL	chr19	49497596	49497719	+	124	both	DESeq2, edgeR/limma
ENSG00000142534	RPS11	ribosomal protein S11	AnnoRI_INTERNAL	chr19	49497807	49497916	+	110	both	DESeq2, edgeR/limma
ENSG00000142539	CTD-2545M3.6		AnnoRI_INTERNAL	chr19	50415827	50416312	+	486	control	DESeq2, edgeR/limma
ENSG00000142541	RPL13A	ribosomal protein L13a	AnnoRI_FIRST	chr19	49490298	49490474	+	177	both	DESeq2, edgeR/limma
ENSG00000142541	RPL13A	ribosomal protein L13a	AnnoRI_INTERNAL	chr19	49491267	49491424	+	158	knockdown	edgeR/limma
ENSG00000142552	RCN3	reticulocalbin 3	CI	chr19	49528059	49528289	+	231	both	DESeq2, edgeR/limma
ENSG00000142583	SLC2A5	solute carrier family 2 member 5	AnnoRI_FIRST	chr1	9039663	9039799	-	137	knockdown	DESeq2, edgeR/limma
ENSG00000142599	RERE	arginine-glutamic acid dipeptide repeats	AnnoRI_LAST	chr1	8353179	8353942	-	764	both	DESeq2, edgeR/limma
ENSG00000142669	SH3BGRL3	SH3 domain binding glutamate rich protein like 3	AnnoRI_LAST	chr1	26280933	26281057	+	125	both	DESeq2, edgeR/limma
ENSG00000142694	EVA1B	eva-1 homolog B	CI	chr1	36323616	36323733	-	118	control	edgeR/limma
ENSG00000142751	GPN2	GPN-loop GTPase 2	AnnoRI_FIRST	chr1	26889733	26889944	-	212	both	DESeq2, edgeR/limma
ENSG00000142765	SYTL1	synaptotagmin like 1	AnnoRI_FIRST	chr1	27349499	27349651	+	153	both	DESeq2, edgeR/limma
ENSG00000142765	SYTL1	synaptotagmin like 1	AnnoRI_INTERNAL	chr1	27350133	27350388	+	256	both	DESeq2, edgeR/limma
ENSG00000142765	SYTL1	synaptotagmin like 1	AnnoRI_INTERNAL	chr1	27350486	27350793	+	308	both	DESeq2, edgeR/limma
ENSG00000142765	SYTL1	synaptotagmin like 1	AnnoRI_INTERNAL	chr1	27350953	27351074	+	122	both	DESeq2, edgeR/limma
ENSG00000142784	WDTC1	WD and tetratricopeptide repeats 1	AnnoRI_LAST	chr1	27306451	27306707	+	257	both	DESeq2, edgeR/limma
ENSG00000142784	WDTC1	WD and tetratricopeptide repeats 1	AnnoRI_LAST	chr1	27307444	27308169	+	726	both	DESeq2, edgeR/limma
ENSG00000142892	PIGK	phosphatidylinositol glycan anchor biosynthesis class K	CI	chr1	77122360	77129113	-	6754	both	DESeq2, edgeR/limma
ENSG00000142937	RPS8	ribosomal protein S8	AnnoRI_LAST	chr1	44778459	44778575	+	117	both	DESeq2, edgeR/limma
ENSG00000143093	STRIP1	striatin interacting protein 1	AnnoRI_INTERNAL	chr1	110049239	110049459	+	221	both	DESeq2, edgeR/limma
ENSG00000143157	POGK	pogo transposable element with KRAB domain	AnnoRI_LAST	chr1	166850424	166852584	+	2161	control	DESeq2, edgeR/limma
ENSG00000143226	FCGR2A	Fc fragment of IgG receptor IIa	CI	chr1	161513933	161514619	+	687	knockdown	DESeq2, edgeR/limma
ENSG00000143258	USP21	ubiquitin specific peptidase 21	CI	chr1	161160507	161160619	+	113	both	DESeq2, edgeR/limma
ENSG00000143258	USP21	ubiquitin specific peptidase 21	AnnoRI_INTERNAL	chr1	161160993	161161121	+	129	both	DESeq2, edgeR/limma
ENSG00000143303	RRNAD1	ribosomal RNA adenine dimethylase domain containing 1	AnnoRI_FIRST	chr1	156732116	156732251	+	136	both	DESeq2, edgeR/limma
ENSG00000143319	ISG20L2	interferon stimulated exonuclease gene 20 like 2	AnnoRI_FIRST	chr1	156727809	156728353	-	545	both	DESeq2, edgeR/limma
ENSG00000143321	HDGF	hepatoma-derived growth factor	AnnoRI_LAST	chr1	156743013	156743155	-	143	both	DESeq2, edgeR/limma
ENSG00000143321	HDGF	hepatoma-derived growth factor	AnnoRI_LAST	chr1	156743456	156743651	-	196	knockdown	edgeR/limma
ENSG00000143324	XPR1	xenotropic and polytropic retrovirus receptor 1	AnnoRI_LAST	chr1	180887912	180888052	+	141	control	DESeq2, edgeR/limma
ENSG00000143384	MCL1	BCL2 family apoptosis regulator	AnnoRI_FIRST	chr1	150578964	150579422	-	459	both	DESeq2, edgeR/limma
ENSG00000143390	RFX5	regulatory factor X5	AnnoRI_LAST	chr1	151342086	151342246	-	161	both	DESeq2, edgeR/limma
ENSG00000143393	PI4KB	phosphatidylinositol 4-kinase beta	CI	chr1	151293463	151293618	-	156	both	DESeq2, edgeR/limma
ENSG00000143409	FAM63A	family with sequence similarity 63 member A	CI	chr1	150996288	150996548	-	261	both	DESeq2, edgeR/limma
ENSG00000143412	ANXA9	annexin A9	CI	chr1	150994700	150995259	+	560	both	DESeq2, edgeR/limma
ENSG00000143418	CERS2	ceramide synthase 2	AnnoRI_INTERNAL	chr1	150966863	150967066	-	204	both	DESeq2, edgeR/limma
ENSG00000143418	CERS2	ceramide synthase 2	CI	chr1	150967203	150967381	-	179	both	DESeq2, edgeR/limma
ENSG00000143436	MRPL9	mitochondrial ribosomal protein L9	CI	chr1	151762501	151762616	-	116	knockdown	DESeq2
ENSG00000143537	ADAM15	ADAM metallopeptidase domain 15	AnnoRI_FIRST	chr1	155056262	155056385	+	124	both	DESeq2, edgeR/limma
ENSG00000143537	ADAM15	ADAM metallopeptidase domain 15	CI	chr1	155061759	155061903	+	145	both	DESeq2, edgeR/limma
ENSG00000143543	JTB	jumping translocation breakpoint	AnnoRI_FIRST	chr1	153977395	153977543	-	149	both	DESeq2, edgeR/limma
ENSG00000143549	TPM3	tropomyosin 3	AnnoRI_INTERNAL	chr1	154171489	154171881	-	393	both	DESeq2, edgeR/limma
ENSG00000143569	UBAP2L	ubiquitin associated protein 2 like	AnnoRI_LAST	chr1	154268955	154269361	+	407	both	DESeq2, edgeR/limma
ENSG00000143569	UBAP2L	ubiquitin associated protein 2 like	CI	chr1	154269696	154270199	+	504	knockdown	DESeq2, edgeR/limma
ENSG00000143575	HAX1	HCLS1 associated protein X-1	AnnoRI_INTERNAL	chr1	154273599	154273749	+	151	control	DESeq2, edgeR/limma
ENSG00000143621	ILF2	interleukin enhancer binding factor 2	CI	chr1	153662557	153662704	-	148	both	DESeq2, edgeR/limma
ENSG00000143621	ILF2	interleukin enhancer binding factor 2	CI	chr1	153662796	153663018	-	223	both	DESeq2, edgeR/limma
ENSG00000143753	DEGS1	delta 4-desaturase, sphingolipid 1	AnnoRI_LAST	chr1	224192519	224192895	+	377	both	DESeq2, edgeR/limma
ENSG00000143771	CNIH4	cornichon family AMPA receptor auxiliary protein 4	AnnoRI_LAST	chr1	224377178	224379068	+	1891	knockdown	DESeq2, edgeR/limma
ENSG00000143774	GUK1	guanylate kinase 1	AnnoRI_FIRST	chr1	228145763	228145882	+	120	both	DESeq2, edgeR/limma
ENSG00000143774	GUK1	guanylate kinase 1	AnnoRI_FIRST	chr1	228146236	228146825	+	590	knockdown	DESeq2, edgeR/limma
ENSG00000143811	PYCR2	pyrroline-5-carboxylate reductase family member 2	AnnoRI_LAST	chr1	225921372	225921551	-	180	knockdown	edgeR/limma
ENSG00000143815	LBR	lamin B receptor	CI	chr1	225428036	225428705	-	670	control	DESeq2, edgeR/limma
ENSG00000143819	EPHX1	epoxide hydrolase 1	CI	chr1	225844624	225845145	+	522	knockdown	DESeq2
ENSG00000143851	PTPN7	protein tyrosine phosphatase, non-receptor type 7	CI	chr1	202148700	202149850	-	1151	both	DESeq2, edgeR/limma
ENSG00000143851	PTPN7	protein tyrosine phosphatase, non-receptor type 7	CI	chr1	202150425	202152537	-	2113	both	DESeq2, edgeR/limma
ENSG00000143851	PTPN7	protein tyrosine phosphatase, non-receptor type 7	CI	chr1	202157824	202157963	-	140	both	DESeq2, edgeR/limma
ENSG00000143970	ASXL2	additional sex combs like 2, transcriptional regulator	AnnoRI_LAST	chr2	25743057	25743827	-	771	both	DESeq2, edgeR/limma
ENSG00000144021	CIAO1	cytosolic iron-sulfur assembly component 1	AnnoRI_INTERNAL	chr2	96268659	96269267	+	609	both	DESeq2, edgeR/limma
ENSG00000144134	RABL2A	RAB, member of RAS oncogene family-like 2A	AnnoRI_LAST	chr2	113642146	113643189	+	1044	both	DESeq2, edgeR/limma
ENSG00000144354	CDCA7	cell division cycle associated 7	AnnoRI_INTERNAL	chr2	173364162	173364794	+	633	both	DESeq2, edgeR/limma
ENSG00000144381	HSPD1	heat shock protein family D (Hsp60) member 1	CI	chr2	197494475	197494639	-	165	both	DESeq2, edgeR/limma
ENSG00000144381	HSPD1	heat shock protein family D (Hsp60) member 1	CI	chr2	197494753	197495050	-	298	both	DESeq2, edgeR/limma
ENSG00000144485	HES6	hes family bHLH transcription factor 6	AnnoRI_LAST	chr2	238239252	238239486	-	235	both	edgeR/limma
ENSG00000144504	ANKMY1	ankyrin repeat and MYND domain containing 1	AnnoRI_LAST	chr2	240524010	240524303	-	294	both	DESeq2, edgeR/limma
ENSG00000144524	COPS7B	COP9 signalosome subunit 7B	AnnoRI_LAST	chr2	231807816	231808420	+	605	both	DESeq2, edgeR/limma
ENSG00000144635	DYNC1LI1	dynein cytoplasmic 1 light intermediate chain 1	AnnoRI_FIRST	chr3	32570420	32570624	-	205	knockdown	DESeq2, edgeR/limma
ENSG00000144674	GOLGA4	golgin A4	CI	chr3	37273602	37275692	+	2091	both	DESeq2, edgeR/limma
ENSG00000144674	GOLGA4	golgin A4	CI	chr3	37276599	37281957	+	5359	control	DESeq2, edgeR/limma
ENSG00000144677	CTDSPL	CTD small phosphatase like	AnnoRI_LAST	chr3	37981126	37981824	+	699	both	DESeq2, edgeR/limma
ENSG00000144677	CTDSPL	CTD small phosphatase like	AnnoRI_LAST	chr3	37982385	37982565	+	181	both	DESeq2, edgeR/limma
ENSG00000144677	CTDSPL	CTD small phosphatase like	AnnoRI_LAST	chr3	37982644	37984247	+	1604	both	DESeq2, edgeR/limma
ENSG00000144711	IQSEC1	IQ motif and Sec7 domain 1	CI	chr3	12899435	12900576	-	1142	control	DESeq2, edgeR/limma
ENSG00000144802	NFKBIZ	NFKB inhibitor zeta	AnnoRI_INTERNAL	chr3	101853235	101853600	+	366	control	DESeq2, edgeR/limma
ENSG00000145020	AMT	aminomethyltransferase	AnnoRI_LAST	chr3	49419955	49420210	-	256	knockdown	DESeq2, edgeR/limma
ENSG00000145029	NICN1	nicolin 1	AnnoRI_LAST	chr3	49423857	49424074	-	218	both	DESeq2, edgeR/limma
ENSG00000145029	NICN1	nicolin 1	AnnoRI_INTERNAL	chr3	49425147	49425271	-	125	knockdown	DESeq2, edgeR/limma
ENSG00000145075	CCDC39	coiled-coil domain containing 39	CI	chr3	180613865	180614007	-	143	knockdown	DESeq2
ENSG00000145191	EIF2B5	eukaryotic translation initiation factor 2B subunit epsilon	AnnoRI_INTERNAL	chr3	184143143	184143441	+	299	both	DESeq2, edgeR/limma
ENSG00000145191	EIF2B5	eukaryotic translation initiation factor 2B subunit epsilon	AnnoRI_INTERNAL	chr3	184143710	184144053	+	344	both	DESeq2, edgeR/limma
ENSG00000145216	FIP1L1	factor interacting with PAPOLA and CPSF1	CI	chr4	53440984	53442252	+	1269	both	DESeq2, edgeR/limma
ENSG00000145414	NAF1	nuclear assembly factor 1 ribonucleoprotein	CI	chr4	163127116	163128668	-	1553	control	DESeq2, edgeR/limma
ENSG00000145425	RPS3A	ribosomal protein S3A	AnnoRI_LAST	chr4	151103133	151103826	+	694	both	DESeq2, edgeR/limma
ENSG00000145425	RPS3A	ribosomal protein S3A	AnnoRI_LAST	chr4	151103892	151104176	+	285	both	DESeq2, edgeR/limma
ENSG00000145495	2017-03-06	membrane associated ring-CH-type finger 6	AnnoRI_INTERNAL	chr5	10401487	10401856	+	370	both	DESeq2, edgeR/limma
ENSG00000145495	2017-03-06	membrane associated ring-CH-type finger 6	AnnoRI_LAST	chr5	10434286	10436794	+	2509	both	DESeq2, edgeR/limma
ENSG00000145592	RPL37	ribosomal protein L37	AnnoRI_LAST	chr5	40827952	40831322	-	3371	both	edgeR/limma
ENSG00000145592	RPL37	ribosomal protein L37	AnnoRI_LAST	chr5	40831395	40832102	-	708	both	edgeR/limma
ENSG00000145736	GTF2H2	general transcription factor IIH subunit 2	AnnoRI_LAST	chr5	71033644	71034169	-	526	control	DESeq2, edgeR/limma
ENSG00000146063	TRIM41	tripartite motif containing 41	AnnoRI_FIRST	chr5	181224225	181224495	+	271	both	DESeq2, edgeR/limma
ENSG00000146063	TRIM41	tripartite motif containing 41	AnnoRI_LAST	chr5	181233525	181233635	+	111	both	DESeq2, edgeR/limma
ENSG00000146063	TRIM41	tripartite motif containing 41	AnnoRI_LAST	chr5	181234819	181234931	+	113	both	DESeq2, edgeR/limma
ENSG00000146063	TRIM41	tripartite motif containing 41	AnnoRI_LAST	chr5	181235080	181235353	+	274	both	DESeq2, edgeR/limma
ENSG00000146067	FAM193B	family with sequence similarity 193 member B	AnnoRI_FIRST	chr5	177553351	177553496	-	146	both	DESeq2, edgeR/limma
ENSG00000146067	FAM193B	family with sequence similarity 193 member B	AnnoRI_FIRST	chr5	177553803	177554248	-	446	both	DESeq2, edgeR/limma
ENSG00000146083	RNF44	ring finger protein 44	AnnoRI_LAST	chr5	176529091	176529287	-	197	both	DESeq2, edgeR/limma
ENSG00000146083	RNF44	ring finger protein 44	AnnoRI_INTERNAL	chr5	176529819	176530081	-	263	knockdown	edgeR/limma
ENSG00000146083	RNF44	ring finger protein 44	AnnoRI_LAST	chr5	176532194	176532365	-	172	both	DESeq2, edgeR/limma
ENSG00000146232	NFKBIE	NFKB inhibitor epsilon	AnnoRI_LAST	chr6	44259080	44259212	-	133	both	DESeq2, edgeR/limma
ENSG00000146414	SHPRH	SNF2 histone linker PHD RING helicase	AnnoRI_FIRST	chr6	145954854	145955186	-	333	control	DESeq2, edgeR/limma
ENSG00000146457	WTAP	Wilms tumor 1 associated protein	AnnoRI_LAST	chr6	159748370	159748537	+	168	both	DESeq2, edgeR/limma
ENSG00000146574	CCZ1B	CCZ1 homolog B, vacuolar protein trafficking and biogenesis associated	CI	chr7	6807179	6811540	-	4362	both	DESeq2, edgeR/limma
ENSG00000146576	C7orf26	chromosome 7 open reading frame 26	CI	chr7	6607852	6607959	+	108	knockdown	DESeq2, edgeR/limma
ENSG00000146587	RBAK	RB associated KRAB zinc finger	AnnoRI_FIRST	chr7	5045959	5046254	+	296	both	DESeq2, edgeR/limma
ENSG00000146731	CCT6A	chaperonin containing TCP1 subunit 6A	CI	chr7	56058104	56058361	+	258	control	edgeR/limma
ENSG00000146731	CCT6A	chaperonin containing TCP1 subunit 6A	CI	chr7	56062060	56062618	+	559	both	DESeq2, edgeR/limma
ENSG00000146733	PSPH	phosphoserine phosphatase	AnnoRI_LAST	chr7	56011234	56011537	-	304	both	DESeq2, edgeR/limma
ENSG00000146802	TMEM168	transmembrane protein 168	AnnoRI_INTERNAL	chr7	112783784	112784854	-	1071	both	DESeq2, edgeR/limma
ENSG00000146828	SLC12A9	solute carrier family 12 member 9	AnnoRI_FIRST	chr7	100855929	100856793	+	865	both	DESeq2, edgeR/limma
ENSG00000146830	GIGYF1	GRB10 interacting GYF protein 1	CI	chr7	100682778	100683011	-	234	both	DESeq2, edgeR/limma
ENSG00000146834	MEPCE	methylphosphate capping enzyme	CI	chr7	100429041	100429374	+	334	both	edgeR/limma
ENSG00000146834	MEPCE	methylphosphate capping enzyme	CI	chr7	100429514	100429630	+	117	both	DESeq2, edgeR/limma
ENSG00000146858	ZC3HAV1L	zinc finger CCCH-type containing, antiviral 1 like	CI	chr7	139026561	139026707	-	147	both	DESeq2, edgeR/limma
ENSG00000146872	TLK2	tousled like kinase 2	CI	chr17	62477698	62477838	+	141	both	DESeq2, edgeR/limma
ENSG00000146963	LUC7L2	LUC7 like 2, pre-mRNA splicing factor	CI	chr7	139374556	139374672	+	117	both	DESeq2, edgeR/limma
ENSG00000146963	LUC7L2	LUC7 like 2, pre-mRNA splicing factor	CI	chr7	139417730	139422162	+	4433	both	DESeq2, edgeR/limma
ENSG00000147130	ZMYM3	zinc finger MYM-type containing 3	CI	chrX	71249680	71250025	-	346	both	DESeq2, edgeR/limma
ENSG00000147140	NONO	non-POU domain containing, octamer-binding	CI	chrX	71297572	71297835	+	264	both	DESeq2, edgeR/limma
ENSG00000147140	NONO	non-POU domain containing, octamer-binding	AnnoRI_INTERNAL	chrX	71297939	71298468	+	530	both	DESeq2, edgeR/limma
ENSG00000147155	EBP	emopamil binding protein (sterol isomerase)	CI	chrX	48521908	48522144	+	237	control	edgeR/limma
ENSG00000147162	OGT	O-linked N-acetylglucosamine (GlcNAc) transferase	AnnoRI_INTERNAL	chrX	71544636	71546210	+	1575	both	DESeq2, edgeR/limma
ENSG00000147162	OGT	O-linked N-acetylglucosamine (GlcNAc) transferase	AnnoRI_INTERNAL	chrX	71546281	71547906	+	1626	both	DESeq2, edgeR/limma
ENSG00000147164	SNX12	sorting nexin 12	CI	chrX	71058628	71059243	-	616	control	edgeR/limma
ENSG00000147164	SNX12	sorting nexin 12	AnnoRI_LAST	chrX	71059650	71059892	-	243	both	DESeq2, edgeR/limma
ENSG00000147168	IL2RG	interleukin 2 receptor subunit gamma	AnnoRI_FIRST	chrX	71111051	71111396	-	346	both	DESeq2, edgeR/limma
ENSG00000147206	NXF3	nuclear RNA export factor 3	AnnoRI_INTERNAL	chrX	103079871	103080012	-	142	both	DESeq2, edgeR/limma
ENSG00000147206	NXF3	nuclear RNA export factor 3	CI	chrX	103081736	103082095	-	360	knockdown	DESeq2, edgeR/limma
ENSG00000147274	RBMX	RNA binding motif protein, X-linked	AnnoRI_INTERNAL	chrX	136872346	136873245	-	900	both	DESeq2, edgeR/limma
ENSG00000147274	RBMX	RNA binding motif protein, X-linked	AnnoRI_LAST	chrX	136874453	136875085	-	633	both	DESeq2, edgeR/limma
ENSG00000147403	RPL10	ribosomal protein L10	CI	chrX	154398961	154399337	+	377	control	edgeR/limma
ENSG00000147403	RPL10	ribosomal protein L10	AnnoRI_LAST	chrX	154399595	154399802	+	208	both	DESeq2, edgeR/limma
ENSG00000147403	RPL10	ribosomal protein L10	AnnoRI_LAST	chrX	154399942	154400280	+	339	both	DESeq2, edgeR/limma
ENSG00000147421	HMBOX1	homeobox containing 1	CI	chr8	29055973	29056171	+	199	knockdown	DESeq2, edgeR/limma
ENSG00000147421	HMBOX1	homeobox containing 1	CI	chr8	29063964	29064175	+	212	both	DESeq2, edgeR/limma
ENSG00000147454	SLC25A37	solute carrier family 25 member 37	AnnoRI_LAST	chr8	23566966	23568258	+	1293	both	DESeq2, edgeR/limma
ENSG00000147535	PLPP5	phospholipid phosphatase 5	CI	chr8	38267737	38267896	-	160	knockdown	edgeR/limma
ENSG00000147535	PLPP5	phospholipid phosphatase 5	AnnoRI_INTERNAL	chr8	38267961	38268370	-	410	knockdown	edgeR/limma
ENSG00000147535	PLPP5	phospholipid phosphatase 5	AnnoRI_INTERNAL	chr8	38268462	38268618	-	157	both	DESeq2, edgeR/limma
ENSG00000147604	RPL7	ribosomal protein L7	CI	chr8	73292923	73293150	-	228	both	DESeq2, edgeR/limma
ENSG00000147604	RPL7	ribosomal protein L7	CI	chr8	73293343	73293598	-	256	both	DESeq2, edgeR/limma
ENSG00000147789	ZNF7	zinc finger protein 7	AnnoRI_INTERNAL	chr8	144829091	144829426	+	336	both	DESeq2, edgeR/limma
ENSG00000147804	SLC39A4	solute carrier family 39 member 4	AnnoRI_FIRST	chr8	144413390	144413512	-	123	both	DESeq2, edgeR/limma
ENSG00000148297	MED22	mediator complex subunit 22	AnnoRI_LAST	chr9	133341695	133343689	-	1995	both	DESeq2, edgeR/limma
ENSG00000148303	RPL7A	ribosomal protein L7a	CI	chr9	133350728	133350846	+	119	both	DESeq2, edgeR/limma
ENSG00000148308	GTF3C5	general transcription factor IIIC subunit 5	CI	chr9	133055348	133055858	+	511	both	DESeq2, edgeR/limma
ENSG00000148334	PTGES2	prostaglandin E synthase 2	AnnoRI_INTERNAL	chr9	128122647	128122933	-	287	both	DESeq2, edgeR/limma
ENSG00000148341	SH3GLB2	SH3 domain containing GRB2 like endophilin B2	AnnoRI_LAST	chr9	129008151	129008449	-	299	both	DESeq2, edgeR/limma
ENSG00000148399	DPH7	diphthamide biosynthesis 7	AnnoRI_LAST	chr9	137575893	137576079	-	187	both	DESeq2, edgeR/limma
ENSG00000148484	RSU1	Ras suppressor protein 1	AnnoRI_FIRST	chr10	16817085	16817314	-	230	both	DESeq2, edgeR/limma
ENSG00000148660	CAMK2G	calcium/calmodulin dependent protein kinase II gamma	CI	chr10	73814738	73815002	-	265	both	DESeq2, edgeR/limma
ENSG00000148700	ADD3	adducin 3	CI	chr10	110118737	110119210	+	474	knockdown	DESeq2, edgeR/limma
ENSG00000148719	DNAJB12	DnaJ heat shock protein family (Hsp40) member B12	AnnoRI_LAST	chr10	72334618	72335556	-	939	both	DESeq2, edgeR/limma
ENSG00000148803	FUOM	fucose mutarotase	CI	chr10	133357463	133357656	-	194	both	DESeq2, edgeR/limma
ENSG00000148824	MTG1	mitochondrial ribosome associated GTPase 1	CI	chr10	133399805	133401422	+	1618	both	DESeq2, edgeR/limma
ENSG00000148824	MTG1	mitochondrial ribosome associated GTPase 1	AnnoRI_INTERNAL	chr10	133401848	133402148	+	301	both	DESeq2, edgeR/limma
ENSG00000148840	PPRC1	peroxisome proliferator-activated receptor gamma, coactivator-related 1	CI	chr10	102144835	102145019	+	185	both	DESeq2, edgeR/limma
ENSG00000149091	DGKZ	diacylglycerol kinase zeta	AnnoRI_INTERNAL	chr11	46369176	46369363	+	188	both	DESeq2, edgeR/limma
ENSG00000149091	DGKZ	diacylglycerol kinase zeta	AnnoRI_FIRST	chr11	46377351	46377967	+	617	both	DESeq2, edgeR/limma
ENSG00000149091	DGKZ	diacylglycerol kinase zeta	AnnoRI_FIRST	chr11	46378230	46378456	+	227	both	DESeq2, edgeR/limma
ENSG00000149091	DGKZ	diacylglycerol kinase zeta	AnnoRI_LAST	chr11	46378501	46378893	+	393	both	DESeq2, edgeR/limma
ENSG00000149091	DGKZ	diacylglycerol kinase zeta	AnnoRI_INTERNAL	chr11	46379237	46379453	+	217	both	DESeq2, edgeR/limma
ENSG00000149100	EIF3M	eukaryotic translation initiation factor 3 subunit M	AnnoRI_INTERNAL	chr11	32594098	32594913	+	816	control	DESeq2, edgeR/limma
ENSG00000149182	ARFGAP2	ADP ribosylation factor GTPase activating protein 2	CI	chr11	47172752	47173097	-	346	knockdown	DESeq2, edgeR/limma
ENSG00000149187	CELF1	CUGBP, Elav-like family member 1	AnnoRI_LAST	chr11	47470890	47471997	-	1108	both	DESeq2, edgeR/limma
ENSG00000149243	KLHL35	kelch like family member 35	AnnoRI_INTERNAL	chr11	75425582	75426482	-	901	both	DESeq2, edgeR/limma
ENSG00000149257	SERPINH1	serpin family H member 1	AnnoRI_LAST	chr11	75566467	75566607	+	141	both	DESeq2, edgeR/limma
ENSG00000149257	SERPINH1	serpin family H member 1	AnnoRI_LAST	chr11	75572400	75572550	+	151	both	DESeq2, edgeR/limma
ENSG00000149273	RPS3	ribosomal protein S3	CI	chr11	75404208	75404420	+	213	both	DESeq2, edgeR/limma
ENSG00000149357	LAMTOR1	late endosomal/lysosomal adaptor, MAPK and MTOR activator 1	CI	chr11	72089280	72089416	-	137	knockdown	DESeq2, edgeR/limma
ENSG00000149428	HYOU1	hypoxia up-regulated 1	CI	chr11	119045655	119045780	-	126	knockdown	DESeq2
ENSG00000149428	HYOU1	hypoxia up-regulated 1	AnnoRI_LAST	chr11	119052430	119052636	-	207	both	DESeq2, edgeR/limma
ENSG00000149428	HYOU1	hypoxia up-regulated 1	CI	chr11	119054676	119054983	-	308	both	DESeq2, edgeR/limma
ENSG00000149476	TKFC	triokinase and FMN cyclase	CI	chr11	61333367	61333548	+	182	both	DESeq2, edgeR/limma
ENSG00000149480	MTA2	metastasis associated 1 family member 2	CI	chr11	62595071	62595263	-	193	control	edgeR/limma
ENSG00000149480	MTA2	metastasis associated 1 family member 2	AnnoRI_FIRST	chr11	62596338	62596457	-	120	both	DESeq2, edgeR/limma
ENSG00000149480	MTA2	metastasis associated 1 family member 2	AnnoRI_INTERNAL	chr11	62597416	62597609	-	194	both	DESeq2, edgeR/limma
ENSG00000149480	MTA2	metastasis associated 1 family member 2	AnnoRI_LAST	chr11	62598142	62598288	-	147	both	DESeq2, edgeR/limma
ENSG00000149480	MTA2	metastasis associated 1 family member 2	AnnoRI_LAST	chr11	62598391	62598521	-	131	both	DESeq2, edgeR/limma
ENSG00000149483	TMEM138	transmembrane protein 138	AnnoRI_LAST	chr11	61364316	61364432	+	117	both	DESeq2, edgeR/limma
ENSG00000149485	FADS1	fatty acid desaturase 1	CI	chr11	61803460	61803669	-	210	control	DESeq2, edgeR/limma
ENSG00000149499	EML3	echinoderm microtubule associated protein like 3	AnnoRI_INTERNAL	chr11	62602890	62603115	-	226	both	DESeq2, edgeR/limma
ENSG00000149499	EML3	echinoderm microtubule associated protein like 3	CI	chr11	62608806	62608961	-	156	both	DESeq2, edgeR/limma
ENSG00000149499	EML3	echinoderm microtubule associated protein like 3	CI	chr11	62609133	62609353	-	221	both	DESeq2, edgeR/limma
ENSG00000149499	EML3	echinoderm microtubule associated protein like 3	CI	chr11	62609478	62609628	-	151	control	edgeR/limma
ENSG00000149503	INCENP	inner centromere protein	CI	chr11	62138771	62138887	+	117	both	DESeq2, edgeR/limma
ENSG00000149503	INCENP	inner centromere protein	AnnoRI_LAST	chr11	62152552	62152672	+	121	both	DESeq2, edgeR/limma
ENSG00000149554	CHEK1	checkpoint kinase 1	AnnoRI_LAST	chr11	125655714	125656205	+	492	both	DESeq2, edgeR/limma
ENSG00000149577	SIDT2	SID1 transmembrane family member 2	AnnoRI_FIRST	chr11	117178942	117179143	+	202	both	DESeq2, edgeR/limma
ENSG00000149577	SIDT2	SID1 transmembrane family member 2	AnnoRI_LAST	chr11	117196505	117197012	+	508	both	DESeq2, edgeR/limma
ENSG00000149657	LSM14B	LSM family member 14B	CI	chr20	62129953	62130218	+	266	control	edgeR/limma
ENSG00000149716	ORAOV1	oral cancer overexpressed 1	AnnoRI_LAST	chr11	69666410	69666666	-	257	both	DESeq2, edgeR/limma
ENSG00000149716	ORAOV1	oral cancer overexpressed 1	AnnoRI_LAST	chr11	69666840	69667041	-	202	both	DESeq2, edgeR/limma
ENSG00000149761	NUDT22	nudix hydrolase 22	AnnoRI_FIRST	chr11	64226428	64226608	+	181	both	DESeq2, edgeR/limma
ENSG00000149761	NUDT22	nudix hydrolase 22	CI	chr11	64230071	64230182	+	112	knockdown	DESeq2, edgeR/limma
ENSG00000149781	FERMT3	fermitin family member 3	CI	chr11	64219359	64219476	+	118	control	DESeq2, edgeR/limma
ENSG00000149781	FERMT3	fermitin family member 3	AnnoRI_LAST	chr11	64220327	64220435	+	109	both	DESeq2, edgeR/limma
ENSG00000149781	FERMT3	fermitin family member 3	CI	chr11	64220670	64220834	+	165	knockdown	DESeq2, edgeR/limma
ENSG00000149809	TM7SF2	transmembrane 7 superfamily member 2	AnnoRI_FIRST	chr11	65113083	65113213	+	131	both	DESeq2, edgeR/limma
ENSG00000149927	DOC2A	double C2 domain alpha	CI	chr16	30011723	30012204	-	482	knockdown	DESeq2, edgeR/limma
ENSG00000149930	TAOK2	TAO kinase 2	AnnoRI_LAST	chr16	29986505	29986843	+	339	both	DESeq2, edgeR/limma
ENSG00000150093	ITGB1	integrin subunit beta 1	CI	chr10	32958233	32958485	-	253	both	DESeq2, edgeR/limma
ENSG00000150753	CCT5	chaperonin containing TCP1 subunit 5	CI	chr5	10261188	10261559	+	372	both	DESeq2, edgeR/limma
ENSG00000150776	C11orf57	chromosome 11 open reading frame 57	AnnoRI_FIRST	chr11	112074359	112074784	+	426	both	DESeq2, edgeR/limma
ENSG00000151067	CACNA1C	calcium voltage-gated channel subunit alpha1 C	CI	chr12	2682055	2682549	+	495	both	DESeq2, edgeR/limma
ENSG00000151224	MAT1A	methionine adenosyltransferase 1A	AnnoRI_LAST	chr10	80272581	80273580	-	1000	control	edgeR/limma
ENSG00000151287	TEX30	testis expressed 30	CI	chr13	102773539	102773681	-	143	both	DESeq2, edgeR/limma
ENSG00000151500	THYN1	thymocyte nuclear protein 1	AnnoRI_FIRST	chr11	134252917	134253226	-	310	both	DESeq2, edgeR/limma
ENSG00000151502	VPS26B	VPS26, retromer complex component B	CI	chr11	134243295	134243426	+	132	knockdown	DESeq2, edgeR/limma
ENSG00000151748	SAV1	salvador family WW domain containing protein 1	AnnoRI_LAST	chr14	50634175	50634827	-	653	both	DESeq2, edgeR/limma
ENSG00000151835	SACS	sacsin molecular chaperone	AnnoRI_LAST	chr13	23329485	23341444	-	11960	control	DESeq2, edgeR/limma
ENSG00000151883	PARP8	poly(ADP-ribose) polymerase family member 8	CI	chr5	50666070	50666373	+	304	knockdown	DESeq2, edgeR/limma
ENSG00000151883	PARP8	poly(ADP-ribose) polymerase family member 8	CI	chr5	50667187	50667556	+	370	both	DESeq2, edgeR/limma
ENSG00000151923	TIAL1	TIA1 cytotoxic granule associated RNA binding protein like 1	AnnoRI_LAST	chr10	119576906	119577079	-	174	both	DESeq2, edgeR/limma
ENSG00000151923	TIAL1	TIA1 cytotoxic granule associated RNA binding protein like 1	AnnoRI_FIRST	chr10	119580011	119580470	-	460	both	DESeq2, edgeR/limma
ENSG00000151923	TIAL1	TIA1 cytotoxic granule associated RNA binding protein like 1	CI	chr10	119580847	119581732	-	886	both	DESeq2, edgeR/limma
ENSG00000152256	PDK1	pyruvate dehydrogenase kinase 1	AnnoRI_LAST	chr2	172596024	172597612	+	1589	both	DESeq2, edgeR/limma
ENSG00000152291	TGOLN2	trans-golgi network protein 2	AnnoRI_INTERNAL	chr2	85326805	85326978	-	174	both	DESeq2, edgeR/limma
ENSG00000152443	ZNF776	zinc finger protein 776	AnnoRI_LAST	chr19	57755692	57756871	+	1180	control	edgeR/limma
ENSG00000152457	DCLRE1C	DNA cross-link repair 1C	CI	chr10	14904316	14907878	-	3563	knockdown	DESeq2
ENSG00000152620	NADK2	NAD kinase 2, mitochondrial	CI	chr5	36241799	36241962	-	164	both	DESeq2, edgeR/limma
ENSG00000152784	PRDM8	PR/SET domain 8	CI	chr4	80201522	80201913	+	392	both	DESeq2, edgeR/limma
ENSG00000152795	HNRNPDL	heterogeneous nuclear ribonucleoprotein D like	AnnoRI_LAST	chr4	82424884	82425562	-	679	both	DESeq2, edgeR/limma
ENSG00000152795	HNRNPDL	heterogeneous nuclear ribonucleoprotein D like	AnnoRI_LAST	chr4	82425668	82426036	-	369	both	DESeq2, edgeR/limma
ENSG00000152795	HNRNPDL	heterogeneous nuclear ribonucleoprotein D like	AnnoRI_FIRST	chr4	82430226	82430341	-	116	both	DESeq2, edgeR/limma
ENSG00000152804	HHEX	hematopoietically expressed homeobox	AnnoRI_LAST	chr10	92692100	92692367	+	268	both	DESeq2, edgeR/limma
ENSG00000152904	GGPS1	geranylgeranyl diphosphate synthase 1	CI	chr1	235328779	235329028	+	250	both	DESeq2, edgeR/limma
ENSG00000152904	GGPS1	geranylgeranyl diphosphate synthase 1	CI	chr1	235329430	235329720	+	291	both	DESeq2, edgeR/limma
ENSG00000152944	MED21	mediator complex subunit 21	CI	chr12	27029750	27030157	+	408	both	DESeq2, edgeR/limma
ENSG00000152944	MED21	mediator complex subunit 21	CI	chr12	27030757	27037099	+	6343	both	DESeq2, edgeR/limma
ENSG00000153201	RANBP2	RAN binding protein 2	CI	chr2	108782402	108782527	+	126	control	DESeq2, edgeR/limma
ENSG00000153560	UBP1	upstream binding protein 1 (LBP-1a)	AnnoRI_LAST	chr3	33396879	33397044	-	166	both	DESeq2, edgeR/limma
ENSG00000153560	UBP1	upstream binding protein 1 (LBP-1a)	AnnoRI_FIRST	chr3	33440011	33440333	-	323	both	DESeq2, edgeR/limma
ENSG00000153786	ZDHHC7	zinc finger DHHC-type containing 7	AnnoRI_LAST	chr16	84974879	84975412	-	534	both	DESeq2, edgeR/limma
ENSG00000153885	KCTD15	potassium channel tetramerization domain containing 15	CI	chr19	33796526	33796845	+	320	both	DESeq2, edgeR/limma
ENSG00000153904	DDAH1	dimethylarginine dimethylaminohydrolase 1	AnnoRI_LAST	chr1	85318898	85321301	-	2404	both	DESeq2, edgeR/limma
ENSG00000154059	IMPACT	impact RWD domain protein	AnnoRI_LAST	chr18	24450868	24451360	+	493	both	DESeq2, edgeR/limma
ENSG00000154059	IMPACT	impact RWD domain protein	AnnoRI_LAST	chr18	24451597	24453149	+	1553	both	DESeq2, edgeR/limma
ENSG00000154144	TBRG1	transforming growth factor beta regulator 1	CI	chr11	124623234	124624930	+	1697	knockdown	DESeq2
ENSG00000154429	CCSAP	centriole, cilia and spindle associated protein	CI	chr1	229342518	229342911	-	394	control	DESeq2, edgeR/limma
ENSG00000154473	BUB3	BUB3, mitotic checkpoint protein	CI	chr10	123163242	123163819	+	578	both	DESeq2, edgeR/limma
ENSG00000154518	ATP5G3	ATP synthase, H+ transporting, mitochondrial Fo complex subunit C3 (subunit 9)	AnnoRI_LAST	chr2	175178403	175179056	-	654	both	DESeq2, edgeR/limma
ENSG00000154723	ATP5J	ATP synthase, H+ transporting, mitochondrial Fo complex subunit F6	CI	chr21	25734376	25734569	-	194	both	DESeq2, edgeR/limma
ENSG00000154743	TSEN2	tRNA splicing endonuclease subunit 2	AnnoRI_FIRST	chr3	12503470	12503646	+	177	both	DESeq2, edgeR/limma
ENSG00000154822	PLCL2	phospholipase C like 2	AnnoRI_INTERNAL	chr3	17010087	17010493	+	407	both	DESeq2, edgeR/limma
ENSG00000154832	CXXC1	CXXC finger protein 1	CI	chr18	50285446	50285748	-	303	both	DESeq2, edgeR/limma
ENSG00000154889	MPPE1	metallophosphoesterase 1	AnnoRI_INTERNAL	chr18	11886797	11886916	-	120	both	DESeq2, edgeR/limma
ENSG00000154920	EME1	essential meiotic structure-specific endonuclease 1	AnnoRI_FIRST	chr17	50375513	50375687	+	175	both	DESeq2, edgeR/limma
ENSG00000154920	EME1	essential meiotic structure-specific endonuclease 1	AnnoRI_FIRST	chr17	50378896	50379067	+	172	both	DESeq2, edgeR/limma
ENSG00000154930	ACSS1	acyl-CoA synthetase short-chain family member 1	CI	chr20	25012665	25012811	-	147	both	DESeq2, edgeR/limma
ENSG00000155229	MMS19	MMS19 homolog, cytosolic iron-sulfur assembly component	AnnoRI_LAST	chr10	97476964	97477346	-	383	both	DESeq2, edgeR/limma
ENSG00000155254	MARVELD1	MARVEL domain containing 1	AnnoRI_FIRST	chr10	97715071	97715320	+	250	both	DESeq2, edgeR/limma
ENSG00000155254	MARVELD1	MARVEL domain containing 1	AnnoRI_FIRST	chr10	97715406	97715728	+	323	both	DESeq2, edgeR/limma
ENSG00000155287	SLC25A28	solute carrier family 25 member 28	CI	chr10	99612600	99613468	-	869	both	DESeq2, edgeR/limma
ENSG00000155428	TRIM74	tripartite motif containing 74	CI	chr7	72966954	72969284	-	2331	knockdown	edgeR/limma
ENSG00000155463	OXA1L	OXA1L, mitochondrial inner membrane protein	AnnoRI_LAST	chr14	22770279	22770460	+	182	both	DESeq2, edgeR/limma
ENSG00000155657	TTN	titin	CI	chr2	178540371	178541124	-	754	knockdown	DESeq2
ENSG00000155657	TTN	titin	CI	chr2	178543663	178543833	-	171	knockdown	DESeq2, edgeR/limma
ENSG00000155657	TTN	titin	CI	chr2	178545694	178545819	-	126	knockdown	DESeq2, edgeR/limma
ENSG00000156140	ADAMTS3	ADAM metallopeptidase with thrombospondin type 1 motif 3	AnnoRI_LAST	chr4	72282194	72282461	-	268	control	DESeq2, edgeR/limma
ENSG00000156471	PTDSS1	phosphatidylserine synthase 1	AnnoRI_LAST	chr8	96333487	96333677	+	191	both	DESeq2, edgeR/limma
ENSG00000156482	RPL30	ribosomal protein L30	CI	chr8	98043328	98043446	-	119	both	DESeq2, edgeR/limma
ENSG00000156482	RPL30	ribosomal protein L30	CI	chr8	98044242	98044432	-	191	both	DESeq2, edgeR/limma
ENSG00000156482	RPL30	ribosomal protein L30	AnnoRI_LAST	chr8	98045089	98045346	-	258	both	DESeq2, edgeR/limma
ENSG00000156482	RPL30	ribosomal protein L30	AnnoRI_FIRST	chr8	98045400	98045507	-	108	both	DESeq2, edgeR/limma
ENSG00000156504	FAM122B	family with sequence similarity 122B	AnnoRI_LAST	chrX	134771355	134771573	-	219	both	DESeq2, edgeR/limma
ENSG00000156504	FAM122B	family with sequence similarity 122B	AnnoRI_FIRST	chrX	134796356	134796788	-	433	both	DESeq2, edgeR/limma
ENSG00000156504	FAM122B	family with sequence similarity 122B	AnnoRI_FIRST	chrX	134796865	134797120	-	256	both	DESeq2, edgeR/limma
ENSG00000156508	EEF1A1	eukaryotic translation elongation factor 1 alpha 1	CI	chr6	73519517	73519882	-	366	both	DESeq2, edgeR/limma
ENSG00000156508	EEF1A1	eukaryotic translation elongation factor 1 alpha 1	AnnoRI_FIRST	chr6	73520060	73520999	-	940	both	edgeR/limma
ENSG00000156531	PHF6	PHD finger protein 6	AnnoRI_LAST	chrX	134425331	134425660	+	330	both	DESeq2, edgeR/limma
ENSG00000156873	PHKG2	phosphorylase kinase catalytic subunit gamma 2	AnnoRI_LAST	chr16	30751382	30751548	+	167	knockdown	DESeq2, edgeR/limma
ENSG00000156990	RPUSD3	RNA pseudouridylate synthase domain containing 3	AnnoRI_FIRST	chr3	9843602	9843724	-	123	both	DESeq2, edgeR/limma
ENSG00000157191	NECAP2	NECAP endocytosis associated 2	AnnoRI_LAST	chr1	16459074	16459273	+	200	both	DESeq2, edgeR/limma
ENSG00000157193	LRP8	LDL receptor related protein 8	AnnoRI_LAST	chr1	53245982	53246552	-	571	both	DESeq2, edgeR/limma
ENSG00000157379	DHRS1	dehydrogenase/reductase 1	AnnoRI_INTERNAL	chr14	24292331	24292620	-	290	both	DESeq2, edgeR/limma
ENSG00000157404	KIT	KIT proto-oncogene receptor tyrosine kinase	CI	chr4	54726051	54727217	+	1167	knockdown	DESeq2, edgeR/limma
ENSG00000157404	KIT	KIT proto-oncogene receptor tyrosine kinase	CI	chr4	54727543	54727822	+	280	both	DESeq2, edgeR/limma
ENSG00000157404	KIT	KIT proto-oncogene receptor tyrosine kinase	CI	chr4	54736821	54737174	+	354	both	DESeq2, edgeR/limma
ENSG00000157540	DYRK1A	dual specificity tyrosine phosphorylation regulated kinase 1A	CI	chr21	37366186	37366933	+	748	control	DESeq2, edgeR/limma
ENSG00000157557	ETS2	ETS proto-oncogene 2, transcription factor	CI	chr21	38805617	38805830	+	214	both	DESeq2, edgeR/limma
ENSG00000157593	SLC35B2	solute carrier family 35 member B2	CI	chr6	44256497	44256684	-	188	control	edgeR/limma
ENSG00000157637	SLC38A10	solute carrier family 38 member 10	CI	chr17	81246674	81246884	-	211	both	DESeq2, edgeR/limma
ENSG00000157637	SLC38A10	solute carrier family 38 member 10	CI	chr17	81247636	81250069	-	2434	both	DESeq2, edgeR/limma
ENSG00000157637	SLC38A10	solute carrier family 38 member 10	CI	chr17	81250094	81250876	-	783	knockdown	DESeq2, edgeR/limma
[truncated: 1,547 more rows]
