# Supplementary material for: RUNX1/RUNX1T1 mediates alternative splicing and reorganises the transcriptional landscape in leukemia
Source: Nat Commun. 2021 Jan 22;12:520. doi: 10.1038/s41467-020-20848-z (PMC7822815; doi:10.1038/s41467-020-20848-z)
Supplement: Supplementary file 9 — Supplementary Data 6 [file 41467_2020_20848_MOESM9_ESM.xlsx]

## Sheet: Supplementary Data 6
Supplementary Data 6. List of the differentially used exons (more than 2-fold change, p-value < 0.0005, q-value < 0.1) detected in the transcriptome of Kasumi-1 cells following RUNX1/RUNX1T1 knockdown
Gene				Exon					DEXSeq			limma/diffSplice			JunctionSeq
Ensembl ID	Symbol	Name	Distance to the nearest RUNX1/RUNX1T1 binding peak	Type	Chromosome	Start	End	Strand	log2 FC	p-value	q-value	log2 FC	p-value	q-value	log2 FC	p-value	q-value
ENSG00000003400	CASP10	caspase 10	24415	CE	chr2	201182898	201183111	+	ND	ND	ND	ND	ND	ND	2.02	0.000139	0.0608
ENSG00000005187	ACSM3	acyl-CoA synthetase medium-chain family member 3	1808228	CE	chr16	20679450	20682176	+	3.22	3.33e-10	6e-07	3.32	1.41e-05	0.0137	ND	ND	ND
ENSG00000007341	ST7L	suppression of tumorigenicity 7 like	183111	CE	chr1	112523518	112525281	-	1.1	0.000248	0.0623	1.08	1.79e-05	0.0168	ND	ND	ND
ENSG00000008130	NADK	NAD kinase	0	CE	chr1	1779905	1779962	-	3.34	4.36e-07	0.00037	ND	ND	ND	3.36	1.49e-06	0.00172
ENSG00000008130	NADK	NAD kinase	0	CE	chr1	1779963	1780029	-	3.25	1.97e-06	0.00128	ND	ND	ND	3.26	4.38e-06	0.0041
ENSG00000010244	ZNF207	zinc finger protein 207	60898	CE	chr17	32350327	32350352	+	ND	ND	ND	-2.53	4.76e-12	2.91e-08	ND	ND	ND
ENSG00000011105	TSPAN9	tetraspanin 9	0	CE	chr12	3283045	3286558	+	-2.39	3.1e-08	3.56e-05	-2.55	5.48e-07	0.000996	ND	ND	ND
ENSG00000015133	CCDC88C	coiled-coil domain containing 88C	0	CE	chr14	91285691	91285836	-	1.05	3.87e-07	0.000336	ND	ND	ND	1.06	1.75e-07	0.00027
ENSG00000015568	RGPD5	RANBP2-like and GRIP domain containing 5	284675	CE	chr2	109824366	109824403	+	ND	ND	ND	ND	ND	ND	3.47	9.16e-13	5.33e-09
ENSG00000015568	RGPD5	RANBP2-like and GRIP domain containing 5	284675	CE	chr2	109824487	109824662	+	ND	ND	ND	ND	ND	ND	2.42	6.55e-08	0.000116
ENSG00000017260	ATP2C1	ATPase secretory pathway Ca2+ transporting 1	95076	CE	chr3	130850783	130850928	+	-1.09	0.000315	0.0741	ND	ND	ND	ND	ND	ND
ENSG00000026508	CD44	CD44 molecule (Indian blood group)	26547	CE	chr11	35190066	35190429	+	2.05	0.000365	0.0823	2.32	1.8e-09	8.7e-06	ND	ND	ND
ENSG00000039319	ZFYVE16	zinc finger FYVE-type containing 16	226055	CE	chr5	80479154	80479350	+	ND	ND	ND	ND	ND	ND	1.05	8.7e-05	0.043
ENSG00000047315	POLR2B	RNA polymerase II subunit B	63543	CE	chr4	57031008	57031158	+	1.86	2.42e-08	2.9e-05	1.74	2.87e-17	5.56e-13	ND	ND	ND
ENSG00000047315	POLR2B	RNA polymerase II subunit B	63543	CE	chr4	57031159	57031168	+	2.79	3.56e-13	1.22e-09	2.67	3.65e-30	2.12e-25	ND	ND	ND
ENSG00000048740	CELF2	CUGBP, Elav-like family member 2	0	CE	chr10	11165030	11165139	+	ND	ND	ND	-1	5.1e-05	0.0382	ND	ND	ND
ENSG00000058866	DGKG	diacylglycerol kinase gamma	0	CE	chr3	186272255	186272343	-	1.03	0.000129	0.0381	ND	ND	ND	ND	ND	ND
ENSG00000062650	WAPL	WAPL cohesin release factor	35922	CE	chr10	86443364	86444032	-	ND	ND	ND	ND	ND	ND	-1.9	6.32e-05	0.0344
ENSG00000063046	EIF4B	eukaryotic translation initiation factor 4B	97914	CE	chr12	53006484	53006496	+	ND	ND	ND	2.36	9.34e-06	0.00969	ND	ND	ND
ENSG00000063177	RPL18	ribosomal protein L18	823221	CE	chr19	48615947	48615981	-	ND	ND	ND	4.07	1.78e-06	0.00266	ND	ND	ND
ENSG00000063177	RPL18	ribosomal protein L18	823221	CE	chr19	48619141	48619163	-	-2.03	1.02e-20	9.88e-17	-2.07	0.00013	0.0811	ND	ND	ND
ENSG00000064687	ABCA7	ATP binding cassette subfamily A member 7	0	CE	chr19	1041246	1041354	+	1.06	5.38e-05	0.0189	ND	ND	ND	ND	ND	ND
ENSG00000064687	ABCA7	ATP binding cassette subfamily A member 7	0	CE	chr19	1041355	1041427	+	1.05	3.01e-09	4.47e-06	ND	ND	ND	ND	ND	ND
ENSG00000064687	ABCA7	ATP binding cassette subfamily A member 7	0	CE	chr19	1041516	1041553	+	1.14	5.93e-09	8.3e-06	ND	ND	ND	ND	ND	ND
ENSG00000064687	ABCA7	ATP binding cassette subfamily A member 7	0	CE	chr19	1041554	1041603	+	1.28	3.19e-06	0.00194	ND	ND	ND	ND	ND	ND
ENSG00000064687	ABCA7	ATP binding cassette subfamily A member 7	0	CE	chr19	1042315	1042391	+	ND	ND	ND	ND	ND	ND	2.37	6.95e-08	0.000122
ENSG00000064687	ABCA7	ATP binding cassette subfamily A member 7	0	CE	chr19	1042392	1042397	+	ND	ND	ND	ND	ND	ND	1.8	4.48e-05	0.0265
ENSG00000064687	ABCA7	ATP binding cassette subfamily A member 7	0	CE	chr19	1043041	1043251	+	ND	ND	ND	ND	ND	ND	1.13	0.000203	0.08
ENSG00000064687	ABCA7	ATP binding cassette subfamily A member 7	0	CE	chr19	1043725	1043841	+	ND	ND	ND	ND	ND	ND	1.34	7.54e-05	0.0392
ENSG00000064687	ABCA7	ATP binding cassette subfamily A member 7	0	CE	chr19	1064931	1065171	+	-1.72	1.4e-12	4.06e-09	ND	ND	ND	-1.96	1.68e-11	7.44e-08
ENSG00000064687	ABCA7	ATP binding cassette subfamily A member 7	0	CE	chr19	1065270	1065290	+	-2.05	1.58e-05	0.00712	ND	ND	ND	-2.19	1.4e-05	0.0107
ENSG00000064687	ABCA7	ATP binding cassette subfamily A member 7	0	CE	chr19	1065291	1065328	+	-1.97	1.62e-06	0.0011	ND	ND	ND	-2.14	2.34e-06	0.00248
ENSG00000064687	ABCA7	ATP binding cassette subfamily A member 7	0	CE	chr19	1065329	1065458	+	-1.79	1.77e-05	0.00783	ND	ND	ND	-2.01	9.79e-06	0.00793
ENSG00000064687	ABCA7	ATP binding cassette subfamily A member 7	0	CE	chr19	1065459	1065569	+	ND	ND	ND	ND	ND	ND	-1.68	1.87e-06	0.00206
ENSG00000064932	SBNO2	strawberry notch homolog 2	0	CE	chr19	1149369	1149442	-	ND	ND	ND	ND	ND	ND	2.92	2.1e-11	9.08e-08
ENSG00000067182	TNFRSF1A	TNF receptor superfamily member 1A	0	CE	chr12	6330927	6331147	-	2.53	1.13e-38	2.63e-34	2.54	2.86e-07	0.00063	2.74	3.92e-44	3.31e-39
ENSG00000067225	PKM	pyruvate kinase, muscle	0	CE	chr15	72208892	72208962	-	ND	ND	ND	-1.16	6.98e-05	0.0489	ND	ND	ND
ENSG00000068745	IP6K2	inositol hexakisphosphate kinase 2	79190	CE	chr3	48708120	48708237	-	ND	ND	ND	-1.85	3.36e-07	0.000697	ND	ND	ND
ENSG00000070047	PHRF1	PHD and ring finger domains 1	211123	CE	chr11	597395	597570	+	ND	ND	ND	ND	ND	ND	-4.36	4.64e-14	3.56e-10
ENSG00000070047	PHRF1	PHD and ring finger domains 1	211123	CE	chr11	601657	601701	+	ND	ND	ND	ND	ND	ND	5.59	2.13e-05	0.0149
ENSG00000070404	FSTL3	follistatin like 3	98390	CE	chr19	676365	676526	+	ND	ND	ND	ND	ND	ND	-3.01	1.4e-05	0.0107
ENSG00000070756	PABPC1	poly(A) binding protein cytoplasmic 1	0	CE	chr8	100709732	100709847	-	-2.43	6.13e-06	0.00333	-2.54	3.47e-32	4.04e-27	-2.57	4.77e-05	0.0279
ENSG00000071054	MAP4K4	mitogen-activated protein kinase kinase kinase kinase 4	179090	CE	chr2	101887238	101887261	+	ND	ND	ND	-1.06	1.03e-08	3.75e-05	ND	ND	ND
ENSG00000071564	TCF3	transcription factor 3	99208	CE	chr19	1650291	1650745	-	ND	ND	ND	ND	ND	ND	1.13	2.68e-06	0.00269
ENSG00000073921	PICALM	phosphatidylinositol binding clathrin assembly protein	69013	CE	chr11	85978094	85978715	-	ND	ND	ND	ND	ND	ND	1.38	9.97e-05	0.0479
ENSG00000074800	ENO1	enolase 1	213638	CE	chr1	8870511	8871297	-	1.88	6.76e-06	0.0036	1.84	7.74e-09	3.1e-05	ND	ND	ND
ENSG00000074966	TXK	TXK tyrosine kinase	77910	CE	chr4	48134155	48134229	-	ND	ND	ND	ND	ND	ND	-1.84	0.000112	0.0525
ENSG00000075239	ACAT1	acetyl-CoA acetyltransferase 1	280303	CE	chr11	108139042	108139164	+	ND	ND	ND	-2.73	6.34e-07	0.00111	ND	ND	ND
ENSG00000076928	ARHGEF1	Rho guanine nucleotide exchange factor 1	0	CE	chr19	41884448	41884493	+	-1.39	3.67e-05	0.0141	ND	ND	ND	-1.44	4.95e-05	0.0286
ENSG00000077097	TOP2B	topoisomerase (DNA) II beta	0	CE	chr3	25624804	25625038	-	2.13	3.39e-16	1.88e-12	2.08	4.63e-05	0.0363	ND	ND	ND
ENSG00000077458	FAM76B	family with sequence similarity 76 member B	0	CE	chr11	95789105	95789391	-	ND	ND	ND	ND	ND	ND	1.4	2.55e-05	0.0172
ENSG00000079459	FDFT1	farnesyl-diphosphate farnesyltransferase 1	0	CE	chr8	11795573	11796011	+	-1.03	2.04e-14	8.79e-11	ND	ND	ND	ND	ND	ND
ENSG00000087266	SH3BP2	SH3 domain binding protein 2	0	CE	chr4	2818226	2818390	+	ND	ND	ND	ND	ND	ND	-3.88	1.29e-09	3.94e-06
ENSG00000087460	GNAS	GNAS complex locus	532362	CE	chr20	58902981	58903527	+	ND	ND	ND	-1.46	0.00011	0.0711	ND	ND	ND
ENSG00000088992	TESC	tescalcin	0	CE	chr12	117048811	117049018	-	ND	ND	ND	ND	ND	ND	-1.16	1.38e-06	0.00161
ENSG00000088992	TESC	tescalcin	0	CE	chr12	117099409	117099431	-	ND	ND	ND	ND	ND	ND	-1.2	8.95e-06	0.00751
ENSG00000088992	TESC	tescalcin	0	CE	chr12	117099432	117099446	-	ND	ND	ND	ND	ND	ND	-1.89	5.85e-05	0.0324
ENSG00000089154	GCN1	GCN1, eIF2 alpha kinase activator homolog	36377	CE	chr12	120194680	120194710	-	ND	ND	ND	-1.21	4.26e-05	0.0347	ND	ND	ND
ENSG00000089157	RPLP0	ribosomal protein lateral stalk subunit P0	29852	CE	chr12	120200046	120200150	-	ND	ND	ND	ND	ND	ND	-1.01	0.000121	0.0551
ENSG00000090316	MAEA	macrophage erythroblast attacher	0	CE	chr4	1329344	1330003	+	-1.51	9.93e-06	0.00486	-1.63	2.49e-09	1.07e-05	-1.57	6.73e-05	0.0361
ENSG00000090621	PABPC4	poly(A) binding protein cytoplasmic 4	357142	CE	chr1	39567847	39568408	-	-1.17	0.000392	0.0872	-1.1	2.26e-06	0.00317	ND	ND	ND
ENSG00000092199	HNRNPC	heterogeneous nuclear ribonucleoprotein C (C1/C2)	114584	CE	chr14	21263311	21263336	-	ND	ND	ND	1.26	3.47e-06	0.00424	ND	ND	ND
ENSG00000093217	XYLB	xylulokinase	32591	CE	chr3	38376921	38376991	+	ND	ND	ND	ND	ND	ND	-1.33	0.000134	0.0594
ENSG00000099204	ABLIM1	actin binding LIM protein 1	0	CE	chr10	114440082	114440089	-	ND	ND	ND	ND	ND	ND	-3.88	0.0002	0.0796
ENSG00000099991	CABIN1	calcineurin binding protein 1	0	CE	chr22	24155838	24156076	+	1.54	5.15e-10	9.06e-07	1.54	1.31e-06	0.00206	1.41	1.77e-09	5.06e-06
ENSG00000100242	SUN2	Sad1 and UNC84 domain containing 2	0	CE	chr22	38738989	38739247	-	2.07	0.00012	0.0362	2.31	5.88e-07	0.00105	ND	ND	ND
ENSG00000100504	PYGL	phosphorylase, glycogen, liver	882895	RI	chr14	50915972	50916641	-	ND	ND	ND	-3.2	8.91e-08	0.000247	ND	ND	ND
ENSG00000100632	ERH	enhancer of rudimentary homolog (Drosophila)	226663	CE	chr14	69394913	69394926	-	ND	ND	ND	-6.3	4.66e-10	2.36e-06	ND	ND	ND
ENSG00000100911	PSME2	proteasome activator subunit 2	165388	CE	chr14	24145773	24145857	-	ND	ND	ND	-1.43	3.11e-06	0.00406	ND	ND	ND
ENSG00000101199	ARFGAP1	ADP ribosylation factor GTPase activating protein 1	289936	CE	chr20	63272816	63272824	+	ND	ND	ND	ND	ND	ND	1.63	4.98e-05	0.0286
ENSG00000104043	ATP8B4	ATPase phospholipid transporting 8B4 (putative)	79190	CE	chr15	50182261	50182817	-	-3.46	3.83e-06	0.00226	ND	ND	ND	ND	ND	ND
ENSG00000104518	GSDMD	gasdermin D	64342	CE	chr8	143559480	143559552	+	ND	ND	ND	ND	ND	ND	-2.07	6.19e-05	0.034
ENSG00000104518	GSDMD	gasdermin D	64342	CE	chr8	143562448	143562521	+	ND	ND	ND	ND	ND	ND	5.05	5.2e-05	0.0298
ENSG00000104870	FCGRT	Fc fragment of IgG receptor and transporter	0	CE	chr19	49512635	49512661	+	ND	ND	ND	ND	ND	ND	1.01	2.74e-07	0.000391
ENSG00000104870	FCGRT	Fc fragment of IgG receptor and transporter	0	CE	chr19	49525165	49525263	+	-1.15	7.31e-05	0.0245	ND	ND	ND	-1.12	0.000254	0.093
ENSG00000104903	LYL1	LYL1, basic helix-loop-helix family member	728	CE	chr19	13102868	13103161	-	1.17	4.3e-05	0.0157	1.19	9.26e-08	0.00025	1.22	3.04e-05	0.0193
ENSG00000104964	AES	amino-terminal enhancer of split	69519	CE	chr19	3056357	3056679	-	-1.38	4.11e-07	0.000353	ND	ND	ND	ND	ND	ND
ENSG00000105063	PPP6R1	protein phosphatase 6 regulatory subunit 1	0	CE	chr19	55242280	55242368	-	ND	ND	ND	2.49	2.59e-06	0.00346	ND	ND	ND
ENSG00000105220	GPI	glucose-6-phosphate isomerase	538813	CE	chr19	34378934	34378977	+	ND	ND	ND	-2.45	4.08e-06	0.00484	ND	ND	ND
ENSG00000105968	H2AFV	H2A histone family member V	130641	CE	chr7	44834925	44835528	-	ND	ND	ND	1	5.53e-05	0.0407	ND	ND	ND
ENSG00000108064	TFAM	transcription factor A, mitochondrial	0	CE	chr10	58394415	58394539	+	ND	ND	ND	ND	ND	ND	6.52	6.02e-28	2.03e-23
ENSG00000108654	DDX5	DEAD-box helicase 5	102055	CE	chr17	64502224	64502350	-	ND	ND	ND	-1.25	1.45e-05	0.0139	ND	ND	ND
ENSG00000110047	EHD1	EH domain containing 1	402102	CE	chr11	64855487	64856663	-	2.09	1.92e-16	1.11e-12	2.15	0.000135	0.0834	2.13	5.51e-14	4.04e-10
ENSG00000110315	RNF141	ring finger protein 141	3396	CE	chr11	10511678	10511922	-	ND	ND	ND	ND	ND	ND	1.24	2.97e-06	0.00295
ENSG00000110321	EIF4G2	eukaryotic translation initiation factor 4 gamma 2	48172	CE	chr11	10801088	10801466	-	ND	ND	ND	-1.05	8.86e-08	0.000247	ND	ND	ND
ENSG00000110492	MDK	midkine (neurite growth-promoting factor 2)	30823	CE	chr11	46380756	46380936	+	ND	ND	ND	ND	ND	ND	2.72	1.01e-08	2.32e-05
ENSG00000110492	MDK	midkine (neurite growth-promoting factor 2)	30823	CE	chr11	46380937	46381060	+	ND	ND	ND	ND	ND	ND	2.13	0.00025	0.0924
ENSG00000110492	MDK	midkine (neurite growth-promoting factor 2)	30823	CE	chr11	46381068	46381183	+	ND	ND	ND	ND	ND	ND	1.56	1.52e-05	0.0114
ENSG00000110492	MDK	midkine (neurite growth-promoting factor 2)	30823	CE	chr11	46381184	46381206	+	ND	ND	ND	ND	ND	ND	4.02	2.21e-08	4.82e-05
ENSG00000110492	MDK	midkine (neurite growth-promoting factor 2)	30823	CE	chr11	46381207	46381288	+	ND	ND	ND	ND	ND	ND	2.33	0.000159	0.0678
ENSG00000110492	MDK	midkine (neurite growth-promoting factor 2)	30823	CE	chr11	46382771	46382821	+	ND	ND	ND	ND	ND	ND	2.43	4.52e-05	0.0267
ENSG00000110492	MDK	midkine (neurite growth-promoting factor 2)	30823	CE	chr11	46382822	46383193	+	ND	ND	ND	ND	ND	ND	2.4	2.27e-07	0.000336
ENSG00000110931	CAMKK2	calcium/calmodulin dependent protein kinase kinase 2	328540	CE	chr12	121297564	121298057	-	ND	ND	ND	ND	ND	ND	-2.36	8.58e-05	0.0427
ENSG00000110955	ATP5B	ATP synthase, H+ transporting, mitochondrial F1 complex, beta polypeptide	401102	CE	chr12	56645985	56646068	-	ND	ND	ND	1.09	3.61e-07	0.000716	ND	ND	ND
ENSG00000111348	ARHGDIB	Rho GDP dissociation inhibitor beta	19180	CE	chr12	14961652	14961669	-	1.01	1.43e-13	5.55e-10	ND	ND	ND	1.06	3.58e-13	2.15e-09
ENSG00000111640	GAPDH	glyceraldehyde-3-phosphate dehydrogenase	71055	CE	chr12	6536791	6536817	+	ND	ND	ND	-1.12	0.000127	0.0796	ND	ND	ND
ENSG00000111716	LDHB	lactate dehydrogenase B	3080451	CE	chr12	21637195	21637374	-	ND	ND	ND	3.34	1.86e-07	0.00044	ND	ND	ND
ENSG00000113013	HSPA9	heat shock protein family A (Hsp70) member 9	78628	CE	chr5	138574127	138574169	-	ND	ND	ND	ND	ND	ND	1.79	1.12e-09	3.62e-06
ENSG00000113272	THG1L	tRNA-histidine guanylyltransferase 1 like	2916854	CE	chr5	157735846	157735934	+	ND	ND	ND	ND	ND	ND	-3.26	0.000185	0.0757
ENSG00000113387	SUB1	SUB1 homolog, transcriptional regulator	25543	CE	chr5	32585499	32585558	+	ND	ND	ND	ND	ND	ND	1.1	3.37e-06	0.0032
ENSG00000113638	TTC33	tetratricopeptide repeat domain 33	0	CE	chr5	40512333	40513069	-	ND	ND	ND	ND	ND	ND	-2.59	2.11e-06	0.0023
ENSG00000113638	TTC33	tetratricopeptide repeat domain 33	0	CE	chr5	40603932	40604036	-	ND	ND	ND	ND	ND	ND	-2.64	1.24e-06	0.00146
ENSG00000114416	FXR1	FMR1 autosomal homolog 1	1171559	CE	chr3	180953841	180954105	+	ND	ND	ND	2.32	1.53e-07	0.000379	ND	ND	ND
ENSG00000115541	HSPE1	heat shock protein family E (Hsp10) member 1	300514	CE	chr2	197501239	197501551	+	1.93	1.3e-07	0.000122	2.09	2.94e-09	1.22e-05	ND	ND	ND
ENSG00000115541	HSPE1	heat shock protein family E (Hsp10) member 1	300514	CE	chr2	197503039	197503128	+	-1.06	1.89e-32	2.75e-28	-1.55	2.87e-07	0.00063	ND	ND	ND
ENSG00000115652	UXS1	UDP-glucuronate decarboxylase 1	3425	CE	chr2	106160113	106160397	-	ND	ND	ND	ND	ND	ND	-2.02	3.88e-05	0.0237
ENSG00000115677	HDLBP	high density lipoprotein binding protein	239836	CE	chr2	241235595	241235629	-	ND	ND	ND	1.35	3.54e-07	0.000716	ND	ND	ND
ENSG00000115935	WIPF1	WAS/WASL interacting protein family member 1	95224	CE	chr2	174597601	174597765	-	-1.79	7.23e-08	7.33e-05	-1.87	3.37e-06	0.00424	ND	ND	ND
ENSG00000116017	ARID3A	AT-rich interaction domain 3A	0	CE	chr19	966787	966868	+	ND	ND	ND	1.03	0.000119	0.0757	ND	ND	ND
ENSG00000116266	STXBP3	syntaxin binding protein 3	42730	CE	chr1	108753145	108753201	+	ND	ND	ND	-3.16	4.92e-07	0.000907	ND	ND	ND
ENSG00000116793	PHTF1	putative homeodomain transcription factor 1	112110	CE	chr1	113696831	113697201	-	ND	ND	ND	ND	ND	ND	-2.57	0.00015	0.0642
ENSG00000117676	RPS6KA1	ribosomal protein S6 kinase A1	0	CE	chr1	26536925	26536969	+	ND	ND	ND	ND	ND	ND	-1.33	1.58e-07	0.000251
ENSG00000117676	RPS6KA1	ribosomal protein S6 kinase A1	0	CE	chr1	26543130	26543161	+	ND	ND	ND	ND	ND	ND	2.29	2.57e-06	0.0026
ENSG00000117676	RPS6KA1	ribosomal protein S6 kinase A1	0	CE	chr1	26543162	26543221	+	2.18	1.8e-11	4.71e-08	2.19	3.56e-05	0.0302	2.28	2.56e-12	1.23e-08
ENSG00000118181	RPS25	ribosomal protein S25	417907	CE	chr11	119015841	119015939	-	3.6	1.08e-38	2.63e-34	3.78	1.11e-07	0.000293	ND	ND	ND
ENSG00000118263	KLF7	Kruppel like factor 7	71508	CE	chr2	207165707	207165912	-	ND	ND	ND	ND	ND	ND	-2.38	0.000118	0.0544
ENSG00000118263	KLF7	Kruppel like factor 7	71508	CE	chr2	207165913	207165945	-	ND	ND	ND	ND	ND	ND	-2.94	0.000125	0.0566
ENSG00000118263	KLF7	Kruppel like factor 7	71508	CE	chr2	207165946	207165975	-	ND	ND	ND	ND	ND	ND	-3.14	7.88e-05	0.0405
ENSG00000118263	KLF7	Kruppel like factor 7	71508	CE	chr2	207165976	207166186	-	ND	ND	ND	ND	ND	ND	-3.17	0.000261	0.0952
ENSG00000118680	MYL12B	myosin light chain 12B	0	CE	chr18	3262417	3262612	+	ND	ND	ND	ND	ND	ND	-2.37	2.35e-05	0.0161
ENSG00000119321	FKBP15	FK506 binding protein 15	179482	CE	chr9	113161006	113165519	-	1.01	5.27e-13	1.75e-09	1.6	9.86e-05	0.0649	ND	ND	ND
ENSG00000119535	CSF3R	colony stimulating factor 3 receptor	3005	CE	chr1	36482935	36483278	-	-1.18	1.75e-09	2.74e-06	ND	ND	ND	-1.17	1.01e-09	3.35e-06
ENSG00000119689	DLST	dihydrolipoamide S-succinyltransferase	4948	CE	chr14	74889350	74889669	+	ND	ND	ND	ND	ND	ND	2.03	6.39e-05	0.0347
ENSG00000119929	CUTC	cutC copper transporter	80387	RI	chr10	99706241	99711843	+	1.74	5.8e-11	1.35e-07	1.68	2.4e-09	1.07e-05	ND	ND	ND
ENSG00000123143	PKN1	protein kinase N1	0	CE	chr19	14450806	14450895	+	ND	ND	ND	-1.67	1.76e-05	0.0166	ND	ND	ND
ENSG00000123191	ATP7B	ATPase copper transporting beta	442935	CE	chr13	52011412	52011494	-	ND	ND	ND	ND	ND	ND	-2.56	0.000164	0.0691
ENSG00000124496	TRERF1	transcriptional regulating factor 1	0	CE	chr6	42263260	42263319	-	ND	ND	ND	ND	ND	ND	-1.6	0.000189	0.0765
ENSG00000124496	TRERF1	transcriptional regulating factor 1	0	CE	chr6	42263320	42263568	-	ND	ND	ND	ND	ND	ND	-1.59	9.83e-07	0.00121
ENSG00000125124	BBS2	Bardet-Biedl syndrome 2	0	CE	chr16	56466836	56466974	-	-1.47	1.1e-07	0.000104	-1.53	8.95e-13	7.43e-09	ND	ND	ND
ENSG00000125124	BBS2	Bardet-Biedl syndrome 2	0	CE	chr16	56470403	56470614	-	-1.38	8.63e-29	1.11e-24	-1.42	2.14e-12	1.56e-08	ND	ND	ND
ENSG00000125266	EFNB2	ephrin B2	0	CE	chr13	106489731	106493428	-	ND	ND	ND	ND	ND	ND	1.34	0.000167	0.0702
ENSG00000125266	EFNB2	ephrin B2	0	CE	chr13	106512529	106512812	-	ND	ND	ND	ND	ND	ND	-1.45	0.000208	0.0814
ENSG00000126088	UROD	uroporphyrinogen decarboxylase	201420	CE	chr1	45012207	45012211	+	ND	ND	ND	ND	ND	ND	1.12	0.000102	0.0485
ENSG00000126088	UROD	uroporphyrinogen decarboxylase	201420	CE	chr1	45012212	45012215	+	ND	ND	ND	ND	ND	ND	1.06	6.78e-06	0.00583
ENSG00000126561	STAT5A	signal transducer and activator of transcription 5A	97983	CE	chr17	42289370	42289401	+	ND	ND	ND	ND	ND	ND	-1.25	0.000237	0.0888
ENSG00000127481	UBR4	ubiquitin protein ligase E3 component n-recognin 4	0	CE	chr1	19081574	19082240	-	1.63	3.29e-11	8.13e-08	ND	ND	ND	ND	ND	ND
ENSG00000127838	PNKD	paroxysmal nonkinesigenic dyskinesia	0	CE	chr2	218270520	218270602	+	1.08	1.1e-09	1.88e-06	1.07	5.27e-06	0.00608	1.16	4.34e-10	1.58e-06
ENSG00000127838	PNKD	paroxysmal nonkinesigenic dyskinesia	0	CE	chr2	218271381	218271549	+	1.08	2.72e-08	3.2e-05	1.06	3.23e-06	0.00414	1.19	5.37e-09	1.35e-05
ENSG00000127838	PNKD	paroxysmal nonkinesigenic dyskinesia	0	CE	chr2	218272570	218272911	+	ND	ND	ND	1.12	2.47e-05	0.0222	ND	ND	ND
ENSG00000128731	HERC2	HECT and RLD domain containing E3 ubiquitin protein ligase 2	632794	CE	chr15	28146237	28146344	-	ND	ND	ND	ND	ND	ND	-2.82	4.02e-05	0.0244
ENSG00000129675	ARHGEF6	Rac/Cdc42 guanine nucleotide exchange factor 6	0	CE	chrX	136767144	136767343	-	ND	ND	ND	ND	ND	ND	-1.74	2.74e-05	0.018
ENSG00000129993	CBFA2T3	CBFA2/RUNX1 translocation partner 3	0	CE	chr16	88976657	88977080	-	1.75	1.75e-14	8.14e-11	1.74	4.91e-06	0.00576	ND	ND	ND
ENSG00000130770	ATPIF1	ATPase inhibitory factor 1	36126	CE	chr1	28246589	28246906	+	1.02	5.08e-07	0.000415	ND	ND	ND	ND	ND	ND
ENSG00000131379	C3orf20	chromosome 3 open reading frame 20	108396	CE	chr3	14675099	14675140	+	ND	ND	ND	ND	ND	ND	3.32	6.82e-05	0.0364
ENSG00000131379	C3orf20	chromosome 3 open reading frame 20	108396	CE	chr3	14675141	14675178	+	ND	ND	ND	ND	ND	ND	3.15	2.39e-06	0.00249
ENSG00000131747	TOP2A	topoisomerase (DNA) II alpha	19254	CE	chr17	40391641	40392067	-	ND	ND	ND	ND	ND	ND	2	0.000186	0.0758
ENSG00000131876	SNRPA1	small nuclear ribonucleoprotein polypeptide A'	101928	CE	chr15	101294848	101294905	-	ND	ND	ND	ND	ND	ND	-5.54	1.54e-16	1.62e-12
ENSG00000131876	SNRPA1	small nuclear ribonucleoprotein polypeptide A'	101928	CE	chr15	101294906	101294930	-	ND	ND	ND	ND	ND	ND	-3.13	0.000266	0.0964
ENSG00000132507	EIF5A	eukaryotic translation initiation factor 5A	224737	CE	chr17	7311482	7311577	+	ND	ND	ND	-2.16	2.56e-05	0.0229	ND	ND	ND
ENSG00000132780	NASP	nuclear autoantigenic sperm protein	39173	CE	chr1	45615472	45615715	+	ND	ND	ND	-2.38	6.6e-05	0.0473	ND	ND	ND
ENSG00000133112	TPT1	tumor protein, translationally-controlled 1	0	CE	chr13	45340185	45340258	-	ND	ND	ND	-3.61	3.67e-08	0.000112	ND	ND	ND
ENSG00000133561	GIMAP6	GTPase, IMAP family member 6	122600	CE	chr7	150632347	150632385	-	ND	ND	ND	ND	ND	ND	1.08	0.000124	0.0562
ENSG00000133805	AMPD3	adenosine monophosphate deaminase 3	0	CE	chr11	10493544	10493702	+	ND	ND	ND	ND	ND	ND	3.42	2.95e-08	6.22e-05
ENSG00000134333	LDHA	lactate dehydrogenase A	10250	CE	chr11	18396969	18397398	+	ND	ND	ND	-1.7	4.43e-05	0.0356	ND	ND	ND
ENSG00000135404	CD63	CD63 molecule	263	CE	chr12	55726965	55727059	-	-6.68	1.08e-10	2.28e-07	-6.94	7.59e-05	0.0522	ND	ND	ND
ENSG00000135678	CPM	carboxypeptidase M	2469127	CE	chr12	68851180	68855756	-	3.18	0.000111	0.0343	ND	ND	ND	ND	ND	ND
ENSG00000136280	CCM2	CCM2 scaffolding protein	19745	CE	chr7	45027026	45027266	+	ND	ND	ND	ND	ND	ND	1.41	0.000182	0.075
ENSG00000136527	TRA2B	transformer 2 beta homolog (Drosophila)	271331	CE	chr3	185923985	185924008	-	ND	ND	ND	-1.12	2.65e-05	0.0235	ND	ND	ND
ENSG00000136682	CBWD2	COBW domain containing 2	219065	CE	chr2	113441438	113441729	+	ND	ND	ND	ND	ND	ND	1.77	0.000169	0.0704
ENSG00000136682	CBWD2	COBW domain containing 2	219065	CE	chr2	113482177	113482228	+	ND	ND	ND	ND	ND	ND	1.15	2.1e-09	5.89e-06
ENSG00000136682	CBWD2	COBW domain containing 2	219065	CE	chr2	113493757	113493825	+	ND	ND	ND	ND	ND	ND	1.5	4.97e-05	0.0286
ENSG00000136732	GYPC	glycophorin C (Gerbich blood group)	0	CE	chr2	126655933	126655934	+	ND	ND	ND	ND	ND	ND	3.03	0.000106	0.05
ENSG00000136930	PSMB7	proteasome subunit beta 7	257622	CE	chr9	124384598	124384656	-	ND	ND	ND	ND	ND	ND	1.44	2.09e-05	0.0147
ENSG00000137154	RPS6	ribosomal protein S6	7512178	CE	chr9	19376652	19376839	-	ND	ND	ND	3.55	1.07e-05	0.0108	ND	ND	ND
ENSG00000138074	SLC5A6	solute carrier family 5 member 6	980866	CE	chr2	27212263	27212286	-	1.01	3.85e-05	0.0146	ND	ND	ND	ND	ND	ND
ENSG00000138074	SLC5A6	solute carrier family 5 member 6	980866	CE	chr2	27212463	27212522	-	ND	ND	ND	1.03	6.98e-07	0.00119	ND	ND	ND
ENSG00000138185	ENTPD1	ectonucleoside triphosphate diphosphohydrolase 1	0	CE	chr10	95866697	95869695	+	-1.78	7.02e-05	0.0237	ND	ND	ND	ND	ND	ND
ENSG00000138964	PARVG	parvin gamma	0	CE	chr22	44172984	44173191	+	1.12	4.4e-17	3.01e-13	1.1	2.2e-05	0.0202	ND	ND	ND
ENSG00000139154	AEBP2	AE binding protein 2	2098991	CE	chr12	19552853	19553272	+	ND	ND	ND	ND	ND	ND	3.18	2.63e-05	0.0176
ENSG00000140264	SERF2	small EDRK-rich factor 2	0	CE	chr15	43793084	43793422	+	ND	ND	ND	-1.61	4.41e-07	0.000855	ND	ND	ND
ENSG00000140350	ANP32A	acidic nuclear phosphoprotein 32 family member A	573281	CE	chr15	68789243	68792248	-	1.34	0.000139	0.0405	1.3	9.78e-06	0.0101	1.36	0.000209	0.0814
ENSG00000140853	NLRC5	NLR family CARD domain containing 5	0	CE	chr16	57039781	57039849	+	ND	ND	ND	ND	ND	ND	1.96	4.51e-06	0.00415
ENSG00000140853	NLRC5	NLR family CARD domain containing 5	0	CE	chr16	57041408	57041484	+	ND	ND	ND	ND	ND	ND	-3.29	5.43e-05	0.0304
ENSG00000140968	IRF8	interferon regulatory factor 8	0	CE	chr16	85914142	85914171	+	ND	ND	ND	ND	ND	ND	-1.36	3.87e-05	0.0237
ENSG00000141556	TBCD	tubulin folding cofactor D	159496	CE	chr17	82924939	82925056	+	ND	ND	ND	1.29	1.99e-05	0.0185	ND	ND	ND
ENSG00000141556	TBCD	tubulin folding cofactor D	159496	CE	chr17	82926400	82926439	+	ND	ND	ND	1.71	2.07e-07	0.000481	ND	ND	ND
ENSG00000141556	TBCD	tubulin folding cofactor D	159496	CE	chr17	82926440	82926476	+	ND	ND	ND	1.58	4.6e-05	0.0363	ND	ND	ND
ENSG00000141556	TBCD	tubulin folding cofactor D	159496	CE	chr17	82926477	82926491	+	ND	ND	ND	1.88	0.000137	0.0834	ND	ND	ND
ENSG00000141564	RPTOR	regulatory associated protein of MTOR complex 1	0	CE	chr17	80823079	80823223	+	1	2.13e-05	0.00901	ND	ND	ND	ND	ND	ND
ENSG00000141968	VAV1	vav guanine nucleotide exchange factor 1	0	CE	chr19	6826712	6827104	+	ND	ND	ND	ND	ND	ND	-2.75	6.52e-05	0.0351
ENSG00000142178	SIK1	salt inducible kinase 1	20136	CE	chr21	43421243	43421367	-	ND	ND	ND	ND	ND	ND	-2.97	1.11e-05	0.00887
ENSG00000142178	SIK1	salt inducible kinase 1	20136	CE	chr21	43421638	43421799	-	ND	ND	ND	ND	ND	ND	-3.1	2.56e-05	0.0172
ENSG00000142227	EMP3	epithelial membrane protein 3	0	CE	chr19	48325325	48325346	+	1.16	1.18e-06	0.000836	ND	ND	ND	ND	ND	ND
ENSG00000143106	PSMA5	proteasome subunit alpha 5	75285	CE	chr1	109412185	109412285	-	ND	ND	ND	3.72	8.78e-09	3.4e-05	ND	ND	ND
ENSG00000143549	TPM3	tropomyosin 3	0	CE	chr1	154191949	154192058	-	ND	ND	ND	ND	ND	ND	1.76	0.000182	0.075
ENSG00000143549	TPM3	tropomyosin 3	0	CE	chr1	154192059	154192067	-	ND	ND	ND	ND	ND	ND	1.76	8.39e-05	0.0424
ENSG00000143549	TPM3	tropomyosin 3	0	CE	chr1	154192068	154192211	-	ND	ND	ND	ND	ND	ND	1.86	2.8e-05	0.0183
ENSG00000143933	CALM2	calmodulin 2	123846	CE	chr2	47162663	47163963	-	3.86	1.27e-08	1.65e-05	4.33	8.1e-17	1.34e-12	ND	ND	ND
ENSG00000144199	FAHD2B	fumarylacetoacetate hydrolase domain containing 2B	775435	CE	chr2	97094701	97094820	-	ND	ND	ND	ND	ND	ND	-1.06	1.45e-05	0.011
ENSG00000144381	HSPD1	heat shock protein family D (Hsp60) member 1	1712122	CE	chr2	197497393	197497507	-	ND	ND	ND	2.46	1.53e-07	0.000379	ND	ND	ND
ENSG00000144713	RPL32	ribosomal protein L32	61467	CE	chr3	12840243	12840311	-	ND	ND	ND	-2.93	9.03e-05	0.06	ND	ND	ND
ENSG00000145087	STXBP5L	syntaxin binding protein 5 like	813533	CE	chr3	120909102	120909191	+	ND	ND	ND	ND	ND	ND	-2.65	4.87e-05	0.0283
ENSG00000145495	MARCH6	membrane associated ring-CH-type finger 6	0	CE	chr5	10417405	10417410	+	ND	ND	ND	ND	ND	ND	-4.37	6.54e-22	1e-17
ENSG00000145555	MYO10	myosin X	0	CE	chr5	16766080	16766198	-	ND	ND	ND	ND	ND	ND	1.66	0.00022	0.0844
ENSG00000145592	RPL37	ribosomal protein L37	575230	CE	chr5	40835187	40835212	-	ND	ND	ND	-4.28	5.82e-06	0.00657	ND	ND	ND
ENSG00000145868	FBXO38	F-box protein 38	578318	CE	chr5	148423998	148424117	+	ND	ND	ND	ND	ND	ND	-1.75	7.96e-05	0.0407
ENSG00000146701	MDH2	malate dehydrogenase 2	75418	CE	chr7	76058079	76058175	+	ND	ND	ND	2.88	2.41e-07	0.000548	ND	ND	ND
ENSG00000147488	ST18	ST18, C2H2C-type zinc finger	0	CE	chr8	52125884	52126051	-	-1.66	5.36e-06	0.00294	ND	ND	ND	-1.72	9.44e-06	0.0078
ENSG00000147488	ST18	ST18, C2H2C-type zinc finger	0	CE	chr8	52126052	52126140	-	-1.14	4.41e-05	0.0161	ND	ND	ND	-1.31	2.85e-05	0.0185
ENSG00000147684	NDUFB9	NADH:ubiquinone oxidoreductase subunit B9	63778	CE	chr8	124552117	124552318	+	-3.45	1.28e-37	2.47e-33	-3.54	2.84e-08	9.31e-05	ND	ND	ND
ENSG00000149091	DGKZ	diacylglycerol kinase zeta	0	CE	chr11	46332905	46333487	+	ND	ND	ND	ND	ND	ND	-1.67	2.23e-08	4.82e-05
ENSG00000149091	DGKZ	diacylglycerol kinase zeta	0	CE	chr11	46366244	46366526	+	-1.04	4.8e-08	5.36e-05	-1.05	3.85e-06	0.00461	-1.02	1.08e-07	0.000179
ENSG00000149100	EIF3M	eukaryotic translation initiation factor 3 subunit M	148625	CE	chr11	32588733	32588927	+	ND	ND	ND	-2.37	2.33e-12	1.59e-08	ND	ND	ND
ENSG00000149201	CCDC81	coiled-coil domain containing 81	159330	CE	chr11	86422574	86423012	+	ND	ND	ND	ND	ND	ND	4.32	2.37e-06	0.00249
ENSG00000149716	ORAOV1	oral cancer overexpressed 1	474129	CE	chr11	69653076	69653172	-	-2.32	0.000444	0.0958	-2.14	1.81e-06	0.00267	ND	ND	ND
ENSG00000149716	ORAOV1	oral cancer overexpressed 1	474129	CE	chr11	69653173	69653316	-	-2.15	0.000426	0.0929	-2.02	2.91e-06	0.00385	ND	ND	ND
ENSG00000149925	ALDOA	aldolase, fructose-bisphosphate A	126306	CE	chr16	30067662	30067687	+	ND	ND	ND	1.46	1.18e-05	0.0118	ND	ND	ND
ENSG00000151062	CACNA2D4	calcium voltage-gated channel auxiliary subunit alpha2delta 4	0	CE	chr12	1918247	1918473	-	ND	ND	ND	ND	ND	ND	2.5	0.000106	0.0502
ENSG00000152253	SPC25	SPC25, NDC80 kinetochore complex component	936392	CE	chr2	168889226	168889291	-	ND	ND	ND	ND	ND	ND	-5.16	0.000168	0.0704
ENSG00000153391	INO80C	INO80 complex subunit C	27403	CE	chr18	35452230	35454968	-	ND	ND	ND	-1.98	6.21e-06	0.00694	ND	ND	ND
ENSG00000153395	LPCAT1	lysophosphatidylcholine acyltransferase 1	0	CE	chr5	1466749	1466890	-	1.21	8.64e-06	0.0043	ND	ND	ND	ND	ND	ND
ENSG00000153395	LPCAT1	lysophosphatidylcholine acyltransferase 1	0	CE	chr5	1477404	1477486	-	ND	ND	ND	ND	ND	ND	-2.13	9.36e-05	0.0455
ENSG00000153815	CMIP	c-Maf inducing protein	0	CE	chr16	81495349	81495494	+	ND	ND	ND	ND	ND	ND	-2.33	0.000146	0.0633
ENSG00000154518	ATP5G3	ATP synthase, H+ transporting, mitochondrial Fo complex subunit C3 (subunit 9)	1084663	CE	chr2	175181467	175181483	-	ND	ND	ND	1.86	3.19e-07	0.000674	ND	ND	ND
ENSG00000154608	CEP170P1	centrosomal protein 170 pseudogene 1	293272	CE	chr4	118480305	118480439	+	1.46	5.34e-05	0.0189	ND	ND	ND	1.83	0.000101	0.0485
ENSG00000155463	OXA1L	OXA1L, mitochondrial inner membrane protein	131733	CE	chr14	22767410	22767708	+	ND	ND	ND	-1.94	1.98e-09	9.19e-06	ND	ND	ND
ENSG00000157404	KIT	KIT proto-oncogene receptor tyrosine kinase	0	CE	chr4	54695782	54695906	+	ND	ND	ND	2.32	9.61e-09	3.6e-05	ND	ND	ND
ENSG00000159692	CTBP1	C-terminal binding protein 1	0	CE	chr4	1241520	1241923	-	ND	ND	ND	1.05	1.25e-06	0.002	ND	ND	ND
ENSG00000160124	CCDC58	coiled-coil domain containing 58	150657	CE	chr3	122383148	122383173	-	ND	ND	ND	-2.13	3.22e-05	0.0279	ND	ND	ND
ENSG00000161016	RPL8	ribosomal protein L8	208758	CE	chr8	144791496	144791506	-	ND	ND	ND	1.64	1.19e-05	0.0118	ND	ND	ND
ENSG00000161203	AP2M1	adaptor related protein complex 2 mu 1 subunit	295759	CE	chr3	184174960	184175110	+	4.98	1.72e-09	2.73e-06	4.83	1.7e-10	9.41e-07	5.08	7.85e-09	1.84e-05
ENSG00000161267	BDH1	3-hydroxybutyrate dehydrogenase, type 1	49421	CE	chr3	197514264	197514265	-	ND	ND	ND	ND	ND	ND	2.77	0.000172	0.0716
ENSG00000161638	ITGA5	integrin subunit alpha 5	1310510	CE	chr12	54404247	54404344	-	-3.37	4.56e-70	5.3e-65	-3.39	5.3e-15	6.17e-11	ND	ND	ND
ENSG00000162302	RPS6KA4	ribosomal protein S6 kinase A4	0	CE	chr11	64360990	64361133	+	-1.18	0.000308	0.0726	ND	ND	ND	ND	ND	ND
ENSG00000163565	IFI16	interferon gamma inducible protein 16	0	CE	chr1	159015673	159015871	+	ND	ND	ND	ND	ND	ND	2.39	3.58e-09	9.42e-06
ENSG00000164062	APEH	acylaminoacyl-peptide hydrolase	196730	CE	chr3	49676220	49676232	+	ND	ND	ND	-2.57	3.52e-15	4.54e-11	ND	ND	ND
ENSG00000164068	RNF123	ring finger protein 123	212227	CE	chr3	49720895	49721019	+	ND	ND	ND	1	3.11e-07	0.000669	ND	ND	ND
ENSG00000164808	SPIDR	scaffolding protein involved in DNA repair	0	CE	chr8	47735912	47735913	+	ND	ND	ND	ND	ND	ND	1.43	6.61e-06	0.00572
ENSG00000164808	SPIDR	scaffolding protein involved in DNA repair	0	CE	chr8	47735914	47735916	+	ND	ND	ND	ND	ND	ND	1.37	9.57e-06	0.00787
ENSG00000164808	SPIDR	scaffolding protein involved in DNA repair	0	CE	chr8	47735917	47735999	+	ND	ND	ND	ND	ND	ND	1.29	3.9e-06	0.00367
ENSG00000164808	SPIDR	scaffolding protein involved in DNA repair	0	CE	chr8	47736000	47736306	+	1.3	8.31e-05	0.0272	1.3	0.000112	0.0717	ND	ND	ND
ENSG00000164828	SUN1	Sad1 and UNC84 domain containing 1	3093	RI	chr7	876801	877904	+	1.2	3.92e-08	4.46e-05	1.31	1.62e-06	0.00247	ND	ND	ND
ENSG00000165275	TRMT10B	tRNA methyltransferase 10B	714071	CE	chr9	37763754	37763757	+	ND	ND	ND	ND	ND	ND	3.58	9.65e-06	0.0079
ENSG00000165275	TRMT10B	tRNA methyltransferase 10B	714071	CE	chr9	37763758	37763865	+	ND	ND	ND	ND	ND	ND	2.36	0.0002	0.0796
ENSG00000166164	BRD7	bromodomain containing 7	0	CE	chr16	50313487	50315946	-	1.89	2.09e-69	1.21e-64	2.05	4.35e-18	1.26e-13	ND	ND	ND
ENSG00000166164	BRD7	bromodomain containing 7	0	CE	chr16	50315959	50316023	-	1.99	6.07e-12	1.68e-08	2.04	8.11e-08	0.000236	ND	ND	ND
ENSG00000166164	BRD7	bromodomain containing 7	0	CE	chr16	50316024	50318135	-	2.29	8.46e-24	9.83e-20	2.52	1.35e-23	5.23e-19	ND	ND	ND
ENSG00000166441	RPL27A	ribosomal protein L27a	0	CE	chr11	8684006	8684081	+	-1.08	2.84e-07	0.000252	ND	ND	ND	ND	ND	ND
ENSG00000166710	B2M	beta-2-microglobulin	933349	CE	chr15	44716329	44716356	+	ND	ND	ND	ND	ND	ND	-1.6	5.68e-05	0.0316
ENSG00000166974	MAPRE2	microtubule associated protein RP/EB family member 2	0	CE	chr18	34977055	34977079	+	ND	ND	ND	ND	ND	ND	2.7	2.22e-05	0.0154
ENSG00000166974	MAPRE2	microtubule associated protein RP/EB family member 2	0	CE	chr18	35005492	35005514	+	ND	ND	ND	ND	ND	ND	2.63	1.65e-07	0.000259
ENSG00000166974	MAPRE2	microtubule associated protein RP/EB family member 2	0	CE	chr18	35005515	35005553	+	ND	ND	ND	ND	ND	ND	2.7	8.86e-10	2.99e-06
ENSG00000167419	LPO	lactoperoxidase	33500	CE	chr17	58254811	58254971	+	ND	ND	ND	5.7	6.47e-06	0.00716	ND	ND	ND
ENSG00000167447	SMG8	SMG8, nonsense mediated mRNA decay factor	690176	CE	chr17	59209400	59209511	+	ND	ND	ND	1.23	3.33e-05	0.0287	ND	ND	ND
ENSG00000167460	TPM4	tropomyosin 4	0	CE	chr19	16093684	16093753	+	ND	ND	ND	-3.56	3.17e-10	1.68e-06	ND	ND	ND
ENSG00000167461	RAB8A	RAB8A, member RAS oncogene family	24470	CE	chr19	16125548	16126990	+	5.36	9.43e-20	8.42e-16	5.48	8.64e-15	9.13e-11	ND	ND	ND
ENSG00000167491	GATAD2A	GATA zinc finger domain containing 2A	0	CE	chr19	19386023	19386138	+	ND	ND	ND	ND	ND	ND	1.22	1.18e-07	0.000193
ENSG00000167552	TUBA1A	tubulin alpha 1a	44157	CE	chr12	49186310	49186458	-	-1.04	3.52e-05	0.0137	ND	ND	ND	ND	ND	ND
ENSG00000167658	EEF2	eukaryotic translation elongation factor 2	103393	CE	chr19	3982425	3982506	-	1.68	0.000198	0.0526	1.82	2.58e-06	0.00346	ND	ND	ND
ENSG00000167986	DDB1	damage specific DNA binding protein 1	347955	CE	chr11	61302752	61302914	-	-3.03	7.68e-13	2.41e-09	ND	ND	ND	ND	ND	ND
ENSG00000167996	FTH1	ferritin heavy chain 1	3937	CE	chr11	61965516	61965577	-	1.98	9.24e-11	2.02e-07	1.95	7.13e-07	0.0012	ND	ND	ND
ENSG00000168010	ATG16L2	autophagy related 16 like 2	0	CE	chr11	72842617	72843674	+	-1.64	2.93e-06	0.0018	ND	ND	ND	ND	ND	ND
ENSG00000168961	LGALS9	galectin 9	96822	CE	chr17	27645314	27645349	+	ND	ND	ND	2.68	3.18e-08	9.98e-05	ND	ND	ND
ENSG00000169220	RGS14	regulator of G-protein signaling 14	0	CE	chr5	177357837	177358069	+	ND	ND	ND	ND	ND	ND	1.26	0.000244	0.0902
ENSG00000169220	RGS14	regulator of G-protein signaling 14	0	CE	chr5	177366177	177366355	+	ND	ND	ND	ND	ND	ND	1.59	1.13e-05	0.00888
ENSG00000169629	RGPD8	RANBP2-like and GRIP domain containing 8	45970	CE	chr2	112399632	112399769	-	ND	ND	ND	ND	ND	ND	-1.14	1.32e-12	6.94e-09
ENSG00000169629	RGPD8	RANBP2-like and GRIP domain containing 8	45970	CE	chr2	112400036	112400094	-	ND	ND	ND	ND	ND	ND	-1.07	6.48e-08	0.000116
ENSG00000169738	DCXR	dicarbonyl and L-xylulose reductase	197596	CE	chr17	82036764	82036858	-	ND	ND	ND	ND	ND	ND	-1.86	5.25e-06	0.00471
ENSG00000169756	LIMS1	LIM zinc finger domain containing 1	69	CE	chr2	108621251	108621265	+	ND	ND	ND	ND	ND	ND	-3.73	6.04e-15	5.09e-11
ENSG00000169756	LIMS1	LIM zinc finger domain containing 1	69	CE	chr2	108621266	108621272	+	ND	ND	ND	ND	ND	ND	-4.14	3.79e-20	4.91e-16
ENSG00000169756	LIMS1	LIM zinc finger domain containing 1	69	CE	chr2	108621273	108621461	+	-4.27	3.91e-42	1.51e-37	-4.78	1.78e-07	0.00043	-5	7.37e-47	1.24e-41
ENSG00000170396	ZNF804A	zinc finger protein 804A	1519059	CE	chr2	184598366	184599070	+	1.3	1.34e-10	2.68e-07	2.37	5.04e-05	0.0382	2.46	8.75e-10	2.99e-06
ENSG00000170396	ZNF804A	zinc finger protein 804A	1519059	CE	chr2	184935783	184939489	+	-1.2	1.1e-10	2.28e-07	-2.37	5.04e-05	0.0382	-2.35	5.24e-09	1.34e-05
ENSG00000170412	GPRC5C	G protein-coupled receptor class C group 5 member C	0	CE	chr17	74439745	74439895	+	-1.04	1.19e-05	0.00571	ND	ND	ND	-1.32	7.23e-06	0.00615
ENSG00000170412	GPRC5C	G protein-coupled receptor class C group 5 member C	0	CE	chr17	74439896	74439937	+	ND	ND	ND	ND	ND	ND	-1.32	8.49e-06	0.00716
ENSG00000170412	GPRC5C	G protein-coupled receptor class C group 5 member C	0	CE	chr17	74440213	74440682	+	-1.09	3.3e-09	4.86e-06	ND	ND	ND	-1.43	5.15e-07	0.00069
ENSG00000170412	GPRC5C	G protein-coupled receptor class C group 5 member C	0	CE	chr17	74440683	74440827	+	ND	ND	ND	ND	ND	ND	-1.56	3.29e-06	0.00319
ENSG00000170412	GPRC5C	G protein-coupled receptor class C group 5 member C	0	CE	chr17	74443077	74443084	+	ND	ND	ND	ND	ND	ND	1.92	1.15e-09	3.65e-06
ENSG00000170412	GPRC5C	G protein-coupled receptor class C group 5 member C	0	CE	chr17	74443085	74443134	+	ND	ND	ND	ND	ND	ND	1.91	5.96e-09	1.45e-05
ENSG00000170412	GPRC5C	G protein-coupled receptor class C group 5 member C	0	CE	chr17	74443135	74443817	+	ND	ND	ND	ND	ND	ND	1.94	1.2e-07	0.000194
ENSG00000170412	GPRC5C	G protein-coupled receptor class C group 5 member C	0	CE	chr17	74446849	74446998	+	ND	ND	ND	ND	ND	ND	1.03	3.28e-07	0.000462
ENSG00000170581	STAT2	signal transducer and activator of transcription 2	209249	CE	chr12	56360108	56360126	-	ND	ND	ND	ND	ND	ND	-1.13	0.000135	0.0596
ENSG00000170873	MTSS1	MTSS1, I-BAR domain containing	0	CE	chr8	124550976	124552799	-	ND	ND	ND	1.55	7.92e-06	0.0086	ND	ND	ND
ENSG00000170873	MTSS1	MTSS1, I-BAR domain containing	0	CE	chr8	124728019	124728273	-	-1.06	7.92e-06	0.00407	ND	ND	ND	ND	ND	ND
ENSG00000171148	TADA3	transcriptional adaptor 3	0	CE	chr3	9789703	9789712	-	ND	ND	ND	2	9.89e-05	0.0649	ND	ND	ND
ENSG00000172053	QARS	glutaminyl-tRNA synthetase	56556	CE	chr3	49099854	49099914	-	ND	ND	ND	1.16	3.44e-06	0.00424	ND	ND	ND
ENSG00000172270	BSG	basigin (Ok blood group)	0	CE	chr19	579657	579980	+	ND	ND	ND	-2.86	3.73e-06	0.00451	ND	ND	ND
ENSG00000172531	PPP1CA	protein phosphatase 1 catalytic subunit alpha	0	RI	chr11	67403941	67404122	-	1.1	1.24e-07	0.000117	1.08	1.96e-08	6.7e-05	ND	ND	ND
ENSG00000172757	CFL1	cofilin 1	8381	CE	chr11	65856885	65856930	-	ND	ND	ND	-4.93	1.54e-11	8.96e-08	ND	ND	ND
ENSG00000172775	FAM192A	family with sequence similarity 192 member A	230584	CE	chr16	57172365	57172372	-	ND	ND	ND	ND	ND	ND	-1.09	6.06e-09	1.45e-05
ENSG00000172809	RPL38	ribosomal protein L38	9405	CE	chr17	74204191	74204593	+	-6.41	3.93e-05	0.0147	-5.66	1.47e-06	0.00228	ND	ND	ND
ENSG00000172965	MIR4435-2HG	MIR4435-2 host gene	0	CE	chr2	111344099	111344237	-	ND	ND	ND	ND	ND	ND	-2.2	0.000272	0.098
ENSG00000173020	GRK2	G protein-coupled receptor kinase 2	0	CE	chr11	67280194	67280731	+	1.29	1.77e-05	0.00783	1.12	0.000147	0.0887	1.26	1.12e-05	0.00888
ENSG00000173171	MTX1	metaxin 1	41059	CE	chr1	155208797	155209237	+	1.17	1.06e-13	4.25e-10	1.24	3.63e-07	0.000716	ND	ND	ND
ENSG00000173207	CKS1B	CDC28 protein kinase regulatory subunit 1B	510537	CE	chr1	154977987	154978114	+	ND	ND	ND	1.96	4.58e-05	0.0363	ND	ND	ND
ENSG00000173599	PC	pyruvate carboxylase	0	CE	chr11	66872040	66872159	-	-1.09	8.47e-08	8.33e-05	ND	ND	ND	ND	ND	ND
ENSG00000174444	RPL4	ribosomal protein L4	106095	CE	chr15	66500377	66500842	-	2.63	0.000138	0.0402	3.56	8.02e-06	0.00863	ND	ND	ND
ENSG00000174780	SRP72	signal recognition particle 72	249861	CE	chr4	56474392	56474508	+	ND	ND	ND	1.47	3.01e-12	1.94e-08	ND	ND	ND
ENSG00000175390	EIF3F	eukaryotic translation initiation factor 3 subunit F	1287669	CE	chr11	7992127	7992163	+	ND	ND	ND	-1.59	6.81e-05	0.0481	ND	ND	ND
ENSG00000177663	IL17RA	interleukin 17 receptor A	0	CE	chr22	17105591	17105602	+	ND	ND	ND	ND	ND	ND	2.87	4.28e-08	8.48e-05
ENSG00000177885	GRB2	growth factor receptor bound protein 2	0	CE	chr17	75393766	75393803	-	ND	ND	ND	ND	ND	ND	-4.85	2.38e-06	0.00249
ENSG00000178057	NDUFAF3	NADH:ubiquinone oxidoreductase complex assembly factor 3	101502	CE	chr3	49020459	49020570	+	-1.92	1.55e-14	7.48e-11	-1.98	1.74e-06	0.00262	ND	ND	ND
ENSG00000178585	CTNNBIP1	catenin beta interacting protein 1	0	CE	chr1	9893009	9893237	-	1.85	8.24e-17	5.32e-13	ND	ND	ND	ND	ND	ND
ENSG00000179115	FARSA	phenylalanyl-tRNA synthetase alpha subunit	3118	CE	chr19	12930528	12930546	-	ND	ND	ND	-2.15	4.45e-05	0.0356	ND	ND	ND
ENSG00000181790	ADGRB1	adhesion G protein-coupled receptor B1	0	CE	chr8	142479120	142479322	+	ND	ND	ND	ND	ND	ND	2.31	7.22e-05	0.0381
ENSG00000182048	TRPC2	transient receptor potential cation channel subfamily C member 2, pseudogene	0	CE	chr11	3636107	3636236	+	ND	ND	ND	ND	ND	ND	2.35	0.000193	0.0775
ENSG00000182287	AP1S2	adaptor related protein complex 1 sigma 2 subunit	56393	CE	chrX	15830059	15831105	-	ND	ND	ND	ND	ND	ND	-1.07	0.000221	0.0847
ENSG00000182557	SPNS3	sphingolipid transporter 3 (putative)	0	CE	chr17	4487806	4487862	+	-1.08	5.63e-13	1.82e-09	ND	ND	ND	ND	ND	ND
ENSG00000182557	SPNS3	sphingolipid transporter 3 (putative)	0	CE	chr17	4487863	4488208	+	-1.11	2.25e-15	1.14e-11	ND	ND	ND	ND	ND	ND
ENSG00000182578	CSF1R	colony stimulating factor 1 receptor	0	RI	chr5	150086608	150094301	-	-1.54	1.15e-10	2.35e-07	-1.73	1.15e-08	4.06e-05	ND	ND	ND
ENSG00000182718	ANXA2	annexin A2	75870	CE	chr15	60386028	60386086	-	-1.49	7.19e-08	7.33e-05	-1.53	8.12e-05	0.0552	-1.69	2.54e-06	0.00258
ENSG00000182718	ANXA2	annexin A2	75870	CE	chr15	60397258	60397338	-	ND	ND	ND	ND	ND	ND	-1.1	4.03e-05	0.0244
ENSG00000183604	SMG1P5	SMG1P5, nonsense mediated mRNA decay associated PI3K related kinase pseudogene 5	64686	CE	chr16	30288561	30288785	-	ND	ND	ND	ND	ND	ND	-2.23	5.43e-05	0.0304
ENSG00000184575	XPOT	exportin for tRNA	1700111	CE	chr12	64405046	64405337	+	ND	ND	ND	ND	ND	ND	1.07	7.82e-05	0.0405
ENSG00000184584	TMEM173	transmembrane protein 173	0	CE	chr5	139482210	139482296	-	ND	ND	ND	ND	ND	ND	-1.01	2.21e-13	1.49e-09
ENSG00000184584	TMEM173	transmembrane protein 173	0	CE	chr5	139482297	139482302	-	ND	ND	ND	ND	ND	ND	-1.11	2.3e-10	8.63e-07
ENSG00000184584	TMEM173	transmembrane protein 173	0	CE	chr5	139482550	139482609	-	-1.1	9.2e-08	8.91e-05	ND	ND	ND	-1.19	9.14e-07	0.00116
ENSG00000184584	TMEM173	transmembrane protein 173	0	CE	chr5	139482610	139482689	-	ND	ND	ND	ND	ND	ND	-1.03	2.75e-05	0.018
ENSG00000184640	SEPT9	septin 9	0	CE	chr17	77454027	77454071	+	2.01	1.98e-14	8.79e-11	1.97	0.000107	0.0692	ND	ND	ND
ENSG00000184640	SEPT9	septin 9	0	CE	chr17	77454080	77454108	+	1.68	3.08e-13	1.08e-09	1.72	2.05e-06	0.00297	ND	ND	ND
ENSG00000184640	SEPT9	septin 9	0	CE	chr17	77454109	77454363	+	1.57	1.59e-16	9.71e-13	1.61	2.88e-08	9.31e-05	ND	ND	ND
ENSG00000185164	NOMO2	NODAL modulator 2	238836	CE	chr16	18520899	18520983	-	ND	ND	ND	ND	ND	ND	-1.49	7.36e-05	0.0385
ENSG00000187051	RPS19BP1	ribosomal protein S19 binding protein 1	43378	CE	chr22	39532524	39532686	-	ND	ND	ND	ND	ND	ND	5.09	1.62e-09	4.77e-06
ENSG00000187118	CMC1	C-X9-C motif containing 1	2575840	CE	chr3	28319777	28325142	+	ND	ND	ND	1.13	1.21e-06	0.00198	ND	ND	ND
ENSG00000187147	RNF220	ring finger protein 220	0	CE	chr1	44405288	44405526	+	-1.24	1.46e-05	0.00667	ND	ND	ND	ND	ND	ND
ENSG00000187147	RNF220	ring finger protein 220	0	CE	chr1	44411981	44412121	+	-1.3	0.000165	0.0461	-1.06	0.000134	0.0834	ND	ND	ND
ENSG00000187147	RNF220	ring finger protein 220	0	CE	chr1	44412122	44412697	+	ND	ND	ND	-1.27	4.82e-07	0.000907	ND	ND	ND
ENSG00000187147	RNF220	ring finger protein 220	0	CE	chr1	44412698	44412722	+	-1.38	0.000163	0.0458	ND	ND	ND	ND	ND	ND
ENSG00000187147	RNF220	ring finger protein 220	0	CE	chr1	44419304	44419872	+	-1.05	0.000247	0.0623	ND	ND	ND	ND	ND	ND
ENSG00000187147	RNF220	ring finger protein 220	0	CE	chr1	44614265	44614297	+	-1.47	0.000156	0.0439	ND	ND	ND	ND	ND	ND
ENSG00000187147	RNF220	ring finger protein 220	0	CE	chr1	44622742	44622787	+	-1.38	8.09e-05	0.0267	ND	ND	ND	ND	ND	ND
ENSG00000187147	RNF220	ring finger protein 220	0	CE	chr1	44626326	44626398	+	ND	ND	ND	-1.12	0.000168	0.0993	ND	ND	ND
ENSG00000187147	RNF220	ring finger protein 220	0	CE	chr1	44631984	44632208	+	ND	ND	ND	1.1	2.42e-05	0.022	ND	ND	ND
ENSG00000187210	GCNT1	glucosaminyl (N-acetyl) transferase 1, core 2	0	CE	chr9	76500916	76501061	+	ND	ND	ND	ND	ND	ND	-1.82	9.87e-05	0.0476
ENSG00000187764	SEMA4D	semaphorin 4D	0	CE	chr9	89361979	89362238	-	ND	ND	ND	ND	ND	ND	1.16	9.64e-05	0.0466
ENSG00000188846	RPL14	ribosomal protein L14	147394	CE	chr3	40457992	40458616	+	ND	ND	ND	ND	ND	ND	3.28	0.000114	0.0532
ENSG00000188846	RPL14	ribosomal protein L14	147394	CE	chr3	40458631	40458641	+	ND	ND	ND	ND	ND	ND	5.2	3.31e-06	0.00319
ENSG00000196235	SUPT5H	SPT5 homolog, DSIF elongation factor subunit	293101	CE	chr19	39458176	39458293	+	2.75	0.000115	0.0349	3.2	2.21e-17	5.13e-13	2.82	0.000138	0.0608
ENSG00000196235	SUPT5H	SPT5 homolog, DSIF elongation factor subunit	293101	CE	chr19	39458294	39458305	+	ND	ND	ND	4.17	1.2e-15	1.75e-11	ND	ND	ND
ENSG00000196961	AP2A1	adaptor related protein complex 2 alpha 1 subunit	36295	CE	chr19	49803377	49804540	+	ND	ND	ND	-1.64	1.76e-14	1.7e-10	ND	ND	ND
ENSG00000197548	ATG7	autophagy related 7	426483	CE	chr3	11555084	11557665	+	ND	ND	ND	-1.19	7.42e-07	0.00123	ND	ND	ND
ENSG00000197558	SSPO	SCO-spondin	33977	CE	chr7	149776346	149776434	+	ND	ND	ND	ND	ND	ND	-3.21	8.51e-14	5.98e-10
ENSG00000197558	SSPO	SCO-spondin	33977	CE	chr7	149776435	149776528	+	ND	ND	ND	ND	ND	ND	-3.14	1.34e-10	5.12e-07
ENSG00000197696	NMB	neuromedin B	75891	CE	chr15	84658549	84658563	-	ND	ND	ND	ND	ND	ND	-1.79	3.1e-05	0.0195
ENSG00000197746	PSAP	prosaposin	26984	CE	chr10	71819112	71819271	-	ND	ND	ND	-2.22	4.76e-05	0.0371	ND	ND	ND
ENSG00000197756	RPL37A	ribosomal protein L37a	0	RI	chr2	216498878	216499085	+	-1.12	6.43e-08	6.79e-05	ND	ND	ND	ND	ND	ND
ENSG00000197756	RPL37A	ribosomal protein L37a	0	CE	chr2	216499086	216499139	+	-1.11	5.17e-06	0.00284	ND	ND	ND	ND	ND	ND
ENSG00000197756	RPL37A	ribosomal protein L37a	0	CE	chr2	216499140	216499151	+	-1.21	1.28e-05	0.00599	ND	ND	ND	ND	ND	ND
ENSG00000197756	RPL37A	ribosomal protein L37a	0	CE	chr2	216499152	216499180	+	-1.31	1.55e-07	0.000143	ND	ND	ND	ND	ND	ND
ENSG00000197858	GPAA1	glycosylphosphatidylinositol anchor attachment 1	68660	CE	chr8	144084331	144084339	+	ND	ND	ND	ND	ND	ND	2.01	0.000112	0.0525
ENSG00000198064	NPIPB13	nuclear pore complex interacting protein family, member B13	145550	CE	chr16	30225804	30225829	-	ND	ND	ND	ND	ND	ND	3.75	0.000133	0.0591
ENSG00000198673	FAM19A2	family with sequence similarity 19 member A2, C-C motif chemokine like	0	CE	chr12	62255165	62255314	-	ND	ND	ND	ND	ND	ND	-2.15	0.000238	0.0888
ENSG00000198673	FAM19A2	family with sequence similarity 19 member A2, C-C motif chemokine like	0	CE	chr12	62258763	62258783	-	ND	ND	ND	ND	ND	ND	-2.7	1.15e-06	0.00138
ENSG00000198673	FAM19A2	family with sequence similarity 19 member A2, C-C motif chemokine like	0	CE	chr12	62258784	62258823	-	ND	ND	ND	ND	ND	ND	-2.69	6.32e-08	0.000115
ENSG00000198673	FAM19A2	family with sequence similarity 19 member A2, C-C motif chemokine like	0	CE	chr12	62258824	62258842	-	ND	ND	ND	ND	ND	ND	-3.09	5.74e-09	1.42e-05
ENSG00000198755	RPL10A	ribosomal protein L10a	0	CE	chr6	35469028	35469285	+	ND	ND	ND	-1.07	5.72e-05	0.0418	ND	ND	ND
ENSG00000198805	PNP	purine nucleoside phosphorylase	1829408	CE	chr14	20474949	20475061	+	ND	ND	ND	-1.04	0.000156	0.0931	ND	ND	ND
ENSG00000198961	PJA2	praja ring finger ubiquitin ligase 2	0	CE	chr5	109409842	109409994	-	ND	ND	ND	ND	ND	ND	-1.07	0.000231	0.0872
ENSG00000204209	DAXX	death domain associated protein	363105	CE	chr6	33320011	33320224	-	ND	ND	ND	ND	ND	ND	2.8	0.000223	0.0851
ENSG00000204472	AIF1	allograft inflammatory factor 1	3278166	CE	chr6	31615227	31615279	+	ND	ND	ND	ND	ND	ND	4.4	9.31e-07	0.00116
ENSG00000204472	AIF1	allograft inflammatory factor 1	3278166	CE	chr6	31615280	31615293	+	ND	ND	ND	ND	ND	ND	4.39	3.47e-08	7.22e-05
ENSG00000204472	AIF1	allograft inflammatory factor 1	3278166	CE	chr6	31615294	31615354	+	ND	ND	ND	ND	ND	ND	4.42	2.08e-08	4.61e-05
ENSG00000204472	AIF1	allograft inflammatory factor 1	3278166	CE	chr6	31615670	31615736	+	ND	ND	ND	ND	ND	ND	1.78	1.97e-05	0.0141
ENSG00000204472	AIF1	allograft inflammatory factor 1	3278166	CE	chr6	31616344	31616506	+	ND	ND	ND	ND	ND	ND	-3.32	1.37e-12	6.98e-09
ENSG00000204745	AC083899.3		708707	CE	chr2	87181066	87181143	+	ND	ND	ND	ND	ND	ND	-3.03	6.08e-05	0.0335
ENSG00000213614	HEXA	hexosaminidase subunit alpha	0	RI	chr15	72376004	72376112	-	1.44	0.000154	0.0435	ND	ND	ND	ND	ND	ND
ENSG00000214113	LYRM4	LYR motif containing 4	0	CE	chr6	5102593	5103628	-	ND	ND	ND	ND	ND	ND	1.35	8.72e-05	0.043
ENSG00000214160	ALG3	ALG3, alpha-1,3- mannosyltransferase	437315	CE	chr3	184243532	184243553	-	3.5	8.92e-35	1.48e-30	3.67	6.79e-14	6.07e-10	ND	ND	ND
ENSG00000215252	GOLGA8B	golgin A8 family member B	3541950	CE	chr15	34527925	34528077	-	ND	ND	ND	ND	ND	ND	3.66	3.88e-08	7.89e-05
ENSG00000223745	CCDC18-AS1	CCDC18 antisense RNA 1	0	CE	chr1	93345849	93346025	-	-1.3	0.000376	0.0844	-1.28	3.46e-06	0.00424	ND	ND	ND
ENSG00000225663	MCRIP1	MAPK regulated corepressor interacting protein 1	4083	CE	chr17	81826195	81826379	-	ND	ND	ND	ND	ND	ND	1.44	1.43e-07	0.000229
ENSG00000225663	MCRIP1	MAPK regulated corepressor interacting protein 1	4083	CE	chr17	81826380	81826394	-	ND	ND	ND	ND	ND	ND	1.48	0.000162	0.0687
ENSG00000225663	MCRIP1	MAPK regulated corepressor interacting protein 1	4083	CE	chr17	81826395	81826515	-	ND	ND	ND	ND	ND	ND	1.52	5.85e-05	0.0324
ENSG00000228363	AC015971.2		145387	CE	chr2	86563268	86563399	+	ND	ND	ND	1.03	4.27e-05	0.0347	ND	ND	ND
ENSG00000228956	SATB1-AS1	SATB1 antisense RNA 1	18848	CE	chr3	18526387	18526393	+	ND	ND	ND	ND	ND	ND	2.08	8.48e-05	0.0426
ENSG00000233276	GPX1	glutathione peroxidase 1	18552	CE	chr3	49358326	49358358	-	ND	ND	ND	ND	ND	ND	1.07	2.43e-07	0.000357
ENSG00000233369	GTF2IP4	general transcription factor IIi pseudogene 4	0	CE	chr7	73200449	73200632	+	1.07	1.31e-08	1.7e-05	ND	ND	ND	1.27	3.33e-07	0.000464
ENSG00000237510	GPAT2P1	glycerol-3-phosphate acyltransferase 2 pseuodgene 1	1053610	CE	chr2	95797670	95797846	+	1.58	7.75e-06	0.004	ND	ND	ND	1.68	2.31e-06	0.00246
ENSG00000237510	GPAT2P1	glycerol-3-phosphate acyltransferase 2 pseuodgene 1	1053610	CE	chr2	95797847	95797882	+	ND	ND	ND	ND	ND	ND	2.96	0.000185	0.0757
ENSG00000241878	PISD	phosphatidylserine decarboxylase	0	CE	chr22	31638366	31638398	-	1.35	1.88e-08	2.37e-05	1.41	1.26e-06	0.002	ND	ND	ND
ENSG00000241878	PISD	phosphatidylserine decarboxylase	0	CE	chr22	31638406	31638445	-	1.21	1.39e-08	1.78e-05	1.26	4.27e-05	0.0347	ND	ND	ND
ENSG00000241945	PWP2	PWP2 periodic tryptophan protein homolog (yeast)	0	CE	chr21	44118763	44118833	+	ND	ND	ND	ND	ND	ND	-1.89	5.45e-06	0.00484
ENSG00000244306	LINC01296	long intergenic non-protein coding RNA 1296	1151749	CE	chr14	19307021	19307031	-	ND	ND	ND	ND	ND	ND	4.35	1.26e-09	3.92e-06
ENSG00000244306	LINC01296	long intergenic non-protein coding RNA 1296	1151749	CE	chr14	19307032	19307111	-	ND	ND	ND	ND	ND	ND	3.3	9.75e-08	0.000164
ENSG00000247982	LINC00926	long intergenic non-protein coding RNA 926	0	CE	chr15	57304725	57305318	+	1.09	1.52e-09	2.49e-06	ND	ND	ND	ND	ND	ND
ENSG00000247982	LINC00926	long intergenic non-protein coding RNA 926	0	CE	chr15	57305319	57306299	+	1.03	1.1e-05	0.00534	ND	ND	ND	1.12	6.61e-06	0.00572
ENSG00000247982	LINC00926	long intergenic non-protein coding RNA 926	0	CE	chr15	57306623	57307042	+	ND	ND	ND	ND	ND	ND	-1.42	1.57e-05	0.0117
ENSG00000247982	LINC00926	long intergenic non-protein coding RNA 926	0	CE	chr15	57307043	57307068	+	ND	ND	ND	ND	ND	ND	-1.11	3.7e-08	7.61e-05
ENSG00000247982	LINC00926	long intergenic non-protein coding RNA 926	0	CE	chr15	57307542	57307758	+	ND	ND	ND	ND	ND	ND	-1.12	2.66e-05	0.0176
ENSG00000249673	NOP14-AS1	NOP14 antisense RNA 1	98964	CE	chr4	2935736	2936890	+	1.05	0.000214	0.0559	ND	ND	ND	ND	ND	ND
ENSG00000254851	RP11-109L13.1		62486	CE	chr11	117137423	117137516	+	ND	ND	ND	ND	ND	ND	3.18	9.54e-05	0.0462
ENSG00000255121	RP11-110I1.12		438594	CE	chr11	118997728	118998004	-	ND	ND	ND	ND	ND	ND	1.51	0.000119	0.0545
ENSG00000261236	BOP1	block of proliferation 1	63681	CE	chr8	144262673	144262737	-	ND	ND	ND	ND	ND	ND	1.87	5.24e-06	0.00471
ENSG00000261236	BOP1	block of proliferation 1	63681	CE	chr8	144262738	144262788	-	ND	ND	ND	ND	ND	ND	2.43	2.53e-06	0.00258
ENSG00000261236	BOP1	block of proliferation 1	63681	CE	chr8	144265072	144265459	-	ND	ND	ND	2.05	2.34e-06	0.00323	ND	ND	ND
ENSG00000266074	BAHCC1	BAH domain and coiled-coil containing 1	0	CE	chr17	81401412	81401858	+	1.01	5.24e-05	0.0186	ND	ND	ND	ND	ND	ND
ENSG00000266074	BAHCC1	BAH domain and coiled-coil containing 1	0	CE	chr17	81401859	81402979	+	1.03	1.34e-05	0.0062	ND	ND	ND	ND	ND	ND
ENSG00000266074	BAHCC1	BAH domain and coiled-coil containing 1	0	CE	chr17	81446738	81446830	+	1.09	1.2e-08	1.59e-05	ND	ND	ND	ND	ND	ND
ENSG00000266074	BAHCC1	BAH domain and coiled-coil containing 1	0	CE	chr17	81459391	81459495	+	-1.6	6.19e-08	6.66e-05	-1.77	1.63e-12	1.26e-08	ND	ND	ND
ENSG00000266074	BAHCC1	BAH domain and coiled-coil containing 1	0	RI	chr17	81460707	81460865	+	ND	ND	ND	-1.3	4.9e-07	0.000907	ND	ND	ND
ENSG00000268043	NBPF12	neuroblastoma breakpoint family member 12	902730	CE	chr1	146976929	146977001	+	ND	ND	ND	ND	ND	ND	-1.52	8.83e-05	0.0434
ENSG00000271383	NBPF19	neuroblastoma breakpoint family member 19	221647	CE	chr1	149525332	149525440	+	ND	ND	ND	ND	ND	ND	2.59	5.13e-06	0.00465
ENSG00000273136	NBPF26	neuroblastoma breakpoint family member 26	580699	CE	chr1	120831298	120831349	+	ND	ND	ND	ND	ND	ND	3	9.09e-06	0.00755
ENSG00000275700	AATF	apoptosis antagonizing transcription factor	737562	CE	chr17	36950265	36950405	+	ND	ND	ND	ND	ND	ND	5.38	3.28e-06	0.00319
ENSG00000276043	UHRF1	ubiquitin like with PHD and ring finger domains 1	0	CE	chr19	4910495	4910875	+	ND	ND	ND	ND	ND	ND	1.35	4.37e-05	0.026
Notes.
1) IDs, symbols and names of genes were retrieved from Ensembl.
2) A zero value in the column "Distance to the nearest RUNX1/RUNX1T1 binding peak" means complete overlap between the fusion protein binding site and the gene body. Values greater than zero indicate the distance from the first transcription start site of the gene to the nearest upstream located RUNX1/RUNX1T1 binding peak.
3) In this table, both canonical exons (CEs) and retained introns (RIs) were included.
4) ND means i) that the abundance of feature is below of the threshold used in the algorithm, ii) that the gene model is not available for the algorithm, or iii) that the changes are statistically insignificant with the given algorithm.
