# Supplementary material for: RUNX1/RUNX1T1 mediates alternative splicing and reorganises the transcriptional landscape in leukemia
Source: Nat Commun. 2021 Jan 22;12:520. doi: 10.1038/s41467-020-20848-z (PMC7822815; doi:10.1038/s41467-020-20848-z)
Supplement: Supplementary file 10 — Supplementary Data 7 [file 41467_2020_20848_MOESM10_ESM.xlsx]

## Sheet: Supplementary Data 7
Supplementary Data 7. List of the differential exon-exon junctions (more than 2-fold change, p-value < 0.0003, q-value < 0.1) detected in the transcriptome of Kasumi-1 cells following RUNX1/RUNX1T1 knockdown
Gene				Exon-exon junction				limma/diffSplice			JunctionSeq
Ensembl ID	Symbol	Name	Distance to the nearest RUNX1/RUNX1T1 binding peak	Chromosome	Start	End	Strand	log2 FC	p-value	q-value	log2 FC	p-value	q-value
ENSG00000005381	MPO	myeloperoxidase	483	chr17	58270791	58272845	-	ND	ND	ND	2.3	6.1e-09	1.45e-05
ENSG00000005381	MPO	myeloperoxidase	483	chr17	58271892	58273414	-	ND	ND	ND	-1.19	3.92e-17	4.41e-13
ENSG00000005381	MPO	myeloperoxidase	483	chr17	58279426	58279523	-	-3.24	3.91e-05	0.0431	ND	ND	ND
ENSG00000008130	NADK	NAD kinase	0	chr1	1765446	1779905	-	3.31	8.56e-07	0.00195	3.47	6.69e-07	0.000875
ENSG00000015568	RGPD5	RANBP2-like and GRIP domain containing 5	284675	chr2	109824403	109824487	+	ND	ND	ND	4.02	1.36e-14	1.09e-10
ENSG00000051523	CYBA	cytochrome b-245 alpha chain	40346	chr16	88646787	88647101	-	ND	ND	ND	-33.53	7.35e-24	1.55e-19
ENSG00000055130	CUL1	cullin 1	5301957	chr7	148790440	148792713	+	-2.11	7.38e-05	0.0663	ND	ND	ND
ENSG00000063177	RPL18	ribosomal protein L18	823221	chr19	48616824	48617316	-	1.21	7.07e-07	0.00169	ND	ND	ND
ENSG00000063177	RPL18	ribosomal protein L18	823221	chr19	48617877	48619141	-	-2.11	3.82e-12	2.75e-08	ND	ND	ND
ENSG00000064687	ABCA7	ATP binding cassette subfamily A member 7	0	chr19	1042176	1042315	+	ND	ND	ND	2.86	5.71e-06	0.00504
ENSG00000064687	ABCA7	ATP binding cassette subfamily A member 7	0	chr19	1053531	1053788	+	ND	ND	ND	2.68	6.18e-06	0.0054
ENSG00000064687	ABCA7	ATP binding cassette subfamily A member 7	0	chr19	1065171	1065270	+	ND	ND	ND	-2.29	6.91e-06	0.00592
ENSG00000067225	PKM	pyruvate kinase, muscle	0	chr15	72219110	72231324	-	ND	ND	ND	-1.11	1.67e-05	0.0122
ENSG00000067829	IDH3G	isocitrate dehydrogenase 3 (NAD+) gamma	21978	chrX	153790292	153790564	-	5.56	5.71e-09	2.78e-05	ND	ND	ND
ENSG00000070404	FSTL3	follistatin like 3	98390	chr19	676526	677792	+	ND	ND	ND	-2.96	6.45e-05	0.0349
ENSG00000070404	FSTL3	follistatin like 3	98390	chr19	677977	680274	+	ND	ND	ND	-3.45	0.000157	0.0671
ENSG00000076928	ARHGEF1	Rho guanine nucleotide exchange factor 1	0	chr19	41884493	41888064	+	-1.46	2.73e-05	0.0345	-1.43	0.000119	0.0544
ENSG00000077380	DYNC1I2	dynein, cytoplasmic 1, intermediate chain 2	1179223	chr2	171728850	171729709	+	-2.04	0.000103	0.084	ND	ND	ND
ENSG00000079246	XRCC5	X-ray repair cross complementing 5	313130	chr2	216127743	216130875	+	ND	ND	ND	2.86	0.000126	0.0567
ENSG00000079246	XRCC5	X-ray repair cross complementing 5	313130	chr2	216194985	216203278	+	-2.35	5.64e-07	0.00151	ND	ND	ND
ENSG00000080189	SLC35C2	solute carrier family 35 member C2	185648	chr20	46358763	46363900	-	ND	ND	ND	1.16	0.000211	0.0817
ENSG00000087266	SH3BP2	SH3 domain binding protein 2	0	chr4	2818390	2820614	+	ND	ND	ND	-5.83	8.32e-12	3.9e-08
ENSG00000088992	TESC	tescalcin	0	chr12	117056886	117067045	-	ND	ND	ND	2.97	6.04e-06	0.00531
ENSG00000092820	EZR	ezrin	234037	chr6	158818166	158819317	-	1.6	9.51e-07	0.00207	ND	ND	ND
ENSG00000092929	UNC13D	unc-13 homolog D	151914	chr17	75833045	75833193	-	ND	ND	ND	-1.94	4.53e-06	0.00415
ENSG00000092929	UNC13D	unc-13 homolog D	151914	chr17	75843519	75843663	-	-1.8	1.71e-05	0.0229	ND	ND	ND
ENSG00000093217	XYLB	xylulokinase	32591	chr3	38376991	38379246	+	ND	ND	ND	-1.93	1.12e-05	0.00888
ENSG00000097021	ACOT7	acyl-CoA thioesterase 7	0	chr1	6318578	6327299	-	5.73	8.98e-06	0.0131	ND	ND	ND
ENSG00000099204	ABLIM1	actin binding LIM protein 1	0	chr10	114440089	114441017	-	ND	ND	ND	-2.78	1.73e-07	0.000269
ENSG00000099331	MYO9B	myosin IXB	0	chr19	17209709	17210715	+	1.75	7.73e-05	0.0688	ND	ND	ND
ENSG00000099797	TECR	trans-2,3-enoyl-CoA reductase	36847	chr19	14564858	14564949	+	5.84	8.28e-11	5.16e-07	ND	ND	ND
ENSG00000100325	ASCC2	activating signal cointegrator 1 complex subunit 2	0	chr22	29801110	29801994	-	-2.91	5.99e-07	0.00153	ND	ND	ND
ENSG00000100605	ITPK1	inositol-tetrakisphosphate 1-kinase	0	chr14	93016801	93076595	-	ND	ND	ND	-2.73	0.000102	0.0485
ENSG00000105287	PRKD2	protein kinase D2	0	chr19	46681748	46689537	-	-4.46	8.18e-08	0.000294	ND	ND	ND
ENSG00000105472	CLEC11A	C-type lectin domain family 11 member A	19825	chr19	50723527	50723910	+	ND	ND	ND	-8.99	2.75e-07	0.000391
ENSG00000105472	CLEC11A	C-type lectin domain family 11 member A	19825	chr19	50724071	50725401	+	ND	ND	ND	2.88	1.11e-12	6.21e-09
ENSG00000105738	SIPA1L3	signal induced proliferation associated 1 like 3	0	chr19	37932692	38029089	+	ND	ND	ND	2.63	0.000201	0.0797
ENSG00000106244	PDAP1	PDGFA associated protein 1	640527	chr7	99398013	99400303	-	-8.23	9.88e-09	4.4e-05	ND	ND	ND
ENSG00000107566	ERLIN1	ER lipid raft associated 1	158027	chr10	100185637	100185962	-	-1.65	3.84e-05	0.0431	ND	ND	ND
ENSG00000108100	CCNY	cyclin Y	0	chr10	35449811	35483404	+	-2.05	4.35e-06	0.00759	-2.3	1.86e-06	0.00206
ENSG00000108107	RPL28	ribosomal protein L28	63298	chr19	55386682	55387930	+	ND	ND	ND	-2.93	5.47e-08	0.000103
ENSG00000108669	CYTH1	cytohesin 1	20655	chr17	78692493	78696007	-	4.52	1.27e-05	0.018	ND	ND	ND
ENSG00000110080	ST3GAL4	ST3 beta-galactoside alpha-2,3-sialyltransferase 4	0	chr11	126407634	126408307	+	-3.17	8.7e-05	0.0745	ND	ND	ND
ENSG00000115935	WIPF1	WAS/WASL interacting protein family, member 1	95224	chr2	174585611	174597601	-	-2.46	8.33e-06	0.0124	ND	ND	ND
ENSG00000117676	RPS6KA1	ribosomal protein S6 kinase A1	0	chr1	26536969	26546867	+	-1.32	6.28e-07	0.00154	-1.37	8.19e-08	0.000141
ENSG00000117676	RPS6KA1	ribosomal protein S6 kinase A1	0	chr1	26543221	26546867	+	2.2	1.64e-06	0.00333	2.27	1.16e-10	4.53e-07
ENSG00000118513	MYB	v-myb avian myeloblastosis viral oncogene homolog	0	chr6	135187904	135189766	+	-8.74	1.1e-16	2.56e-12	ND	ND	ND
ENSG00000119632	IFI27L2	interferon alpha inducible protein 27 like 2	1054831	chr14	94128675	94129262	-	ND	ND	ND	-3.1	2.36e-05	0.0161
ENSG00000120899	PTK2B	protein tyrosine kinase 2 beta	0	chr8	27444271	27450749	+	1.41	5.54e-05	0.054	ND	ND	ND
ENSG00000121390	PSPC1	paraspeckle component 1	641684	chr13	19703360	19705662	-	-4.7	5e-07	0.00137	ND	ND	ND
ENSG00000121892	PDS5A	PDS5 cohesin associated factor A	0	chr4	39925864	39926775	-	-3.76	9.39e-05	0.079	ND	ND	ND
ENSG00000125148	MT2A	metallothionein 2A	87723	chr16	56608683	56608992	+	ND	ND	ND	-1.11	8.55e-05	0.0427
ENSG00000126561	STAT5A	signal transducer and activator of transcription 5A	0	chr17	42299881	42300130	+	-4.46	3.16e-08	0.000123	ND	ND	ND
ENSG00000126698	DNAJC8	DnaJ (Hsp40) homolog, subfamily C, member 8	0	chr1	28210637	28214940	-	-5.53	2.58e-07	0.000753	ND	ND	ND
ENSG00000127838	PNKD	paroxysmal nonkinesigenic dyskinesia	0	chr2	218270602	218271381	+	ND	ND	ND	1.13	1.64e-09	4.77e-06
ENSG00000127838	PNKD	paroxysmal nonkinesigenic dyskinesia	0	chr2	218271549	218272570	+	ND	ND	ND	1.15	3.41e-05	0.0212
ENSG00000127838	PNKD	paroxysmal nonkinesigenic dyskinesia	0	chr2	218282180	218292465	+	1.44	8.22e-06	0.0124	ND	ND	ND
ENSG00000128731	HERC2	HECT and RLD domain containing E3 ubiquitin protein ligase 2	632794	chr15	28146344	28152677	-	ND	ND	ND	-2.82	4.15e-05	0.0249
ENSG00000129351	ILF3	interleukin enhancer binding factor 3	86942	chr19	10683970	10684416	+	-3.92	2.95e-05	0.0349	ND	ND	ND
ENSG00000129351	ILF3	interleukin enhancer binding factor 3	86942	chr19	10684476	10687346	+	ND	ND	ND	1.93	7.38e-05	0.0385
ENSG00000130382	MLLT1	MLLT1, super elongation complex subunit	256080	chr19	6227102	6230570	-	1.17	7.53e-07	0.00176	1.13	4.64e-07	0.000635
ENSG00000130723	PRRC2B	proline-rich coiled-coil 2B	0	chr9	131465077	131467549	+	-7.68	1.36e-12	1.16e-08	ND	ND	ND
ENSG00000131876	SNRPA1	small nuclear ribonucleoprotein polypeptide A'	101928	chr15	101293172	101294848	-	ND	ND	ND	-2.89	1.51e-15	1.42e-11
ENSG00000132300	PTCD3	pentatricopeptide repeat domain 3	67196	chr2	86108536	86111113	+	7.09	3.12e-10	1.82e-06	2.97	3.21e-13	2e-09
ENSG00000134070	IRAK2	interleukin 1 receptor associated kinase 2	0	chr3	10165048	10177838	+	ND	ND	ND	-2.36	0.000231	0.0873
ENSG00000134440	NARS	asparaginyl-tRNA synthetase	19541	chr18	57620651	57621704	-	ND	ND	ND	2.94	2.46e-06	0.00254
ENSG00000135677	GNS	glucosamine (N-acetyl)-6-sulfatase	0	chr12	64747918	64759085	-	-3.95	3.11e-05	0.0359	ND	ND	ND
ENSG00000136141	LRCH1	leucine rich repeats and calponin homology domain containing 1	0	chr13	46695015	46699334	+	ND	ND	ND	4.56	2.19e-12	1.09e-08
ENSG00000136141	LRCH1	leucine rich repeats and calponin homology domain containing 1	0	chr13	46695021	46699340	+	-6.63	1.14e-15	1.77e-11	-3.33	1.88e-07	0.000286
ENSG00000136699	SMPD4	sphingomyelin phosphodiesterase 4, neutral membrane (neutral sphingomyelinase-3)	625773	chr2	130172895	130173279	-	-4.14	5.62e-05	0.0541	ND	ND	ND
ENSG00000136717	BIN1	bridging integrator 1	0	chr2	127076706	127086859	-	ND	ND	ND	2.44	4.54e-08	8.86e-05
ENSG00000136930	PSMB7	proteasome subunit beta 7	257622	chr9	124384656	124386757	-	2.65	1.26e-08	5.36e-05	ND	ND	ND
ENSG00000138964	PARVG	parvin, gamma	0	chr22	44173191	44183318	+	1.44	4.19e-05	0.0439	ND	ND	ND
ENSG00000139436	GIT2	G protein-coupled receptor kinase interacting ArfGAP 2	297711	chr12	109965577	109967458	-	1.16	8.31e-05	0.0725	ND	ND	ND
ENSG00000140968	IRF8	interferon regulatory factor 8	0	chr16	85914171	85914473	+	ND	ND	ND	-1.52	0.000116	0.0534
ENSG00000142178	SIK1	salt inducible kinase 1	20136	chr21	43421367	43421638	-	ND	ND	ND	-2.73	1.02e-07	0.00017
ENSG00000142192	APP	amyloid beta (A4) precursor protein	674182	chr21	25897673	25911741	-	1.16	0.000104	0.084	ND	ND	ND
ENSG00000144199	FAHD2B	fumarylacetoacetate hydrolase domain containing 2B	775435	chr2	97091988	97094701	-	-6.17	1.68e-06	0.00334	-2.84	3.11e-13	2e-09
ENSG00000145191	EIF2B5	eukaryotic translation initiation factor 2B, subunit 5 epsilon, 82kDa	256108	chr3	184242956	184243553	+	9.34	1.4e-19	6.53e-15	ND	ND	ND
ENSG00000145191	EIF2B5	eukaryotic translation initiation factor 2B, subunit 5 epsilon, 82 kDa	256108	chr3	184242958	184243555	+	-8.99	2.24e-18	6.98e-14	ND	ND	ND
ENSG00000145860	RNF145	ring finger protein 145	0	chr5	159169819	159173983	-	-3.79	2.89e-05	0.0349	ND	ND	ND
ENSG00000147065	MSN	moesin	552885	chrX	65656892	65716818	+	-2.9	2.01e-05	0.0265	ND	ND	ND
ENSG00000148180	GSN	gelsolin	0	chr9	121286185	121301963	+	-2.46	1.12e-05	0.0162	ND	ND	ND
ENSG00000148180	GSN	gelsolin	0	chr9	121300005	121301963	+	-2.39	2.94e-05	0.0349	ND	ND	ND
ENSG00000149091	DGKZ	diacylglycerol kinase zeta	0	chr11	46333487	46367291	+	ND	ND	ND	-2.2	0.000115	0.0534
ENSG00000153395	LPCAT1	lysophosphatidylcholine acyltransferase 1	0	chr5	1474685	1477404	-	ND	ND	ND	-2.78	1.01e-22	1.89e-18
ENSG00000153574	RPIA	ribose 5-phosphate isomerase A	0	chr2	88697556	88698484	+	1.15	0.000104	0.084	ND	ND	ND
ENSG00000157191	NECAP2	NECAP endocytosis associated 2	317274	chr1	16452014	16455794	+	ND	ND	ND	-2.82	3.36e-09	9.13e-06
ENSG00000157349	DDX19B	DEAD (Asp-Glu-Ala-Asp) box polypeptide 19B	0	chr16	70330068	70331722	+	-7.52	5.82e-14	6.04e-10	ND	ND	ND
ENSG00000158604	TMED4	transmembrane p24 trafficking protein 4	168250	chr7	44579628	44581449	-	4.44	0.000117	0.0932	ND	ND	ND
ENSG00000159322	ADPGK	ADP-dependent glucokinase	910730	chr15	72752892	72755556	-	-8.97	4.12e-20	3.84e-15	ND	ND	ND
ENSG00000159322	ADPGK	ADP-dependent glucokinase	910730	chr15	72752895	72755556	-	7.15	1.4e-16	2.61e-12	ND	ND	ND
ENSG00000159374	M1AP	meiosis 1 associated protein	128905	chr2	74576618	74576859	-	ND	ND	ND	4.38	2.04e-15	1.81e-11
ENSG00000159433	STARD9	StAR related lipid transfer domain containing 9	0	chr15	42665330	42665786	+	ND	ND	ND	2.31	0.000237	0.0888
ENSG00000159840	ZYX	zyxin	0	chr7	143382442	143382826	+	-8.43	1.43e-08	5.81e-05	ND	ND	ND
ENSG00000161021	MAML1	mastermind-like transcriptional coactivator 1	0	chr5	179794138	179795584	+	5.24	6.7e-06	0.0108	ND	ND	ND
ENSG00000164924	YWHAZ	tyrosine 3-monooxygenase/tryptophan 5-monooxygenase activation protein, zeta	0	chr8	100948900	100953269	-	1.02	1.65e-05	0.0227	ND	ND	ND
ENSG00000166710	B2M	beta-2-microglobulin	933349	chr15	44715701	44716329	+	ND	ND	ND	-1.49	0.000143	0.062
ENSG00000166974	MAPRE2	microtubule associated protein RP/EB family member 2	0	chr18	34977079	35005492	+	ND	ND	ND	2.7	2.4e-05	0.0163
ENSG00000166974	MAPRE2	microtubule associated protein RP/EB family member 2	0	chr18	35005553	35070195	+	ND	ND	ND	2.69	3.47e-09	9.29e-06
ENSG00000167491	GATAD2A	GATA zinc finger domain containing 2A	0	chr19	19386138	19465340	+	ND	ND	ND	1.42	1.67e-05	0.0122
ENSG00000167515	TRAPPC2L	trafficking protein particle complex 2-like	55763	chr16	88858789	88859893	+	-1.99	6.94e-06	0.0108	ND	ND	ND
ENSG00000168944	CEP120	centrosomal protein 120kDa	633450	chr5	123391337	123393300	-	3.93	2.32e-07	0.000699	ND	ND	ND
ENSG00000168961	LGALS9	lectin, galactoside-binding, soluble, 9	96822	chr17	27645349	27645861	+	9.58	9.86e-07	0.00209	ND	ND	ND
ENSG00000169032	MAP2K1	mitogen-activated protein kinase kinase 1	868926	chr15	66489276	66489718	+	-4.18	5.96e-09	2.78e-05	ND	ND	ND
ENSG00000169629	RGPD8	RANBP2-like and GRIP domain containing 8	45970	chr2	112399769	112400036	-	ND	ND	ND	-1.12	1.54e-08	3.51e-05
ENSG00000169756	LIMS1	LIM zinc finger domain containing 1	69	chr2	108621461	108659605	+	-6.41	1.69e-07	0.000527	-2.92	2.89e-35	1.62e-30
ENSG00000170412	GPRC5C	G protein-coupled receptor class C group 5 member C	0	chr17	74443134	74443818	+	ND	ND	ND	1.82	2.86e-06	0.00285
ENSG00000170412	GPRC5C	G protein-coupled receptor class C group 5 member C	0	chr17	74443912	74446849	+	ND	ND	ND	1.02	1.1e-05	0.00885
ENSG00000170627	GTSF1	gametocyte specific factor 1	1256368	chr12	54471277	54473562	-	-4.72	3.82e-14	4.46e-10	ND	ND	ND
ENSG00000170638	TRABD	TraB domain containing	0	chr22	50190648	50193027	+	1.58	5.68e-05	0.0541	ND	ND	ND
ENSG00000171241	SHCBP1	SHC binding and spindle associated 1	37134	chr16	46608391	46615948	-	ND	ND	ND	5.27	1.7e-24	4.1e-20
ENSG00000171241	SHCBP1	SHC binding and spindle associated 1	37134	chr16	46608392	46615949	-	ND	ND	ND	-4.45	2.92e-20	4.1e-16
ENSG00000172667	ZMAT3	zinc finger matrin-type 3	0	chr3	179025225	179027423	-	ND	ND	ND	5.98	2.34e-11	9.87e-08
ENSG00000172667	ZMAT3	zinc finger matrin-type 3	0	chr3	179025228	179027423	-	ND	ND	ND	-2.74	1.11e-06	0.00134
ENSG00000172775	FAM192A	family with sequence similarity 192, member A	230584	chr16	57172372	57172776	-	-8	8.57e-08	0.000297	-2.93	3.91e-30	1.65e-25
ENSG00000172965	MIR4435-2HG	MIR4435-2 host gene	0	chr2	111344237	111365561	-	ND	ND	ND	-3.51	0.000168	0.0703
ENSG00000173020	GRK2	G protein-coupled receptor kinase 2	0	chr11	67279900	67280495	+	ND	ND	ND	2.15	4.57e-08	8.86e-05
ENSG00000173473	SMARCC1	SWI/SNF related, matrix associated, actin dependent regulator of chromatin, subfamily c, member 1	0	chr3	47662592	47663796	-	4.22	2.3e-05	0.0298	ND	ND	ND
ENSG00000173660	UQCRH	ubiquinol-cytochrome c reductase hinge protein	170480	chr1	46309127	46310155	+	ND	ND	ND	-2.96	6.57e-26	1.85e-21
ENSG00000173757	STAT5B	signal transducer and activator of transcription 5B	35240	chr17	42219463	42219712	-	1.88	4.47e-06	0.00759	ND	ND	ND
ENSG00000174780	SRP72	signal recognition particle 72 kDa	249861	chr4	56474390	56474557	+	-6.23	6.05e-07	0.00153	ND	ND	ND
ENSG00000175193	PARL	presenilin associated, rhomboid-like	0	chr3	183868060	183878152	-	2.96	5.18e-08	0.000194	ND	ND	ND
ENSG00000177576	C18orf32	chromosome 18 open reading frame 32	0	chr18	49491833	49492258	-	3.74	3.29e-06	0.00603	ND	ND	ND
ENSG00000177663	IL17RA	interleukin 17 receptor A	0	chr22	17104810	17105591	+	ND	ND	ND	2.87	5.05e-08	9.56e-05
ENSG00000178057	NDUFAF3	NADH dehydrogenase (ubiquinone) complex I, assembly factor 3	101502	chr3	49020570	49022346	+	-1.99	3.42e-07	0.000968	ND	ND	ND
ENSG00000178607	ERN1	endoplasmic reticulum to nucleus signaling 1	0	chr17	64054828	64055675	-	ND	ND	ND	3.64	0.000191	0.0772
ENSG00000179218	CALR	calreticulin	0	chr19	12939621	12940061	+	-10.02	1.33e-05	0.0186	ND	ND	ND
ENSG00000180229	HERC2P3	hect domain and RLD 2 pseudogene 3	8448766	chr15	20439123	20439508	-	ND	ND	ND	2.62	2.1e-06	0.0023
ENSG00000181192	DHTKD1	dehydrogenase E1 and transketolase domain containing 1	0	chr10	12101181	12107909	+	5.71	4.39e-06	0.00759	ND	ND	ND
ENSG00000182718	ANXA2	annexin A2	75870	chr15	60386086	60397258	-	ND	ND	ND	-1.35	1.06e-05	0.00854
ENSG00000183077	AFMID	arylformamidase	223073	chr17	78205738	78205946	+	ND	ND	ND	1.53	1.4e-05	0.0107
ENSG00000184009	ACTG1	actin gamma 1	28798	chr17	81510368	81510423	-	ND	ND	ND	-3.04	5.09e-20	6.13e-16
ENSG00000184009	ACTG1	actin gamma 1	28798	chr17	81512038	81512251	-	ND	ND	ND	-2.99	3.29e-06	0.00319
ENSG00000184584	TMEM173	transmembrane protein 173	0	chr5	139482302	139482550	-	-1.82	1.86e-06	0.00355	ND	ND	ND
ENSG00000184743	ATL3	atlastin GTPase 3	197549	chr11	63635590	63636207	-	-4.61	3.24e-05	0.037	ND	ND	ND
ENSG00000185420	SMYD3	SET and MYND domain containing 3	0	chr1	245929937	246186743	-	-3.38	3.03e-06	0.00566	ND	ND	ND
ENSG00000185515	BRCC3	BRCA1/BRCA2-containing complex, subunit 3	44089	chrX	155089351	155090784	+	2.65	7.85e-05	0.0692	ND	ND	ND
ENSG00000186301	MST1P2	macrophage stimulating 1 pseudogene 2	77399	chr1	16646515	16646597	+	ND	ND	ND	-2.69	7.88e-05	0.0405
ENSG00000186432	KPNA4	karyopherin alpha 4 (importin alpha 3)	271794	chr3	160525844	160525938	-	-3.71	4.4e-05	0.0456	ND	ND	ND
ENSG00000187147	RNF220	ring finger protein 220	0	chr1	44405525	44412566	+	-4.13	9.93e-05	0.0829	ND	ND	ND
ENSG00000188092	GPR89B	G protein-coupled receptor 89B	419329	chr1	147928578	147938714	+	ND	ND	ND	-2.65	9.31e-07	0.00116
ENSG00000188554	NBR1	neighbor of BRCA1 gene 1	0	chr17	43179412	43180795	+	3.11	8.92e-07	0.00198	ND	ND	ND
ENSG00000188976	NOC2L	NOC2-like nucleolar associated transcriptional repressor	45436	chr1	952600	953175	-	3.43	4.44e-06	0.00759	ND	ND	ND
ENSG00000196230	TUBB	tubulin, beta class I	2383183	chr6	30720563	30722537	+	8.65	6.26e-05	0.0573	ND	ND	ND
ENSG00000196230	TUBB	tubulin, beta class I	2383183	chr6	30722645	30722918	+	-8.65	6.26e-05	0.0573	ND	ND	ND
ENSG00000196235	SUPT5H	SPT5 homolog, DSIF elongation factor subunit	293101	chr19	39457740	39458818	+	-2.3	8.26e-10	4.54e-06	ND	ND	ND
ENSG00000196235	SUPT5H	SPT5 homolog, DSIF elongation factor subunit	293101	chr19	39458305	39458818	+	4.2	2.98e-14	3.97e-10	ND	ND	ND
ENSG00000196313	POM121	POM121 transmembrane nucleoporin	5603430	chr7	72940993	72941837	+	-7.19	1.08e-12	1.01e-08	ND	ND	ND
ENSG00000197506	SLC28A3	solute carrier family 28 (concentrative nucleoside transporter), member 3	368957	chr9	84302389	84305254	-	3.51	1.86e-06	0.00355	ND	ND	ND
ENSG00000197766	CFD	complement factor D	31258	chr19	859744	860617	+	ND	ND	ND	2.62	2.76e-07	0.000391
ENSG00000198034	RPS4X	ribosomal protein S4, X-linked	6981851	chrX	72273408	72273801	-	4.74	1.08e-07	0.00036	ND	ND	ND
ENSG00000198053	SIRPA	signal-regulatory protein alpha	10400	chr20	1921712	1922313	+	5.55	4.49e-05	0.0461	ND	ND	ND
ENSG00000198673	FAM19A2	family with sequence similarity 19 member A2, C-C motif chemokine like	0	chr12	62255314	62258763	-	ND	ND	ND	-2.4	8.43e-05	0.0424
ENSG00000198755	RPL10A	ribosomal protein L10a	0	chr6	35468439	35468802	+	1.95	1.68e-05	0.0228	ND	ND	ND
ENSG00000204120	GIGYF2	GRB10 interacting GYF protein 2	381170	chr2	232796219	232806489	+	-6.41	6.96e-12	4.64e-08	ND	ND	ND
ENSG00000204120	GIGYF2	GRB10 interacting GYF protein 2	381170	chr2	232796222	232806492	+	6.63	2.4e-12	1.87e-08	ND	ND	ND
ENSG00000204149	AGAP6	ArfGAP with GTPase domain, ankyrin repeat and PH domain 6	331291	chr10	49994429	50001996	+	ND	ND	ND	-2.82	2.7e-11	1.11e-07
ENSG00000226210	WASH7P	WAS protein family homolog 7 pseudogene	148182	chr12	15153	15913	-	ND	ND	ND	2.76	0.000104	0.0496
ENSG00000230006	ANKRD36BP2	ankyrin repeat domain 36B pseudogene 2	35954	chr2	88782925	88784598	+	ND	ND	ND	2.66	3.62e-05	0.0225
ENSG00000237510	GPAT2P1	glycerol-3-phosphate acyltransferase 2 pseuodgene 1	1053610	chr2	95797882	95798274	+	ND	ND	ND	3.47	2.97e-05	0.0191
ENSG00000241878	PISD	phosphatidylserine decarboxylase	0	chr22	31623849	31638366	-	2.96	9.26e-05	0.0786	ND	ND	ND
ENSG00000241878	PISD	phosphatidylserine decarboxylase	0	chr22	31626016	31638366	-	1.25	5.76e-05	0.0544	ND	ND	ND
ENSG00000247774	PCED1B-AS1	PCED1B antisense RNA 1	0	chr12	47209458	47210640	-	3.89	0.000102	0.084	ND	ND	ND
ENSG00000249141	RP11-514O12.4		100200	chr6	166946739	166952488	-	-1.98	2.95e-05	0.0349	ND	ND	ND
ENSG00000249471	ZNF324B	zinc finger protein 324B	42694	chr19	58454344	58455183	+	ND	ND	ND	3.33	0.000241	0.0897
ENSG00000250349	RP5-972B16.2		0	chrX	37686206	37694286	+	2.24	3.11e-05	0.0359	ND	ND	ND
ENSG00000250349	RP5-972B16.2		0	chrX	37694548	37727636	+	2.26	6.83e-06	0.0108	ND	ND	ND
ENSG00000251369	ZNF550	zinc finger protein 550	718636	chr19	57543243	57543651	-	1.59	8.16e-06	0.0124	ND	ND	ND
ENSG00000254851	RP11-109L13.1		62486	chr11	117137516	117137785	+	ND	ND	ND	3.6	1.45e-09	4.36e-06
ENSG00000197111	PCBP2	poly(rC) binding protein 2	68324	chr12	53454869	53455347	+	2.91	3.92e-05	0.0431	ND	ND	ND
ENSG00000258472	RP11-192H23.4		0	chr17	28571188	28571463	-	1.26	7.06e-05	0.0641	ND	ND	ND
ENSG00000268861	CTD-2207O23.3		32248	chr19	7395247	7440344	+	-1.97	5.99e-06	0.00981	ND	ND	ND
ENSG00000272391	POM121C	POM121 transmembrane nucleoporin C	130967	chr7	75424628	75425074	-	4.68	1.48e-07	0.000477	ND	ND	ND
ENSG00000274272	RP11-44M6.7		25514	chr7	100575304	100575705	-	-1.31	2.92e-05	0.0349	ND	ND	ND
ENSG00000275700	AATF	apoptosis antagonizing transcription factor	737562	chr17	36950405	36952886	+	ND	ND	ND	6.84	1.32e-22	2.22e-18
ENSG00000277957	SENP3-EIF4A1	SENP3-EIF4A1 readthrough (NMD candidate)	4459	chr17	7577916	7578165	+	2.03	4.99e-09	2.59e-05	ND	ND	ND
Notes.
1) IDs, symbols and names of genes were retrieved from Ensembl.
2) A zero value in the column "Distance to the nearest RUNX1/RUNX1T1 binding peak" means complete overlap between the fusion protein binding site and the gene body. Values greater than zero indicate the distance from the first transcription start site of the gene to the nearest upstream located RUNX1/RUNX1T1 binding peak.
3) ND means i) that the abundance of feature is below of the threshold used in the algorithm, ii) that the gene model is not available for the algorithm, or iii) that the changes are statistically insignificant with the given algorithm.
