# Supplementary material for: RUNX1/RUNX1T1 mediates alternative splicing and reorganises the transcriptional landscape in leukemia
Source: Nat Commun. 2021 Jan 22;12:520. doi: 10.1038/s41467-020-20848-z (PMC7822815; doi:10.1038/s41467-020-20848-z)
Supplement: Supplementary file 11 — Supplementary Data 8 [file 41467_2020_20848_MOESM11_ESM.xlsx]

## Sheet: Supplementary Data 8
Supplementary Data 8. qPCR-based validation of differential splicing at the level of exon-exon junctions in the transcriptome of Kasumi-1 cells following RUNX1/RUNX1T1 knockdown
Target gene					Pair of primers				Exon-exon junction to be validated					Differential usage of exon-exon junction, RNA-Seq data						Differential usage of exon-exon junction, qPCR data
Ensembl ID	Symbol	Differental expression, edgeR/limma			Forward primer		Reverse primer							limma/diffSplice			JunctionSeq
		log2 FC	p-value	q-value	Name of primer	Sequence, 5’ ® 3’	Name of primer	Sequence, 5’ ® 3’	Chromosome	Start	End	Strand	Type	log2 FC	p-value	q-value	log2 FC	p-value	q-value	Geometric mean	Standard deviation	log2 (ratio diffEEJ/non-diffEEJ)
ENSG00000076928	ARHGEF1	0.55	0.011	0.099	ARHGEF1-FP1	CAGAGCCAGGAAGCGGGAGC	ARHGEF1-RP1	CGAAGTCTTCCATCTCCCTGG	chr19	41883289	41888064	+	non-diffEEJ	0.34	0.255	0.999	0.18	0.141	1	1.858	0.237	-0.66
					ARHGEF1-FP2	GTGGACTCAGGGCGGCTA	ARHGEF1-RP1	CGAAGTCTTCCATCTCCCTGG	chr19	41884493	41888064	+	diffEEJ	-1.46	2.73e-05	0.0345	-1.43	0.000119	0.0544	1.173	0.109
ENSG00000136717	BIN1	-1.53	0.008	0.083	BIN1-FP1	CTGGGGAAGGCAGATGAGAC	BIN1-RP1	GGTAGGTCCGGAGATCCTTCT	chr2	127070816	127076626	-	non-diffEEJ	-0.33	0.552	0.999	-0.11	0.305	1	0.388	0.045	2.15
					BIN1-FP2	GCTTGTCAAAAAGGTGGATCGC	BIN1-RP2	TGCTTGTTGAAATTCTGGACGC	chr2	127076706	127086859	-	diffEEJ	2.34	0.017	0.999	2.44	4.54e-08	8.86e-05	1.719	0.318
ENSG00000051523	CYBA	0.47	0.032	0.171	CYBA-FP1	ACCCAGTGGTACTTTGGTGC	CYBA-RP1	TCCATGGTGGAGCCCTTCTT	chr16	88647175	88648045	-	non-diffEEJ	0.22	0.943	0.999	-0.02	0.892	1	1.158	0.558	-1.98
					CYBA-FP1	ACCCAGTGGTACTTTGGTGC	CYBA-RP2	GCCCGAACATAGTAATTCCAGCG	chr16	88646787	88647101	-	diffEEJ	-11.18	0.211	0.999	-3.35	7.35e-24	1.55e-19	0.293	0.013
ENSG00000144199	FAHD2B	-0.23	0.244	0.484	FAHD2B-FP1	CTGGGACTTACTGCGTAGCAT	FAHD2B-RP1	CTCTGGAGGGTTGAAAGGGC	chr2	97091712	97091863	-	non-diffEEJ	0.08	0.894	0.999	0.14	0.689	1	0.932	0.128	-3.05
					FAHD2B-FP2	CTGTAGTTCCCCGGCTGGAT	FAHD2B-RP2	GAAAGTTCCCACTGTGCTTGG	chr2	97091988	97094701	-	diffEEJ	-6.17	1.68e-06	0.00334	-2.84	3.11e-13	2e-09	0.113	0.067
ENSG00000169756	LIMS1	-1.54	1.69807e-05	0.004	LIMS1-FP1	GAAAGCGGAGAGATGCTGGG	LIMS1-RP1	TACTGTTCACGATCTTCTCAGCG	chr2	108534594	108659605	+	non-diffEEJ	0.68	0.039	0.999	0.69	0.252	1	0.677	0.155	-2.79
					LIMS1-FP2	AAGACGAGATCGCCCCGATA	LIMS1-RP1	TACTGTTCACGATCTTCTCAGCG	chr2	108621461	108659605	+	diffEEJ	-6.41	1.69e-07	0.000527	-2.92	2.89e-35	1.62e-30	0.098	0.064
ENSG00000166974	MAPRE2	0.17	0.299	0.537	MAPRE2-FP1	CCTTTCCGGAAGCACACAGT	MAPRE2-RP1	GTCTGCTCATAGTCTCTTGGGT	chr18	35041661	35070195	+	non-diffEEJ	-0.55	0.103	0.999	-0.17	0.317	1	1.086	0.432	1.96
					MAPRE2-FP2	ACAGCCAGGGAGAAAGCCTG	MAPRE2-RP2	ATGCAATGATGTCATGTCTGCT	chr18	35005553	35070195	+	diffEEJ	2.26	0.001	0.337	2.69	3.47e-09	9.29e-06	4.211	1.278
ENSG00000008130	NADK	0.46	0.091	0.282	NADK-FP1	AGTTACAACCACCCCATCCG	NADK-RP1	TGGTCCAAAAGTGGTCACCG	chr1	1762035	1765228	-	non-diffEEJ	-0.34	0.389	0.999	-0.41	0.004	0.476	0.937	0.279	2.83
					NADK-FP2	AGGAGTCCTGACCAGAGAGC	NADK-RP2	GCCGCGTCTGGACTCAATTC	chr1	1765446	1779905	-	diffEEJ	3.31	8.56e-07	0.00195	3.47	6.69e-07	0.000875	6.675	2.352
ENSG00000175193	PARL	0.72	0.006	0.076	PARL-FP1	GCTCACTGCGGTCCTAAC	PARL-RP1	GTATGCTTCACCACTTGTCC	chr3	183868060	183884722	-	non-diffEEJ	-0.52	0.215	0.999	ND	ND	ND	1.251	0.102	1.78
					PARL-FP2	CAGACAACAACCAGCACTAAG	PARL-RP1	GTATGCTTCACCACTTGTCC	chr3	183868060	183878152	-	diffEEJ	2.96	5.18e-08	0.000194	ND	ND	ND	4.309	1.404
ENSG00000138964	PARVG	1.16	6.55348e-06	0.003	PARVG-FP1	CGGAACTTGCTTCCATTCGG	PARVG-RP1	CTGCAGCAGGTCGTACAAGA	chr22	44181917	44183318	+	non-diffEEJ	-0.18	0.444	0.999	ND	ND	ND	1.835	0.449	1.87
					PARVG-FP2	GGGAAGAGCTGGTTCACAGC	PARVG-RP1	CTGCAGCAGGTCGTACAAGA	chr22	44173191	44183318	+	diffEEJ	1.44	4.19e-05	0.0439	ND	ND	ND	6.722	1.189
ENSG00000197111	PCBP2	0.05	0.669	0.821	PCBP2-FP1	CACTTTGGCTGGACCCACTA	PCBP2-RP1	GGCAGCTGTGCTATTGGTCA	chr12	53456001	53459272	+	non-diffEEJ	-0.14	0.839	0.999	ND	ND	ND	1.021	0.465	0.81
					PCBP2-FP2	ACACTGCTCGACATGGACAC	PCBP2-RP2	CTTTCCGATGATACTGCCAACTTC	chr12	53454869	53455347	+	diffEEJ	2.91	3.92e-05	0.0431	ND	ND	ND	1.786	0.594
ENSG00000272391	POM121C	-0.31	0.035	0.177	POM121C-FP1	CTCCCCAGCTTGGCTATTCG	POM121C-RP1	GTGGTAGGTGGGGTCTCAGT	chr7	75424225	75424526	-	non-diffEEJ	-0.05	0.878	0.999	ND	ND	ND	0.831	0.415	1.65
					POM121C-FP2	CAGTCTACACCTGGCAGCTC	POM121C-RP2	AAGTCTAGGTCCTCGGCAGT	chr7	75424628	75425074	-	diffEEJ	4.68	1.48e-07	0.000477	ND	ND	ND	3.142	1.251
ENSG00000120899	PTK2B	0.32	0.023	0.141	PTK2B-FP1	GCCATGGAGCAAGAGAGGAA	PTK2B-RP1	GCGGAGGGGGTCTGTACTTA	chr8	27442983	27444206	+	non-diffEEJ	-0.16	0.541	1	ND	ND	ND	0.849	0.12
					PTK2B-FP2	CCAGCCGACCTAAGTACAGA	PTK2B-RP2	GTCAACCTAGGCCATCTCCA	chr8	27444206	27445919	+	RI	0.12	0.484	1	ND	ND	ND	0.856	0.18
					PTK2B-FP2	CCAGCCGACCTAAGTACAGA	PTK2B-RP3	GTAGGAGAGCTGGCACACAG	chr8	27444271	27445794	+	non-diffEEJ	-0.72	0.00794	0.993	ND	ND	ND	0.657	0.002	1.17
					PTK2B-FP3	AGCTGCAGTTCCAGGAGGAG	PTK2B-RP4	TCTGCTTCTGCTGTTTGTCCAG	chr8	27444271	27450749	+	diffEEJ	1.41	5.54e-05	0.054	ND	ND	ND	1.481	0.355
					PTK2B-FP4	TGTCTTCAAACGCCACAGCA	PTK2B-RP5	GACGTGGGGTTTCCAGTGTC	chr8	27445794	27450896	+	RI	0.32	0.0536	1	ND	ND	ND	0.842	0.125
					PTK2B-FP4	TGTCTTCAAACGCCACAGCA	PTK2B-RP4	TCTGCTTCTGCTGTTTGTCCAG	chr8	27445919	27450749	+	non-diffEEJ	-0.58	0.0375	1	ND	ND	ND	0.709	0.185
ENSG00000117676	RPS6KA1	2.38	1.87e-07	0.000341	RPS6KA1-FP1	GATCAGCCAGACCTCTCTGC	RPS6KA1-RP1	AGGAGCTCGAAATGGGATGG	chr1	26546035	26546867	+	non-diffEEJ	-0.09	0.786	0.999	-0.19	0.769	1	4.628	1.209	-1.12
					RPS6KA1-FP2	AAGAAGCTGGACTTCAGCCG	RPS6KA1-RP1	AGGAGCTCGAAATGGGATGG	chr1	26536969	26546867	+	diffEEJ	-1.32	6.28e-07	0.00154	-1.37	8.19e-08	0.000141	2.135	0.228
					RPS6KA1-FP1	GATCAGCCAGACCTCTCTGC	RPS6KA1-RP1	AGGAGCTCGAAATGGGATGG	chr1	26546035	26546867	+	non-diffEEJ	-0.09	0.786	0.999	-0.19	0.769	1	4.628	1.209	1.62
					RPS6KA1-FP3	TTCCCCAGGGTTGAGAGAGA	RPS6KA1-RP1	AGGAGCTCGAAATGGGATGG	chr1	26543221	26546867	+	diffEEJ	2.2	1.64e-06	0.00333	2.27	1.16e-10	4.53e-07	14.278	2.475
ENSG00000198053	SIRPA	0.84	0.013	0.109	SIRPA-FP1	CGGCACCTACTACTGTGTGA	SIRPA-RP1	ACACCACACCCACCACAATA	chr20	1915455	1924764	+	non-diffEEJ	ND	ND	ND	ND	ND	ND	0.846	0.157	0.71
					SIRPA-FP2	TCAAGTCATCTGCGAGGTGG	SIRPA-RP2	GGGCTGTTGAGTAACCTCCA	chr20	1921712	1922313	+	diffEEJ	5.55	4.49e-05	0.0461	ND	ND	ND	1.383	0.767
ENSG00000167515	TRAPPC2L	-0.08	0.569	0.756	TRAPPC2L-FP1	ATGAGAAGATCTCCGCAATGG	TRAPPC2L-RP1	CACCATGACAAACTTCACCT	chr16	88858791	88859663	+	non-diffEEJ	0.13	0.593	0.999	ND	ND	ND	1.216	0.122	-1.77
					TRAPPC2L-FP1	ATGAGAAGATCTCCGCAATGG	TRAPPC2L-RP3	TGTAGCTTCCGGAACATCTTG	chr16	88858789	88859893	+	diffEEJ	-1.99	6.94e-06	0.0108	ND	ND	ND	0.357	0.123
					TRAPPC2L-FP2	ACGTCACCAACTCCAAGGTGA	TRAPPC2L-RP2	GCACATCACGTCTGTGTAGGA	chr16	88859750	88859893	+	non-diffEEJ	0.11	0.641	0.999	ND	ND	ND	1.154	0.311	-1.69
					TRAPPC2L-FP1	ATGAGAAGATCTCCGCAATGG	TRAPPC2L-RP3	TGTAGCTTCCGGAACATCTTG	chr16	88858789	88859893	+	diffEEJ	-1.99	6.94e-06	0.0108	ND	ND	ND	0.357	0.123
ENSG00000079246	XRCC5	-0.13	0.297	0.535	XRCC5-FP1	CTTGGACAGTTGTGGATGCAA	XRCC5-RP1	GGAACTATATCACTTCCATAGCGG	chr2	216127674	216130875	+	non-diffEEJ	0.21	0.551	0.999	0.11	0.264	1	0.959	0.446	1.75
					XRCC5-FP2	CTTCAACATGATGTGATGCAGGC	XRCC5-RP2	GAAGCACTTCCCCTCCGATT	chr2	216127743	216130875	+	diffEEJ	ND	ND	ND	2.86	0.000126	0.0567	3.218	0.728
Notes.
1) Sequences of the primers were developed in-house by Primer-BLAST
2) Abbreviations "non-diffEEJ" and "diffEEJ" mean non-differential and differential exon-exon junction, respectively.
3) ND means i) that the abundance of feature is below of the threshold used in the algorithm, ii) that the gene model is not available for the algorithm, or iii) that the changes are statistically insignificant with the given algorithm.
