# Supplementary material for: RUNX1/RUNX1T1 mediates alternative splicing and reorganises the transcriptional landscape in leukemia
Source: Nat Commun. 2021 Jan 22;12:520. doi: 10.1038/s41467-020-20848-z (PMC7822815; doi:10.1038/s41467-020-20848-z)
Supplement: Supplementary file 12 — Supplementary Data 9 [file 41467_2020_20848_MOESM12_ESM.xlsx]

## Sheet: Supplementary Data 9 
Supplementary Data 9. Summary of the independent component analysis results for primary t(8;21)-positive AML compared to normal CD34-positive cells
Overall statistics on datasets							Mixing matrix (matrix of weights) showing the contribution (weight)						Composition of independent components
							of selected independent components to sample discrimination
Statistical metrics		Dataset					Samples		Independent components				Independent component #1														Independent component #2														Independent component #3
		t(8;21)-positive AML	CD34-positive cells from normal				Cell types	GEO IDs	#1	#2	#3		Positively contributing exon-exon junctions							Negatively contributing exon-exon junctions							Positively contributing exon-exon junctions							Negatively contributing exon-exon junctions							Positively contributing exon-exon junctions							Negatively contributing exon-exon junctions
			bone marrow	peripheral blood	umbilical cord blood		Primary AML,	GSM1521606	1.195	0.125	-0.584		Ensembl gene IDs	EEJs				Influence	FDR adjusted p-value	Ensembl gene IDs	EEJs				Influence	FDR adjusted p-value	Ensembl gene IDs	EEJs				Influence	FDR adjusted p-value	Ensembl gene IDs	EEJs				Influence	FDR adjusted p-value	Ensembl gene IDs	EEJs				Influence	FDR adjusted p-value	Ensembl gene IDs	EEJs
Number of samples		20	20	20	20		t(8;21)-positive	GSM1521607	1.227	0.209	-0.599			Chromosome	Start	End	Strand				Chromosome	Start	End	Strand				Chromosome	Start	End	Strand				Chromosome	Start	End	Strand				Chromosome	Start	End	Strand				Chromosome
EEJs	average number, raw reads ³ 1	341386	207121	145982	252786			GSM1521608	1.127	0.086	-0.594		ENSG00000002834	chr17	38890504	38898412	+	2.396	0.00818	ENSG00000000457	chr1	169866973	169868928	-	-1.785	0.0498	ENSG00000000938	chr1	27614583	27614850	-	2.75	1.57e-05	ENSG00000001630	chr7	92113843	92117044	-	-4.153	3.72e-10	ENSG00000001631	chr7	92244149	92244902	-	2.272	0.0079	ENSG00000000938	chr1
	average number, CPM ³ 1	98908.4	86636.8	83902.2	105196			GSM1521609	1.186	0.105	-0.550		ENSG00000004455	chr1	33013402	33014522	-	2.278	0.0141	ENSG00000000457	chr1	169888890	169893788	-	-1.885	0.0342	ENSG00000000938	chr1	27614926	27615434	-	1.943	0.00393	ENSG00000001630	chr7	92117212	92118520	-	-2.376	0.00155	ENSG00000004866	chr7	117099844	117119561	+	2.193	0.0115	ENSG00000000938	chr1
Independent component #1	average weight	1.19	1.075	0.811	1.145			GSM1521610	1.154	0.045	-0.612		ENSG00000004478	chr12	2797282	2797729	+	2.331	0.0111	ENSG00000001630	chr7	92113843	92117044	-	-2.323	0.0049	ENSG00000000938	chr1	27617296	27621559	-	1.837	0.00709	ENSG00000001630	chr7	92127631	92128880	-	-2.103	0.00752	ENSG00000004866	chr7	117119720	117129793	+	2.807	0.000425	ENSG00000000938	chr1
	number of positively contributing EEJs	771	771	771	771			GSM1521611	1.233	0.128	-0.636		ENSG00000004478	chr12	2799244	2799850	+	2.568	0.00354	ENSG00000001630	chr7	92129056	92131774	-	-2.941	0.000152	ENSG00000001167	chr6	41073084	41079029	+	2.792	1.12e-05	ENSG00000001630	chr7	92129056	92131774	-	-3.869	7.28e-09	ENSG00000004866	chr7	117129847	117130491	+	2.797	0.000453	ENSG00000002586	chrX
	average influence of positively contributing EEJs	2.976	2.976	2.976	2.976			GSM1521612	1.212	0.107	-0.624		ENSG00000004478	chr12	2800577	2801117	+	2.824	0.000902	ENSG00000002919	chr17	48107596	48112031	+	-2.972	0.000125	ENSG00000001461	chr1	24415904	24419291	+	1.941	0.00396	ENSG00000003393	chr2	201715839	201718077	-	-2.054	0.00971	ENSG00000004866	chr7	117130606	117131885	+	2.448	0.00325	ENSG00000002586	chrX
	number of negatively contributing EEJs	3395	3395	3395	3395			GSM1521613	1.181	0.139	-0.555		ENSG00000004478	chr12	2801356	2803151	+	2.351	0.0101	ENSG00000003147	chr7	8158652	8176210	-	-4.618	3.39e-10	ENSG00000001561	chr6	46130189	46139551	+	2.934	3.44e-06	ENSG00000003393	chr2	201718210	201723043	-	-2.546	0.000526	ENSG00000004866	chr7	117136235	117138435	+	1.96	0.0313	ENSG00000002919	chr17
	average influence of negatively contributing EEJs	-2.818	-2.818	-2.818	-2.818			GSM1521614	1.160	0.157	-0.695		ENSG00000005022	chrX	119468626	119469661	+	3.692	3.01e-06	ENSG00000003989	chr8	17497237	17502257	+	-4.584	4.42e-10	ENSG00000001630	chr7	92118615	92123120	-	2.741	1.68e-05	ENSG00000003393	chr2	201723441	201724295	-	-1.983	0.014	ENSG00000004866	chr7	117138532	117170862	+	2.65	0.00107	ENSG00000002919	chr17
Independent component #2	average weight	0.113	0.216	-0.281	0.092			GSM1521615	1.193	0.102	-0.551		ENSG00000005075	chr7	102474535	102476181	-	2.109	0.0288	ENSG00000003989	chr8	17502302	17543318	+	-4.578	4.6e-10	ENSG00000002330	chr11	64284376	64284631	-	3.472	2.48e-08	ENSG00000003393	chr2	201726866	201727212	-	-2.881	4.81e-05	ENSG00000004866	chr7	117170976	117189321	+	2.356	0.00521	ENSG00000003393	chr2
	number of positively contributing EEJs	5425	5425	5425	5425			GSM1521616	1.136	0.029	-0.601		ENSG00000005381	chr17	58271892	58272748	-	2.373	0.00908	ENSG00000003989	chr8	17543715	17544451	+	-4.128	2.27e-08	ENSG00000002549	chr4	17577567	17579824	+	3.396	5.26e-08	ENSG00000003393	chr2	201729183	201733276	-	-1.78	0.0358	ENSG00000004866	chr7	117190936	117209787	+	2.496	0.00252	ENSG00000003393	chr2
	average influence of positively contributing EEJs	2.596	2.596	2.596	2.596			GSM1521617	1.186	0.140	-0.598		ENSG00000005381	chr17	58272918	58273414	-	2.361	0.00963	ENSG00000003989	chr8	17544606	17548678	+	-4.51	8.37e-10	ENSG00000002822	chr7	2230727	2232872	-	2.242	0.000629	ENSG00000003393	chr2	201733438	201738670	-	-1.779	0.0359	ENSG00000004866	chr7	117209937	117219084	+	2.81	0.000419	ENSG00000003393	chr2
	number of negatively contributing EEJs	811	811	811	811			GSM1521618	1.205	0.084	-0.715		ENSG00000005381	chr17	58273669	58275542	-	1.981	0.047	ENSG00000003989	chr8	17548843	17550301	+	-4.194	1.29e-08	ENSG00000003147	chr7	8235940	8262094	-	2.637	3.77e-05	ENSG00000003393	chr2	201741854	201744258	-	-1.853	0.0258	ENSG00000004866	chr7	117219176	117221923	+	2.103	0.0172	ENSG00000003393	chr2
	average influence of negatively contributing EEJs	-2.132	-2.132	-2.132	-2.132			GSM1521619	1.201	0.139	-0.653		ENSG00000005381	chr17	58275702	58277827	-	2.174	0.022	ENSG00000003989	chr8	17550434	17551764	+	-4.519	7.66e-10	ENSG00000003147	chr7	8236005	8262094	-	2.822	8.74e-06	ENSG00000003393	chr2	201746748	201749712	-	-2.32	0.00219	ENSG00000004866	chr7	117222062	117229762	+	2.497	0.00251	ENSG00000004455	chr1
Independent component #3	average weight	-0.598	0.091	0.16	0.339			GSM1521620	1.168	0.086	-0.574		ENSG00000005381	chr17	58278145	58279008	-	2.233	0.0171	ENSG00000003989	chr8	17551986	17554560	+	-4.018	5.78e-08	ENSG00000003402	chr2	201130146	201133029	+	3.358	7.58e-08	ENSG00000003393	chr2	201753242	201754503	-	-2.17	0.0052	ENSG00000004897	chr17	47142022	47142229	-	3.686	8.42e-07	ENSG00000004809	chr6
	number of positively contributing EEJs	1978	1978	1978	1978			GSM1521621	1.184	0.108	-0.603		ENSG00000005381	chr17	58279214	58279297	-	2.203	0.0196	ENSG00000003989	chr8	17554699	17558295	+	-4.525	7.3e-10	ENSG00000003509	chr2	37231760	37232106	+	2.79	1.14e-05	ENSG00000003393	chr2	201754671	201757402	-	-2.722	0.000155	ENSG00000005059	chr4	109560436	109659011	+	2.104	0.0171	ENSG00000004809	chr6
	average influence of positively contributing EEJs	3.145	3.145	3.145	3.145			GSM1521622	1.200	0.124	-0.677		ENSG00000005381	chr17	58279426	58279523	-	2.439	0.00666	ENSG00000003989	chr8	17558397	17560328	+	-4.378	2.6e-09	ENSG00000004455	chr1	33031661	33036736	-	3.12	6.75e-07	ENSG00000004399	chr3	129567805	129569843	-	-2.034	0.0108	ENSG00000005059	chr4	109659086	109660195	+	3.086	7.21e-05	ENSG00000005379	chr17
	number of negatively contributing EEJs	2197	2197	2197	2197			GSM1521623	1.185	0.136	-0.592		ENSG00000005381	chr17	58280014	58280366	-	2.377	0.00895	ENSG00000003989	chr8	17560533	17561944	+	-4.362	3.01e-09	ENSG00000004478	chr12	2799244	2799850	+	1.68	0.0159	ENSG00000004455	chr1	33014594	33021367	-	-2.857	5.79e-05	ENSG00000005059	chr4	109660365	109664290	+	2.827	0.000377	ENSG00000005379	chr17
	average influence of negatively contributing EEJs	-2.94	-2.94	-2.94	-2.94			GSM1521624	1.169	0.152	-0.604		ENSG00000005381	chr17	58280459	58280605	-	2.846	0.000793	ENSG00000003989	chr8	17562110	17563603	+	-4.265	7.04e-09	ENSG00000004534	chr3	49940225	49962576	+	2.213	0.000758	ENSG00000004897	chr17	47142022	47142229	-	-1.774	0.0367	ENSG00000005059	chr4	109664394	109682582	+	2.098	0.0175	ENSG00000005379	chr17
								GSM1636915	1.304	0.049	-0.336		ENSG00000008988	chr8	56073272	56073695	-	5.58	3.48e-13	ENSG00000003989	chr8	17563711	17564950	+	-3.813	3.08e-07	ENSG00000004534	chr3	50089029	50090382	+	2.205	0.0008	ENSG00000004975	chr17	7226313	7226421	-	-1.923	0.0186	ENSG00000005059	chr4	109682742	109684443	+	2.09	0.0182	ENSG00000005379	chr17
							CD34-positive cells,	GSM1552801	1.456	0.228	0.069		ENSG00000009307	chr1	114718216	114718613	-	3.387	2.65e-05	ENSG00000004864	chr7	96171524	96184277	-	-2.423	0.00296	ENSG00000004777	chr19	35775664	35777645	+	2.061	0.00198	ENSG00000006125	chr17	35594067	35598230	+	-1.859	0.0251	ENSG00000005059	chr4	109684646	109685251	+	2.738	0.000639	ENSG00000005379	chr17
							normal bone marrow	GSM1552802	1.264	0.034	0.195		ENSG00000011304	chr19	805187	806408	+	2.13	0.0265	ENSG00000004897	chr17	47138891	47141853	-	-1.791	0.0489	ENSG00000004809	chr6	110457017	110476522	-	3.567	9.45e-09	ENSG00000006576	chr7	77940659	77942700	+	-1.872	0.0236	ENSG00000005059	chr4	109685367	109687515	+	2.321	0.00625	ENSG00000005379	chr17
								GSM1552803	1.138	0.085	0.121		ENSG00000011422	chr19	43649143	43652225	-	2.099	0.03	ENSG00000004897	chr17	47142022	47142229	-	-5.176	2.64e-12	ENSG00000004897	chr17	47138891	47141853	-	2.444	0.000157	ENSG00000006576	chr7	77942786	77949678	+	-1.725	0.045	ENSG00000005436	chr2	75664783	75665929	-	2.036	0.0228	ENSG00000005381	chr17
								GSM1552804	1.278	0.073	0.135		ENSG00000011422	chr19	43655573	43656479	-	2.063	0.0344	ENSG00000005194	chr16	57439295	57447342	-	-3.028	8.86e-05	ENSG00000005007	chr19	18832440	18845980	+	1.935	0.0041	ENSG00000008382	chr19	4345981	4352897	+	-1.75	0.0405	ENSG00000005448	chr2	74421816	74422153	+	2.555	0.00182	ENSG00000005381	chr17
								GSM1552805	1.381	0.222	0.098		ENSG00000011422	chr19	43665459	43667581	-	2.352	0.01	ENSG00000005381	chr17	58270805	58272815	-	-3.855	2.17e-07	ENSG00000005075	chr7	102474535	102476181	-	4.305	2.6e-12	ENSG00000009954	chr7	73447379	73449542	-	-1.847	0.0264	ENSG00000005448	chr2	74422375	74422870	+	2.992	0.000133	ENSG00000005381	chr17
								GSM1695851	0.958	-0.090	0.311		ENSG00000017797	chr18	9517303	9522160	+	2.175	0.022	ENSG00000005381	chr17	58273612	58275542	-	-2.54	0.0016	ENSG00000005156	chr17	34980622	34983002	+	2.151	0.00113	ENSG00000010810	chr6	111720062	111780566	-	-1.978	0.0143	ENSG00000005448	chr2	74422932	74423319	+	2.59	0.00151	ENSG00000005381	chr17
								GSM2747682	1.115	-0.328	0.202		ENSG00000025796	chr6	107876662	107881149	-	2.174	0.0221	ENSG00000005381	chr17	58273669	58275423	-	-4.263	7.16e-09	ENSG00000005175	chr12	47702846	47705952	-	4.019	7.61e-11	ENSG00000011426	chr7	36390044	36396266	+	-1.788	0.0344	ENSG00000005448	chr2	74423385	74423478	+	2.056	0.0209	ENSG00000005381	chr17
								GSM2747683	1.099	-0.281	0.157		ENSG00000025796	chr6	107893897	107897649	-	2.086	0.0315	ENSG00000005381	chr17	58274652	58275542	-	-2.707	0.000627	ENSG00000005194	chr16	57431266	57432487	-	3.485	2.17e-08	ENSG00000011426	chr7	36415884	36417080	+	-2.055	0.00965	ENSG00000005448	chr2	74423531	74423855	+	2.108	0.0167	ENSG00000005381	chr17
								GSM3021906	0.901	0.510	-0.032		ENSG00000029363	chr6	136269612	136271995	-	2.45	0.00631	ENSG00000005381	chr17	58279646	58279927	-	-3.01	9.94e-05	ENSG00000005194	chr16	57440983	57447342	-	4.033	6.47e-11	ENSG00000011426	chr7	36425740	36426015	+	-1.807	0.0318	ENSG00000005448	chr2	74423982	74424875	+	1.917	0.0368	ENSG00000005381	chr17
								GSM3021907	0.917	0.474	0.006		ENSG00000029363	chr6	136272079	136273082	-	2.165	0.023	ENSG00000005381	chr17	58280014	58280158	-	-3.73	5.78e-07	ENSG00000005381	chr17	58270863	58271655	-	1.792	0.00904	ENSG00000011426	chr7	36427028	36439204	+	-1.866	0.0243	ENSG00000005448	chr2	74424975	74425075	+	2.015	0.025	ENSG00000005381	chr17
								GSM3021908	0.828	0.425	-0.027		ENSG00000029993	chrX	150987302	150987777	+	2.436	0.00675	ENSG00000005381	chr17	58280459	58280599	-	-1.801	0.0469	ENSG00000005381	chr17	58270863	58271689	-	2.58	5.82e-05	ENSG00000013503	chr12	106363902	106366516	+	-2.16	0.0055	ENSG00000005448	chr2	74425491	74425570	+	2.049	0.0217	ENSG00000005381	chr17
								GSM3021909	0.823	0.559	0.020		ENSG00000032219	chr14	58359216	58360901	+	2.296	0.013	ENSG00000005381	chr17	58280459	58280617	-	-2.344	0.00443	ENSG00000005381	chr17	58270887	58271655	-	2.827	8.32e-06	ENSG00000024526	chr1	68477069	68477787	-	-2.108	0.0073	ENSG00000007264	chr19	3778422	3778509	-	2.674	0.000934	ENSG00000005381	chr17
								GSM3021911	0.969	0.357	0.053		ENSG00000037474	chr5	6606912	6607200	-	2.017	0.0412	ENSG00000005381	chr17	58280682	58280795	-	-2.133	0.0121	ENSG00000005381	chr17	58271892	58272748	-	2.117	0.00139	ENSG00000024526	chr1	68477972	68479144	-	-1.97	0.0148	ENSG00000007264	chr19	3778595	3778992	-	2.051	0.0214	ENSG00000005381	chr17
								GSM3021912	1.145	0.169	-0.011		ENSG00000052841	chr11	43405628	43405785	+	2.083	0.0318	ENSG00000005381	chr17	58280682	58280839	-	-3.464	4.28e-06	ENSG00000005381	chr17	58271892	58273414	-	1.493	0.0373	ENSG00000024526	chr1	68479320	68481440	-	-2.067	0.00911	ENSG00000007264	chr19	3779617	3779698	-	1.854	0.0471	ENSG00000005381	chr17
								GSM3021915	1.080	0.192	0.133		ENSG00000057608	chr10	5766638	5768213	-	1.968	0.0494	ENSG00000005810	chr13	77176628	77177748	-	-2.822	0.000318	ENSG00000005381	chr17	58272918	58273414	-	2.038	0.00225	ENSG00000024526	chr1	68489034	68489452	-	-2.168	0.00526	ENSG00000007264	chr19	3779797	3781607	-	1.981	0.0287	ENSG00000005381	chr17
								GSM3021921	1.072	0.207	0.117		ENSG00000057608	chr10	5773941	5785142	-	2.59	0.00317	ENSG00000006025	chr17	47808399	47808538	-	-3.464	4.3e-06	ENSG00000005381	chr17	58272918	58273491	-	2.445	0.000156	ENSG00000025796	chr6	107893655	107893838	-	-2.398	0.00136	ENSG00000007264	chr19	3784884	3786169	-	2.193	0.0115	ENSG00000005381	chr17
								GSM3021923	0.999	0.437	0.065		ENSG00000058673	chr1	203851124	203852141	+	2.115	0.0281	ENSG00000006025	chr17	47819099	47819729	-	-1.921	0.0297	ENSG00000005381	chr17	58273669	58275542	-	2.464	0.000136	ENSG00000040275	chr5	169588575	169591048	+	-1.878	0.0231	ENSG00000008405	chr12	106997690	106997915	-	2.168	0.0128	ENSG00000005381	chr17
								GSM3021924	1.035	0.350	0.053		ENSG00000062485	chr12	56283857	56285916	-	2.421	0.00724	ENSG00000006282	chr17	50548453	50548554	+	-2.251	0.00689	ENSG00000005381	chr17	58273669	58277827	-	1.629	0.0202	ENSG00000047056	chr10	1080476	1084403	+	-1.775	0.0364	ENSG00000011028	chr17	62666870	62667390	+	2.126	0.0154	ENSG00000005381	chr17
								GSM3021926	1.087	0.252	0.116		ENSG00000063046	chr12	53028188	53033806	+	2.313	0.012	ENSG00000006282	chr17	50549186	50549985	+	-2.961	0.000134	ENSG00000005381	chr17	58275702	58277827	-	2.458	0.000141	ENSG00000049246	chr1	7803153	7803692	+	-1.914	0.0194	ENSG00000011028	chr17	62671837	62671998	+	2.216	0.0103	ENSG00000005381	chr17
								GSM3021928	0.952	0.450	0.032		ENSG00000063046	chr12	53034034	53034612	+	2.461	0.00599	ENSG00000006576	chr7	77940659	77942700	+	-1.797	0.0478	ENSG00000005381	chr17	58278145	58279008	-	2.292	0.000455	ENSG00000052802	chr4	165333625	165337789	+	-2.128	0.00654	ENSG00000011028	chr17	62676531	62677269	+	2.187	0.0118	ENSG00000005381	chr17
							CD34-positive cells,	GSM1686546	0.859	-0.160	0.170		ENSG00000064607	chr19	19019229	19024619	-	2.057	0.0353	ENSG00000006634	chr7	87885158	87886844	+	-2.148	0.0113	ENSG00000005381	chr17	58279169	58279297	-	2.333	0.000343	ENSG00000052802	chr4	165340375	165341751	+	-1.729	0.0443	ENSG00000011028	chr17	62681129	62681837	+	2.072	0.0197	ENSG00000005381	chr17
							normal peripheral blood	GSM1686547	0.890	-0.191	0.174		ENSG00000064666	chr19	1031192	1032392	+	2.008	0.0424	ENSG00000006704	chr7	74454176	74508075	+	-2.536	0.00164	ENSG00000005381	chr17	58279214	58279297	-	2.245	0.000616	ENSG00000053372	chr1	19254840	19255948	+	-2.104	0.00747	ENSG00000011028	chr17	62690062	62690156	+	2.015	0.025	ENSG00000005381	chr17
								GSM1686548	0.780	-0.204	0.162		ENSG00000065911	chr2	74210049	74211199	+	2.148	0.0246	ENSG00000006704	chr7	74515596	74518139	+	-2.669	0.000782	ENSG00000005381	chr17	58279426	58279523	-	2.191	0.000874	ENSG00000054983	chr14	87941558	87945553	-	-1.726	0.0449	ENSG00000011028	chr17	62690761	62690949	+	2.544	0.00194	ENSG00000005381	chr17
								GSM2326851	0.851	-0.036	0.150		ENSG00000065978	chr1	42696288	42696642	+	2.001	0.0437	ENSG00000006704	chr7	74521297	74524071	+	-2.956	0.000138	ENSG00000005381	chr17	58279646	58279839	-	2.4	0.000214	ENSG00000055609	chr7	152157925	152158863	-	-2.315	0.00225	ENSG00000011028	chr17	62691128	62692112	+	1.869	0.0445	ENSG00000005381	chr17
								GSM2326852	0.870	-0.032	0.169		ENSG00000065978	chr1	42697262	42700781	+	3.303	4.71e-05	ENSG00000006704	chr7	74529917	74535113	+	-2.137	0.0118	ENSG00000005381	chr17	58280014	58280284	-	1.987	0.00307	ENSG00000055609	chr7	152230027	152230220	-	-1.72	0.0459	ENSG00000011454	chr9	123076286	123076634	+	2.033	0.0232	ENSG00000005381	chr17
								GSM2406734	1.149	-1.083	0.158		ENSG00000065978	chr1	42701046	42701981	+	4.942	1.17e-10	ENSG00000006704	chr7	74535138	74536167	+	-1.968	0.0245	ENSG00000005381	chr17	58280014	58280366	-	1.627	0.0204	ENSG00000060749	chr11	32935435	32953857	+	-1.762	0.0385	ENSG00000011454	chr9	123097845	123098715	+	2.538	0.00201	ENSG00000005381	chr17
								GSM2406735	1.194	-1.075	0.205		ENSG00000067064	chr10	1041504	1042632	-	2.447	0.00643	ENSG00000006704	chr7	74536275	74538136	+	-2.021	0.0197	ENSG00000005381	chr17	58280014	58280605	-	2.068	0.00188	ENSG00000062194	chr5	57230973	57231102	+	-2.008	0.0123	ENSG00000013375	chr6	83169323	83170305	-	2.335	0.0058	ENSG00000005381	chr17
								GSM2406736	1.205	-1.097	0.216		ENSG00000068400	chrX	48983870	48985268	-	2.165	0.023	ENSG00000006704	chr7	74538173	74538680	+	-2.725	0.000566	ENSG00000005381	chr17	58280459	58280590	-	2.504	0.000102	ENSG00000065060	chr6	34859571	34864002	+	-1.918	0.019	ENSG00000013375	chr6	83170478	83171937	-	1.908	0.0381	ENSG00000005381	chr17
								GSM2406737	1.188	-1.116	0.200		ENSG00000070756	chr8	100704390	100704926	-	4.605	1.8e-09	ENSG00000006704	chr7	74559044	74559627	+	-2.306	0.00531	ENSG00000005381	chr17	58280459	58280605	-	1.777	0.00972	ENSG00000065485	chr3	123145592	123146099	+	-2.793	9.32e-05	ENSG00000013375	chr6	83172059	83174374	-	1.868	0.0447	ENSG00000005381	chr17
								GSM2424885	0.351	0.456	0.016		ENSG00000070756	chr8	100705673	100706651	-	4.493	4.67e-09	ENSG00000006704	chr7	74559655	74589851	+	-3.357	9.22e-06	ENSG00000005381	chr17	58280459	58280925	-	1.989	0.00303	ENSG00000066279	chr1	197093261	197094084	-	-2.203	0.00431	ENSG00000013375	chr6	83174487	83175962	-	2.109	0.0167	ENSG00000005381	chr17
								GSM2424886	0.308	0.399	0.027		ENSG00000071082	chr2	101004283	101005959	+	5.875	0	ENSG00000007038	chr16	2818969	2820981	+	-3.438	5.19e-06	ENSG00000005381	chr17	58280682	58280925	-	3.263	1.86e-07	ENSG00000066279	chr1	197105185	197117789	-	-3.59	1.15e-07	ENSG00000013375	chr6	83176060	83178673	-	2.112	0.0165	ENSG00000005381	chr17
								GSM2424887	0.504	0.401	0.061		ENSG00000071082	chr2	101006071	101006350	+	3.997	2.99e-07	ENSG00000007341	chr1	112584126	112591525	-	-1.978	0.0236	ENSG00000005381	chr17	58280729	58280839	-	3.633	4.82e-09	ENSG00000066279	chr1	197122043	197122159	-	-1.789	0.0343	ENSG00000013375	chr6	83181931	83182845	-	2.117	0.0161	ENSG00000005381	chr17
								GSM2747686	1.065	-0.348	0.263		ENSG00000071564	chr19	1619234	1619316	-	2.621	0.00272	ENSG00000008300	chr3	48641524	48641851	-	-2.114	0.0132	ENSG00000005381	chr17	58280729	58280925	-	3.322	1.07e-07	ENSG00000066279	chr1	197122301	197122388	-	-2.087	0.00819	ENSG00000013375	chr6	83182978	83187008	-	1.904	0.0388	ENSG00000005381	chr17
								GSM2747687	0.993	-0.348	0.228		ENSG00000072110	chr14	68910042	68912156	-	2.154	0.024	ENSG00000008300	chr3	48643083	48643554	-	-2.408	0.0032	ENSG00000005448	chr2	74421816	74422153	+	3.747	1.51e-09	ENSG00000066279	chr1	197124331	197124870	-	-1.785	0.035	ENSG00000013375	chr6	83187075	83188614	-	2.179	0.0122	ENSG00000005381	chr17
								GSM2747688	0.985	-0.347	0.234		ENSG00000072778	chr17	7220046	7220122	+	2.526	0.00437	ENSG00000008300	chr3	48644828	48645035	-	-1.787	0.0495	ENSG00000005448	chr2	74422375	74422870	+	1.742	0.0117	ENSG00000066279	chr1	197124955	197125046	-	-2.244	0.00343	ENSG00000018189	chr4	70763669	70764475	+	2.265	0.00818	ENSG00000005381	chr17
								GSM2747689	1.095	-0.408	0.266		ENSG00000073111	chr3	127605156	127606118	+	2.538	0.00413	ENSG00000008300	chr3	48645868	48646090	-	-2.263	0.00655	ENSG00000005801	chr11	3371703	3379038	-	2.882	5.35e-06	ENSG00000066279	chr1	197125191	197128490	-	-2.589	0.000396	ENSG00000018189	chr4	70788973	70789495	+	1.937	0.0342	ENSG00000005381	chr17
								GSM2747690	1.031	-0.329	0.229		ENSG00000073584	chr17	40631693	40632195	-	2.246	0.0161	ENSG00000008300	chr3	48647996	48648266	-	-2.481	0.00222	ENSG00000005801	chr11	3373656	3379038	-	1.669	0.0167	ENSG00000066279	chr1	197128665	197129187	-	-1.966	0.0151	ENSG00000018189	chr4	70802983	70804348	+	1.945	0.0332	ENSG00000005381	chr17
								GSM2862905	0.316	-0.046	0.105		ENSG00000074800	chr1	8861429	8862887	-	3.152	0.000125	ENSG00000008300	chr3	48649215	48650480	-	-2.097	0.0141	ENSG00000005882	chr17	50108719	50109287	+	1.779	0.00963	ENSG00000066279	chr1	197129317	197129915	-	-2.414	0.00123	ENSG00000019995	chr10	124974398	124981709	+	2.098	0.0175	ENSG00000006530	chr7
								GSM2862906	0.223	0.015	0.049		ENSG00000075624	chr7	5528185	5528281	-	2.514	0.00464	ENSG00000008300	chr3	48652048	48652437	-	-3.748	4.99e-07	ENSG00000005882	chr17	50109400	50109957	+	1.497	0.0367	ENSG00000066279	chr1	197130056	197132285	-	-1.93	0.018	ENSG00000020633	chr1	24902666	24907259	-	2.909	0.000224	ENSG00000006534	chr11
								GSM2862907	0.355	-0.071	0.112		ENSG00000075624	chr7	5528719	5529161	-	4.779	3.91e-10	ENSG00000008300	chr3	48652553	48653002	-	-3.343	1.02e-05	ENSG00000006015	chr19	18588900	18588995	+	2.15	0.00114	ENSG00000066279	chr1	197132352	197133350	-	-2.108	0.00732	ENSG00000020633	chr1	24907417	24919240	-	2.794	0.000461	ENSG00000006534	chr11
							CD34-positive cells,	GSM1185603	1.076	0.007	0.303		ENSG00000075624	chr7	5529400	5529535	-	2.388	0.00847	ENSG00000008300	chr3	48654003	48654289	-	-1.939	0.0277	ENSG00000006015	chr19	18589077	18589479	+	2.891	4.94e-06	ENSG00000066279	chr1	197133595	197135096	-	-2.072	0.00885	ENSG00000020633	chr1	24919344	24927574	-	2.694	0.000831	ENSG00000006534	chr11
							normal umbilical cord blood	GSM1185604	1.142	0.037	0.364		ENSG00000075624	chr7	5529663	5530524	-	5.369	2.46e-12	ENSG00000008300	chr3	48654452	48655044	-	-2.303	0.00538	ENSG00000006282	chr17	50547285	50547665	+	1.806	0.00837	ENSG00000066279	chr1	197139871	197142331	-	-1.879	0.023	ENSG00000020633	chr1	24927730	24929587	-	1.913	0.0374	ENSG00000006534	chr11
								GSM1185605	1.190	0.108	0.306		ENSG00000078319	chr7	100330284	100330463	-	2.039	0.0378	ENSG00000008300	chr3	48655201	48655306	-	-2.466	0.00239	ENSG00000006282	chr17	50547285	50547720	+	2.047	0.00214	ENSG00000066279	chr1	197143810	197143957	-	-2.111	0.0072	ENSG00000022567	chr8	141215970	141217090	-	2.157	0.0134	ENSG00000006534	chr11
								GSM1185606	1.177	0.152	0.342		ENSG00000078668	chr8	42403461	42404867	+	2.034	0.0386	ENSG00000008300	chr3	48655394	48655736	-	-1.993	0.0221	ENSG00000006282	chr17	50547285	50548283	+	1.539	0.0305	ENSG00000066827	chr8	134637712	134657561	-	-2.013	0.012	ENSG00000022567	chr8	141219029	141219650	-	2.601	0.00142	ENSG00000006534	chr11
								GSM1185607	1.126	0.117	0.268		ENSG00000079332	chr10	70153969	70157764	-	1.977	0.0477	ENSG00000008300	chr3	48655851	48656140	-	-2.485	0.00216	ENSG00000006282	chr17	50548618	50548810	+	3.53	1.39e-08	ENSG00000067057	chr10	3107309	3108701	+	-1.789	0.0344	ENSG00000023909	chr1	93894728	93896618	-	2.052	0.0214	ENSG00000006534	chr11
								GSM1185608	1.203	0.055	0.452		ENSG00000080824	chr14	102082444	102083034	-	4.117	1.13e-07	ENSG00000008394	chr12	16347710	16357605	+	-3.398	6.94e-06	ENSG00000006530	chr7	141551434	141555453	+	1.88	0.00561	ENSG00000067057	chr10	3113518	3116776	+	-1.938	0.0174	ENSG00000024048	chr6	42615178	42616002	+	2.053	0.0213	ENSG00000006534	chr11
								GSM1185609	1.181	0.104	0.267		ENSG00000080824	chr14	102083302	102083546	-	4.18	6.67e-08	ENSG00000008394	chr12	16354270	16357605	+	-3.001	0.000104	ENSG00000006534	chr11	68010392	68015297	+	2.512	9.6e-05	ENSG00000068654	chr2	86032382	86033661	-	-1.727	0.0447	ENSG00000027075	chr14	61457679	61485502	+	2.039	0.0226	ENSG00000006534	chr11
								GSM1185610	1.146	0.100	0.388		ENSG00000080824	chr14	102083983	102084399	-	3.838	1e-06	ENSG00000010165	chr1	171781795	171783740	+	-3.055	7.42e-05	ENSG00000006715	chr7	38869253	38898091	-	3.139	5.69e-07	ENSG00000068654	chr2	86038857	86039327	-	-1.716	0.0467	ENSG00000028528	chr15	64126220	64127174	+	1.935	0.0345	ENSG00000006634	chr7
								GSM1185611	1.138	0.091	0.401		ENSG00000080824	chr14	102084564	102084681	-	2.536	0.00416	ENSG00000010165	chr1	171792235	171794396	+	-2.204	0.00866	ENSG00000006715	chr7	38898129	38909154	-	3.773	1.14e-09	ENSG00000070367	chr14	57239659	57244165	-	-2.187	0.00473	ENSG00000029639	chr6	155298585	155311188	-	2.013	0.0251	ENSG00000007944	chr6
								GSM1185612	1.092	0.098	0.419		ENSG00000080824	chr14	102085431	102085758	-	2.083	0.0317	ENSG00000011028	chr17	62627920	62664548	+	-1.944	0.0271	ENSG00000006756	chrX	2925765	2929232	-	2.031	0.00236	ENSG00000070540	chr17	68444589	68450728	-	-1.766	0.0378	ENSG00000029993	chrX	150983591	150985595	+	2.623	0.00125	ENSG00000008083	chr6
								GSM1185613	1.111	0.107	0.359		ENSG00000080824	chr14	102086378	102086986	-	2.789	0.00109	ENSG00000011052	chr17	51166497	51168288	+	-4.857	5.27e-11	ENSG00000006757	chrX	7926132	7927286	-	2.078	0.00177	ENSG00000071054	chr2	101859082	101859643	+	-1.72	0.0459	ENSG00000031003	chr5	138011945	138018302	-	2.297	0.00702	ENSG00000008130	chr1
								GSM1185614	1.162	0.061	0.157		ENSG00000082074	chr5	39138691	39139233	-	2.017	0.0412	ENSG00000011260	chr17	51268904	51275866	+	-2.062	0.0164	ENSG00000006831	chr12	1691191	1754258	+	2.943	3.18e-06	ENSG00000072042	chr14	67692593	67692973	-	-1.948	0.0166	ENSG00000035928	chr4	39302874	39303060	-	1.957	0.0317	ENSG00000008394	chr12
								GSM1185615	1.131	0.071	0.398		ENSG00000082074	chr5	39141141	39153448	-	2.144	0.0249	ENSG00000011304	chr19	797505	803561	+	-2.057	0.0168	ENSG00000007038	chr16	2817332	2817430	+	2.095	0.0016	ENSG00000072135	chr2	130370623	130370705	+	-1.801	0.0326	ENSG00000041353	chr18	54879454	54884333	+	1.839	0.0498	ENSG00000008394	chr12
								GSM1185616	1.172	0.067	0.389		ENSG00000082153	chr2	200815761	200816325	+	3.165	0.000116	ENSG00000011454	chr9	122941093	122957011	+	-2.519	0.0018	ENSG00000007047	chr19	45251639	45258989	+	2.539	7.87e-05	ENSG00000072274	chr3	196072152	196073930	-	-3.494	2.84e-07	ENSG00000042493	chr2	85398152	85398690	-	2.243	0.00908	ENSG00000008394	chr12
								GSM1185617	1.149	0.073	0.408		ENSG00000083845	chr19	58387339	58388137	+	4.448	6.87e-09	ENSG00000011566	chr2	39260777	39265203	-	-1.965	0.0249	ENSG00000007080	chr19	17933048	17936410	+	4.148	1.72e-11	ENSG00000072310	chr17	17812851	17813368	-	-2.165	0.00534	ENSG00000042493	chr2	85398782	85399136	-	2.572	0.00166	ENSG00000008394	chr12
								GSM1185618	1.126	0.085	0.362		ENSG00000083845	chr19	58388245	58392976	+	5.142	1.91e-11	ENSG00000012048	chr17	43124115	43125277	-	-2.214	0.00826	ENSG00000007168	chr17	2594006	2638099	+	3.123	6.6e-07	ENSG00000072310	chr17	17813479	17813569	-	-1.703	0.0492	ENSG00000042493	chr2	85399285	85401165	-	2.067	0.02	ENSG00000008394	chr12
								GSM1185619	1.161	0.067	0.418		ENSG00000083845	chr19	58393185	58393359	+	3.407	2.32e-05	ENSG00000013503	chr12	106363902	106366516	+	-2.129	0.0123	ENSG00000007255	chr19	45164970	45178135	-	1.924	0.00436	ENSG00000072310	chr17	17814747	17814835	-	-2.576	0.000431	ENSG00000042493	chr2	85401329	85401529	-	2.073	0.0196	ENSG00000008394	chr12
								GSM1712267	1.142	0.222	0.205		ENSG00000084234	chr11	130070082	130109429	+	2.13	0.0265	ENSG00000013561	chr5	141969167	141970704	+	-2.629	0.000979	ENSG00000007255	chr19	45165194	45178135	-	1.833	0.00723	ENSG00000072310	chr17	17819234	17819320	-	-1.719	0.0461	ENSG00000042493	chr2	85401683	85401785	-	2.383	0.00456	ENSG00000008394	chr12
								GSM1843222	1.123	0.105	0.317		ENSG00000084754	chr2	26194638	26195092	-	2.404	0.00789	ENSG00000014257	chr3	132317576	132328267	+	-2.948	0.000145	ENSG00000007312	chr17	63929324	63929434	-	1.445	0.0457	ENSG00000072415	chr14	67323812	67332780	+	-2.104	0.00746	ENSG00000046604	chr18	31498296	31518239	+	7.251	0	ENSG00000008441	chr19
								GSM1843223	1.157	0.119	0.259		ENSG00000084754	chr2	26195232	26197691	-	2.671	0.0021	ENSG00000014257	chr3	132328362	132331647	+	-2.721	0.000579	ENSG00000007376	chr16	787744	788256	-	1.477	0.04	ENSG00000072571	chr5	163464802	163467701	+	-2.602	0.000361	ENSG00000046604	chr18	31518274	31519803	+	7.937	0	ENSG00000010671	chrX
													ENSG00000084754	chr2	26204196	26209780	-	2.133	0.0261	ENSG00000014257	chr3	132332344	132337456	+	-2.062	0.0164	ENSG00000007923	chr1	6681037	6701729	-	1.666	0.0169	ENSG00000072571	chr5	163467748	163469641	+	-2.013	0.012	ENSG00000046604	chr18	31519937	31520803	+	7.914	0	ENSG00000011304	chr19
													ENSG00000084754	chr2	26212626	26214443	-	2.944	0.000451	ENSG00000014257	chr3	132342644	132344927	+	-2.336	0.0046	ENSG00000008256	chr7	6165427	6165545	-	1.529	0.0319	ENSG00000072571	chr5	163473557	163474057	+	-1.926	0.0184	ENSG00000046604	chr18	31524585	31524703	+	8.118	0	ENSG00000011422	chr19
													ENSG00000086061	chr9	33026990	33029885	+	2.564	0.00361	ENSG00000014257	chr3	132345059	132349920	+	-2.494	0.00206	ENSG00000008256	chr7	6165616	6165734	-	1.9	0.00503	ENSG00000072571	chr5	163490552	163491112	+	-1.99	0.0135	ENSG00000046604	chr18	31538978	31541193	+	7.954	0	ENSG00000011422	chr19
													ENSG00000087086	chr19	48965916	48966281	+	4.212	5.15e-08	ENSG00000014257	chr3	132350002	132352720	+	-2.741	0.000517	ENSG00000008256	chr7	6165810	6170535	-	1.44	0.0466	ENSG00000072786	chr5	172105737	172107780	-	-1.767	0.0377	ENSG00000046604	chr18	31542852	31545721	+	7.431	0	ENSG00000011422	chr19
													ENSG00000087470	chr12	32713371	32718643	+	1.991	0.0452	ENSG00000015568	chr2	109819780	109821902	+	-4.671	2.2e-10	ENSG00000008256	chr7	6190531	6272474	-	1.818	0.00786	ENSG00000072803	chr5	171900100	171910572	-	-2.209	0.00417	ENSG00000049246	chr1	7784376	7784654	+	2.16	0.0132	ENSG00000011422	chr19
													ENSG00000088205	chr2	117819792	117821161	+	2.029	0.0393	ENSG00000015568	chr2	109824403	109824487	+	-2.648	0.000883	ENSG00000008382	chr19	4343600	4343708	+	1.444	0.0458	ENSG00000072840	chr4	5731657	5733351	+	-1.897	0.021	ENSG00000049246	chr1	7785005	7785441	+	3.067	8.16e-05	ENSG00000011422	chr19
													ENSG00000088986	chr12	120496553	120498073	+	2.058	0.0352	ENSG00000017483	chrX	48467925	48468305	-	-1.954	0.0261	ENSG00000008394	chr12	16347710	16354231	+	3.604	6.45e-09	ENSG00000072840	chr4	5741814	5745204	+	-1.957	0.0158	ENSG00000049246	chr1	7785586	7786721	+	2.494	0.00254	ENSG00000011600	chr19
													ENSG00000089009	chr12	112406037	112406294	-	4.113	1.15e-07	ENSG00000023330	chr3	52198255	52198672	+	-1.853	0.0387	ENSG00000008838	chr17	40053635	40054361	-	2.891	4.95e-06	ENSG00000072840	chr4	5745341	5748148	+	-1.947	0.0166	ENSG00000049246	chr1	7788246	7793957	+	2.722	0.000705	ENSG00000011600	chr19
													ENSG00000089009	chr12	112406890	112408240	-	5.277	5.68e-12	ENSG00000023330	chr3	52198255	52199221	+	-2.683	0.000721	ENSG00000008838	chr17	40053657	40054361	-	3.035	1.44e-06	ENSG00000072840	chr4	5753933	5756264	+	-2.109	0.00728	ENSG00000049246	chr1	7794008	7798525	+	3.026	0.000106	ENSG00000014257	chr3
													ENSG00000089009	chr12	112408338	112408420	-	4.346	1.64e-08	ENSG00000023902	chr1	150149786	150150912	+	-2.077	0.0154	ENSG00000008869	chr2	37083436	37084269	-	2.045	0.00216	ENSG00000072840	chr4	5793717	5797022	+	-2.04	0.0105	ENSG00000049246	chr1	7798673	7801113	+	2.734	0.000655	ENSG00000014257	chr3
													ENSG00000089157	chr12	120196934	120197322	-	4.815	2.94e-10	ENSG00000024526	chr1	68477972	68479144	-	-1.933	0.0283	ENSG00000008952	chr3	169966858	169975608	+	4.456	4.22e-13	ENSG00000072840	chr4	5798792	5801950	+	-2.584	0.000409	ENSG00000049246	chr1	7801191	7803047	+	2.003	0.0261	ENSG00000014257	chr3
													ENSG00000089157	chr12	120197462	120198554	-	5.491	6.07e-13	ENSG00000024526	chr1	68479320	68481440	-	-2.447	0.00263	ENSG00000008988	chr8	56073272	56073695	-	2.243	0.000623	ENSG00000072840	chr4	5810450	5810956	+	-1.934	0.0177	ENSG00000049246	chr1	7803153	7803692	+	2.994	0.000131	ENSG00000014257	chr3
													ENSG00000089157	chr12	120199000	120199118	-	3.147	0.000129	ENSG00000024526	chr1	68489608	68494430	-	-1.798	0.0475	ENSG00000009307	chr1	114739890	114757925	-	2.297	0.00044	ENSG00000073792	chr3	185698347	185823153	-	-1.74	0.0423	ENSG00000049246	chr1	7810021	7810438	+	2.855	0.000315	ENSG00000014257	chr3
													ENSG00000089157	chr12	120200831	120201083	-	2.227	0.0175	ENSG00000024526	chr1	68494695	68496952	-	-3.765	4.41e-07	ENSG00000009307	chr1	114750207	114757925	-	4.66	3.66e-14	ENSG00000075292	chr2	71406262	71408122	+	-1.874	0.0234	ENSG00000049246	chr1	7819420	7820115	+	1.917	0.0368	ENSG00000014257	chr3
													ENSG00000089220	chr12	118136344	118138039	+	2.047	0.0368	ENSG00000025796	chr6	107911396	107912716	-	-4.021	5.6e-08	ENSG00000010256	chr3	48609302	48609552	-	3.654	3.91e-09	ENSG00000075539	chr4	48548793	48549473	-	-1.748	0.0408	ENSG00000049246	chr1	7820640	7826480	+	1.981	0.0287	ENSG00000014257	chr3
													ENSG00000089220	chr12	118138148	118139451	+	2.094	0.0305	ENSG00000029993	chrX	150983591	150985595	+	-3.263	1.82e-05	ENSG00000010270	chr7	38178420	38207447	+	1.465	0.0421	ENSG00000075651	chr3	171662170	171674500	-	-2.088	0.00816	ENSG00000049246	chr1	7826710	7827118	+	1.849	0.048	ENSG00000014257	chr3
													ENSG00000089248	chr12	112019894	112022150	+	2.096	0.0303	ENSG00000030582	chr17	44351458	44352339	+	-4.965	1.87e-11	ENSG00000010270	chr7	38179145	38207447	+	1.501	0.0361	ENSG00000075651	chr3	171677694	171686685	-	-2.319	0.00219	ENSG00000049246	chr1	7827815	7829837	+	1.882	0.0423	ENSG00000023330	chr3
													ENSG00000089280	chr16	31182422	31182513	+	2.163	0.0231	ENSG00000031691	chr6	49463453	49470140	+	-3.622	1.31e-06	ENSG00000010404	chrX	149503489	149504157	-	2.499	0.000105	ENSG00000075651	chr3	171686798	171687371	-	-2.674	0.000219	ENSG00000049246	chr1	7835945	7836999	+	2.17	0.0127	ENSG00000034533	chr3
													ENSG00000089280	chr16	31189794	31190040	+	2.041	0.0375	ENSG00000034533	chr3	131025594	131026507	-	-2.565	0.00139	ENSG00000010404	chrX	149504293	149505035	-	1.533	0.0313	ENSG00000075651	chr3	171687584	171688676	-	-1.775	0.0365	ENSG00000049246	chr1	7837149	7842672	+	2.637	0.00115	ENSG00000034533	chr3
													ENSG00000089280	chr16	31190842	31190963	+	2.354	0.00994	ENSG00000035115	chr2	253115	264782	-	-2.371	0.00385	ENSG00000010610	chr12	6789662	6800072	+	1.666	0.017	ENSG00000075651	chr3	171688876	171692332	-	-2.359	0.00173	ENSG00000049540	chr7	74043034	74043118	+	5.51	0	ENSG00000035720	chr4
													ENSG00000089820	chrX	153921809	153926136	-	2.005	0.0429	ENSG00000035720	chr4	67577259	67581305	+	-2.084	0.0149	ENSG00000010803	chr1	41186250	41242059	-	3.15	5.2e-07	ENSG00000075651	chr3	171692442	171699745	-	-1.894	0.0213	ENSG00000049540	chr7	74043168	74043879	+	6.562	0	ENSG00000035862	chr17
													ENSG00000090273	chr1	26921929	26924089	+	2.196	0.0201	ENSG00000036530	chr14	99706785	99707568	+	-4.337	3.79e-09	ENSG00000011007	chr1	23743578	23749021	+	3.415	4.36e-08	ENSG00000075651	chr3	171699826	171708755	-	-2.152	0.00575	ENSG00000049540	chr7	74043920	74045222	+	5.822	0	ENSG00000038382	chr5
													ENSG00000090273	chr1	26941660	26941753	+	2.48	0.00547	ENSG00000036530	chr14	99715960	99716137	+	-4.607	3.68e-10	ENSG00000011009	chr1	23791250	23792657	+	3.419	4.19e-08	ENSG00000075651	chr3	171714045	171724696	-	-1.727	0.0447	ENSG00000049540	chr7	74046217	74046696	+	4.993	2.27e-12	ENSG00000038382	chr5
													ENSG00000090382	chr12	69348544	69350108	+	2.259	0.0153	ENSG00000036530	chr14	99716199	99718054	+	-4.423	1.82e-09	ENSG00000011009	chr1	23794136	23794224	+	2.097	0.00158	ENSG00000075651	chr3	171724788	171726018	-	-2.502	0.0007	ENSG00000049540	chr7	74048556	74051750	+	5.785	0	ENSG00000049089	chr1
													ENSG00000090621	chr1	39561122	39561685	-	2.919	0.000523	ENSG00000036530	chr14	99718126	99721239	+	-4.216	1.07e-08	ENSG00000011009	chr1	23794600	23794682	+	3.145	5.43e-07	ENSG00000075651	chr3	171726076	171733444	-	-2.257	0.00319	ENSG00000049540	chr7	74053309	74054716	+	4.839	1.26e-11	ENSG00000049089	chr1
													ENSG00000090621	chr1	39561787	39562073	-	2.034	0.0386	ENSG00000036530	chr14	99722066	99725391	+	-4.494	9.56e-10	ENSG00000011028	chr17	62681129	62681837	+	2.052	0.00208	ENSG00000075651	chr3	171735637	171737532	-	-2.012	0.0121	ENSG00000049540	chr7	74054769	74056271	+	4.568	2.27e-10	ENSG00000049089	chr1
													ENSG00000090621	chr1	39562203	39562323	-	2.508	0.00476	ENSG00000036530	chr14	99725479	99726190	+	-4.061	4.05e-08	ENSG00000011052	chr17	51166497	51166827	+	2.266	0.000539	ENSG00000075702	chr19	36066427	36067306	+	-1.784	0.0351	ENSG00000049540	chr7	74056435	74056672	+	6.568	0	ENSG00000049089	chr1
													ENSG00000092199	chr14	21211923	21212960	-	3.964	3.85e-07	ENSG00000036672	chr11	119358061	119358149	-	-3.544	2.38e-06	ENSG00000011052	chr17	51166563	51166827	+	4.074	4.08e-11	ENSG00000077713	chrX	119410362	119452009	+	-2.319	0.0022	ENSG00000049540	chr7	74060184	74060376	+	6.216	0	ENSG00000049089	chr1
													ENSG00000092199	chr14	21213117	21230319	-	2.021	0.0406	ENSG00000036672	chr11	119358252	119358773	-	-2.769	0.000439	ENSG00000011143	chr17	58218729	58219151	-	2.68	2.71e-05	ENSG00000079246	chr2	216194985	216203278	+	-1.771	0.0371	ENSG00000049540	chr7	74060501	74061101	+	5.909	0	ENSG00000049089	chr1
													ENSG00000092201	chr14	21358427	21359484	-	2.013	0.0418	ENSG00000036672	chr11	119358837	119359024	-	-3.18	3.18e-05	ENSG00000011198	chr3	43691039	43699276	+	2.588	5.48e-05	ENSG00000079459	chr8	11808891	11809667	+	-2.21	0.00414	ENSG00000049540	chr7	74061139	74063153	+	5.88	0	ENSG00000049089	chr1
													ENSG00000095564	chr10	91951566	91953737	+	2.225	0.0177	ENSG00000038382	chr5	14482773	14485176	+	-2.42	0.00302	ENSG00000011243	chr19	15410594	15418911	-	1.968	0.00341	ENSG00000080603	chr16	30736624	30737049	+	-1.722	0.0456	ENSG00000049540	chr7	74063369	74063621	+	5.302	5.52e-14	ENSG00000049089	chr1
													ENSG00000095564	chr10	91966757	91980454	+	1.972	0.0486	ENSG00000040341	chr8	73738349	73746783	-	-2.418	0.00305	ENSG00000011304	chr19	797505	799413	+	3.02	1.65e-06	ENSG00000081760	chr12	125076611	125086330	+	-2.21	0.00413	ENSG00000049540	chr7	74063695	74065694	+	6.178	0	ENSG00000049089	chr1
													ENSG00000095564	chr10	92016465	92018783	+	2.102	0.0296	ENSG00000041357	chr15	78540463	78541905	+	-4.487	1.02e-09	ENSG00000011304	chr19	797505	803561	+	2.151	0.00113	ENSG00000081760	chr12	125134852	125136662	+	-1.925	0.0184	ENSG00000049540	chr7	74065732	74066732	+	5.941	0	ENSG00000049089	chr1
													ENSG00000096384	chr6	44247195	44248630	+	2.338	0.0107	ENSG00000043093	chr3	182965753	182980487	-	-2.421	0.003	ENSG00000011376	chr3	45388680	45391583	+	1.697	0.0146	ENSG00000082516	chr5	154913038	154916998	-	-1.801	0.0326	ENSG00000049540	chr7	74066776	74068657	+	5.377	2.83e-14	ENSG00000049089	chr1
													ENSG00000096384	chr6	44248776	44249377	+	4.657	1.11e-09	ENSG00000043143	chr5	134526286	134535858	+	-2.357	0.00414	ENSG00000011422	chr19	43649143	43652225	-	2.141	0.00121	ENSG00000083223	chr9	86322475	86322873	-	-1.855	0.0255	ENSG00000049759	chr18	58165861	58245427	+	3.966	7.62e-08	ENSG00000049089	chr1
													ENSG00000096384	chr6	44250599	44251048	+	4.582	2.12e-09	ENSG00000046604	chr18	31498296	31518239	+	-2.106	0.0136	ENSG00000011422	chr19	43652371	43655439	-	1.605	0.0227	ENSG00000084731	chr2	25955663	25956343	-	-1.873	0.0235	ENSG00000049759	chr18	58245508	58248899	+	3.772	4.11e-07	ENSG00000049089	chr1
													ENSG00000096384	chr6	44251608	44251737	+	4.195	5.88e-08	ENSG00000047188	chr5	113592178	113593303	+	-2.46	0.00245	ENSG00000011422	chr19	43655573	43656479	-	1.564	0.0272	ENSG00000084731	chr2	25956444	25980373	-	-2.003	0.0126	ENSG00000049759	chr18	58248937	58252001	+	3.445	5.6e-06	ENSG00000049089	chr1
													ENSG00000096384	chr6	44251884	44251999	+	4.895	1.58e-10	ENSG00000047249	chr8	53841725	53842871	-	-1.952	0.0263	ENSG00000011422	chr19	43667691	43670066	-	3.415	4.37e-08	ENSG00000085185	chrX	130005317	130012578	+	-2.332	0.00203	ENSG00000049759	chr18	58252054	58315982	+	3.281	1.89e-05	ENSG00000049089	chr1
													ENSG00000096384	chr6	44252267	44253045	+	4.474	5.56e-09	ENSG00000047315	chr4	56977791	56978640	+	-3.793	3.57e-07	ENSG00000011451	chr19	15423235	15424183	-	1.555	0.0283	ENSG00000087586	chr20	56388202	56391943	-	-1.861	0.0249	ENSG00000049759	chr18	58322486	58323232	+	4.825	1.46e-11	ENSG00000049089	chr1
													ENSG00000099341	chr19	38382228	38383253	+	2.15	0.0244	ENSG00000047315	chr4	56977808	56978640	+	-2.876	0.00023	ENSG00000011523	chr2	65056524	65069399	+	2.156	0.00109	ENSG00000089280	chr16	31190842	31190963	+	-2.014	0.012	ENSG00000049759	chr18	58323334	58324996	+	3.259	2.22e-05	ENSG00000049656	chr5
													ENSG00000099817	chr19	1091907	1093904	-	2.155	0.0239	ENSG00000047315	chr4	56986426	56994404	+	-3.497	3.37e-06	ENSG00000011600	chr19	35907580	35907730	-	1.612	0.0219	ENSG00000089351	chr19	35014387	35015827	+	-1.754	0.0399	ENSG00000049759	chr18	58325162	58328995	+	3.647	1.16e-06	ENSG00000050130	chr14
													ENSG00000099901	chr22	20117664	20119013	+	2.332	0.0111	ENSG00000047662	chr4	17632625	17633689	-	-4.742	1.37e-10	ENSG00000011600	chr19	35907762	35908168	-	2.914	4.08e-06	ENSG00000090889	chrX	70330332	70333628	+	-2.034	0.0108	ENSG00000049759	chr18	58329127	58330738	+	3.486	4.1e-06	ENSG00000050555	chr9
													ENSG00000100129	chr22	37851490	37855565	+	3.543	8.9e-06	ENSG00000047662	chr4	17633888	17635009	-	-4.587	4.36e-10	ENSG00000011638	chr16	21158746	21160978	+	3.967	1.35e-10	ENSG00000090889	chrX	70333689	70341799	+	-2.18	0.00492	ENSG00000049759	chr18	58330914	58333818	+	3.118	5.79e-05	ENSG00000050555	chr9
													ENSG00000100129	chr22	37878171	37886765	+	3.774	1.61e-06	ENSG00000047662	chr4	17635113	17636528	-	-4.574	4.7e-10	ENSG00000011638	chr16	21158746	21161085	+	2.954	2.89e-06	ENSG00000090889	chrX	70343761	70343877	+	-1.807	0.0318	ENSG00000049759	chr18	58333892	58341038	+	2.848	0.000329	ENSG00000050555	chr9
													ENSG00000100201	chr22	38486440	38487879	-	1.996	0.0445	ENSG00000047662	chr4	17636645	17639250	-	-4.697	1.77e-10	ENSG00000012048	chr17	43124115	43125277	-	2.29	0.000459	ENSG00000092439	chr15	50583159	50586392	-	-4.092	7.23e-10	ENSG00000049759	chr18	58341169	58341678	+	2.716	0.00073	ENSG00000050555	chr9
													ENSG00000100201	chr22	38493771	38494021	-	2.441	0.0066	ENSG00000047662	chr4	17647791	17652830	-	-4.731	1.44e-10	ENSG00000012061	chr19	45423381	45423823	-	3.589	7.56e-09	ENSG00000096060	chr6	35577233	35580036	-	-2.148	0.00585	ENSG00000049759	chr18	58341797	58342906	+	3.861	1.92e-07	ENSG00000050555	chr9
													ENSG00000100201	chr22	38494802	38494886	-	2.284	0.0137	ENSG00000047662	chr4	17652983	17658350	-	-4.642	2.75e-10	ENSG00000012822	chr12	53725266	53727404	-	3.871	3.93e-10	ENSG00000099194	chr10	100348346	100352366	+	-2.963	2.57e-05	ENSG00000049759	chr18	58343103	58349537	+	3.564	2.22e-06	ENSG00000050555	chr9
													ENSG00000100201	chr22	38495937	38498085	-	2.331	0.0111	ENSG00000047662	chr4	17658562	17659958	-	-4.873	4.58e-11	ENSG00000013275	chr19	39971238	39972146	+	3.764	1.25e-09	ENSG00000099194	chr10	100352496	100354427	+	-3.558	1.56e-07	ENSG00000049759	chr18	58349614	58350991	+	4.219	7.25e-09	ENSG00000050555	chr9
													ENSG00000100201	chr22	38498150	38498440	-	2.021	0.0406	ENSG00000047662	chr4	17664659	17688424	-	-4.847	5.68e-11	ENSG00000013374	chr7	151341846	151345348	+	4.003	9.1e-11	ENSG00000099194	chr10	100354632	100356532	+	-2.236	0.00356	ENSG00000049759	chr18	58351045	58357194	+	4.09	2.46e-08	ENSG00000050555	chr9
													ENSG00000100201	chr22	38498573	38499400	-	2.643	0.00241	ENSG00000047662	chr4	17688531	17693302	-	-4.694	1.8e-10	ENSG00000013375	chr6	83191014	83193179	-	2.766	1.38e-05	ENSG00000099194	chr10	100356764	100360734	+	-2.896	4.32e-05	ENSG00000049759	chr18	58357252	58364268	+	4.304	3.24e-09	ENSG00000050555	chr9
													ENSG00000100201	chr22	38499499	38501130	-	2.263	0.015	ENSG00000047662	chr4	17693412	17705000	-	-4.72	1.52e-10	ENSG00000013441	chr2	200861862	200864564	-	3.238	2.33e-07	ENSG00000100075	chr22	19176494	19176578	-	-1.7	0.0498	ENSG00000049759	chr18	58364333	58365999	+	4.647	9.87e-11	ENSG00000050767	chr5
													ENSG00000100201	chr22	38501280	38505951	-	2.015	0.0415	ENSG00000047662	chr4	17705206	17705752	-	-4.702	1.7e-10	ENSG00000013523	chr14	76809643	76812764	-	1.572	0.0262	ENSG00000100350	chr22	36501407	36505896	-	-1.866	0.0243	ENSG00000049759	chr18	58366228	58367746	+	4.484	5.35e-10	ENSG00000050767	chr5
													ENSG00000100297	chr22	35400208	35400431	+	1.999	0.044	ENSG00000047662	chr4	17705891	17707649	-	-4.671	2.2e-10	ENSG00000013561	chr5	141969167	141970704	+	1.821	0.00773	ENSG00000100368	chr22	36922283	36923244	+	-1.795	0.0335	ENSG00000049759	chr18	58367867	58370397	+	5.017	1.73e-12	ENSG00000050767	chr5
													ENSG00000100316	chr22	39313729	39314107	-	3.974	3.54e-07	ENSG00000047662	chr4	17707784	17708892	-	-4.83	6.57e-11	ENSG00000013573	chr12	31090094	31091719	+	2.346	0.000313	ENSG00000100368	chr22	36935687	36936549	+	-1.803	0.0324	ENSG00000049759	chr18	58370467	58373174	+	4.322	2.72e-09	ENSG00000050767	chr5
													ENSG00000100316	chr22	39314846	39315369	-	5.584	3.48e-13	ENSG00000047662	chr4	17709644	17781159	-	-4.722	1.52e-10	ENSG00000013573	chr12	31100707	31101027	+	1.481	0.0392	ENSG00000100439	chr14	22606533	22609724	+	-1.818	0.0301	ENSG00000049759	chr18	58373269	58383246	+	4.02	4.7e-08	ENSG00000050767	chr5
													ENSG00000100316	chr22	39316841	39317461	-	5.355	2.72e-12	ENSG00000048028	chr11	113827360	113829197	-	-1.94	0.0276	ENSG00000013573	chr12	31103395	31103577	+	3.098	8.25e-07	ENSG00000100461	chr14	22905659	22906195	-	-2.726	0.000151	ENSG00000049759	chr18	58383319	58385526	+	3.413	7.17e-06	ENSG00000050767	chr5
													ENSG00000100316	chr22	39317629	39318400	-	2.312	0.0121	ENSG00000048544	chr6	42211917	42214280	-	-2.733	0.000542	ENSG00000014216	chr11	65182013	65182701	+	3.75	1.46e-09	ENSG00000100599	chr14	92676606	92684987	+	-1.747	0.041	ENSG00000049759	chr18	58385586	58387439	+	3.717	6.45e-07	ENSG00000050767	chr5
													ENSG00000100353	chr22	36511000	36511503	-	3.324	4.09e-05	ENSG00000049089	chr1	40312609	40312731	-	-2.708	0.000623	ENSG00000014641	chr2	63589046	63594488	+	2.576	6.01e-05	ENSG00000100599	chr14	92685150	92687926	+	-1.787	0.0346	ENSG00000049759	chr18	58387498	58389085	+	3.058	8.69e-05	ENSG00000050767	chr5
													ENSG00000100380	chr22	40830956	40832569	-	2.053	0.0359	ENSG00000049089	chr1	40314387	40315238	-	-2.614	0.00107	ENSG00000015133	chr14	91416838	91417631	-	2.141	0.0012	ENSG00000100815	chr14	92011072	92011755	-	-2.046	0.0101	ENSG00000049759	chr18	58389192	58390646	+	3.674	9.29e-07	ENSG00000050767	chr5
													ENSG00000100410	chr22	41467614	41468124	-	2.08	0.0321	ENSG00000049246	chr1	7784376	7784654	+	-3.532	2.6e-06	ENSG00000015153	chr12	42237724	42238155	-	2.438	0.000164	ENSG00000100815	chr14	92033253	92039547	-	-1.716	0.0467	ENSG00000049759	chr18	58390742	58391487	+	3.458	5.06e-06	ENSG00000050767	chr5
													ENSG00000100448	chr14	24575412	24576169	-	2.014	0.0416	ENSG00000049246	chr1	7785005	7785441	+	-2.224	0.00789	ENSG00000015171	chr10	135559	179994	+	2.333	0.000343	ENSG00000101255	chr20	391579	396198	+	-1.817	0.0303	ENSG00000050426	chr12	51048478	51049034	+	1.927	0.0356	ENSG00000050767	chr5
													ENSG00000100519	chr14	52724036	52727499	+	2.267	0.0148	ENSG00000049246	chr1	7788246	7793957	+	-3.381	7.85e-06	ENSG00000015285	chrX	48685987	48686081	+	1.599	0.0233	ENSG00000101557	chr18	166819	180236	+	-1.861	0.0248	ENSG00000051341	chr3	121433033	121436122	-	1.898	0.0397	ENSG00000050767	chr5
													ENSG00000100568	chr14	67651481	67653437	-	2.349	0.0102	ENSG00000049246	chr1	7794008	7798525	+	-2.201	0.00876	ENSG00000015475	chr22	17739488	17774381	-	2.126	0.00132	ENSG00000101849	chrX	9705114	9709248	+	-2.19	0.00465	ENSG00000052802	chr4	165327764	165333340	+	2.162	0.0131	ENSG00000050767	chr5
													ENSG00000100568	chr14	67656589	67659731	-	1.966	0.0496	ENSG00000049246	chr1	7798673	7801113	+	-3.266	1.78e-05	ENSG00000015475	chr22	17750174	17774381	-	3.288	1.47e-07	ENSG00000101849	chrX	9709322	9709633	+	-1.946	0.0167	ENSG00000058668	chr1	203703813	203707009	+	2.19	0.0116	ENSG00000050767	chr5
													ENSG00000100632	chr14	69380640	69386963	-	3.595	6.14e-06	ENSG00000049246	chr1	7801191	7803047	+	-2.653	0.000858	ENSG00000017483	chrX	48467925	48468305	-	1.689	0.0152	ENSG00000101849	chrX	9711776	9714902	+	-2.469	0.000864	ENSG00000059588	chr1	234410531	234418084	-	1.891	0.0409	ENSG00000050767	chr5
													ENSG00000100650	chr14	69767255	69768138	+	2.317	0.0118	ENSG00000049246	chr1	7803153	7803692	+	-2.584	0.00125	ENSG00000018189	chr4	70764576	70768538	+	2.667	2.99e-05	ENSG00000102384	chrX	101098539	101101058	+	-2.613	0.000334	ENSG00000059588	chr1	234427766	234429136	-	2.062	0.0205	ENSG00000050767	chr5
													ENSG00000100813	chr14	23064488	23065966	-	2.349	0.0102	ENSG00000049246	chr1	7803848	7808893	+	-2.919	0.000175	ENSG00000018610	chrX	119542594	119544353	-	2.47	0.000131	ENSG00000102384	chrX	101109998	101120402	+	-2.283	0.00274	ENSG00000059588	chr1	234446975	234448480	-	2.175	0.0124	ENSG00000050767	chr5
													ENSG00000100911	chr14	24143489	24143585	-	1.995	0.0446	ENSG00000049246	chr1	7810588	7819285	+	-3.353	9.46e-06	ENSG00000019582	chr5	150405180	150406259	-	1.553	0.0286	ENSG00000102854	chr16	661784	661888	+	-1.819	0.0301	ENSG00000059588	chr1	234467650	234471188	-	2.255	0.00858	ENSG00000050767	chr5
													ENSG00000100911	chr14	24144259	24144400	-	2.955	0.000424	ENSG00000049246	chr1	7819420	7820115	+	-1.876	0.0354	ENSG00000019582	chr5	150406960	150407152	-	1.758	0.0107	ENSG00000103042	chr16	58680241	58683955	-	-2.06	0.00945	ENSG00000060749	chr11	32954179	32955296	+	1.872	0.044	ENSG00000050767	chr5
													ENSG00000100911	chr14	24145273	24145379	-	2.385	0.00863	ENSG00000049246	chr1	7820239	7820467	+	-1.978	0.0236	ENSG00000020129	chr1	35557883	35558156	+	2.803	1.02e-05	ENSG00000103319	chr16	22266876	22273626	+	-1.922	0.0187	ENSG00000062194	chr5	57230973	57231102	+	2.676	0.000926	ENSG00000050767	chr5
													ENSG00000100941	chr14	39175392	39176078	+	2.413	0.00753	ENSG00000049246	chr1	7820640	7826480	+	-2.665	0.000798	ENSG00000020633	chr1	24902666	24907259	-	1.574	0.0261	ENSG00000103657	chr15	63694894	63696124	-	-1.764	0.0382	ENSG00000063046	chr12	53022627	53027782	+	2.044	0.0221	ENSG00000050767	chr5
													ENSG00000100941	chr14	39176149	39176527	+	2.208	0.0191	ENSG00000049246	chr1	7826710	7827118	+	-2.771	0.000434	ENSG00000021355	chr6	2840594	2841216	-	1.706	0.014	ENSG00000104356	chr8	98134659	98136482	+	-2.195	0.00451	ENSG00000063046	chr12	53027919	53028015	+	2.174	0.0125	ENSG00000050767	chr5
													ENSG00000101160	chr20	58996801	58997603	-	2.637	0.00248	ENSG00000049246	chr1	7827815	7829837	+	-4.033	5.14e-08	ENSG00000021355	chr6	2840594	2841812	-	3.427	3.88e-08	ENSG00000104356	chr8	98156412	98157617	+	-2.249	0.00332	ENSG00000063046	chr12	53037622	53038356	+	3.175	3.98e-05	ENSG00000050767	chr5
													ENSG00000101361	chr20	2654575	2654749	+	2.575	0.00341	ENSG00000049540	chr7	74042871	74042984	+	-4.629	3.07e-10	ENSG00000021355	chr6	2841475	2841812	-	2.961	2.72e-06	ENSG00000104549	chr8	124999694	125003176	+	-1.771	0.0371	ENSG00000064201	chr11	2302215	2302844	+	5.038	1.38e-12	ENSG00000050767	chr5
													ENSG00000101367	chr20	32833862	32836634	+	3.415	2.2e-05	ENSG00000049540	chr7	74043034	74043118	+	-2.444	0.00268	ENSG00000023228	chr2	206153682	206159341	-	1.711	0.0136	ENSG00000104549	chr8	125003428	125005525	+	-1.852	0.0258	ENSG00000064201	chr11	2302958	2304107	+	6.04	0	ENSG00000051009	chr11
													ENSG00000101367	chr20	32846770	32848672	+	2.998	0.000326	ENSG00000049540	chr7	74043168	74043879	+	-2.211	0.00837	ENSG00000023330	chr3	52198255	52199210	+	2.022	0.0025	ENSG00000104549	chr8	125005705	125007391	+	-2.284	0.00272	ENSG00000064201	chr11	2304204	2308736	+	5.687	0	ENSG00000051009	chr11
													ENSG00000101444	chr20	34290638	34290731	-	2.714	0.00165	ENSG00000049540	chr7	74043920	74045222	+	-2.078	0.0153	ENSG00000023697	chr12	15911414	15956936	+	3.464	2.69e-08	ENSG00000104549	chr8	125009084	125009172	+	-2.162	0.00544	ENSG00000064201	chr11	2308810	2313654	+	5.081	8.38e-13	ENSG00000051009	chr11
													ENSG00000102144	chrX	78113899	78114016	+	2.495	0.00509	ENSG00000049540	chr7	74054769	74056271	+	-2.123	0.0126	ENSG00000023734	chr12	15882819	15889928	+	1.559	0.0279	ENSG00000104549	chr8	125009343	125011537	+	-1.923	0.0187	ENSG00000064687	chr19	1051294	1051449	+	1.998	0.0267	ENSG00000051128	chr19
													ENSG00000102144	chrX	78117415	78118051	+	2.373	0.0091	ENSG00000049540	chr7	74065732	74066732	+	-2.436	0.00278	ENSG00000023892	chr6	35297952	35309670	+	1.492	0.0374	ENSG00000104549	chr8	125018727	125020784	+	-1.781	0.0356	ENSG00000064687	chr19	1052286	1053329	+	2.047	0.0218	ENSG00000051128	chr19
													ENSG00000102898	chr16	67865229	67868340	+	2.786	0.00112	ENSG00000049656	chr5	1320731	1321635	-	-2.182	0.00959	ENSG00000023902	chr1	150150287	150150912	+	1.868	0.00597	ENSG00000104626	chr8	9016405	9018297	+	-1.996	0.0131	ENSG00000065268	chr19	984563	985865	+	2.181	0.0121	ENSG00000051128	chr19
													ENSG00000102898	chr16	67868599	67870800	+	2.49	0.00521	ENSG00000049656	chr5	1321679	1321764	-	-2.136	0.0119	ENSG00000025293	chr20	35772079	35774488	+	4.314	2.36e-12	ENSG00000104852	chr19	49101471	49104634	+	-1.802	0.0325	ENSG00000065675	chr10	6430938	6441893	-	2.939	0.000186	ENSG00000051128	chr19
													ENSG00000103365	chr16	23479887	23480645	-	2.167	0.0228	ENSG00000049656	chr5	1321819	1322877	-	-2.06	0.0166	ENSG00000025293	chr20	35772079	35801491	+	3.96	1.47e-10	ENSG00000105063	chr19	55232211	55236643	-	-1.776	0.0363	ENSG00000066422	chr3	101665808	101671130	-	2.08	0.0189	ENSG00000053372	chr1
													ENSG00000104408	chr8	108203503	108214607	-	3.1	0.000173	ENSG00000049656	chr5	1323869	1324763	-	-1.832	0.042	ENSG00000025796	chr6	107876662	107881149	-	3.737	1.68e-09	ENSG00000105355	chr19	4844793	4847691	-	-2.226	0.00376	ENSG00000066923	chr7	100177972	100180493	+	2.006	0.0259	ENSG00000055130	chr7
													ENSG00000104738	chr8	47970057	47970511	+	2.092	0.0308	ENSG00000049656	chr5	1324813	1325751	-	-2.396	0.00341	ENSG00000025796	chr6	107911396	107912716	-	2.183	0.000921	ENSG00000105778	chr7	32573418	32575955	+	-2.292	0.0026	ENSG00000066923	chr7	100178005	100180493	+	2.908	0.000225	ENSG00000058866	chr3
													ENSG00000104824	chr19	38840376	38840488	-	2.185	0.0211	ENSG00000049656	chr5	1325816	1330280	-	-2.126	0.0125	ENSG00000025800	chr1	32108134	32154588	+	3.781	1.05e-09	ENSG00000105963	chr7	899490	900102	-	-1.897	0.0211	ENSG00000066923	chr7	100180672	100182090	+	3.571	2.1e-06	ENSG00000058866	chr3
													ENSG00000104824	chr19	38845735	38845853	-	2.268	0.0147	ENSG00000049656	chr5	1331883	1334289	-	-1.891	0.0334	ENSG00000027847	chr5	177600260	177604179	+	1.807	0.00833	ENSG00000105983	chr7	156679306	156680443	-	-2.037	0.0106	ENSG00000066923	chr7	100182192	100182723	+	2.67	0.000955	ENSG00000058866	chr3
													ENSG00000105058	chr19	16190573	16190887	+	2.185	0.0211	ENSG00000049656	chr5	1334383	1335057	-	-2.741	0.000516	ENSG00000028116	chr2	58046868	58048827	+	1.96	0.00355	ENSG00000106771	chr9	109091155	109093475	-	-1.762	0.0385	ENSG00000066923	chr7	100182839	100186200	+	3.942	9.43e-08	ENSG00000058866	chr3
													ENSG00000105185	chr19	32582232	32584950	+	2.237	0.0168	ENSG00000049656	chr5	1337982	1338860	-	-1.793	0.0485	ENSG00000028137	chr1	12188895	12190957	+	1.94	0.00399	ENSG00000107021	chr9	128791441	128791594	+	-1.741	0.0421	ENSG00000066923	chr7	100186296	100188453	+	3.169	4.12e-05	ENSG00000058866	chr3
													ENSG00000105185	chr19	32586929	32587253	+	2.21	0.0189	ENSG00000049759	chr18	58165861	58245427	+	-1.972	0.0242	ENSG00000028137	chr1	12191085	12191774	+	2.246	0.000612	ENSG00000107625	chr10	68943257	68946352	+	-2.37	0.00161	ENSG00000066923	chr7	100188529	100188812	+	2.407	0.00403	ENSG00000058866	chr3
													ENSG00000105193	chr19	39433418	39433522	-	3.743	2.05e-06	ENSG00000049759	chr18	58349614	58350991	+	-1.914	0.0305	ENSG00000028137	chr1	12192524	12192863	+	2.18	0.000938	ENSG00000107758	chr10	73446573	73454412	-	-3.312	1.44e-06	ENSG00000066923	chr7	100189016	100189445	+	3.426	6.43e-06	ENSG00000058866	chr3
													ENSG00000105373	chr19	47755523	47755756	+	3.044	0.000246	ENSG00000050130	chr14	59484593	59486731	+	-2.614	0.00107	ENSG00000028137	chr1	12193098	12193955	+	1.778	0.00967	ENSG00000107771	chr10	84328808	84371014	+	-2.045	0.0102	ENSG00000066923	chr7	100189596	100195309	+	2.582	0.00157	ENSG00000058866	chr3
													ENSG00000105472	chr19	50724601	50725022	+	2.465	0.00588	ENSG00000050426	chr12	51048371	51049034	+	-2.493	0.00208	ENSG00000028137	chr1	12194032	12194584	+	1.863	0.00613	ENSG00000107789	chr10	87505552	87508336	+	-1.969	0.0149	ENSG00000066923	chr7	100195382	100197156	+	2.2	0.0111	ENSG00000058866	chr3
													ENSG00000105968	chr7	44835658	44840899	-	2.765	0.00125	ENSG00000050555	chr9	131009587	131026285	+	-4.379	2.59e-09	ENSG00000028137	chr1	12194618	12201967	+	1.927	0.00429	ENSG00000107862	chr10	102361120	102361718	+	-1.919	0.0189	ENSG00000066923	chr7	100197279	100197778	+	2.591	0.0015	ENSG00000058866	chr3
													ENSG00000105993	chr7	157382377	157384867	+	2.857	0.000744	ENSG00000050555	chr9	131026589	131032045	+	-3.622	1.31e-06	ENSG00000028137	chr1	12202171	12206740	+	2.56	6.74e-05	ENSG00000108010	chr10	130169490	130171584	+	-2.457	0.000936	ENSG00000066923	chr7	100197876	100198087	+	3.2	3.34e-05	ENSG00000058866	chr3
													ENSG00000106153	chr7	56103011	56104226	-	3.346	3.51e-05	ENSG00000050555	chr9	131032175	131036166	+	-4.648	2.65e-10	ENSG00000028203	chr12	95217886	95251940	+	2.67	2.92e-05	ENSG00000108010	chr10	130174906	130174997	+	-1.955	0.016	ENSG00000066923	chr7	100198166	100198475	+	3.344	1.2e-05	ENSG00000058866	chr3
													ENSG00000106153	chr7	56104475	56106364	-	4.475	5.49e-09	ENSG00000050555	chr9	131039052	131039131	+	-4.301	5.22e-09	ENSG00000029363	chr6	136269303	136269437	-	1.499	0.0364	ENSG00000108106	chr19	55406962	55407587	-	-2.503	0.000696	ENSG00000066923	chr7	100198582	100198843	+	4.735	3.87e-11	ENSG00000058866	chr3
													ENSG00000106244	chr7	99396740	99397862	-	3.34	3.68e-05	ENSG00000050555	chr9	131039248	131041637	+	-3.777	4.06e-07	ENSG00000029363	chr6	136272079	136273082	-	3.024	1.6e-06	ENSG00000108506	chr17	61907634	61911520	-	-2.136	0.00627	ENSG00000066923	chr7	100198957	100199262	+	3.286	1.82e-05	ENSG00000058866	chr3
													ENSG00000106462	chr7	148807706	148809071	-	2.155	0.0238	ENSG00000050555	chr9	131041735	131045524	+	-4.15	1.88e-08	ENSG00000029363	chr6	136282687	136289713	-	1.423	0.0498	ENSG00000109184	chr4	51899378	51908920	+	-2.014	0.0119	ENSG00000066923	chr7	100199367	100199541	+	3.566	2.18e-06	ENSG00000058866	chr3
													ENSG00000106484	chr7	130502720	130503933	+	2.37	0.00924	ENSG00000050555	chr9	131045660	131049020	+	-3.558	2.13e-06	ENSG00000030110	chr6	33573907	33574034	-	1.845	0.00678	ENSG00000109674	chr4	177339857	177341476	+	-1.77	0.0372	ENSG00000066923	chr7	100199644	100200236	+	2.603	0.0014	ENSG00000058866	chr3
													ENSG00000106554	chr7	132885745	132975169	-	2.44	0.00662	ENSG00000050555	chr9	131049130	131052491	+	-4.446	1.47e-09	ENSG00000030582	chr17	44345334	44349158	+	4.156	1.57e-11	ENSG00000109805	chr4	17815358	17817261	+	-2.684	0.000203	ENSG00000066923	chr7	100200328	100200453	+	2.283	0.0075	ENSG00000058866	chr3
													ENSG00000108179	chr10	79347743	79349076	+	2.094	0.0305	ENSG00000050555	chr9	131052683	131052850	+	-3.621	1.31e-06	ENSG00000031691	chr6	49463453	49470159	+	1.903	0.00493	ENSG00000109805	chr4	17818088	17822983	+	-1.713	0.0473	ENSG00000066923	chr7	100200542	100200769	+	3.15	4.68e-05	ENSG00000058866	chr3
													ENSG00000108298	chr17	39200349	39201213	+	2.951	0.000432	ENSG00000050555	chr9	131052965	131056929	+	-3.917	1.32e-07	ENSG00000031823	chr19	5941835	5957918	-	1.636	0.0196	ENSG00000109881	chr11	27339035	27340696	-	-1.85	0.0261	ENSG00000066923	chr7	100200969	100201090	+	2.094	0.0178	ENSG00000058866	chr3
													ENSG00000108298	chr17	39201319	39202317	+	4.965	9.6e-11	ENSG00000050555	chr9	131057147	131061035	+	-4.075	3.58e-08	ENSG00000031823	chr19	5957973	5978061	-	3.911	2.52e-10	ENSG00000110080	chr11	126413648	126413961	+	-2.179	0.00495	ENSG00000066923	chr7	100201160	100201264	+	2.453	0.00318	ENSG00000058866	chr3
													ENSG00000108298	chr17	39204187	39204525	+	5.188	1.34e-11	ENSG00000050555	chr9	131061223	131066960	+	-3.262	1.83e-05	ENSG00000033050	chr7	151226500	151227163	-	4.407	7.56e-13	ENSG00000110514	chr11	47295579	47295897	+	-1.721	0.0458	ENSG00000066923	chr7	100201351	100201786	+	2.168	0.0127	ENSG00000058866	chr3
													ENSG00000108465	chr17	47980798	47981163	+	3.169	0.000113	ENSG00000050555	chr9	131067205	131068078	+	-3.394	7.12e-06	ENSG00000033178	chr4	67644778	67645938	-	1.893	0.00522	ENSG00000110811	chr12	6831914	6833592	+	-1.896	0.0212	ENSG00000066923	chr7	100201866	100201949	+	3.832	2.49e-07	ENSG00000059804	chr12
													ENSG00000108465	chr17	47981334	47981437	+	2.537	0.00414	ENSG00000050555	chr9	131068231	131068908	+	-3.661	9.77e-07	ENSG00000033800	chr15	68054350	68086306	+	3.219	2.79e-07	ENSG00000110921	chr12	109576145	109579802	+	-1.812	0.031	ENSG00000066923	chr7	100202041	100202172	+	3.138	5.06e-05	ENSG00000059804	chr12
													ENSG00000108468	chr17	48077041	48101268	-	1.983	0.0466	ENSG00000050555	chr9	131069050	131069672	+	-4.064	3.95e-08	ENSG00000034510	chr2	84905718	84906003	+	3.59	7.46e-09	ENSG00000110921	chr12	109581550	109586022	+	-1.833	0.0282	ENSG00000066923	chr7	100202590	100204021	+	2.738	0.000639	ENSG00000059804	chr12
													ENSG00000108518	chr17	4945997	4946628	-	5.268	6.1e-12	ENSG00000050555	chr9	131069850	131071484	+	-2.394	0.00344	ENSG00000034677	chr8	100288267	100309867	-	1.455	0.0439	ENSG00000110921	chr12	109586799	109590771	+	-2.467	0.000877	ENSG00000066923	chr7	100204122	100204627	+	2.646	0.0011	ENSG00000059804	chr12
													ENSG00000108654	chr17	64502069	64502162	-	2.111	0.0285	ENSG00000050555	chr9	131071625	131072630	+	-3.603	1.51e-06	ENSG00000035115	chr2	234272	247538	-	1.941	0.00396	ENSG00000110921	chr12	109590861	109591241	+	-2.352	0.0018	ENSG00000066923	chr7	100204775	100205005	+	2.947	0.000176	ENSG00000059804	chr12
													ENSG00000108654	chr17	64502223	64502439	-	2.271	0.0145	ENSG00000050555	chr9	131072835	131073245	+	-3.604	1.51e-06	ENSG00000035115	chr2	249844	253005	-	1.477	0.0399	ENSG00000110921	chr12	109591357	109595028	+	-1.858	0.0251	ENSG00000066923	chr7	100205133	100205227	+	2.238	0.00929	ENSG00000059804	chr12
													ENSG00000108654	chr17	64502549	64502926	-	2.321	0.0116	ENSG00000050555	chr9	131073321	131075831	+	-3.976	8.21e-08	ENSG00000035115	chr2	253115	264782	-	1.709	0.0138	ENSG00000110921	chr12	109595181	109596426	+	-1.766	0.0379	ENSG00000066923	chr7	100205384	100211011	+	2.891	0.000252	ENSG00000059804	chr12
													ENSG00000108654	chr17	64503098	64503188	-	2.228	0.0175	ENSG00000050555	chr9	131075965	131077187	+	-3.065	7e-05	ENSG00000035141	chr2	70300980	70301925	-	1.887	0.00541	ENSG00000110958	chr12	56666266	56671749	-	-1.909	0.0199	ENSG00000066923	chr7	100211185	100211435	+	3.476	4.43e-06	ENSG00000059804	chr12
													ENSG00000108654	chr17	64503348	64503430	-	2.007	0.0426	ENSG00000050555	chr9	131077334	131079149	+	-3.342	1.03e-05	ENSG00000035141	chr2	70301603	70301925	-	1.854	0.00649	ENSG00000111052	chr12	80811683	80845730	-	-1.818	0.0302	ENSG00000066923	chr7	100211185	100211438	+	2.675	0.00093	ENSG00000062282	chr11
													ENSG00000108654	chr17	64503571	64503803	-	2.071	0.0334	ENSG00000050555	chr9	131079298	131082059	+	-3.05	7.68e-05	ENSG00000035499	chr5	60687227	60700046	-	1.957	0.00361	ENSG00000111206	chr12	2872247	2873977	-	-2.463	0.000897	ENSG00000066923	chr7	100213806	100214007	+	1.841	0.0495	ENSG00000062282	chr11
													ENSG00000108654	chr17	64503868	64503983	-	2.151	0.0243	ENSG00000050555	chr9	131082161	131085524	+	-3.752	4.89e-07	ENSG00000036054	chr3	100261071	100279649	+	2.997	2.01e-06	ENSG00000112159	chr6	89762530	89771561	-	-1.802	0.0325	ENSG00000067177	chrX	72581175	72582398	-	5.823	0	ENSG00000064012	chr2
													ENSG00000108654	chr17	64504116	64504222	-	2.389	0.00844	ENSG00000050555	chr9	131085723	131087476	+	-3.141	4.17e-05	ENSG00000036549	chr1	77581891	77581979	-	1.569	0.0266	ENSG00000112699	chr6	1742586	1930103	-	-1.724	0.0452	ENSG00000067177	chrX	72582598	72584249	-	6.216	0	ENSG00000064012	chr2
													ENSG00000108654	chr17	64504318	64504677	-	2.601	0.00299	ENSG00000050555	chr9	131087622	131087718	+	-3.394	7.13e-06	ENSG00000037241	chr5	172959468	172959865	+	2.601	4.96e-05	ENSG00000112701	chr6	75633726	75634707	+	-2.108	0.00732	ENSG00000067177	chrX	72584302	72593104	-	6.132	0	ENSG00000064115	chr12
													ENSG00000108654	chr17	64504842	64506076	-	2.306	0.0124	ENSG00000050555	chr9	131087817	131091537	+	-2.959	0.000136	ENSG00000037897	chr12	57771257	57771974	-	1.996	0.00291	ENSG00000112742	chr6	80011548	80011729	+	-1.755	0.0397	ENSG00000067177	chrX	72593274	72602158	-	5.893	0	ENSG00000064115	chr12
													ENSG00000108963	chr17	2041621	2041768	+	1.992	0.0451	ENSG00000050767	chr5	178238700	178239141	-	-2.035	0.0186	ENSG00000038382	chr5	14143882	14270825	+	1.965	0.00347	ENSG00000112742	chr6	80036599	80037967	+	-1.736	0.043	ENSG00000067177	chrX	72602273	72603119	-	5.931	0	ENSG00000064115	chr12
													ENSG00000109046	chr17	27309272	27310061	+	2.513	0.00467	ENSG00000050767	chr5	178242394	178245942	-	-2.112	0.0132	ENSG00000039523	chr16	67528914	67538424	+	2.161	0.00106	ENSG00000112773	chr6	81752178	81752376	-	-1.871	0.0237	ENSG00000067177	chrX	72603220	72605271	-	4.841	1.23e-11	ENSG00000064115	chr12
													ENSG00000109332	chr4	102797460	102799407	-	3.983	3.32e-07	ENSG00000050767	chr5	178267333	178268730	-	-1.841	0.0406	ENSG00000039650	chr19	49861695	49861772	-	1.957	0.00361	ENSG00000112972	chr5	43291220	43292474	-	-3.726	3.1e-08	ENSG00000067177	chrX	72605400	72605541	-	5.426	0	ENSG00000064225	chr3
													ENSG00000109332	chr4	102809855	102826485	-	2.645	0.00239	ENSG00000050767	chr5	178560748	178589904	-	-1.967	0.0247	ENSG00000040341	chr8	73552319	73582770	-	1.755	0.0109	ENSG00000112972	chr5	43292637	43292848	-	-3.685	4.64e-08	ENSG00000067177	chrX	72605619	72609624	-	5.75	0	ENSG00000064225	chr3
													ENSG00000109475	chr4	108620600	108621951	+	4.84	2.39e-10	ENSG00000051341	chr3	121433033	121436122	-	-2.982	0.000118	ENSG00000040341	chr8	73739868	73746783	-	3.218	2.81e-07	ENSG00000112972	chr5	43292973	43294056	-	-3.463	3.74e-07	ENSG00000067177	chrX	72609703	72611028	-	5.758	0	ENSG00000064601	chr20
													ENSG00000109475	chr4	108622024	108622105	+	4.429	8.07e-09	ENSG00000051523	chr16	88646787	88647101	-	-3.668	9.31e-07	ENSG00000041357	chr15	78540539	78541905	+	2.116	0.0014	ENSG00000112972	chr5	43294162	43294691	-	-3.74	2.69e-08	ENSG00000067177	chrX	72611184	72618710	-	5.856	0	ENSG00000064601	chr20
													ENSG00000109971	chr11	123060268	123060593	-	3.637	4.52e-06	ENSG00000051596	chr5	175961434	175964951	-	-2.061	0.0165	ENSG00000042088	chr14	89955970	89956578	+	2.854	6.7e-06	ENSG00000112972	chr5	43294861	43295752	-	-2.932	3.28e-05	ENSG00000067177	chrX	72618849	72619214	-	5.406	2.83e-14	ENSG00000064601	chr20
													ENSG00000109971	chr11	123060798	123061120	-	3.812	1.22e-06	ENSG00000051596	chr5	175965155	175967111	-	-1.947	0.0268	ENSG00000042088	chr14	89955970	89963108	+	2.356	0.000293	ENSG00000112972	chr5	43295917	43297002	-	-3.144	6e-06	ENSG00000067177	chrX	72619305	72620725	-	4.494	4.81e-10	ENSG00000064601	chr20
													ENSG00000110090	chr11	68780745	68781771	-	2.101	0.0298	ENSG00000052802	chr4	165327764	165337789	+	-3.181	3.18e-05	ENSG00000042493	chr2	85401957	85402123	-	2.829	8.24e-06	ENSG00000112972	chr5	43297166	43298009	-	-3.16	5.28e-06	ENSG00000067177	chrX	72620901	72623109	-	4.596	1.7e-10	ENSG00000064601	chr20
													ENSG00000110696	chr11	16744684	16748097	+	2.197	0.02	ENSG00000052802	chr4	165333625	165337789	+	-2.631	0.000971	ENSG00000042493	chr2	85402158	85410317	-	3.034	1.45e-06	ENSG00000112972	chr5	43298134	43298518	-	-3.598	1.07e-07	ENSG00000067177	chrX	72623275	72626971	-	5.021	1.66e-12	ENSG00000064601	chr20
													ENSG00000110700	chr11	17074466	17075097	-	4.623	1.52e-09	ENSG00000053254	chr14	89350808	89351356	-	-3.201	2.76e-05	ENSG00000042753	chr19	46839578	46850764	-	2.505	0.000101	ENSG00000112972	chr5	43298975	43307766	-	-2.435	0.00108	ENSG00000067177	chrX	72627049	72635155	-	5.374	2.83e-14	ENSG00000064601	chr20
													ENSG00000110934	chr12	51313903	51324022	-	2.09	0.031	ENSG00000053372	chr1	19254840	19255948	+	-2.149	0.0112	ENSG00000042753	chr19	46846142	46850764	-	2.556	6.97e-05	ENSG00000112984	chr5	138179845	138181422	+	-2.126	0.00662	ENSG00000067177	chrX	72635299	72636277	-	5.597	0	ENSG00000064601	chr20
													ENSG00000110958	chr12	56673065	56687998	-	2.592	0.00314	ENSG00000054118	chr1	36224505	36225412	+	-2.082	0.0151	ENSG00000043093	chr3	182965753	182980487	-	2.006	0.00275	ENSG00000112984	chr5	138181728	138182323	+	-2.159	0.00553	ENSG00000067177	chrX	72636386	72644362	-	5.53	0	ENSG00000064601	chr20
													ENSG00000111640	chr12	6536593	6536684	+	2.172	0.0222	ENSG00000054118	chr1	36224505	36282533	+	-2.251	0.0069	ENSG00000043462	chr5	170258878	170261107	-	4.069	4.28e-11	ENSG00000112984	chr5	138182990	138183169	+	-2.213	0.00407	ENSG00000067177	chrX	72644496	72650390	-	5.311	5.52e-14	ENSG00000064601	chr20
													ENSG00000111640	chr12	6536790	6536920	+	5.405	1.61e-12	ENSG00000054118	chr1	36225463	36259382	+	-1.981	0.0233	ENSG00000043462	chr5	170267075	170268385	-	1.433	0.0479	ENSG00000112984	chr5	138183756	138183962	+	-1.81	0.0313	ENSG00000067177	chrX	72650468	72652544	-	5.607	0	ENSG00000064601	chr20
													ENSG00000111640	chr12	6537010	6537101	+	3.961	3.92e-07	ENSG00000055130	chr7	148790440	148792713	+	-2.236	0.00744	ENSG00000044115	chr5	138753510	138781923	+	1.778	0.00966	ENSG00000113161	chr5	75342770	75343853	+	-1.91	0.0197	ENSG00000067177	chrX	72652651	72653435	-	4.221	7.11e-09	ENSG00000064601	chr20
													ENSG00000111640	chr12	6537216	6537309	+	5.153	1.75e-11	ENSG00000055609	chr7	152157925	152158863	-	-3.087	6.01e-05	ENSG00000044115	chr5	138886292	138887490	+	2.111	0.00145	ENSG00000113161	chr5	75343964	75344245	+	-2.048	0.01	ENSG00000067177	chrX	72653530	72656120	-	5.012	1.84e-12	ENSG00000064666	chr19
													ENSG00000111640	chr12	6537390	6537584	+	5.173	1.45e-11	ENSG00000055917	chr2	20327378	20350810	-	-2.947	0.000146	ENSG00000046604	chr18	31498296	31518239	+	2.229	0.000683	ENSG00000113161	chr5	75344332	75345574	+	-1.906	0.0201	ENSG00000067177	chrX	72656242	72657588	-	5.467	0	ENSG00000065054	chr16
													ENSG00000111640	chr12	6537996	6538101	+	5.077	3.68e-11	ENSG00000055917	chr2	20333063	20350597	-	-3.555	2.19e-06	ENSG00000046647	chrX	14021511	14029777	-	1.804	0.00845	ENSG00000113161	chr5	75345658	75347204	+	-2.119	0.0069	ENSG00000067177	chrX	72657641	72666151	-	5.507	0	ENSG00000065054	chr16
													ENSG00000111641	chr12	6566617	6566777	-	1.966	0.0496	ENSG00000055950	chr10	100984074	100986749	-	-1.905	0.0315	ENSG00000046647	chrX	14026221	14029777	-	2.028	0.00241	ENSG00000113161	chr5	75350148	75350258	+	-1.794	0.0336	ENSG00000067177	chrX	72666297	72667375	-	5.982	0	ENSG00000065054	chr16
													ENSG00000111669	chr12	6869183	6869258	+	3.517	1.06e-05	ENSG00000056972	chr6	111575821	111580197	-	-2.116	0.0131	ENSG00000046651	chrX	13755242	13756578	+	1.585	0.0248	ENSG00000113161	chr5	75350374	75350789	+	-2.12	0.00685	ENSG00000068383	chr10	132607956	132645868	+	2.633	0.00117	ENSG00000065054	chr16
													ENSG00000111669	chr12	6870136	6870265	+	3.221	8.12e-05	ENSG00000058799	chr1	53883276	53889713	-	-4.275	6.55e-09	ENSG00000046651	chrX	13760720	13761085	+	1.524	0.0326	ENSG00000113161	chr5	75350949	75351068	+	-2.198	0.00443	ENSG00000070018	chr12	12130893	12131821	-	2.49	0.00262	ENSG00000065809	chr10
													ENSG00000111832	chr6	116580360	116584727	+	2.392	0.00834	ENSG00000058804	chr1	53832591	53838205	-	-2.816	0.00033	ENSG00000046651	chrX	13763855	13767127	+	2.467	0.000133	ENSG00000113161	chr5	75351315	75351424	+	-2.465	0.000889	ENSG00000070018	chr12	12164562	12165079	-	2.207	0.0108	ENSG00000065809	chr10
													ENSG00000112081	chr6	36594481	36596761	+	4.086	1.42e-07	ENSG00000058866	chr3	186242568	186251759	-	-2.986	0.000115	ENSG00000047056	chr10	1056879	1072116	+	2.332	0.000347	ENSG00000113161	chr5	75351602	75354503	+	-2.384	0.00148	ENSG00000070018	chr12	12179981	12181043	-	2.083	0.0187	ENSG00000065809	chr10
													ENSG00000112306	chr6	132814782	132814972	+	3.006	0.000312	ENSG00000058866	chr3	186251919	186253093	-	-1.84	0.0407	ENSG00000047249	chr8	53841725	53842871	-	2.049	0.00212	ENSG00000113161	chr5	75354697	75355056	+	-2.448	0.00099	ENSG00000070061	chr9	108908404	108911010	-	1.85	0.0479	ENSG00000065809	chr10
													ENSG00000112306	chr6	132815088	132816461	+	4.231	4.39e-08	ENSG00000058866	chr3	186265306	186267685	-	-2.915	0.00018	ENSG00000047365	chr4	36114287	36117061	-	1.553	0.0286	ENSG00000113161	chr5	75355214	75355365	+	-2.14	0.00612	ENSG00000070081	chr11	17337534	17349345	+	1.888	0.0413	ENSG00000065809	chr10
													ENSG00000112306	chr6	132816563	132816960	+	3.333	3.85e-05	ENSG00000058866	chr3	186267777	186268801	-	-3.65	1.06e-06	ENSG00000047365	chr4	36212487	36213243	-	1.721	0.013	ENSG00000113161	chr5	75356448	75358657	+	-1.739	0.0425	ENSG00000070814	chr5	150372236	150374174	+	2.033	0.0232	ENSG00000065989	chr19
													ENSG00000112306	chr6	132817061	132817480	+	5.183	1.35e-11	ENSG00000058866	chr3	186268917	186272255	-	-3.725	5.97e-07	ENSG00000048052	chr7	18290515	18325512	+	3.438	3.49e-08	ENSG00000113161	chr5	75358827	75359170	+	-2.084	0.00833	ENSG00000071282	chr3	8501980	8532737	+	2.271	0.00795	ENSG00000065989	chr19
													ENSG00000113013	chr5	138557986	138558553	-	2.25	0.0159	ENSG00000058866	chr3	186272343	186275547	-	-2.311	0.00519	ENSG00000048544	chr6	42214344	42217802	-	4.442	4.98e-13	ENSG00000113161	chr5	75359310	75359398	+	-2.394	0.00139	ENSG00000071282	chr3	8532825	8537185	+	2.94	0.000185	ENSG00000065989	chr19
													ENSG00000113013	chr5	138561789	138566626	-	2.418	0.00735	ENSG00000058866	chr3	186275664	186279851	-	-2.266	0.00645	ENSG00000048828	chr9	93515767	93515983	+	2.858	6.51e-06	ENSG00000113161	chr5	75359556	75359985	+	-2.383	0.00149	ENSG00000071282	chr3	8548903	8565432	+	3.107	6.23e-05	ENSG00000065989	chr19
													ENSG00000113013	chr5	138567722	138568925	-	2.039	0.0378	ENSG00000058866	chr3	186284709	186288710	-	-1.959	0.0255	ENSG00000049089	chr1	40304099	40304320	-	1.457	0.0435	ENSG00000113161	chr5	75360139	75360288	+	-1.849	0.0262	ENSG00000071794	chr3	149048163	149048863	-	3.141	5e-05	ENSG00000065989	chr19
													ENSG00000113013	chr5	138571141	138573763	-	2.365	0.00945	ENSG00000058866	chr3	186297483	186298064	-	-2.943	0.000149	ENSG00000049089	chr1	40305768	40306143	-	2.059	0.00199	ENSG00000113273	chr5	78839426	78885584	-	-1.716	0.0466	ENSG00000071794	chr3	149084889	149086317	-	1.839	0.0499	ENSG00000065989	chr19
													ENSG00000113013	chr5	138574126	138575238	-	2.005	0.0429	ENSG00000058866	chr3	186298229	186306901	-	-1.85	0.0391	ENSG00000049089	chr1	40311715	40312059	-	1.63	0.0201	ENSG00000113273	chr5	78885827	78955295	-	-1.975	0.0145	ENSG00000072071	chr19	14151615	14152133	-	5.152	3.78e-13	ENSG00000066336	chr11
													ENSG00000113068	chr5	140246057	140281449	-	2.126	0.0269	ENSG00000058866	chr3	186320707	186361946	-	-2.286	0.00587	ENSG00000049245	chr1	7771385	7773442	+	2.16	0.00107	ENSG00000113356	chr5	90485684	90488000	+	-1.799	0.0328	ENSG00000072071	chr19	14152150	14152309	-	5.184	2.56e-13	ENSG00000066827	chr8
													ENSG00000113387	chr5	32588584	32591563	+	3.383	2.72e-05	ENSG00000059573	chr10	95653405	95656446	-	-2.363	0.00403	ENSG00000049656	chr5	1320731	1321635	-	1.616	0.0215	ENSG00000113441	chr5	96993135	96993817	+	-2.282	0.00276	ENSG00000072071	chr19	14152222	14152309	-	4.355	1.97e-09	ENSG00000067082	chr10
													ENSG00000113387	chr5	32599069	32601005	+	3.383	2.74e-05	ENSG00000060339	chr10	68755285	68755370	+	-2.208	0.0085	ENSG00000049656	chr5	1323869	1324763	-	1.428	0.0489	ENSG00000113810	chr3	160400965	160401915	+	-2.058	0.00953	ENSG00000072071	chr19	14152437	14152517	-	3.831	2.51e-07	ENSG00000067082	chr10
													ENSG00000113558	chr5	134158595	134160987	-	3.198	9.46e-05	ENSG00000060339	chr10	68756480	68757291	+	-4.721	1.52e-10	ENSG00000049656	chr5	1335174	1337904	-	1.818	0.00787	ENSG00000114268	chr3	48523830	48525565	-	-1.825	0.0292	ENSG00000072071	chr19	14152613	14152784	-	3.964	7.77e-08	ENSG00000067167	chr8
													ENSG00000113558	chr5	134161130	134167170	-	3.569	7.36e-06	ENSG00000060749	chr11	32958086	32966300	+	-1.968	0.0246	ENSG00000050130	chr14	59484593	59486713	+	3.157	4.9e-07	ENSG00000114268	chr3	48539771	48543580	-	-1.939	0.0172	ENSG00000072071	chr19	14152912	14155359	-	3.76	4.54e-07	ENSG00000068024	chr2
													ENSG00000114391	chr3	101681215	101682429	-	4.27	3.16e-08	ENSG00000060762	chr6	166366891	166370218	-	-1.887	0.034	ENSG00000050130	chr14	59484593	59486731	+	1.757	0.0108	ENSG00000114391	chr3	101682907	101685818	-	-4.364	3.47e-11	ENSG00000072071	chr19	14155527	14156110	-	4.208	8.05e-09	ENSG00000068024	chr2
													ENSG00000114391	chr3	101685928	101686482	-	4.499	4.41e-09	ENSG00000061918	chr4	155775068	155777524	+	-2.093	0.0144	ENSG00000050426	chr12	51048371	51049034	+	1.69	0.0151	ENSG00000115232	chr2	181534370	181534816	+	-2.69	0.000195	ENSG00000072071	chr19	14156201	14156658	-	4.374	1.64e-09	ENSG00000068024	chr2
													ENSG00000114857	chr3	42633735	42634613	+	2.294	0.0132	ENSG00000061987	chr12	62532670	62534845	+	-1.981	0.0233	ENSG00000050767	chr5	178242128	178242341	-	1.717	0.0132	ENSG00000115464	chr2	61311910	61314585	-	-1.753	0.0401	ENSG00000072071	chr19	14156724	14156925	-	4.579	2.03e-10	ENSG00000068024	chr2
													ENSG00000114857	chr3	42635366	42636868	+	2.474	0.00563	ENSG00000062282	chr11	75769112	75784618	+	-2.246	0.00707	ENSG00000050767	chr5	178252597	178254949	-	1.504	0.0356	ENSG00000115904	chr2	39014846	39022570	-	-1.737	0.0429	ENSG00000072071	chr19	14157145	14157251	-	4.528	3.41e-10	ENSG00000068024	chr2
													ENSG00000114857	chr3	42643395	42643902	+	2.261	0.0152	ENSG00000062282	chr11	75796532	75797158	+	-2.081	0.0152	ENSG00000050767	chr5	178306919	178560682	-	1.667	0.0169	ENSG00000115904	chr2	39035310	39035390	-	-1.944	0.0169	ENSG00000072071	chr19	14157460	14157882	-	4.414	1.11e-09	ENSG00000068024	chr2
													ENSG00000114857	chr3	42644003	42645888	+	2.011	0.0421	ENSG00000062822	chr19	50384390	50395025	+	-2.727	0.000559	ENSG00000051009	chr11	6224707	6234544	-	3.147	5.32e-07	ENSG00000115904	chr2	39056866	39058673	-	-1.741	0.0422	ENSG00000072071	chr19	14158052	14158338	-	4.25	5.38e-09	ENSG00000068024	chr2
													ENSG00000114942	chr2	206160059	206160588	+	4.538	3.1e-09	ENSG00000062822	chr19	50384390	50398848	+	-2.792	0.000381	ENSG00000051128	chr19	18938484	18938728	-	2.087	0.00168	ENSG00000115942	chr2	200941279	200942685	-	-2.162	0.00543	ENSG00000072071	chr19	14158552	14159090	-	4.01	5.13e-08	ENSG00000068024	chr2
													ENSG00000114942	chr2	206160710	206161346	+	4.449	6.87e-09	ENSG00000063046	chr12	53006496	53016473	+	-3.907	1.41e-07	ENSG00000051523	chr16	88648114	88650956	-	2.557	6.88e-05	ENSG00000116133	chr1	54852386	54853434	-	-2	0.0128	ENSG00000072071	chr19	14159215	14159401	-	4.395	1.34e-09	ENSG00000068024	chr2
													ENSG00000114942	chr2	206162614	206162729	+	4.169	7.34e-08	ENSG00000063046	chr12	53022627	53027782	+	-5.247	1.23e-12	ENSG00000051596	chr5	175961151	175961273	-	3.242	2.25e-07	ENSG00000116133	chr1	54853612	54854037	-	-3.15	5.71e-06	ENSG00000072071	chr19	14159584	14159735	-	4.8	1.93e-11	ENSG00000068024	chr2
													ENSG00000115053	chr2	231460564	231460669	-	4.312	2.19e-08	ENSG00000063046	chr12	53027919	53028015	+	-4.682	2.02e-10	ENSG00000051596	chr5	175961434	175964951	-	1.596	0.0235	ENSG00000116133	chr1	54865446	54871350	-	-3.115	7.6e-06	ENSG00000072071	chr19	14159773	14160112	-	4.645	1.01e-10	ENSG00000068650	chr13
													ENSG00000115091	chr2	113917008	113927345	+	2.057	0.0353	ENSG00000063046	chr12	53039343	53039630	+	-4.072	3.69e-08	ENSG00000051596	chr5	175967267	175967942	-	3.623	5.39e-09	ENSG00000116133	chr1	54871613	54875093	-	-2.271	0.00293	ENSG00000072071	chr19	14160297	14160593	-	4.121	1.87e-08	ENSG00000068650	chr13
													ENSG00000115091	chr2	113931396	113934279	+	2.404	0.00786	ENSG00000064115	chr12	26975658	26979784	-	-2.3	0.00547	ENSG00000051825	chr12	123230522	123233075	-	3.895	3.02e-10	ENSG00000116133	chr1	54875211	54875942	-	-2.972	2.41e-05	ENSG00000072071	chr19	14160696	14161312	-	4.388	1.42e-09	ENSG00000068650	chr13
													ENSG00000115268	chr19	1438428	1438807	+	4.995	7.53e-11	ENSG00000064115	chr12	26975658	26980566	-	-1.806	0.0462	ENSG00000052749	chr10	97372166	97372736	-	2.374	0.000258	ENSG00000116133	chr1	54876047	54883618	-	-2.54	0.000546	ENSG00000072071	chr19	14161626	14162606	-	4.313	2.97e-09	ENSG00000068650	chr13
													ENSG00000115268	chr19	1440253	1440349	+	4.445	7.04e-09	ENSG00000064115	chr12	26976357	26980566	-	-2.159	0.0107	ENSG00000053254	chr14	89412490	89416871	-	1.688	0.0152	ENSG00000116133	chr1	54883773	54886889	-	-2.285	0.00271	ENSG00000072071	chr19	14170791	14177531	-	4.416	1.09e-09	ENSG00000068650	chr13
													ENSG00000115524	chr2	197420231	197420428	-	3.123	0.00015	ENSG00000064115	chr12	26980646	26990450	-	-1.864	0.0371	ENSG00000053372	chr1	19251863	19254782	+	1.806	0.00837	ENSG00000116641	chr1	62583254	62586507	-	-1.79	0.0343	ENSG00000072071	chr19	14177744	14183533	-	4.67	7.84e-11	ENSG00000068650	chr13
													ENSG00000115541	chr2	197503128	197503209	+	2.022	0.0404	ENSG00000064199	chr11	124673952	124675238	+	-2.49	0.00211	ENSG00000053900	chr4	25377344	25377418	+	3.865	4.21e-10	ENSG00000116641	chr1	62633578	62634773	-	-2.129	0.00651	ENSG00000072071	chr19	14183697	14205985	-	4.849	1.14e-11	ENSG00000068650	chr13
													ENSG00000115956	chr2	68380904	68382542	+	1.97	0.049	ENSG00000064225	chr3	98763431	98768430	+	-2.043	0.0179	ENSG00000054118	chr1	36224505	36225412	+	1.961	0.00354	ENSG00000116641	chr1	62634922	62636537	-	-1.752	0.0402	ENSG00000072274	chr3	196072152	196073930	-	4.656	9.07e-11	ENSG00000068650	chr13
													ENSG00000116030	chr2	202207321	202210735	-	3.541	8.99e-06	ENSG00000064419	chr7	129041717	129054651	-	-2.153	0.011	ENSG00000054118	chr1	36224505	36259382	+	2.049	0.00211	ENSG00000116750	chr1	193023036	193023844	-	-2.19	0.00463	ENSG00000072274	chr3	196072152	196077064	-	2.333	0.00587	ENSG00000068650	chr13
													ENSG00000116459	chr1	111449873	111454211	+	2.468	0.00581	ENSG00000064666	chr19	1036562	1037625	+	-3.403	6.69e-06	ENSG00000054118	chr1	36224505	36282533	+	2.212	0.000764	ENSG00000116852	chr1	200992389	200996196	-	-1.91	0.0197	ENSG00000072682	chr5	132193080	132194926	-	2.601	0.00142	ENSG00000068650	chr13
													ENSG00000116459	chr1	111454356	111456086	+	2.2	0.0198	ENSG00000065183	chr1	117929924	117933288	+	-1.923	0.0295	ENSG00000054118	chr1	36225463	36259382	+	1.474	0.0405	ENSG00000117155	chr1	84656005	84656348	-	-2.235	0.00358	ENSG00000072682	chr5	132217848	132218545	-	1.898	0.0396	ENSG00000068650	chr13
													ENSG00000116478	chr1	32292218	32302621	+	2.151	0.0242	ENSG00000065989	chr19	10446409	10448917	+	-1.866	0.0369	ENSG00000054611	chr22	46878723	46891266	+	2.713	2.11e-05	ENSG00000117724	chr1	214618694	214619129	+	-2.04	0.0105	ENSG00000072682	chr5	132218644	132227790	-	2.146	0.0141	ENSG00000068650	chr13
													ENSG00000116489	chr1	112659101	112659701	+	2.168	0.0226	ENSG00000066044	chr19	8374608	8376962	-	-3.775	4.1e-07	ENSG00000054967	chr11	73376499	73389112	+	2.575	6.03e-05	ENSG00000118058	chr11	118484314	118484862	+	-1.765	0.0381	ENSG00000073737	chr2	169081894	169083329	+	2.484	0.0027	ENSG00000068650	chr13
													ENSG00000116489	chr1	112659779	112667074	+	2.071	0.0334	ENSG00000066135	chr1	43650549	43653137	+	-3.214	2.55e-05	ENSG00000055070	chr1	16367308	16391375	+	3.333	9.66e-08	ENSG00000118193	chr1	200554606	200555380	-	-1.815	0.0305	ENSG00000073737	chr2	169083587	169091790	+	2.058	0.0208	ENSG00000068650	chr13
													ENSG00000116489	chr1	112669605	112669992	+	2.019	0.0408	ENSG00000066279	chr1	197122301	197122388	-	-2.192	0.00917	ENSG00000055070	chr1	16367308	16393228	+	3.019	1.67e-06	ENSG00000118193	chr1	200565253	200565445	-	-2.037	0.0106	ENSG00000073737	chr2	169091953	169095544	+	1.902	0.0391	ENSG00000068650	chr13
													ENSG00000116754	chr1	70231975	70232268	+	2.706	0.00173	ENSG00000066279	chr1	197124955	197125046	-	-2.055	0.0169	ENSG00000055070	chr1	16367308	16393231	+	3.024	1.59e-06	ENSG00000118193	chr1	200565669	200569911	-	-2.023	0.0114	ENSG00000074266	chr11	86277138	86277918	+	2.387	0.00446	ENSG00000068650	chr13
													ENSG00000117335	chr1	207761446	207767013	+	2.175	0.022	ENSG00000066279	chr1	197129317	197129915	-	-1.919	0.0299	ENSG00000055147	chr5	154034967	154038857	-	3.27	1.74e-07	ENSG00000118193	chr1	200570005	200575591	-	-2.002	0.0127	ENSG00000075151	chr1	20950108	20969474	-	2.333	0.00586	ENSG00000068650	chr13
													ENSG00000117335	chr1	207785106	207785619	+	2.108	0.029	ENSG00000066322	chr1	43365623	43367486	-	-1.841	0.0407	ENSG00000055332	chr2	37149023	37156908	-	2.124	0.00134	ENSG00000118193	chr1	200589369	200590125	-	-2.098	0.00773	ENSG00000075336	chr18	74158276	74158376	+	2.172	0.0126	ENSG00000068650	chr13
													ENSG00000117748	chr1	27892247	27894012	-	2.102	0.0296	ENSG00000066336	chr11	47375729	47378309	-	-1.837	0.0412	ENSG00000055483	chr17	78838750	78840736	-	3.259	1.93e-07	ENSG00000118193	chr1	200590272	200592080	-	-1.718	0.0463	ENSG00000075651	chr3	171677694	171686685	-	2.126	0.0155	ENSG00000068650	chr13
													ENSG00000118046	chr19	1226663	1227593	+	2.037	0.0381	ENSG00000066827	chr8	134657737	134712845	-	-2.433	0.00282	ENSG00000056050	chr4	169742107	169748744	-	2.301	0.000429	ENSG00000118193	chr1	200592240	200593667	-	-2.381	0.00151	ENSG00000075702	chr19	36091311	36091402	+	1.98	0.0287	ENSG00000068650	chr13
													ENSG00000118181	chr11	119017545	119017958	-	5.184	1.35e-11	ENSG00000066923	chr7	100177972	100180493	+	-4.295	5.52e-09	ENSG00000056097	chr5	32444328	32444622	-	1.563	0.0273	ENSG00000118193	chr1	200593769	200598237	-	-2.566	0.000463	ENSG00000075711	chr3	197044729	197051577	-	3.733	5.64e-07	ENSG00000068650	chr13
													ENSG00000118680	chr18	3273082	3277253	+	3.192	9.82e-05	ENSG00000066923	chr7	100178005	100180493	+	-3.356	9.28e-06	ENSG00000056972	chr6	111575821	111580197	-	3.002	1.92e-06	ENSG00000118193	chr1	200598421	200600050	-	-2.255	0.00322	ENSG00000076555	chr12	109166993	109167896	+	1.958	0.0316	ENSG00000068745	chr3
													ENSG00000119318	chr9	107324017	107324834	+	2.643	0.00241	ENSG00000066923	chr7	100180672	100182090	+	-2.667	0.00079	ENSG00000057608	chr10	5766638	5768213	-	1.62	0.0212	ENSG00000118193	chr1	200600113	200600356	-	-2.162	0.00545	ENSG00000076555	chr12	109222620	109222799	+	2.114	0.0163	ENSG00000069974	chr15
													ENSG00000119335	chr9	128691227	128691858	+	3.144	0.000131	ENSG00000066923	chr7	100182839	100186200	+	-2.805	0.000352	ENSG00000058600	chr16	22297537	22302931	+	1.606	0.0225	ENSG00000118193	chr1	200603341	200603839	-	-1.954	0.0161	ENSG00000076662	chr19	10334782	10335066	-	1.864	0.0453	ENSG00000069974	chr15
													ENSG00000119335	chr9	128692000	128692662	+	2.593	0.00313	ENSG00000066923	chr7	100188529	100188812	+	-2.858	0.000256	ENSG00000058673	chr1	203795794	203796293	+	1.76	0.0107	ENSG00000118193	chr1	200605390	200605864	-	-2.114	0.00708	ENSG00000076662	chr19	10335976	10338682	-	2.618	0.00128	ENSG00000069974	chr15
													ENSG00000119335	chr9	128692765	128692868	+	2.903	0.000572	ENSG00000066923	chr7	100195382	100197156	+	-2.51	0.00189	ENSG00000058673	chr1	203829654	203829780	+	3.356	7.67e-08	ENSG00000118193	chr1	200606798	200608830	-	-1.779	0.0359	ENSG00000078070	chr3	183037434	183039026	-	3.664	1.01e-06	ENSG00000069974	chr15
													ENSG00000119335	chr9	128693808	128693896	+	2.967	0.000392	ENSG00000066923	chr7	100197279	100197778	+	-2.318	0.00502	ENSG00000058673	chr1	203851124	203852141	+	3.685	2.85e-09	ENSG00000118193	chr1	200615609	200617612	-	-1.865	0.0245	ENSG00000078142	chr18	42058051	42064740	+	2.01	0.0255	ENSG00000069974	chr15
													ENSG00000119335	chr9	128694042	128694641	+	3.794	1.39e-06	ENSG00000066923	chr7	100198957	100199262	+	-1.795	0.048	ENSG00000058799	chr1	53889463	53889713	-	2.242	0.000625	ENSG00000118363	chr11	74969699	74976857	+	-1.83	0.0286	ENSG00000079308	chr2	217809991	217810248	-	2.387	0.00448	ENSG00000070831	chr1
													ENSG00000119707	chr14	73107899	73109342	+	2.455	0.00617	ENSG00000066923	chr7	100199367	100199541	+	-1.893	0.0332	ENSG00000059378	chr7	140047007	140054662	-	1.622	0.0209	ENSG00000118412	chr6	89830067	89846562	+	-1.713	0.0472	ENSG00000080345	chr2	151428922	151433077	+	1.999	0.0266	ENSG00000072135	chr2
													ENSG00000120438	chr6	159779261	159779627	-	2.841	0.000816	ENSG00000066923	chr7	100199644	100200236	+	-2.262	0.00658	ENSG00000059573	chr10	95653405	95656446	-	1.755	0.0109	ENSG00000118495	chr6	143964818	143968907	-	-2.066	0.00912	ENSG00000080345	chr2	151437351	151438684	+	2.165	0.013	ENSG00000072786	chr5
													ENSG00000120533	chr8	109340563	109343405	+	2.251	0.0158	ENSG00000066923	chr7	100202340	100202454	+	-1.997	0.0218	ENSG00000059573	chr10	95653405	95656597	-	1.781	0.00956	ENSG00000118518	chr6	127280340	127286050	+	-2.242	0.00345	ENSG00000080345	chr2	151438746	151440027	+	1.9	0.0394	ENSG00000072840	chr4
													ENSG00000120705	chr5	138508816	138510565	-	2.322	0.0115	ENSG00000066926	chr18	57554424	57554845	-	-3.076	6.5e-05	ENSG00000059588	chr1	234463934	234465656	-	1.786	0.0093	ENSG00000118518	chr6	127286177	127286616	+	-1.783	0.0352	ENSG00000080345	chr2	151469864	151473964	+	2.173	0.0125	ENSG00000072840	chr4
													ENSG00000120802	chr12	98516146	98527886	+	2.024	0.0401	ENSG00000066926	chr18	57554952	57559145	-	-2.122	0.0127	ENSG00000059728	chr2	69915403	69916121	+	1.837	0.00708	ENSG00000119408	chr9	124293013	124301936	+	-1.85	0.0261	ENSG00000081019	chr1	113777808	113797363	-	1.965	0.0307	ENSG00000072840	chr4
													ENSG00000122406	chr1	92833660	92834779	+	5.687	0	ENSG00000067064	chr10	1043393	1048864	-	-1.867	0.0367	ENSG00000059758	chr12	96283645	96286043	-	1.965	0.00347	ENSG00000119509	chr9	100126549	100226062	+	-1.713	0.0473	ENSG00000081985	chr1	67320444	67321602	+	5.841	0	ENSG00000072840	chr4
													ENSG00000122406	chr1	92834913	92836190	+	4.967	9.47e-11	ENSG00000067177	chrX	72605400	72605541	-	-2.256	0.00675	ENSG00000060339	chr10	68721282	68722455	+	3.994	1.01e-10	ENSG00000119537	chr18	63355563	63359736	-	-1.94	0.0172	ENSG00000081985	chr1	67321889	67326735	+	5.668	0	ENSG00000072840	chr4
													ENSG00000122406	chr1	92836392	92837456	+	5.195	1.25e-11	ENSG00000067177	chrX	72618849	72619214	-	-2.227	0.00777	ENSG00000060339	chr10	68721288	68722455	+	2.273	0.000514	ENSG00000119638	chr14	75091478	75095372	-	-1.703	0.0491	ENSG00000081985	chr1	67326849	67328200	+	6.066	0	ENSG00000072840	chr4
													ENSG00000122406	chr1	92840639	92841766	+	5.33	3.46e-12	ENSG00000067177	chrX	72619305	72620725	-	-2.995	0.000109	ENSG00000060762	chr6	166370221	166382806	-	3.229	2.55e-07	ENSG00000119689	chr14	74885634	74889095	+	-3.133	6.56e-06	ENSG00000081985	chr1	67328384	67329587	+	6.045	0	ENSG00000072840	chr4
													ENSG00000122545	chr7	35863658	35872666	+	2.531	0.00425	ENSG00000067177	chrX	72620901	72623109	-	-2.301	0.00544	ENSG00000061273	chr12	47798972	47819767	-	2.869	5.93e-06	ENSG00000119720	chr14	90304382	90312394	-	-1.857	0.0253	ENSG00000081985	chr1	67329729	67330660	+	6.154	0	ENSG00000072840	chr4
													ENSG00000122545	chr7	35873775	35879823	+	2.505	0.00484	ENSG00000067177	chrX	72623275	72626971	-	-2.701	0.000652	ENSG00000061273	chr12	47802274	47819767	-	2.03	0.00237	ENSG00000120437	chr6	159763053	159767005	+	-1.871	0.0237	ENSG00000081985	chr1	67330810	67338624	+	6.158	0	ENSG00000072840	chr4
													ENSG00000122545	chr7	35879940	35882484	+	2.449	0.00634	ENSG00000067177	chrX	72627049	72635155	-	-1.802	0.0468	ENSG00000061918	chr4	155759143	155759787	+	2.082	0.00172	ENSG00000120437	chr6	159767186	159768511	+	-2.024	0.0113	ENSG00000081985	chr1	67351089	67367825	+	6.467	0	ENSG00000072840	chr4
													ENSG00000122545	chr7	35890793	35898248	+	2.792	0.00108	ENSG00000067177	chrX	72650468	72652544	-	-2.978	0.000121	ENSG00000061936	chr12	131753363	131754368	+	1.46	0.043	ENSG00000120437	chr6	159775313	159776150	+	-2.372	0.00159	ENSG00000081985	chr1	67368025	67372436	+	6.569	0	ENSG00000072840	chr4
													ENSG00000122565	chr7	26206510	26208393	+	3.315	4.35e-05	ENSG00000067177	chrX	72652651	72653435	-	-2.707	0.000629	ENSG00000061936	chr12	131754499	131755386	+	1.46	0.043	ENSG00000120437	chr6	159777456	159778170	+	-1.723	0.0454	ENSG00000081985	chr1	67372534	67372625	+	5.634	0	ENSG00000072840	chr4
													ENSG00000122565	chr7	26211756	26212082	+	2.436	0.00674	ENSG00000067182	chr12	6330711	6333069	-	-3.32	1.21e-05	ENSG00000062485	chr12	56274878	56275002	-	4.058	4.87e-11	ENSG00000120437	chr6	159778280	159778659	+	-1.84	0.0273	ENSG00000081985	chr1	67372783	67379986	+	6.428	0	ENSG00000072840	chr4
													ENSG00000122566	chr7	26193694	26195847	-	1.979	0.0473	ENSG00000067829	chrX	153790292	153790564	-	-3.211	2.61e-05	ENSG00000062485	chr12	56283857	56285916	-	3.378	6.25e-08	ENSG00000120685	chr13	39029375	39031563	-	-2.208	0.0042	ENSG00000081985	chr1	67380123	67386579	+	6.065	0	ENSG00000072840	chr4
													ENSG00000122566	chr7	26195909	26196401	-	2.319	0.0117	ENSG00000068097	chr17	60073886	60076130	-	-3.25	1.99e-05	ENSG00000062598	chr20	46398771	46406548	-	1.794	0.00895	ENSG00000120690	chr13	40943144	40943842	-	-2.16	0.00549	ENSG00000081985	chr1	67386669	67390029	+	5.598	0	ENSG00000072840	chr4
													ENSG00000122566	chr7	26196481	26196557	-	2.326	0.0114	ENSG00000068305	chr15	99566104	99632978	+	-2.28	0.00602	ENSG00000062716	chr17	59707748	59731421	+	1.623	0.0208	ENSG00000120868	chr12	98665791	98666190	+	-1.996	0.0131	ENSG00000081985	chr1	67390128	67395547	+	5.927	0	ENSG00000072840	chr4
													ENSG00000122566	chr7	26196658	26196807	-	2.232	0.0171	ENSG00000068489	chr17	59163664	59169748	+	-3.859	2.1e-07	ENSG00000062822	chr19	50384390	50398851	+	4.031	6.62e-11	ENSG00000121621	chr11	28094800	28097623	-	-2.046	0.0101	ENSG00000083312	chr5	72816752	72848385	+	3.704	7.17e-07	ENSG00000072840	chr4
													ENSG00000122566	chr7	26197017	26197315	-	2.207	0.0192	ENSG00000068724	chr2	47050045	47051745	+	-4.772	1.07e-10	ENSG00000063046	chr12	53021860	53022493	+	5.165	0	ENSG00000121644	chr1	244689342	244691879	+	-2.507	0.000676	ENSG00000083720	chr5	41840511	41842675	-	1.852	0.0474	ENSG00000072840	chr4
													ENSG00000122692	chr9	33056239	33056837	-	1.984	0.0465	ENSG00000068745	chr3	48695418	48708120	-	-3.255	1.91e-05	ENSG00000063046	chr12	53028188	53033806	+	3.667	3.42e-09	ENSG00000121892	chr4	39917188	39920319	-	-1.946	0.0167	ENSG00000083720	chr5	41861404	41862642	-	1.93	0.0352	ENSG00000073417	chr15
													ENSG00000122862	chr10	69097231	69103871	+	2.589	0.00319	ENSG00000068796	chr5	62490218	62493996	+	-4.632	3.02e-10	ENSG00000063177	chr19	48617423	48617791	-	1.526	0.0324	ENSG00000122482	chr1	90982370	91021689	-	-2.156	0.00563	ENSG00000085063	chr11	33710343	33717370	-	2.842	0.000343	ENSG00000073578	chr5
													ENSG00000123338	chr12	54508531	54509669	+	2.192	0.0205	ENSG00000069482	chr11	68684732	68684924	+	-2.475	0.00229	ENSG00000063177	chr19	48617877	48619141	-	7.128	0	ENSG00000122966	chr12	119776842	119782518	-	-2.235	0.00359	ENSG00000085063	chr11	33717471	33722379	-	2.867	0.000294	ENSG00000073614	chr12
													ENSG00000123416	chr12	49129390	49129500	-	2.1	0.0298	ENSG00000069482	chr11	68685004	68685594	+	-2.883	0.00022	ENSG00000063244	chr19	55660221	55660516	+	3.878	3.67e-10	ENSG00000122966	chr12	119825368	119832771	-	-1.73	0.0441	ENSG00000085063	chr11	33722463	33731424	-	3.153	4.58e-05	ENSG00000074706	chr6
													ENSG00000123505	chr6	110875215	110887505	+	2.371	0.00917	ENSG00000069482	chr11	68685648	68688014	+	-2.708	0.000626	ENSG00000063854	chr16	1823037	1826712	-	1.717	0.0132	ENSG00000123104	chr12	26387594	26398876	-	-1.775	0.0365	ENSG00000085117	chr11	44600230	44605058	+	2.126	0.0155	ENSG00000074706	chr6
													ENSG00000123505	chr6	110890356	110892161	+	2.083	0.0317	ENSG00000069482	chr11	68688926	68690917	+	-2.562	0.00141	ENSG00000064012	chr2	201260613	201266461	+	1.742	0.0116	ENSG00000123104	chr12	26475418	26476912	-	-1.782	0.0354	ENSG00000085117	chr11	44618723	44619049	+	2.858	0.00031	ENSG00000074706	chr6
													ENSG00000124172	chr20	59028841	59030303	-	4.211	5.22e-08	ENSG00000069869	chr15	55860574	55860661	-	-4.76	1.17e-10	ENSG00000064115	chr12	26975658	26979784	-	1.983	0.00314	ENSG00000123104	chr12	26487251	26494153	-	-1.869	0.0239	ENSG00000085224	chrX	77697635	77698574	-	2.316	0.0064	ENSG00000074706	chr6
													ENSG00000124172	chr20	59030429	59032220	-	4.06	1.77e-07	ENSG00000069869	chr15	55951414	55951511	-	-1.883	0.0344	ENSG00000064115	chr12	26975658	26980566	-	1.733	0.0122	ENSG00000123104	chr12	26494340	26495152	-	-1.907	0.0201	ENSG00000085224	chrX	77698629	77717131	-	2.653	0.00105	ENSG00000074706	chr6
													ENSG00000124562	chr6	34762703	34767908	+	3.516	1.07e-05	ENSG00000069998	chr22	17148560	17159126	-	-3.751	4.91e-07	ENSG00000064199	chr11	124673952	124675238	+	1.794	0.00895	ENSG00000123104	chr12	26550355	26556233	-	-2.486	0.000775	ENSG00000085377	chr6	105373578	105376125	-	2.059	0.0207	ENSG00000074706	chr6
													ENSG00000124562	chr6	34770395	34773446	+	2.11	0.0288	ENSG00000070018	chr12	12121420	12124565	-	-1.848	0.0394	ENSG00000064201	chr11	2302215	2302844	+	3.212	2.98e-07	ENSG00000123104	chr12	26657892	26658011	-	-2.142	0.00605	ENSG00000085662	chr7	134447381	134447980	-	2.003	0.0261	ENSG00000074706	chr6
													ENSG00000124702	chr6	43014348	43017134	+	2.822	0.000909	ENSG00000070018	chr12	12125432	12126691	-	-1.805	0.0464	ENSG00000064489	chr19	19182683	19192081	-	1.974	0.0033	ENSG00000123104	chr12	26663846	26665910	-	-1.711	0.0476	ENSG00000085662	chr7	134449119	134449720	-	1.984	0.0284	ENSG00000074706	chr6
													ENSG00000124795	chr6	18258405	18263843	-	2.606	0.00292	ENSG00000070018	chr12	12126921	12130783	-	-2.752	0.000484	ENSG00000064489	chr19	19187005	19192081	-	2.842	7.37e-06	ENSG00000123104	chr12	26682034	26682574	-	-2.487	0.000769	ENSG00000085662	chr7	134449797	134450786	-	1.856	0.0467	ENSG00000075420	chr3
													ENSG00000124831	chr2	237749324	237753309	+	2.092	0.0307	ENSG00000070018	chr12	12130893	12131821	-	-2.456	0.00251	ENSG00000064545	chr19	19134887	19138426	-	2.703	2.27e-05	ENSG00000123104	chr12	26686632	26695606	-	-1.971	0.0148	ENSG00000085719	chr8	86528677	86528945	+	1.916	0.0369	ENSG00000075420	chr3
													ENSG00000124831	chr2	237756187	237760064	+	2.035	0.0384	ENSG00000070018	chr12	12132057	12135175	-	-2.017	0.02	ENSG00000064547	chr19	19627284	19627397	-	1.45	0.0447	ENSG00000123104	chr12	26695650	26711173	-	-2.156	0.00562	ENSG00000085719	chr8	86531229	86532509	+	1.999	0.0266	ENSG00000075420	chr3
													ENSG00000125166	chr16	58723902	58734140	-	2.108	0.0289	ENSG00000070018	chr12	12138534	12147366	-	-2.433	0.00282	ENSG00000064601	chr20	45891379	45891569	+	3.708	2.27e-09	ENSG00000123104	chr12	26711268	26715299	-	-1.851	0.026	ENSG00000085719	chr8	86540334	86544740	+	1.864	0.0454	ENSG00000075420	chr3
													ENSG00000125691	chr17	38850214	38850362	-	4.77	4.25e-10	ENSG00000070018	chr12	12147556	12148942	-	-2.005	0.0211	ENSG00000064607	chr19	19031082	19033437	-	4.155	1.59e-11	ENSG00000123104	chr12	26715835	26716144	-	-1.777	0.0361	ENSG00000085719	chr8	86544838	86546595	+	1.865	0.0453	ENSG00000075420	chr3
													ENSG00000127838	chr2	218271549	218272570	+	1.994	0.0448	ENSG00000070018	chr12	12149153	12150836	-	-2.989	0.000113	ENSG00000064666	chr19	1026724	1031071	+	1.97	0.00337	ENSG00000123159	chr19	14479524	14480305	-	-2.246	0.00339	ENSG00000085719	chr8	86547770	86548301	+	1.859	0.0462	ENSG00000075420	chr3
													ENSG00000128050	chr4	56448597	56448710	+	2.474	0.00564	ENSG00000070018	chr12	12159964	12162193	-	-2.013	0.0204	ENSG00000064666	chr19	1032696	1036130	+	1.709	0.0138	ENSG00000123159	chr19	14480485	14480593	-	-1.777	0.0361	ENSG00000085719	chr8	86548434	86551046	+	1.905	0.0386	ENSG00000075420	chr3
													ENSG00000128272	chr22	39521671	39521773	+	3.521	1.03e-05	ENSG00000070018	chr12	12162419	12164273	-	-2.184	0.00949	ENSG00000064687	chr19	1040196	1041225	+	2.546	7.47e-05	ENSG00000123473	chr1	47301748	47302234	-	-2.326	0.00211	ENSG00000085840	chr1	52374897	52375430	-	2.139	0.0146	ENSG00000075420	chr3
													ENSG00000129235	chr17	6641834	6642249	+	2.012	0.0419	ENSG00000070018	chr12	12165295	12179810	-	-2.241	0.00724	ENSG00000064687	chr19	1041603	1041831	+	1.624	0.0207	ENSG00000123485	chr2	233852620	233853844	-	-1.939	0.0173	ENSG00000085999	chr1	46260099	46260542	+	2.143	0.0143	ENSG00000075420	chr3
													ENSG00000129351	chr19	10654487	10670516	+	2.534	0.0042	ENSG00000070018	chr12	12181439	12183980	-	-1.986	0.0229	ENSG00000064763	chr12	29321924	29332600	+	2.708	2.18e-05	ENSG00000124541	chr6	43021784	43024985	+	-1.707	0.0483	ENSG00000086300	chr7	26346466	26360975	+	2.693	0.000833	ENSG00000075420	chr3
													ENSG00000130204	chr19	44894066	44900730	+	2.577	0.00338	ENSG00000070018	chr12	12184111	12186923	-	-2.613	0.00107	ENSG00000064933	chr2	189784593	189791790	+	2.602	4.92e-05	ENSG00000125107	chr16	58599511	58623282	-	-1.747	0.041	ENSG00000086300	chr7	26365145	26371821	+	2.588	0.00153	ENSG00000075420	chr3
													ENSG00000130309	chr19	17578089	17579482	+	2.096	0.0303	ENSG00000070018	chr12	12203400	12244262	-	-2.107	0.0135	ENSG00000064961	chr19	3572994	3573292	+	2.051	0.00209	ENSG00000125257	chr13	95075551	95083140	-	-1.825	0.0292	ENSG00000086619	chr1	236218576	236220832	-	2.16	0.0133	ENSG00000075420	chr3
													ENSG00000130402	chr19	38705020	38706044	+	2.665	0.00216	ENSG00000070018	chr12	12244655	12266681	-	-1.796	0.048	ENSG00000064999	chr6	34889599	34967239	+	1.554	0.0285	ENSG00000125257	chr13	95161335	95163122	-	-1.755	0.0397	ENSG00000086730	chr7	74220619	74220704	+	3.147	4.81e-05	ENSG00000075420	chr3
													ENSG00000130402	chr19	38723722	38723937	+	2.095	0.0305	ENSG00000070081	chr11	17276848	17295324	+	-3.721	6.16e-07	ENSG00000065029	chr6	35259841	35281056	+	1.808	0.0083	ENSG00000125257	chr13	95163216	95163610	-	-1.958	0.0158	ENSG00000086730	chr7	74220734	74221637	+	3.447	5.51e-06	ENSG00000075420	chr3
													ENSG00000130741	chrX	24068108	24071558	+	2.587	0.00322	ENSG00000070081	chr11	17277095	17295324	+	-2.223	0.00791	ENSG00000065150	chr13	97976786	97982503	+	1.551	0.0289	ENSG00000125257	chr13	95164518	95166158	-	-2.398	0.00136	ENSG00000086730	chr7	74221692	74223724	+	3.218	2.95e-05	ENSG00000075420	chr3
													ENSG00000131051	chr20	35704581	35704668	-	2.597	0.00306	ENSG00000070367	chr14	57239659	57244165	-	-3.365	8.84e-06	ENSG00000065154	chr10	124412200	124418873	-	4.353	1.48e-12	ENSG00000125257	chr13	95177793	95177997	-	-1.771	0.037	ENSG00000086730	chr7	74223783	74224018	+	3.324	1.39e-05	ENSG00000075420	chr3
													ENSG00000131051	chr20	35707201	35709224	-	2.726	0.00155	ENSG00000070367	chr14	57244359	57246711	-	-4.227	9.81e-09	ENSG00000065183	chr1	117929782	117933288	+	3.177	4.11e-07	ENSG00000125257	chr13	95210781	95234610	-	-1.826	0.0291	ENSG00000086730	chr7	74224197	74224639	+	3.055	8.83e-05	ENSG00000075420	chr3
													ENSG00000131051	chr20	35721877	35724570	-	2.769	0.00122	ENSG00000070756	chr8	100717888	100718231	-	-2.099	0.0141	ENSG00000065183	chr1	117933490	117934473	+	3.573	8.98e-09	ENSG00000125503	chr19	55092865	55093016	-	-2.088	0.00813	ENSG00000086730	chr7	74224760	74228944	+	3.233	2.67e-05	ENSG00000075420	chr3
													ENSG00000131236	chr1	40064559	40066215	+	2.199	0.0198	ENSG00000071189	chr7	17897446	17940284	-	-1.861	0.0376	ENSG00000065328	chr10	13161606	13164128	+	2.485	0.000117	ENSG00000125648	chr19	6442159	6444151	-	-1.966	0.0152	ENSG00000087077	chr7	100868233	100868495	+	2.011	0.0254	ENSG00000075420	chr3
													ENSG00000131236	chr1	40069874	40070159	+	2.352	0.01	ENSG00000071205	chr4	147732455	147822727	+	-1.978	0.0236	ENSG00000065427	chr16	75641723	75647578	-	2.962	2.7e-06	ENSG00000125648	chr19	6454088	6454323	-	-1.873	0.0235	ENSG00000087077	chr7	100868866	100870370	+	2.206	0.0108	ENSG00000075420	chr3
													ENSG00000131236	chr1	40070979	40071450	+	2.557	0.00373	ENSG00000071246	chr14	76770051	76771190	+	-2.44	0.00273	ENSG00000065427	chr16	75644462	75647578	-	4.344	1.66e-12	ENSG00000125648	chr19	6454475	6454559	-	-2.24	0.00348	ENSG00000087077	chr7	100870743	100871543	+	1.841	0.0495	ENSG00000075420	chr3
													ENSG00000131469	chr17	42998471	42998749	+	3.73	2.27e-06	ENSG00000071282	chr3	8501980	8532737	+	-2.149	0.0112	ENSG00000065485	chr3	123067206	123089168	+	2.485	0.000116	ENSG00000125648	chr19	6456531	6457503	-	-2.064	0.00925	ENSG00000087077	chr7	100871721	100872624	+	2.087	0.0184	ENSG00000075420	chr3
													ENSG00000131469	chr17	42998831	42999933	+	5.508	6.07e-13	ENSG00000071282	chr3	8548903	8565432	+	-2.671	0.000775	ENSG00000065485	chr3	123201986	123209199	+	2.489	0.000114	ENSG00000125648	chr19	6457590	6458198	-	-1.932	0.0178	ENSG00000087266	chr4	2812477	2820614	+	2.438	0.00344	ENSG00000075420	chr3
													ENSG00000131469	chr17	43002783	43002872	+	4.758	4.6e-10	ENSG00000071564	chr19	1615515	1615686	-	-3.482	3.76e-06	ENSG00000065615	chr6	83955462	83959824	+	1.966	0.00345	ENSG00000125844	chr20	17620807	17621458	-	-2.025	0.0113	ENSG00000087301	chr14	52542453	52543398	-	1.88	0.0427	ENSG00000075651	chr3
													ENSG00000131503	chr5	140505233	140505724	+	2.269	0.0146	ENSG00000071794	chr3	149041680	149042166	-	-1.971	0.0243	ENSG00000065665	chr10	12129794	12133241	+	1.787	0.00925	ENSG00000125844	chr20	17621773	17621855	-	-1.717	0.0465	ENSG00000087842	chrX	15425990	15455848	-	3.18	3.83e-05	ENSG00000075651	chr3
													ENSG00000132341	chr12	130872629	130872836	+	2.746	0.00139	ENSG00000071794	chr3	149059807	149060643	-	-2.845	0.000277	ENSG00000065809	chr10	14530515	14553322	-	1.83	0.00736	ENSG00000125977	chr20	34093731	34096657	-	-2.991	2.07e-05	ENSG00000087842	chrX	15479821	15491162	-	3.445	5.58e-06	ENSG00000075651	chr3
													ENSG00000132341	chr12	130872920	130873003	+	3.467	1.53e-05	ENSG00000072042	chr14	67692593	67692973	-	-3.202	2.75e-05	ENSG00000065809	chr10	14530515	14604240	-	3.053	1.24e-06	ENSG00000126215	chr14	103699179	103699364	-	-1.811	0.0311	ENSG00000087842	chrX	15491309	15493190	-	3.092	6.91e-05	ENSG00000075651	chr3
													ENSG00000132341	chr12	130875782	130875882	+	3.357	3.24e-05	ENSG00000072062	chr19	14107409	14114134	-	-4.613	3.49e-10	ENSG00000065809	chr10	14553387	14604240	-	1.535	0.031	ENSG00000126822	chr14	64727982	64728996	+	-1.867	0.0241	ENSG00000088256	chr19	3094787	3110149	+	3.478	4.36e-06	ENSG00000075651	chr3
													ENSG00000132424	chr6	99402710	99403829	-	2.19	0.0207	ENSG00000072071	chr19	14152222	14152309	-	-2.579	0.00129	ENSG00000065882	chr4	37977529	38014509	+	2.725	1.91e-05	ENSG00000126822	chr14	64730688	64730799	+	-1.927	0.0183	ENSG00000088256	chr19	3113484	3114944	+	2.718	0.00072	ENSG00000075651	chr3
													ENSG00000132424	chr6	99403882	99404603	-	2.914	0.000537	ENSG00000072071	chr19	14157460	14157882	-	-1.848	0.0394	ENSG00000065911	chr2	74198742	74205705	+	1.804	0.00847	ENSG00000126822	chr14	64730949	64731038	+	-1.867	0.0241	ENSG00000088256	chr19	3115072	3118924	+	2.95	0.000173	ENSG00000075651	chr3
													ENSG00000132424	chr6	99404702	99406031	-	1.987	0.046	ENSG00000072121	chr14	67816046	67816534	-	-1.789	0.0491	ENSG00000065911	chr2	74198742	74207704	+	1.442	0.0462	ENSG00000126822	chr14	64731806	64732095	+	-2.197	0.00447	ENSG00000088256	chr19	3119053	3119206	+	3.112	6.04e-05	ENSG00000075651	chr3
													ENSG00000132424	chr6	99406168	99408081	-	2.004	0.0432	ENSG00000072274	chr3	196072152	196077064	-	-2.215	0.00826	ENSG00000065978	chr1	42683466	42693490	+	2.719	2.01e-05	ENSG00000126822	chr14	64732901	64736853	+	-1.726	0.0449	ENSG00000088305	chr20	32780465	32781353	+	3.262	2.18e-05	ENSG00000075651	chr3
													ENSG00000132424	chr6	99409344	99410741	-	2.245	0.0163	ENSG00000072310	chr17	17820521	17823518	-	-2.111	0.0133	ENSG00000065978	chr1	42701046	42701981	+	5.93	0	ENSG00000126822	chr14	64736891	64737356	+	-2.198	0.00442	ENSG00000088305	chr20	32784859	32786502	+	2.566	0.00172	ENSG00000075651	chr3
													ENSG00000132424	chr6	99412739	99414572	-	2.087	0.0313	ENSG00000072571	chr5	163464802	163467701	+	-2.041	0.018	ENSG00000066044	chr19	7991831	8005495	-	2.143	0.00119	ENSG00000126822	chr14	64738855	64741036	+	-1.921	0.0188	ENSG00000088305	chr20	32787451	32788854	+	2.827	0.000377	ENSG00000075651	chr3
													ENSG00000132424	chr6	99414690	99416349	-	2.104	0.0294	ENSG00000072682	chr5	132193080	132194926	-	-1.944	0.0271	ENSG00000066044	chr19	8316645	8320857	-	1.702	0.0143	ENSG00000127481	chr1	19150793	19151643	-	-1.725	0.045	ENSG00000088305	chr20	32789012	32791601	+	3.856	2e-07	ENSG00000075651	chr3
													ENSG00000132475	chr17	75779184	75779657	-	4.32	2.05e-08	ENSG00000072682	chr5	132209331	132210284	-	-4.407	2.04e-09	ENSG00000066044	chr19	8320906	8321308	-	3.305	1.26e-07	ENSG00000128050	chr4	56435928	56436262	+	-1.74	0.0423	ENSG00000088305	chr20	32800298	32800835	+	1.855	0.0468	ENSG00000075651	chr3
													ENSG00000132485	chr1	71078565	71078656	-	1.969	0.0491	ENSG00000072682	chr5	132217348	132217752	-	-3.695	7.52e-07	ENSG00000066044	chr19	8377067	8390009	-	2.017	0.00257	ENSG00000128595	chr7	128748804	128754529	+	-1.905	0.0203	ENSG00000088305	chr20	32801426	32802385	+	2.051	0.0215	ENSG00000075651	chr3
													ENSG00000132507	chr17	7309800	7311018	+	4.341	1.72e-08	ENSG00000072682	chr5	132217848	132218545	-	-3.867	1.98e-07	ENSG00000066136	chr1	40749686	40753151	+	2.036	0.00228	ENSG00000129195	chr17	6447756	6449310	+	-1.961	0.0156	ENSG00000088305	chr20	32802470	32807762	+	2.157	0.0134	ENSG00000075651	chr3
													ENSG00000132507	chr17	7311122	7311350	+	3.473	1.46e-05	ENSG00000072682	chr5	132218644	132227790	-	-4.449	1.43e-09	ENSG00000066322	chr1	43365623	43367915	-	1.462	0.0426	ENSG00000129250	chr17	5007084	5007263	+	-1.789	0.0344	ENSG00000089009	chr12	112406342	112406747	-	2.463	0.00301	ENSG00000075651	chr3
													ENSG00000133226	chr1	24661396	24662660	+	2.224	0.0178	ENSG00000072786	chr5	172105737	172107780	-	-3.492	3.49e-06	ENSG00000066427	chr14	92096838	92106529	-	3.38	6.14e-08	ENSG00000130164	chr19	11110771	11111514	+	-1.71	0.0477	ENSG00000089094	chr12	121534590	121548877	-	2.447	0.00328	ENSG00000075651	chr3
													ENSG00000133313	chr18	74506011	74508840	+	2.157	0.0237	ENSG00000072803	chr5	171910797	172006458	-	-2.572	0.00134	ENSG00000066855	chr8	65644784	65669873	+	2.983	2.26e-06	ENSG00000130164	chr19	11116998	11120092	+	-1.73	0.0442	ENSG00000089154	chr12	120184243	120184824	-	2.007	0.0259	ENSG00000075651	chr3
													ENSG00000134308	chr2	9585345	9587414	-	2.92	0.00052	ENSG00000072840	chr4	5719373	5729307	+	-2.458	0.00247	ENSG00000066923	chr7	100204775	100205005	+	1.491	0.0376	ENSG00000130270	chr19	1810683	1811601	-	-1.763	0.0384	ENSG00000089157	chr12	120199000	120199118	-	6.193	0	ENSG00000075651	chr3
													ENSG00000134333	chr11	18396968	18399431	+	3.598	5.98e-06	ENSG00000072840	chr4	5731657	5733351	+	-1.897	0.0325	ENSG00000066923	chr7	100205384	100211011	+	1.497	0.0367	ENSG00000130725	chr19	58556930	58557063	-	-2.237	0.00355	ENSG00000089157	chr12	120200891	120201083	-	10.609	0	ENSG00000075651	chr3
													ENSG00000134419	chr16	18783102	18784738	-	5.11	2.67e-11	ENSG00000072840	chr4	5733435	5741716	+	-2.988	0.000114	ENSG00000066923	chr7	100211185	100211438	+	1.526	0.0324	ENSG00000130741	chrX	24060182	24062416	+	-3.809	1.35e-08	ENSG00000090006	chr19	40619493	40622401	+	2.025	0.024	ENSG00000075651	chr3
													ENSG00000134419	chr16	18788142	18788981	-	5.758	0	ENSG00000072840	chr4	5741814	5745204	+	-2.663	0.000808	ENSG00000066923	chr7	100213806	100214007	+	1.726	0.0127	ENSG00000131069	chr20	34876823	34882794	+	-2.077	0.00865	ENSG00000090006	chr19	40623732	40623936	+	2.189	0.0117	ENSG00000075651	chr3
													ENSG00000134910	chr11	125604247	125605629	+	2.325	0.0114	ENSG00000072840	chr4	5748306	5752836	+	-2.384	0.00362	ENSG00000067064	chr10	1043393	1048864	-	1.485	0.0386	ENSG00000131069	chr20	34882989	34913096	+	-1.759	0.039	ENSG00000090013	chr19	40458244	40458381	-	2.049	0.0216	ENSG00000075651	chr3
													ENSG00000135316	chr6	85615347	85618818	-	2.691	0.00189	ENSG00000072840	chr4	5753933	5756264	+	-1.909	0.0312	ENSG00000067064	chr10	1044171	1048864	-	2.047	0.00214	ENSG00000131069	chr20	34913496	34913753	+	-1.744	0.0416	ENSG00000090097	chr3	51970184	51971460	-	1.899	0.0396	ENSG00000075651	chr3
													ENSG00000135390	chr12	53665428	53669148	-	4.105	1.23e-07	ENSG00000072840	chr4	5756362	5783552	+	-2.41	0.00317	ENSG00000067066	chr2	230416328	230417591	+	2.282	0.000486	ENSG00000131069	chr20	34913825	34914096	+	-2.064	0.00925	ENSG00000091483	chr1	241497970	241500437	-	2.458	0.00309	ENSG00000076641	chr8
													ENSG00000135390	chr12	53669341	53669871	-	4.714	6.72e-10	ENSG00000072840	chr4	5793717	5797022	+	-1.957	0.0258	ENSG00000067177	chrX	72582598	72584249	-	1.651	0.0182	ENSG00000131069	chr20	34914171	34914323	+	-1.844	0.0268	ENSG00000092621	chr1	119712160	119721170	+	2.778	0.00051	ENSG00000077380	chr2
													ENSG00000135521	chr6	143858007	143860426	+	2.186	0.021	ENSG00000072840	chr4	5797232	5798586	+	-2.388	0.00354	ENSG00000067177	chrX	72623275	72626971	-	1.496	0.0369	ENSG00000131069	chr20	34914437	34919435	+	-2.223	0.00384	ENSG00000092621	chr1	119721321	119723376	+	2.476	0.00282	ENSG00000077782	chr8
													ENSG00000135821	chr1	182384723	182385357	-	2.457	0.00612	ENSG00000072840	chr4	5798792	5801950	+	-2.13	0.0122	ENSG00000067225	chr15	72219110	72231116	-	2.746	1.62e-05	ENSG00000131069	chr20	34921139	34921330	+	-1.885	0.0223	ENSG00000092621	chr1	119723441	119726851	+	2.601	0.00142	ENSG00000077782	chr8
													ENSG00000135821	chr1	182387292	182388572	-	2.165	0.023	ENSG00000072840	chr4	5809611	5810339	+	-1.983	0.0231	ENSG00000067225	chr15	72219110	72231324	-	2.881	5.35e-06	ENSG00000131069	chr20	34925766	34926105	+	-1.86	0.025	ENSG00000092621	chr1	119726905	119727004	+	2.601	0.00142	ENSG00000077782	chr8
													ENSG00000135829	chr1	182872493	182874854	+	2.926	0.000502	ENSG00000072840	chr4	5810450	5810956	+	-3.049	7.72e-05	ENSG00000067334	chr1	93877862	93879077	-	1.789	0.00919	ENSG00000131504	chr5	141588250	141618798	-	-2.231	0.00366	ENSG00000092621	chr1	119727102	119734634	+	3.764	4.38e-07	ENSG00000077782	chr8
													ENSG00000135829	chr1	182874954	182876050	+	2.051	0.0361	ENSG00000073331	chr4	112297469	112315801	+	-2.025	0.0194	ENSG00000067369	chr15	43492468	43493037	-	2.726	1.89e-05	ENSG00000131747	chr17	40416068	40416422	-	-1.847	0.0264	ENSG00000092621	chr1	119734766	119735295	+	3.301	1.64e-05	ENSG00000077782	chr8
													ENSG00000135829	chr1	182876541	182876830	+	2.381	0.00876	ENSG00000073417	chr15	85100066	85100156	+	-2.019	0.0199	ENSG00000067829	chrX	153790851	153794246	-	1.45	0.0448	ENSG00000131876	chr15	101287010	101287656	-	-1.906	0.0202	ENSG00000092621	chr1	119735443	119737114	+	2.9	0.000238	ENSG00000077782	chr8
													ENSG00000135829	chr1	182878173	182879250	+	2.001	0.0437	ENSG00000073578	chr5	231000	233477	+	-2.424	0.00295	ENSG00000067836	chr16	4798184	4798569	-	1.453	0.0443	ENSG00000132205	chr18	2892486	2906783	+	-1.718	0.0464	ENSG00000092621	chr1	119737266	119740386	+	2.705	0.000777	ENSG00000077782	chr8
													ENSG00000135829	chr1	182879410	182880497	+	2.424	0.00716	ENSG00000073584	chr17	40645619	40645796	-	-4.188	1.36e-08	ENSG00000067900	chr18	20953785	20954783	-	1.635	0.0197	ENSG00000132970	chr13	26642403	26665028	+	-2.327	0.0021	ENSG00000092621	chr1	119740518	119741767	+	2.659	0.00102	ENSG00000077782	chr8
													ENSG00000136167	chr13	46130938	46134127	-	2.179	0.0217	ENSG00000073792	chr3	185696663	185698299	-	-3.305	1.34e-05	ENSG00000068001	chr3	50320535	50321366	-	1.584	0.0249	ENSG00000132970	chr13	26665162	26667517	+	-2.454	0.000952	ENSG00000092621	chr1	119741897	119742807	+	2.682	0.000888	ENSG00000077782	chr8
													ENSG00000136167	chr13	46152945	46154805	-	2	0.0438	ENSG00000073792	chr3	185698347	185823153	-	-2.565	0.00139	ENSG00000068097	chr17	60050977	60055515	-	1.64	0.0192	ENSG00000133318	chr11	63756170	63758156	+	-4.366	3.4e-11	ENSG00000092621	chr1	119743044	119743886	+	3.399	7.95e-06	ENSG00000077782	chr8
													ENSG00000136167	chr13	46159686	46182111	-	2.091	0.0309	ENSG00000074706	chr6	154200040	154212770	-	-2.337	0.00458	ENSG00000068120	chr17	42562219	42562612	+	2.483	0.000118	ENSG00000134243	chr1	109327601	109336240	-	-2.098	0.00773	ENSG00000093000	chr22	45164296	45168168	+	3.034	0.000101	ENSG00000077782	chr8
													ENSG00000136810	chr9	110244843	110250820	-	3.656	3.92e-06	ENSG00000074706	chr6	154212855	154214218	-	-2.444	0.00268	ENSG00000068400	chrX	48999504	49002188	-	3.586	7.78e-09	ENSG00000134243	chr1	109345881	109347483	-	-3.133	6.56e-06	ENSG00000095209	chr9	105694772	105705597	+	3.17	4.11e-05	ENSG00000077782	chr8
													ENSG00000136938	chr9	97998678	98004964	+	4.388	1.14e-08	ENSG00000074706	chr6	154214276	154221257	-	-3.158	3.74e-05	ENSG00000068489	chr17	59155805	59169748	+	1.867	0.00601	ENSG00000134243	chr1	109351002	109354367	-	-1.971	0.0148	ENSG00000095209	chr9	105705753	105721537	+	3.027	0.000105	ENSG00000077782	chr8
													ENSG00000136942	chr9	124858067	124860183	-	4.702	7.44e-10	ENSG00000074706	chr6	154221328	154223170	-	-2.711	0.000612	ENSG00000068796	chr5	62306536	62347130	+	1.643	0.0189	ENSG00000134243	chr1	109354531	109355367	-	-2.331	0.00206	ENSG00000095209	chr9	105721721	105722534	+	2.533	0.00206	ENSG00000077782	chr8
													ENSG00000137154	chr9	19376388	19376494	-	2.249	0.016	ENSG00000074706	chr6	154223243	154246591	-	-2.76	0.000462	ENSG00000068831	chr11	64742937	64744742	-	2.278	0.000499	ENSG00000134824	chr11	61828597	61837778	+	-1.899	0.0209	ENSG00000095209	chr9	105722621	105748073	+	2.619	0.00128	ENSG00000077782	chr8
													ENSG00000137154	chr9	19376651	19378368	-	4.989	7.84e-11	ENSG00000074706	chr6	154246760	154247449	-	-3.286	1.54e-05	ENSG00000069275	chr1	205729621	205749957	-	1.583	0.025	ENSG00000134824	chr11	61837888	61840334	+	-1.905	0.0202	ENSG00000095209	chr9	105748190	105773865	+	2.453	0.00318	ENSG00000077984	chr20
													ENSG00000137154	chr9	19378514	19378708	-	5.597	3.48e-13	ENSG00000074706	chr6	154265964	154289713	-	-3.703	7.06e-07	ENSG00000069329	chr16	46671860	46672265	-	2.14	0.00121	ENSG00000134824	chr11	61840531	61840624	+	-2.012	0.0121	ENSG00000095370	chr9	127742964	127744564	-	2.873	0.000282	ENSG00000077984	chr20
													ENSG00000137154	chr9	19379618	19380190	-	2.178	0.0217	ENSG00000074706	chr6	154289756	154356672	-	-3.441	5.07e-06	ENSG00000069329	chr16	46683606	46689131	-	4.106	2.81e-11	ENSG00000134824	chr11	61840725	61848159	+	-2.097	0.00776	ENSG00000095370	chr9	127745099	127747147	-	2.568	0.0017	ENSG00000077984	chr20
													ENSG00000137309	chr6	34243518	34244831	+	2.911	0.000546	ENSG00000075218	chr22	46297477	46308317	+	-2.109	0.0135	ENSG00000069424	chr1	5992788	6040517	+	1.47	0.0413	ENSG00000134824	chr11	61848284	61857011	+	-2.378	0.00153	ENSG00000095370	chr9	127747271	127749211	-	2.411	0.00395	ENSG00000078140	chr4
													ENSG00000137818	chr15	69453020	69453647	+	5.774	0	ENSG00000075292	chr2	71331865	71348753	+	-1.916	0.0303	ENSG00000069509	chrX	44542101	44542805	-	2.669	2.95e-05	ENSG00000134824	chr11	61857071	61857454	+	-2.07	0.00896	ENSG00000095370	chr9	127749665	127751172	-	2.131	0.0151	ENSG00000078237	chr12
													ENSG00000137818	chr15	69453721	69455170	+	5.103	2.84e-11	ENSG00000075292	chr2	71331865	71355719	+	-2.91	0.000185	ENSG00000069849	chr3	141876910	141903620	+	1.461	0.0428	ENSG00000134824	chr11	61857530	61862972	+	-1.956	0.0159	ENSG00000095370	chr9	127751300	127761611	-	2.353	0.00531	ENSG00000078237	chr12
													ENSG00000137818	chr15	69455287	69455428	+	5.21	1.08e-11	ENSG00000075292	chr2	71331875	71348753	+	-1.908	0.0313	ENSG00000069869	chr15	55966546	55993511	-	1.791	0.00909	ENSG00000134824	chr11	61863069	61863282	+	-2.215	0.00403	ENSG00000095370	chr9	127774467	127778591	-	3.427	6.39e-06	ENSG00000078237	chr12
													ENSG00000137841	chr15	40304078	40307589	-	1.97	0.049	ENSG00000075292	chr2	71406262	71408122	+	-2.719	0.000584	ENSG00000069943	chr15	55354978	55355286	+	1.478	0.0399	ENSG00000134824	chr11	61863378	61863707	+	-2.365	0.00166	ENSG00000095564	chr10	92011150	92011286	+	1.963	0.031	ENSG00000079102	chr8
													ENSG00000137876	chr15	55183400	55185362	-	3.433	1.93e-05	ENSG00000075407	chr10	38094490	38094931	+	-1.976	0.0238	ENSG00000069956	chr15	52019376	52045830	+	1.472	0.0408	ENSG00000134824	chr11	61863786	61865152	+	-2.082	0.00839	ENSG00000099194	chr10	100347531	100348064	+	2.192	0.0115	ENSG00000079102	chr8
													ENSG00000138071	chr2	65239962	65246524	+	2.193	0.0204	ENSG00000075420	chr3	172040624	172112452	+	-2.849	0.000271	ENSG00000069956	chr15	52047015	52049993	+	2.044	0.00218	ENSG00000134824	chr11	61865277	61865638	+	-1.937	0.0174	ENSG00000099194	chr10	100348346	100352366	+	2.418	0.00381	ENSG00000079102	chr8
													ENSG00000138071	chr2	65261392	65265043	+	1.997	0.0443	ENSG00000075539	chr4	48594016	48595590	-	-1.904	0.0316	ENSG00000069974	chr15	55270284	55289716	-	2.653	3.34e-05	ENSG00000134852	chr4	55479699	55482739	-	-2.169	0.00524	ENSG00000099194	chr10	100352496	100354427	+	2.111	0.0166	ENSG00000079102	chr8
													ENSG00000138326	chr10	78035417	78035511	+	2.143	0.0251	ENSG00000075618	chr7	5604028	5604954	+	-4.168	1.62e-08	ENSG00000070010	chr22	19471808	19479083	-	2.005	0.00276	ENSG00000135052	chr9	86033395	86035368	-	-1.801	0.0326	ENSG00000099194	chr10	100354632	100356532	+	2.471	0.00288	ENSG00000079102	chr8
													ENSG00000138326	chr10	78035720	78037194	+	4.431	8.01e-09	ENSG00000075651	chr3	171677694	171686685	-	-2.177	0.0098	ENSG00000070010	chr22	19475602	19479083	-	2.873	5.72e-06	ENSG00000135052	chr9	86035625	86036348	-	-1.994	0.0132	ENSG00000099194	chr10	100356764	100360734	+	2.088	0.0183	ENSG00000079102	chr8
													ENSG00000138363	chr2	215326978	215332382	+	2.551	0.00384	ENSG00000075651	chr3	171686798	171687371	-	-2.084	0.015	ENSG00000070081	chr11	17276828	17282789	+	1.72	0.0131	ENSG00000135052	chr9	86036507	86040739	-	-2.189	0.00466	ENSG00000099204	chr10	114436373	114437844	-	1.982	0.0286	ENSG00000079102	chr8
													ENSG00000138385	chr2	169805577	169805665	+	2.36	0.00967	ENSG00000075651	chr3	171714045	171724696	-	-1.947	0.0267	ENSG00000070081	chr11	17276848	17282789	+	2.993	2.07e-06	ENSG00000135052	chr9	86040868	86046470	-	-1.788	0.0345	ENSG00000099204	chr10	114441077	114441722	-	2.426	0.00366	ENSG00000079102	chr8
													ENSG00000138385	chr2	169806892	169806971	+	2.019	0.0408	ENSG00000075702	chr19	36084744	36086687	+	-2.19	0.00922	ENSG00000070081	chr11	17277095	17282789	+	3.113	7.24e-07	ENSG00000135052	chr9	86046572	86052537	-	-3.056	1.24e-05	ENSG00000099204	chr10	114441786	114444029	-	3.094	6.83e-05	ENSG00000079102	chr8
													ENSG00000138385	chr2	169808902	169810283	+	2.381	0.00876	ENSG00000075975	chr3	12557176	12570071	+	-2.177	0.00983	ENSG00000070081	chr11	17277095	17295324	+	2.477	0.000124	ENSG00000135052	chr9	86077591	86079192	-	-2.147	0.00588	ENSG00000099204	chr10	114444134	114445312	-	1.842	0.0494	ENSG00000079102	chr8
													ENSG00000138430	chr2	174142000	174223033	-	2.085	0.0315	ENSG00000075975	chr3	12569001	12570069	+	-4.798	8.7e-11	ENSG00000070081	chr11	17334480	17336960	+	2.307	0.00041	ENSG00000135052	chr9	86079341	86100025	-	-1.88	0.0229	ENSG00000099204	chr10	114451671	114465698	-	1.838	0.0499	ENSG00000079102	chr8
													ENSG00000138430	chr2	174223160	174229308	-	2.186	0.021	ENSG00000075975	chr3	12572373	12574792	+	-2.122	0.0127	ENSG00000070669	chr7	97869813	97872351	-	1.848	0.00668	ENSG00000135069	chr9	78297270	78300602	+	-3.491	2.9e-07	ENSG00000099204	chr10	114473132	114473879	-	2.433	0.00354	ENSG00000079277	chr1
													ENSG00000138434	chr2	181928278	181929561	+	1.986	0.0461	ENSG00000076053	chr11	114402915	114405709	+	-1.87	0.0363	ENSG00000070718	chr8	42153105	42154616	+	2.654	3.3e-05	ENSG00000135069	chr9	78300662	78301954	+	-3.773	1.94e-08	ENSG00000099204	chr10	114473956	114487958	-	2.237	0.00935	ENSG00000079277	chr1
													ENSG00000138641	chr4	88522034	88523503	+	2.11	0.0287	ENSG00000076242	chr3	36993890	36996619	+	-1.862	0.0373	ENSG00000070756	chr8	100705673	100706651	-	7.226	0	ENSG00000135069	chr9	78302023	78304735	+	-3.504	2.58e-07	ENSG00000099204	chr10	114491878	114526660	-	2.987	0.000137	ENSG00000080189	chr20
													ENSG00000138668	chr4	82356683	82356796	-	3.187	0.000101	ENSG00000076555	chr12	109265280	109265389	+	-1.853	0.0387	ENSG00000070785	chr1	44981177	44986493	-	2.772	1.32e-05	ENSG00000135069	chr9	78304940	78306314	+	-4.062	1.01e-09	ENSG00000099204	chr10	114571406	114575416	-	1.927	0.0355	ENSG00000082074	chr5
													ENSG00000138668	chr4	82371584	82373446	-	2.664	0.00217	ENSG00000077232	chr2	182757825	182758837	+	-1.968	0.0246	ENSG00000070831	chr1	22052742	22074094	+	3.143	5.48e-07	ENSG00000135069	chr9	78306486	78308414	+	-3.727	3.09e-08	ENSG00000099219	chr9	5787308	5787430	-	2.108	0.0168	ENSG00000082074	chr5
													ENSG00000139168	chr12	42317447	42317787	-	2.739	0.00143	ENSG00000077380	chr2	171727967	171728305	+	-1.934	0.0282	ENSG00000070831	chr1	22052742	22078429	+	6.182	0	ENSG00000135069	chr9	78308583	78317676	+	-4.472	9.75e-12	ENSG00000099250	chr10	33207716	33213386	-	2.072	0.0196	ENSG00000082074	chr5
													ENSG00000139343	chr12	95861293	95865324	+	2.584	0.00327	ENSG00000077684	chr4	128811396	128831733	+	-2.282	0.00596	ENSG00000070831	chr1	22074219	22078429	+	3.932	2.02e-10	ENSG00000135069	chr9	78317804	78328051	+	-4.364	3.5e-11	ENSG00000099250	chr10	33221863	33226134	-	1.885	0.0418	ENSG00000082258	chr2
													ENSG00000139343	chr12	95865388	95866005	+	2.707	0.00172	ENSG00000078070	chr3	183037434	183039026	-	-3.423	5.82e-06	ENSG00000070831	chr1	22078583	22081722	+	5.212	0	ENSG00000135069	chr9	78328188	78328981	+	-4.32	5.74e-11	ENSG00000099256	chr10	24849891	24851388	-	5.771	0	ENSG00000085491	chr1
													ENSG00000139644	chr12	49741611	49752464	+	2.232	0.0171	ENSG00000078140	chr4	39698390	39745752	+	-3.068	6.82e-05	ENSG00000070950	chr3	8959001	8963335	-	1.715	0.0134	ENSG00000135363	chr11	33869586	33869825	-	-2.028	0.0111	ENSG00000099256	chr10	24851464	24855318	-	5.577	0	ENSG00000086548	chr19
													ENSG00000140350	chr15	68787535	68787770	-	2.027	0.0396	ENSG00000078304	chr14	101761920	101762905	+	-2.559	0.00144	ENSG00000070961	chr12	89656107	89709219	-	1.777	0.00972	ENSG00000135476	chr12	53270085	53270378	+	-1.989	0.0136	ENSG00000099256	chr10	24855364	24856913	-	5.978	0	ENSG00000086548	chr19
													ENSG00000140350	chr15	68787919	68820698	-	2.613	0.00282	ENSG00000078304	chr14	101786183	101856686	+	-1.831	0.042	ENSG00000071082	chr2	101002315	101002702	+	8.248	0	ENSG00000135476	chr12	53270482	53270678	+	-1.748	0.0409	ENSG00000099256	chr10	24856995	24858392	-	5.372	2.83e-14	ENSG00000086548	chr19
													ENSG00000140400	chr15	75361381	75361604	-	2.487	0.00529	ENSG00000078403	chr10	21534494	21534645	+	-2.096	0.0142	ENSG00000071082	chr2	101004283	101005959	+	1.672	0.0165	ENSG00000135476	chr12	53270798	53272721	+	-2.171	0.00518	ENSG00000099256	chr10	24858409	24871998	-	5.847	0	ENSG00000087157	chr17
													ENSG00000140612	chr15	84680832	84687625	-	2.552	0.00384	ENSG00000078487	chr7	100425136	100428156	-	-3.206	2.68e-05	ENSG00000071082	chr2	101006071	101006350	+	1.633	0.0198	ENSG00000135476	chr12	53272857	53274817	+	-2.161	0.00548	ENSG00000099256	chr10	24872063	24937184	-	5.261	1.06e-13	ENSG00000087266	chr4
													ENSG00000140632	chr16	4805310	4811170	-	1.972	0.0485	ENSG00000078674	chr8	17957421	17957540	+	-2.254	0.00681	ENSG00000071243	chr7	120950924	120951164	+	1.915	0.00461	ENSG00000135476	chr12	53282435	53283129	+	-2.279	0.0028	ENSG00000099256	chr10	24937367	24942330	-	6.551	0	ENSG00000087589	chr20
													ENSG00000140988	chr16	1962656	1962736	-	4.581	2.13e-09	ENSG00000078687	chr17	78075278	78077185	+	-2.479	0.00224	ENSG00000071462	chr7	73683673	73683767	+	4.044	5.73e-11	ENSG00000135476	chr12	53284167	53285924	+	-1.983	0.014	ENSG00000099256	chr10	24942436	24952528	-	5.651	0	ENSG00000087589	chr20
													ENSG00000140988	chr16	1962909	1963149	-	4.449	6.86e-09	ENSG00000078747	chr20	34363348	34369393	+	-3.45	4.74e-06	ENSG00000071564	chr19	1650287	1652300	-	1.883	0.00551	ENSG00000135476	chr12	53288699	53289090	+	-1.94	0.0172	ENSG00000099331	chr19	17209709	17210333	+	3.14	5.03e-05	ENSG00000087589	chr20
													ENSG00000140988	chr16	1964628	1964807	-	5.07	3.93e-11	ENSG00000079102	chr8	91960517	91970658	-	-3.536	2.52e-06	ENSG00000071626	chr19	1422396	1428842	+	1.586	0.0247	ENSG00000135605	chr4	48156734	48163702	-	-2.023	0.0114	ENSG00000099331	chr19	17210380	17210715	+	3.268	2.08e-05	ENSG00000088812	chr20
													ENSG00000141959	chr21	44300190	44306681	+	2.4	0.00802	ENSG00000079102	chr8	91966381	91970658	-	-3.974	8.3e-08	ENSG00000071626	chr19	1430362	1432514	+	2.945	3.15e-06	ENSG00000135945	chr2	99464985	99489817	-	-1.946	0.0167	ENSG00000100055	chr22	37311064	37311456	+	1.938	0.034	ENSG00000088833	chr20
													ENSG00000142347	chr19	8544464	8545650	-	2.068	0.0338	ENSG00000079102	chr8	91970848	91975905	-	-3.601	1.53e-06	ENSG00000071655	chr19	1585214	1592618	-	2.805	1e-05	ENSG00000136010	chr12	105026744	105030324	-	-2.102	0.00754	ENSG00000100116	chr22	37808163	37809949	+	2.685	0.000875	ENSG00000089157	chr12
													ENSG00000142534	chr19	49496471	49497194	+	4.822	2.75e-10	ENSG00000079102	chr8	91975973	91986124	-	-3.48	3.83e-06	ENSG00000071889	chrX	154512411	154512823	-	1.62	0.0211	ENSG00000136010	chr12	105061072	105061627	-	-1.796	0.0333	ENSG00000100116	chr22	37815500	37815663	+	2.078	0.0192	ENSG00000089639	chr19
													ENSG00000142534	chr19	49497595	49497917	+	6.057	0	ENSG00000079102	chr8	91979931	91986124	-	-3.688	7.95e-07	ENSG00000071894	chr8	144409172	144409289	-	3.72	2e-09	ENSG00000136010	chr12	105061752	105062888	-	-1.944	0.0168	ENSG00000100116	chr22	37815834	37816200	+	2.215	0.0104	ENSG00000090097	chr3
													ENSG00000142534	chr19	49498046	49499512	+	5.927	0	ENSG00000079102	chr8	91986325	91986887	-	-3.054	7.51e-05	ENSG00000072121	chr14	67816046	67816534	-	3.056	1.21e-06	ENSG00000136111	chr13	75299574	75302243	-	-1.855	0.0256	ENSG00000100225	chr22	32475398	32478981	+	3.029	0.000105	ENSG00000090339	chr19
													ENSG00000142541	chr19	49490297	49490475	+	5.135	2.05e-11	ENSG00000079102	chr8	91986972	91991639	-	-3.475	3.95e-06	ENSG00000072274	chr3	196077122	196082043	-	4.282	3.46e-12	ENSG00000136111	chr13	75306471	75309942	-	-1.728	0.0446	ENSG00000100225	chr22	32475398	32479133	+	2.222	0.00999	ENSG00000090339	chr19
													ENSG00000142541	chr19	49490864	49491040	+	4.27	3.15e-08	ENSG00000079102	chr8	91991889	92005116	-	-3.078	6.41e-05	ENSG00000072506	chrX	53433886	53434319	-	4.812	0	ENSG00000136111	chr13	75310151	75312738	-	-1.949	0.0164	ENSG00000100316	chr22	39318592	39319595	-	2.219	0.0102	ENSG00000090339	chr19
													ENSG00000142657	chr1	10403136	10404161	+	2.845	0.000797	ENSG00000079102	chr8	92005297	92011002	-	-3.358	9.16e-06	ENSG00000072571	chr5	163460738	163463856	+	1.656	0.0178	ENSG00000136111	chr13	75341235	75341496	-	-2.121	0.00682	ENSG00000100347	chr22	43990406	43996338	+	2.515	0.00227	ENSG00000090339	chr19
													ENSG00000142676	chr1	23695908	23696344	+	4.297	2.5e-08	ENSG00000079102	chr8	92011091	92014579	-	-3.484	3.71e-06	ENSG00000072756	chr3	3126990	3129014	+	3.232	2.48e-07	ENSG00000136111	chr13	75341587	75349170	-	-1.841	0.0272	ENSG00000100350	chr22	36490267	36493633	-	2.649	0.00108	ENSG00000090339	chr19
													ENSG00000142864	chr1	67415339	67420009	-	2.633	0.00254	ENSG00000079102	chr8	92014820	92017226	-	-3.327	1.14e-05	ENSG00000072778	chr17	7224393	7224484	+	1.979	0.0032	ENSG00000136286	chr7	44971059	44971673	-	-2.025	0.0113	ENSG00000100350	chr22	36493803	36495967	-	2.519	0.00222	ENSG00000090339	chr19
													ENSG00000142864	chr1	67426285	67429988	-	2.817	0.000934	ENSG00000079150	chr2	178469785	178477062	-	-1.899	0.0323	ENSG00000072818	chr17	7343562	7343706	+	2.268	0.000532	ENSG00000136286	chr7	44971789	44972115	-	-1.916	0.0193	ENSG00000100350	chr22	36496208	36497991	-	2.345	0.00551	ENSG00000090382	chr12
													ENSG00000142937	chr1	44776774	44777614	+	2.218	0.0183	ENSG00000079246	chr2	216194985	216203278	+	-4.179	1.48e-08	ENSG00000072849	chr17	5485216	5486069	-	2.109	0.00147	ENSG00000136404	chr15	83122878	83124672	+	-1.892	0.0216	ENSG00000100350	chr22	36498156	36501241	-	3.291	1.76e-05	ENSG00000090382	chr12
													ENSG00000142937	chr1	44777789	44778000	+	5.552	3.48e-13	ENSG00000079819	chr6	130878250	130885096	-	-2.444	0.00267	ENSG00000073111	chr3	127598472	127599318	+	4.566	1.03e-13	ENSG00000136404	chr15	83127477	83136481	+	-1.727	0.0447	ENSG00000100350	chr22	36501407	36504098	-	2.121	0.0158	ENSG00000090382	chr12
													ENSG00000142937	chr1	44778129	44778576	+	5.667	0	ENSG00000079819	chr6	130956499	131063142	-	-2.277	0.0061	ENSG00000073331	chr4	112297469	112315801	+	1.462	0.0426	ENSG00000137185	chr6	28227837	28232562	+	-1.704	0.0489	ENSG00000100350	chr22	36501407	36505896	-	2.188	0.0117	ENSG00000090932	chr19
													ENSG00000143420	chr1	150627592	150629414	-	3.01	0.000303	ENSG00000080189	chr20	46358763	46363900	-	-1.81	0.0453	ENSG00000073578	chr5	218418	223482	+	1.468	0.0416	ENSG00000137193	chr6	37170657	37170773	+	-1.79	0.0342	ENSG00000100350	chr22	36504367	36504515	-	3.026	0.000106	ENSG00000090932	chr19
													ENSG00000143549	chr1	154172978	154173084	-	3.251	6.69e-05	ENSG00000080822	chr3	98521437	98522849	-	-2.31	0.00521	ENSG00000073578	chr5	223568	224360	+	1.873	0.00583	ENSG00000137193	chr6	37170879	37170981	+	-2.499	0.000712	ENSG00000100379	chr22	37057493	37059313	+	1.839	0.0498	ENSG00000090932	chr19
													ENSG00000143549	chr1	154176248	154182988	-	2.806	0.000999	ENSG00000080845	chr20	36461510	36496705	+	-1.903	0.0318	ENSG00000073584	chr17	40636526	40637492	-	4.92	0	ENSG00000137193	chr6	37171031	37171125	+	-1.918	0.019	ENSG00000100427	chr22	50061657	50064034	-	2.108	0.0168	ENSG00000090932	chr19
													ENSG00000143799	chr1	226366052	226367480	-	2.184	0.0211	ENSG00000081014	chr15	50929168	50930805	+	-1.83	0.0422	ENSG00000073584	chr17	40642559	40645576	-	4.612	7.07e-14	ENSG00000137193	chr6	37171491	37172996	+	-2.2	0.00437	ENSG00000100427	chr22	50064198	50068433	-	2.144	0.0142	ENSG00000090932	chr19
													ENSG00000143799	chr1	226367608	226368199	-	2.271	0.0145	ENSG00000081014	chr15	50948159	50949826	+	-2.436	0.00278	ENSG00000073584	chr17	40645847	40647773	-	3.454	2.97e-08	ENSG00000137193	chr6	37173172	37173934	+	-1.896	0.0212	ENSG00000100427	chr22	50068555	50070527	-	2.544	0.00194	ENSG00000090932	chr19
													ENSG00000143799	chr1	226379641	226379922	-	1.977	0.0477	ENSG00000081154	chr3	101579951	101585483	+	-3.352	9.51e-06	ENSG00000073737	chr2	169091953	169095544	+	1.586	0.0247	ENSG00000137216	chr6	44147500	44148252	+	-1.741	0.0422	ENSG00000100427	chr22	50070583	50074216	-	2.196	0.0114	ENSG00000090932	chr19
													ENSG00000143947	chr2	55234962	55235428	+	5.323	3.72e-12	ENSG00000081189	chr5	88823927	88827036	-	-3.77	4.28e-07	ENSG00000073792	chr3	185649534	185652094	-	2.765	1.38e-05	ENSG00000137817	chr15	72250954	72251207	-	-2.254	0.00324	ENSG00000100427	chr22	50080397	50083084	-	2.428	0.00363	ENSG00000090932	chr19
													ENSG00000143977	chr2	70289372	70293618	-	1.967	0.0496	ENSG00000082153	chr2	200811727	200813208	+	-2.586	0.00124	ENSG00000074054	chr2	121606180	121649372	-	2.588	5.47e-05	ENSG00000138018	chr2	26367220	26373367	+	-1.911	0.0197	ENSG00000100427	chr22	50083173	50084726	-	2.207	0.0108	ENSG00000091409	chr2
													ENSG00000144028	chr2	96275349	96276904	-	1.97	0.049	ENSG00000082153	chr2	200811946	200813208	+	-2.472	0.00232	ENSG00000074755	chr17	4070924	4072608	-	1.852	0.00654	ENSG00000138018	chr2	26383347	26384959	+	-1.837	0.0277	ENSG00000100429	chr22	50246966	50247890	-	1.891	0.0409	ENSG00000091972	chr3
													ENSG00000144224	chr2	135769823	135770571	+	2.353	0.01	ENSG00000082516	chr5	154931577	154932099	-	-1.812	0.0452	ENSG00000074800	chr1	8861429	8862887	-	3.695	2.58e-09	ENSG00000138073	chr2	27133337	27133532	-	-1.797	0.0331	ENSG00000100479	chr14	49655094	49655671	-	2.656	0.00103	ENSG00000091972	chr3
													ENSG00000144381	chr2	197490296	197493324	-	3.239	7.25e-05	ENSG00000083520	chr13	72778380	72781289	-	-1.937	0.0279	ENSG00000074855	chr19	17327880	17328162	-	1.57	0.0265	ENSG00000138095	chr2	43982434	43995799	-	-2.139	0.00616	ENSG00000100697	chr14	95129632	95130058	-	1.923	0.0361	ENSG00000091972	chr3
													ENSG00000144381	chr2	197493492	197494157	-	2.583	0.00328	ENSG00000083635	chr13	44941322	44943442	-	-2.08	0.0152	ENSG00000074935	chr6	112087306	112087410	-	2.236	0.000651	ENSG00000138182	chr10	89705441	89709167	+	-2.639	0.00028	ENSG00000100744	chr14	96379755	96382247	+	2.468	0.00294	ENSG00000091972	chr3
													ENSG00000144381	chr2	197497392	197498675	-	3.708	2.67e-06	ENSG00000084731	chr2	25929477	25929955	-	-1.977	0.0237	ENSG00000075131	chr15	66352955	66356639	-	2.743	1.66e-05	ENSG00000138182	chr10	89716547	89717424	+	-1.813	0.0308	ENSG00000100814	chr14	20316560	20325539	-	3.167	4.2e-05	ENSG00000092199	chr14
													ENSG00000144713	chr3	12836223	12839349	-	5.465	8.06e-13	ENSG00000084731	chr2	25954385	25955541	-	-1.914	0.0305	ENSG00000075142	chr7	88218942	88219976	-	3.414	4.43e-08	ENSG00000138182	chr10	89724103	89725020	+	-2.523	0.000609	ENSG00000100814	chr14	20326793	20329174	-	1.925	0.0359	ENSG00000092199	chr14
													ENSG00000145191	chr3	184306495	184306751	+	2.481	0.00543	ENSG00000085063	chr11	33722463	33736382	-	-2.759	0.000464	ENSG00000075151	chr1	21089213	21176175	-	1.737	0.012	ENSG00000138182	chr10	89727896	89729128	+	-2.549	0.000517	ENSG00000101311	chr20	6077346	6079436	-	2.213	0.0105	ENSG00000093000	chr22
													ENSG00000145191	chr3	184308016	184308449	+	2.108	0.029	ENSG00000085063	chr11	33731468	33736382	-	-3.266	1.78e-05	ENSG00000075188	chr12	102118583	102120050	-	4.315	2.32e-12	ENSG00000138182	chr10	89729247	89732903	+	-1.805	0.032	ENSG00000101311	chr20	6085287	6087777	-	2.44	0.00341	ENSG00000095015	chr5
													ENSG00000145494	chr5	1801549	1802321	+	1.994	0.0448	ENSG00000085185	chrX	129982762	130005188	+	-2.282	0.00596	ENSG00000075234	chr22	46268072	46268514	+	2.937	3.35e-06	ENSG00000138190	chr10	92893520	92894794	+	-1.713	0.0472	ENSG00000101311	chr20	6087883	6088965	-	1.924	0.036	ENSG00000096654	chr6
													ENSG00000145741	chr5	73502602	73502917	+	4.207	5.38e-08	ENSG00000085185	chrX	130005317	130010508	+	-2.002	0.0214	ENSG00000075240	chr22	46577290	46626751	+	1.444	0.0458	ENSG00000138286	chr10	73177975	73192556	+	-2.038	0.0106	ENSG00000101311	chr20	6094988	6096902	-	1.944	0.0333	ENSG00000099246	chr10
													ENSG00000145741	chr5	73503117	73504347	+	4.897	1.56e-10	ENSG00000085185	chrX	130022977	130024990	+	-1.841	0.0406	ENSG00000075292	chr2	71331865	71348753	+	2.654	3.29e-05	ENSG00000138336	chr10	68601034	68644698	+	-1.784	0.0351	ENSG00000101311	chr20	6097631	6107532	-	2.289	0.00731	ENSG00000099860	chr19
													ENSG00000145741	chr5	73504403	73505192	+	4.642	1.28e-09	ENSG00000085231	chr5	69366595	69369463	-	-2.961	0.000134	ENSG00000075292	chr2	71331865	71355719	+	2.243	0.000623	ENSG00000138336	chr10	68647005	68651846	+	-1.811	0.0311	ENSG00000101311	chr20	6110511	6112477	-	1.905	0.0386	ENSG00000099860	chr19
													ENSG00000145833	chr5	134773861	134777574	+	2.227	0.0175	ENSG00000086015	chr1	46032718	46033802	+	-2.381	0.00366	ENSG00000075407	chr10	38094490	38094931	+	1.436	0.0474	ENSG00000138336	chr10	68682973	68686356	+	-1.775	0.0365	ENSG00000101311	chr20	6112623	6115811	-	1.996	0.0269	ENSG00000099864	chr19
													ENSG00000145912	chr5	178150993	178153491	-	2.14	0.0254	ENSG00000086475	chr10	13338808	13348000	-	-2.371	0.00384	ENSG00000075413	chr14	103465793	103465972	+	3.124	6.53e-07	ENSG00000138430	chr2	174082064	174123180	-	-1.849	0.0262	ENSG00000101311	chr20	6116044	6119404	-	2.483	0.00272	ENSG00000099864	chr19
													ENSG00000146457	chr6	159736295	159738990	+	2.191	0.0206	ENSG00000086548	chr19	41761527	41761969	+	-2.869	0.000239	ENSG00000075415	chr12	98593740	98593975	+	4.443	4.98e-13	ENSG00000138592	chr15	50465191	50471633	+	-2.45	0.000974	ENSG00000101311	chr20	6119572	6122774	-	2.367	0.00493	ENSG00000099864	chr19
													ENSG00000146731	chr7	56056414	56057993	+	2.839	0.000824	ENSG00000086666	chr15	80072647	80098416	+	-3.101	5.47e-05	ENSG00000075415	chr12	98593740	98593979	+	3.545	1.19e-08	ENSG00000138593	chr15	49033100	49035334	-	-2.66	0.000242	ENSG00000101596	chr18	2656261	2666157	+	2.231	0.00963	ENSG00000099864	chr19
													ENSG00000146731	chr7	56062755	56063013	+	2.516	0.0046	ENSG00000086666	chr15	80072647	80120328	+	-3.743	5.18e-07	ENSG00000075426	chr2	28393822	28404107	+	3.391	5.53e-08	ENSG00000138768	chr4	75799732	75800351	+	-2.051	0.00986	ENSG00000102024	chrX	115561260	115610243	+	6.813	0	ENSG00000099864	chr19
													ENSG00000147065	chrX	65667853	65716818	+	3.193	9.78e-05	ENSG00000086758	chrX	53680186	53686270	-	-2.151	0.0111	ENSG00000075426	chr2	28404358	28408759	+	1.801	0.00863	ENSG00000138778	chr4	103123089	103132693	-	-1.734	0.0433	ENSG00000102024	chrX	115610323	115622246	+	6.825	0	ENSG00000099864	chr19
													ENSG00000147065	chrX	65716901	65727814	+	3.23	7.69e-05	ENSG00000087053	chr11	95888261	95923875	-	-2.055	0.017	ENSG00000075539	chr4	48542121	48543807	-	1.948	0.0038	ENSG00000138778	chr4	103141908	103143248	-	-2.045	0.0102	ENSG00000102024	chrX	115622409	115629198	+	6.077	0	ENSG00000099864	chr19
													ENSG00000147065	chrX	65735430	65736795	+	3.536	9.28e-06	ENSG00000087053	chr11	95914312	95923875	-	-2.021	0.0197	ENSG00000075624	chr7	5529663	5530524	-	3.898	2.94e-10	ENSG00000138778	chr4	103144618	103145050	-	-2.016	0.0118	ENSG00000102024	chrX	115629327	115629835	+	6.863	0	ENSG00000099864	chr19
													ENSG00000147065	chrX	65736925	65737178	+	3.185	0.000102	ENSG00000087266	chr4	2820753	2822935	+	-1.984	0.023	ENSG00000075651	chr3	171738082	171810399	-	1.631	0.02	ENSG00000138778	chr4	103145681	103145829	-	-1.717	0.0465	ENSG00000102024	chrX	115629967	115634000	+	6.456	0	ENSG00000099864	chr19
													ENSG00000147140	chrX	71297461	71297836	+	2.052	0.0359	ENSG00000087586	chr20	56388202	56391943	-	-3.358	9.17e-06	ENSG00000075790	chr7	107580301	107580759	+	2.262	0.000552	ENSG00000138778	chr4	103146107	103147356	-	-1.809	0.0314	ENSG00000102024	chrX	115634081	115634881	+	6.211	0	ENSG00000099875	chr19
													ENSG00000147140	chrX	71298816	71299942	+	2.652	0.00232	ENSG00000087586	chr20	56388202	56392154	-	-3.587	1.71e-06	ENSG00000075826	chr10	100489398	100489703	-	1.46	0.0429	ENSG00000138778	chr4	103147646	103148844	-	-1.806	0.0319	ENSG00000102024	chrX	115635046	115636836	+	6.539	0	ENSG00000100075	chr22
													ENSG00000147162	chrX	71555385	71555954	+	2.21	0.019	ENSG00000087586	chr20	56388202	56392168	-	-2.746	0.000503	ENSG00000075826	chr10	100506201	100506321	-	2.856	6.56e-06	ENSG00000138778	chr4	103148999	103149118	-	-2.202	0.00432	ENSG00000102024	chrX	115636978	115640408	+	5.882	0	ENSG00000100075	chr22
													ENSG00000147162	chrX	71556094	71556680	+	2.548	0.00391	ENSG00000087586	chr20	56390665	56392154	-	-3.487	3.63e-06	ENSG00000075884	chr2	143129466	143155477	+	2.244	0.000621	ENSG00000138778	chr4	103149408	103151219	-	-1.893	0.0214	ENSG00000102024	chrX	115640503	115643313	+	6.322	0	ENSG00000100150	chr22
													ENSG00000147162	chrX	71556780	71556952	+	2.621	0.00271	ENSG00000087586	chr20	56390665	56392168	-	-3.031	8.66e-05	ENSG00000075914	chr3	44976334	44989140	+	2.849	6.94e-06	ENSG00000138778	chr4	103151377	103153047	-	-2.869	5.29e-05	ENSG00000102024	chrX	115643508	115645021	+	6.887	0	ENSG00000100242	chr22
													ENSG00000147274	chrX	136874452	136875086	-	2.448	0.00639	ENSG00000087589	chr20	56412494	56437164	+	-2.06	0.0166	ENSG00000075975	chr3	12557176	12568875	+	3.112	7.28e-07	ENSG00000138778	chr4	103153250	103158300	-	-2.1	0.00763	ENSG00000102024	chrX	115645099	115646072	+	6.978	0	ENSG00000100242	chr22
													ENSG00000147274	chrX	136875383	136875471	-	2.256	0.0155	ENSG00000087589	chr20	56437586	56445900	+	-2.937	0.000156	ENSG00000076242	chr3	36993890	36996619	+	2.844	7.28e-06	ENSG00000138778	chr4	103158458	103158614	-	-2.346	0.00187	ENSG00000102024	chrX	115646186	115646402	+	7.123	0	ENSG00000100242	chr22
													ENSG00000147274	chrX	136875585	136876503	-	2.594	0.00311	ENSG00000087842	chrX	15479821	15491162	-	-1.866	0.0369	ENSG00000076513	chr12	110024112	110025742	+	1.72	0.013	ENSG00000138778	chr4	103158886	103159010	-	-2.297	0.00251	ENSG00000102024	chrX	115646535	115647550	+	7.35	0	ENSG00000100280	chr22
													ENSG00000147274	chrX	136878086	136879017	-	2.581	0.00331	ENSG00000087842	chrX	15491309	15493190	-	-2.031	0.0188	ENSG00000076555	chr12	109250104	109252046	+	3.135	5.93e-07	ENSG00000138778	chr4	103159324	103160625	-	-2.137	0.00622	ENSG00000102024	chrX	115647673	115647893	+	6.794	0	ENSG00000100290	chr22
													ENSG00000147403	chrX	154398542	154399338	+	3.093	0.000181	ENSG00000087903	chr19	5995643	5997060	-	-1.841	0.0406	ENSG00000076555	chr12	109265280	109265389	+	1.69	0.0151	ENSG00000138778	chr4	103160779	103161086	-	-2.041	0.0104	ENSG00000102024	chrX	115648017	115649429	+	6.664	0	ENSG00000100321	chr22
													ENSG00000147403	chrX	154399396	154399487	+	5.43	1.21e-12	ENSG00000088038	chr19	54143186	54143442	+	-2.584	0.00125	ENSG00000076650	chr19	33081266	33088134	+	1.568	0.0267	ENSG00000138778	chr4	103161251	103161335	-	-2.119	0.00687	ENSG00000102043	chrX	64359527	64395340	-	2.202	0.011	ENSG00000100321	chr22
													ENSG00000147403	chrX	154399594	154399803	+	5.185	1.35e-11	ENSG00000088038	chr19	54143516	54143660	+	-2.794	0.000378	ENSG00000076662	chr19	10335976	10338682	-	1.663	0.0172	ENSG00000138778	chr4	103161457	103163137	-	-2.545	0.000531	ENSG00000102096	chrX	48915392	48917781	-	2.188	0.0117	ENSG00000100473	chr14
													ENSG00000147403	chrX	154399941	154400464	+	5.314	3.76e-12	ENSG00000088038	chr19	54143749	54144006	+	-4.243	8.51e-09	ENSG00000076662	chr19	10338948	10339539	-	2.782	1.22e-05	ENSG00000138778	chr4	103196038	103196163	-	-2.344	0.00189	ENSG00000102312	chrX	48516146	48517183	+	2.417	0.00383	ENSG00000100473	chr14
													ENSG00000147403	chrX	154400626	154400702	+	4.796	3.41e-10	ENSG00000088038	chr19	54144134	54144237	+	-4.403	2.12e-09	ENSG00000076924	chr19	7628298	7629477	-	3.174	4.2e-07	ENSG00000138778	chr4	103196252	103196759	-	-2.269	0.00298	ENSG00000102854	chr16	661784	661888	+	2.269	0.008	ENSG00000100473	chr14
													ENSG00000148303	chr9	133349700	133349912	+	4.645	1.23e-09	ENSG00000088247	chr19	6421317	6421650	-	-3.701	7.15e-07	ENSG00000076928	chr19	41883289	41888064	+	2.572	6.19e-05	ENSG00000139116	chr12	39307729	39309586	-	-2.995	2.01e-05	ENSG00000103194	chr16	84772685	84775160	+	2.772	0.000527	ENSG00000100473	chr14
													ENSG00000148303	chr9	133350319	133350597	+	3.441	1.84e-05	ENSG00000088970	chr20	21145654	21161871	+	-2.582	0.00127	ENSG00000076984	chr19	7909896	7910063	+	1.577	0.0256	ENSG00000139116	chr12	39309766	39311417	-	-1.86	0.025	ENSG00000103657	chr15	63692566	63693964	-	1.887	0.0415	ENSG00000100473	chr14
													ENSG00000148303	chr9	133350727	133351002	+	5.206	1.11e-11	ENSG00000088992	chr12	117056886	117067045	-	-3.421	5.89e-06	ENSG00000077150	chr10	102394600	102395888	+	1.581	0.0253	ENSG00000139116	chr12	39320013	39322668	-	-1.709	0.048	ENSG00000104064	chr15	50309798	50354985	-	2.057	0.0209	ENSG00000100473	chr14
													ENSG00000148303	chr9	133351071	133351262	+	3.988	3.17e-07	ENSG00000089009	chr12	112406342	112406747	-	-3.75	4.94e-07	ENSG00000077150	chr10	102395980	102396253	+	1.47	0.0413	ENSG00000139116	chr12	39322882	39325839	-	-2.074	0.00877	ENSG00000104231	chr8	81715114	81718182	-	2.37	0.00487	ENSG00000100473	chr14
													ENSG00000148773	chr10	128099255	128101258	-	2.034	0.0386	ENSG00000089057	chr20	4970919	5001406	-	-2.923	0.000171	ENSG00000077150	chr10	102396489	102396725	+	1.465	0.0421	ENSG00000139116	chr12	39326324	39330746	-	-2.514	0.000645	ENSG00000104341	chr8	97776108	97805353	+	4.31	3.05e-09	ENSG00000100473	chr14
													ENSG00000149091	chr11	46375631	46375851	+	1.994	0.0448	ENSG00000089157	chr12	120198739	120198854	-	-3.147	4.01e-05	ENSG00000077150	chr10	102400194	102400278	+	1.72	0.013	ENSG00000139116	chr12	39330911	39331690	-	-2.379	0.00152	ENSG00000104341	chr8	97805464	97815328	+	3.752	4.81e-07	ENSG00000100473	chr14
													ENSG00000149273	chr11	75400824	75401640	+	6.038	0	ENSG00000089159	chr12	120215417	120221623	-	-2.494	0.00206	ENSG00000077150	chr10	102400824	102400947	+	1.961	0.00353	ENSG00000139116	chr12	39331791	39332214	-	-2.461	0.00091	ENSG00000104341	chr8	97815401	97816058	+	3.461	4.97e-06	ENSG00000100473	chr14
													ENSG00000149273	chr11	75404207	75404672	+	5.729	0	ENSG00000089289	chrX	70133540	70133723	+	-2.744	0.000507	ENSG00000077152	chr1	202335818	202341895	-	4.426	6.08e-13	ENSG00000139116	chr12	39332408	39332591	-	-3.06	1.2e-05	ENSG00000104341	chr8	97816180	97819140	+	4.611	1.45e-10	ENSG00000100504	chr14
													ENSG00000149806	chr11	65120806	65120981	-	3.601	5.85e-06	ENSG00000089351	chr19	35014387	35015827	+	-2.271	0.00629	ENSG00000077348	chr19	41386725	41387514	-	1.65	0.0183	ENSG00000139116	chr12	39332744	39332893	-	-2.892	4.43e-05	ENSG00000104341	chr8	97819238	97825058	+	3.795	3.39e-07	ENSG00000100504	chr14
													ENSG00000149806	chr11	65121036	65121500	-	4.322	2.02e-08	ENSG00000089685	chr17	78214789	78223465	+	-1.921	0.0298	ENSG00000077380	chr2	171687873	171690147	+	3.969	1.33e-10	ENSG00000139116	chr12	39337203	39340165	-	-2.671	0.000222	ENSG00000104341	chr8	97825153	97851397	+	3.633	1.3e-06	ENSG00000100504	chr14
													ENSG00000150753	chr5	10258535	10260792	+	3.294	5.01e-05	ENSG00000089876	chr10	125840996	125841743	-	-2.209	0.00844	ENSG00000077380	chr2	171726916	171727821	+	2.429	0.000176	ENSG00000139116	chr12	39340364	39340906	-	-1.907	0.02	ENSG00000104361	chr8	98194822	98195942	-	2.078	0.0191	ENSG00000100504	chr14
													ENSG00000152234	chr18	46084654	46086113	-	3.826	1.09e-06	ENSG00000090097	chr3	51961304	51967326	-	-3.151	3.91e-05	ENSG00000077463	chr19	4180909	4182474	-	2.129	0.00129	ENSG00000139116	chr12	39341622	39342034	-	-2.685	0.000202	ENSG00000104361	chr8	98196005	98203108	-	2.026	0.0239	ENSG00000100504	chr14
													ENSG00000155115	chr6	110960616	110962392	+	2.194	0.0203	ENSG00000090263	chr7	141010617	141014911	-	-2.164	0.0104	ENSG00000077549	chr1	19419750	19485436	-	2.174	0.000971	ENSG00000139116	chr12	39342124	39351777	-	-2.118	0.00691	ENSG00000104361	chr8	98236214	98252463	-	2.086	0.0185	ENSG00000100504	chr14
													ENSG00000155115	chr6	110962505	110967510	+	3.411	2.26e-05	ENSG00000090273	chr1	26924166	26934249	+	-1.793	0.0484	ENSG00000077782	chr8	38414289	38414559	-	2.471	0.000129	ENSG00000139116	chr12	39356895	39357248	-	-1.937	0.0175	ENSG00000104497	chr8	81802499	81803092	-	1.921	0.0364	ENSG00000100504	chr14
													ENSG00000155368	chr2	119370802	119372245	+	2.57	0.00351	ENSG00000090376	chr12	66210201	66211446	+	-5.257	1.18e-12	ENSG00000077782	chr8	38416060	38417306	-	1.541	0.0303	ENSG00000139116	chr12	39363213	39366350	-	-1.938	0.0174	ENSG00000104833	chr19	6496221	6501287	-	2.553	0.00184	ENSG00000100504	chr14
													ENSG00000155438	chr2	121728536	121730893	-	2.058	0.0352	ENSG00000090661	chr19	8257077	8257879	+	-3.476	3.94e-06	ENSG00000077782	chr8	38417416	38417870	-	1.669	0.0167	ENSG00000139116	chr12	39366517	39367030	-	-1.855	0.0255	ENSG00000104833	chr19	6501397	6501515	-	2.338	0.00573	ENSG00000100504	chr14
													ENSG00000155438	chr2	121731104	121732096	-	2.054	0.0357	ENSG00000090932	chr19	39499043	39499192	+	-3.878	1.81e-07	ENSG00000077782	chr8	38419735	38421797	-	1.521	0.0331	ENSG00000139734	chr13	59879468	59911735	-	-2.003	0.0126	ENSG00000104833	chr19	6501623	6502156	-	2.251	0.00877	ENSG00000100504	chr14
													ENSG00000156256	chr21	29030773	29034837	+	2.08	0.0322	ENSG00000090932	chr19	39499473	39500615	+	-4.415	1.93e-09	ENSG00000077782	chr8	38421941	38424509	-	1.652	0.0181	ENSG00000140157	chr15	22838921	22839655	+	-1.834	0.0281	ENSG00000104872	chr19	49447099	49447338	-	3.758	4.6e-07	ENSG00000100504	chr14
													ENSG00000156261	chr21	29062415	29062490	-	2.815	0.000944	ENSG00000090932	chr19	39500672	39502815	+	-4.498	9.21e-10	ENSG00000077782	chr8	38428093	38428352	-	1.44	0.0466	ENSG00000140534	chr15	89595611	89599324	+	-1.82	0.03	ENSG00000105202	chr19	39840515	39840617	-	3.604	1.63e-06	ENSG00000100916	chr14
													ENSG00000156261	chr21	29067705	29069423	-	3.03	0.000269	ENSG00000090932	chr19	39503057	39504071	+	-4.436	1.61e-09	ENSG00000078061	chrX	47561251	47562909	+	4.342	1.69e-12	ENSG00000140534	chr15	89599475	89600585	+	-2.698	0.000185	ENSG00000105339	chr8	141160783	141163329	+	2.022	0.0243	ENSG00000100916	chr14
													ENSG00000156467	chr8	96231132	96231774	-	3.927	5.03e-07	ENSG00000090932	chr19	39504288	39505229	+	-4.138	2.08e-08	ENSG00000078237	chr12	4337160	4349819	+	1.947	0.00383	ENSG00000140534	chr15	89606825	89608803	+	-2.069	0.00899	ENSG00000105640	chr19	17859974	17861293	+	1.905	0.0387	ENSG00000100916	chr14
													ENSG00000156508	chr6	73518264	73518354	-	5.884	0	ENSG00000090932	chr19	39505451	39507039	+	-4.216	1.07e-08	ENSG00000078237	chr12	4351377	4352260	+	1.746	0.0114	ENSG00000140534	chr15	89616495	89618152	+	-1.926	0.0183	ENSG00000105643	chr19	18010729	18012913	+	3.122	5.66e-05	ENSG00000101160	chr20
													ENSG00000156508	chr6	73519228	73519337	-	5.15	1.79e-11	ENSG00000090932	chr19	39507618	39507830	+	-2.69	0.000691	ENSG00000078246	chr12	2890988	2909529	+	1.708	0.0139	ENSG00000140534	chr15	89618210	89619708	+	-1.837	0.0277	ENSG00000105856	chr7	107200301	107201414	+	1.948	0.0328	ENSG00000101187	chr20
													ENSG00000156508	chr6	73520056	73521000	-	2.045	0.037	ENSG00000090932	chr19	39507914	39508252	+	-2.414	0.00311	ENSG00000078304	chr14	101762970	101765154	+	1.802	0.00854	ENSG00000140534	chr15	89619842	89621393	+	-2.336	0.00199	ENSG00000105875	chr7	135186315	135186972	-	2.198	0.0112	ENSG00000101199	chr20
													ENSG00000156976	chr3	186783639	186784432	+	2.383	0.00868	ENSG00000091972	chr3	112332701	112344962	+	-4.411	1.97e-09	ENSG00000078304	chr14	101901889	101906402	+	3.175	4.19e-07	ENSG00000141198	chr17	54905567	54912666	+	-1.924	0.0186	ENSG00000105926	chr7	24573593	24623666	+	2.049	0.0216	ENSG00000101255	chr20
													ENSG00000158710	chr1	159918941	159919274	-	3.683	3.22e-06	ENSG00000091972	chr3	112333224	112340902	+	-1.851	0.0391	ENSG00000078319	chr7	100332576	100335838	-	2.354	0.000297	ENSG00000141198	chr17	54914743	54915746	+	-1.932	0.0178	ENSG00000105926	chr7	24623784	24641716	+	3.306	1.58e-05	ENSG00000101266	chr20
													ENSG00000158710	chr1	159919376	159919661	-	3.795	1.38e-06	ENSG00000092140	chr14	30597526	30598483	+	-2.25	0.00692	ENSG00000078319	chr7	100332581	100335838	-	3.279	1.61e-07	ENSG00000141252	chr17	699380	710533	-	-1.776	0.0363	ENSG00000105926	chr7	24641868	24649612	+	2.732	0.000661	ENSG00000101336	chr20
													ENSG00000158869	chr1	161215370	161217986	+	2.38	0.00879	ENSG00000092140	chr14	30602131	30605505	+	-2.012	0.0205	ENSG00000078369	chr1	1839238	1890820	-	1.469	0.0413	ENSG00000142197	chr21	36233075	36237262	+	-1.774	0.0367	ENSG00000105926	chr7	24650712	24663590	+	2.694	0.000829	ENSG00000101336	chr20
													ENSG00000158869	chr1	161218723	161218881	+	2.092	0.0308	ENSG00000092199	chr14	21231072	21233953	-	-2.652	0.000861	ENSG00000078403	chr10	21534494	21534645	+	2.513	9.57e-05	ENSG00000142207	chr21	32319414	32320531	-	-1.738	0.0427	ENSG00000105926	chr7	24665687	24666021	+	2.47	0.0029	ENSG00000101336	chr20
													ENSG00000158941	chr8	22607024	22607196	+	2.136	0.0258	ENSG00000092199	chr14	21268668	21269298	-	-1.835	0.0415	ENSG00000078403	chr10	21534520	21534645	+	2.841	7.4e-06	ENSG00000142657	chr1	10400572	10404161	+	-1.889	0.0218	ENSG00000105926	chr7	24666089	24668499	+	2.627	0.00122	ENSG00000101336	chr20
													ENSG00000159352	chr1	151265234	151265394	+	2.453	0.00623	ENSG00000092208	chr14	39118599	39122430	+	-2.085	0.0149	ENSG00000078668	chr8	42391928	42393845	+	3.345	8.61e-08	ENSG00000142794	chr1	21474951	21478144	+	-1.842	0.027	ENSG00000105926	chr7	24668660	24679131	+	2.211	0.0106	ENSG00000101336	chr20
													ENSG00000159352	chr1	151266112	151266308	+	2.376	0.00899	ENSG00000092929	chr17	75833045	75833193	-	-3.2	2.78e-05	ENSG00000078668	chr8	42393884	42394210	+	2.06	0.00199	ENSG00000142798	chr1	21823488	21823616	-	-2.315	0.00225	ENSG00000105926	chr7	24679333	24680392	+	2.808	0.000423	ENSG00000101336	chr20
													ENSG00000160752	chr1	155310205	155312255	+	2.648	0.00235	ENSG00000093000	chr22	45171683	45175894	+	-2.022	0.0196	ENSG00000078747	chr20	34363348	34369393	+	1.521	0.033	ENSG00000142798	chr1	21831090	21831215	-	-1.717	0.0465	ENSG00000105926	chr7	24680520	24687438	+	2.983	0.00014	ENSG00000101336	chr20
													ENSG00000160752	chr1	155319688	155319794	+	2.569	0.00352	ENSG00000094916	chr12	54274309	54280008	-	-1.798	0.0476	ENSG00000078808	chr1	1228946	1231892	-	1.61	0.0222	ENSG00000142798	chr1	21835637	21836802	-	-2.022	0.0114	ENSG00000105968	chr7	44841012	44843277	-	2.767	0.000545	ENSG00000101336	chr20
													ENSG00000161016	chr8	144790470	144791277	-	3.268	5.98e-05	ENSG00000095932	chr19	3478929	3479125	-	-1.953	0.0262	ENSG00000079134	chr18	265530	267966	-	4.295	2.91e-12	ENSG00000142949	chr1	43553941	43569590	+	-2.241	0.00347	ENSG00000106133	chr7	72949491	72949846	-	2.403	0.00412	ENSG00000101336	chr20
													ENSG00000161547	chr17	76736464	76736799	-	2.583	0.00328	ENSG00000096654	chr6	27472433	27472661	-	-3.145	4.06e-05	ENSG00000079150	chr2	178469785	178477062	-	1.483	0.039	ENSG00000142949	chr1	43569778	43578810	+	-2.241	0.00347	ENSG00000106327	chr7	100621126	100626763	-	2.332	0.0059	ENSG00000101336	chr20
													ENSG00000162521	chr1	32672526	32672642	+	2.409	0.0077	ENSG00000096654	chr6	27472433	27472973	-	-2.26	0.00662	ENSG00000079246	chr2	216109457	216113016	+	2.851	6.87e-06	ENSG00000142949	chr1	43604189	43604903	+	-1.832	0.0282	ENSG00000106327	chr7	100628306	100629253	-	1.856	0.0467	ENSG00000101336	chr20
													ENSG00000163220	chr1	153358433	153360644	+	2.326	0.0113	ENSG00000097021	chr1	6318578	6327299	-	-2.836	0.000294	ENSG00000079277	chr1	46594280	46604185	-	2.54	7.83e-05	ENSG00000142949	chr1	43618749	43619048	+	-2.396	0.00138	ENSG00000106327	chr7	100631052	100633001	-	3.185	3.71e-05	ENSG00000101336	chr20
													ENSG00000163399	chr1	116399084	116399420	+	2.012	0.042	ENSG00000099250	chr10	33186488	33192281	-	-2.06	0.0166	ENSG00000079277	chr1	46594280	46604227	-	2.525	8.74e-05	ENSG00000143376	chr1	151612512	151638888	+	-1.807	0.0317	ENSG00000106327	chr7	100632198	100633001	-	2.098	0.0175	ENSG00000101347	chr20
													ENSG00000163565	chr1	159049599	159051679	+	2.086	0.0315	ENSG00000099250	chr10	33254194	33256316	-	-1.864	0.0371	ENSG00000079313	chr19	1816569	1816698	-	2.243	0.000624	ENSG00000143401	chr1	150226795	150229072	-	-2.183	0.00485	ENSG00000106460	chr7	12218521	12224226	+	2.09	0.0181	ENSG00000101347	chr20
													ENSG00000163584	chr3	170866524	170868013	-	3.756	1.84e-06	ENSG00000099250	chr10	33270856	33330708	-	-1.902	0.032	ENSG00000079332	chr10	70161931	70170413	-	2.68	2.7e-05	ENSG00000143549	chr1	154172104	154172908	-	-2.036	0.0107	ENSG00000106537	chr7	16776378	16777042	+	4.477	5.74e-10	ENSG00000101347	chr20
													ENSG00000163754	chr3	148994277	148996302	+	2.047	0.0368	ENSG00000099250	chr10	33330882	33334310	-	-2.793	0.000379	ENSG00000079332	chr10	70162759	70170413	-	1.849	0.00663	ENSG00000143633	chr1	231229209	231238857	-	-2.07	0.00896	ENSG00000106665	chr7	74397233	74400370	+	2.071	0.0197	ENSG00000101347	chr20
													ENSG00000163950	chr4	1711990	1712130	-	2.222	0.0179	ENSG00000099256	chr10	24942436	24952528	-	-2.417	0.00306	ENSG00000079432	chr19	42269381	42271774	+	1.707	0.0139	ENSG00000143970	chr2	25750413	25753534	-	-2.067	0.00909	ENSG00000107331	chr9	137021061	137021392	-	2.203	0.011	ENSG00000101347	chr20
													ENSG00000164032	chr4	99948523	99948811	-	3.378	2.83e-05	ENSG00000099308	chr19	18147017	18147443	+	-2.472	0.00232	ENSG00000079432	chr19	42274577	42286771	+	1.546	0.0296	ENSG00000143970	chr2	25768868	25771440	-	-1.749	0.0408	ENSG00000107537	chr10	13298245	13299968	-	1.899	0.0395	ENSG00000101347	chr20
													ENSG00000164032	chr4	99948940	99949273	-	3.479	1.4e-05	ENSG00000099797	chr19	14564858	14564949	+	-2.993	0.00011	ENSG00000079432	chr19	42291466	42291558	+	2.42	0.000186	ENSG00000143977	chr2	70281684	70288068	-	-3.621	8.61e-08	ENSG00000107719	chr10	70529331	70529889	+	2.765	0.000549	ENSG00000101347	chr20
													ENSG00000164032	chr4	99949386	99949663	-	2.267	0.0147	ENSG00000099822	chr19	603967	605061	+	-4.566	5.05e-10	ENSG00000079462	chr19	42302325	42302699	-	2.417	0.000191	ENSG00000144320	chr2	175938383	175939552	-	-1.777	0.0361	ENSG00000107719	chr10	70530068	70531290	+	2.274	0.00783	ENSG00000101425	chr20
													ENSG00000164104	chr4	173332238	173332821	-	2.162	0.0232	ENSG00000099822	chr19	605222	607964	+	-4.705	1.68e-10	ENSG00000079616	chr16	29790829	29796893	+	2.689	2.52e-05	ENSG00000145041	chr3	51443903	51463114	-	-1.782	0.0354	ENSG00000107719	chr10	70531454	70532621	+	2.161	0.0132	ENSG00000101425	chr20
													ENSG00000164111	chr4	121668527	121669602	-	2.316	0.0119	ENSG00000099822	chr19	608182	610259	+	-4.557	5.43e-10	ENSG00000079785	chr2	15591949	15595145	+	3.167	4.5e-07	ENSG00000145191	chr3	184180650	184180849	+	-1.985	0.0138	ENSG00000107719	chr10	70532781	70532995	+	2.024	0.0241	ENSG00000101425	chr20
													ENSG00000164346	chr5	74769118	74769214	+	3.025	0.000278	ENSG00000099822	chr19	610405	613248	+	-4.401	2.13e-09	ENSG00000079819	chr6	130956499	131063155	-	1.841	0.00692	ENSG00000145246	chr4	47558273	47558923	+	-1.843	0.0269	ENSG00000107719	chr10	70533070	70533922	+	2.813	0.000412	ENSG00000101425	chr20
													ENSG00000164346	chr5	74770810	74773868	+	2.862	0.000724	ENSG00000099822	chr19	613488	613852	+	-3.664	9.6e-07	ENSG00000079950	chr6	132503588	132513007	-	2.617	4.39e-05	ENSG00000145246	chr4	47569146	47572154	+	-1.752	0.0402	ENSG00000107719	chr10	70534073	70534425	+	2.063	0.0204	ENSG00000101425	chr20
													ENSG00000164346	chr5	74774060	74776604	+	3.472	1.47e-05	ENSG00000099864	chr19	709151	726138	+	-1.829	0.0423	ENSG00000079974	chr22	50768874	50769041	-	1.961	0.00353	ENSG00000145545	chr5	6662966	6668202	+	-2.299	0.00249	ENSG00000107719	chr10	70534524	70534739	+	2.231	0.00962	ENSG00000101425	chr20
													ENSG00000164587	chr5	150445685	150446802	-	6.361	0	ENSG00000099864	chr19	736078	746285	+	-1.843	0.0404	ENSG00000079999	chr19	10500080	10502697	-	2.769	1.34e-05	ENSG00000145703	chr5	76575769	76588906	+	-1.793	0.0338	ENSG00000107719	chr10	70534843	70537811	+	3.573	2.08e-06	ENSG00000101425	chr20
													ENSG00000164611	chr5	160422403	160422709	+	2.287	0.0136	ENSG00000099889	chr22	19979080	19979743	-	-2.609	0.00109	ENSG00000080189	chr20	46358763	46364371	-	3.919	2.32e-10	ENSG00000145703	chr5	76632026	76637034	+	-3.316	1.39e-06	ENSG00000107719	chr10	70537906	70538280	+	3.04	9.71e-05	ENSG00000101425	chr20
													ENSG00000164611	chr5	160422893	160424237	+	2.753	0.00133	ENSG00000099901	chr22	20125436	20126303	+	-2.683	0.000721	ENSG00000080608	chr9	2804463	2807814	-	1.77	0.0101	ENSG00000145703	chr5	76652833	76654200	+	-2.86	5.67e-05	ENSG00000107719	chr10	70538408	70538892	+	2.838	0.000353	ENSG00000101425	chr20
													ENSG00000164754	chr8	116858458	116861841	-	2.012	0.042	ENSG00000099991	chr22	24011367	24035444	+	-1.797	0.0478	ENSG00000080608	chr9	2838517	2844045	-	2.987	2.19e-06	ENSG00000146414	chr6	145940801	145941623	-	-1.774	0.0367	ENSG00000107719	chr10	70539008	70539092	+	2.26	0.00837	ENSG00000101425	chr20
													ENSG00000164919	chr8	99878265	99887490	-	2.963	0.000403	ENSG00000100028	chr22	24568176	24571916	+	-3.282	1.58e-05	ENSG00000080815	chr14	73136583	73147795	+	3.189	3.69e-07	ENSG00000147133	chrX	71379031	71381743	+	-1.774	0.0366	ENSG00000107719	chr10	70539247	70539580	+	2.903	0.000233	ENSG00000101425	chr20
													ENSG00000164924	chr8	100948900	100951929	-	2.165	0.0229	ENSG00000100116	chr22	37808163	37809949	+	-1.911	0.0309	ENSG00000080822	chr3	98521437	98522849	-	1.508	0.035	ENSG00000147852	chr9	2644853	2644957	+	-2.222	0.00385	ENSG00000107719	chr10	70539762	70541102	+	2.363	0.00504	ENSG00000101425	chr20
													ENSG00000165119	chr9	83972972	83973286	-	4.511	3.98e-09	ENSG00000100154	chr22	27992663	27993287	-	-1.927	0.0291	ENSG00000080822	chr3	98521442	98522849	-	4.499	2.53e-13	ENSG00000147852	chr9	2645082	2645574	+	-2.095	0.00782	ENSG00000107719	chr10	70541242	70541463	+	2.49	0.0026	ENSG00000101425	chr20
													ENSG00000165119	chr9	83973399	83973902	-	4.069	1.64e-07	ENSG00000100154	chr22	27996259	27998540	-	-2.264	0.0065	ENSG00000080824	chr14	102084564	102084681	-	6.764	0	ENSG00000147874	chr9	19087156	19089412	-	-2.315	0.00225	ENSG00000107719	chr10	70547446	70564364	+	2.438	0.00345	ENSG00000101425	chr20
													ENSG00000165672	chr10	119169342	119172382	-	2.452	0.00626	ENSG00000100154	chr22	28030366	28094080	-	-1.992	0.0222	ENSG00000080824	chr14	102086378	102086986	-	3.697	2.52e-09	ENSG00000148296	chr9	133332348	133332548	-	-1.856	0.0254	ENSG00000107719	chr10	70564519	70566581	+	2.773	0.000525	ENSG00000101425	chr20
													ENSG00000165672	chr10	119173872	119174451	-	2.098	0.0301	ENSG00000100154	chr22	28094245	28096190	-	-2.106	0.0137	ENSG00000080845	chr20	36461510	36496705	+	2.584	5.63e-05	ENSG00000148481	chr10	15782226	15786561	-	-1.97	0.0148	ENSG00000107738	chr10	71755466	71760868	-	2.809	0.000422	ENSG00000101493	chr18
													ENSG00000165732	chr10	68981581	68982543	+	2.775	0.00118	ENSG00000100154	chr22	28105802	28107062	-	-2.358	0.00413	ENSG00000081154	chr3	101574279	101579589	+	2.184	0.000916	ENSG00000148773	chr10	128110533	128111645	-	-2.187	0.00472	ENSG00000107789	chr10	87505552	87508336	+	1.884	0.042	ENSG00000101493	chr18
													ENSG00000165916	chr11	47424183	47424429	-	2.917	0.000529	ENSG00000100211	chr22	38656750	38668017	+	-1.829	0.0423	ENSG00000081154	chr3	101574279	101579790	+	3.224	2.66e-07	ENSG00000148773	chr10	128111816	128111927	-	-1.762	0.0385	ENSG00000107833	chr10	101782924	101783273	-	1.864	0.0454	ENSG00000101986	chrX
													ENSG00000166012	chr11	93731216	93731753	-	2.747	0.00138	ENSG00000100266	chr22	42891182	42893457	-	-3.216	2.51e-05	ENSG00000081154	chr3	101574279	101579842	+	3.142	5.56e-07	ENSG00000148773	chr10	128112445	128113427	-	-2.51	0.000664	ENSG00000107863	chr10	24595190	24595717	-	5.105	6.32e-13	ENSG00000102316	chrX
													ENSG00000166012	chr11	93731799	93732244	-	2.133	0.0261	ENSG00000100280	chr22	29359959	29367207	-	-2.811	0.00034	ENSG00000081154	chr3	101574279	101585437	+	3.107	7.6e-07	ENSG00000148773	chr10	128113602	128114928	-	-1.803	0.0324	ENSG00000107863	chr10	24595795	24595888	-	3.601	1.66e-06	ENSG00000102760	chr13
													ENSG00000166197	chr10	102152530	102157019	+	2.206	0.0193	ENSG00000100290	chr22	43110803	43124016	+	-2.93	0.000163	ENSG00000081237	chr1	198703372	198704472	+	3.137	5.83e-07	ENSG00000148773	chr10	128113602	128116491	-	-3.18	4.46e-06	ENSG00000107863	chr10	24596882	24597447	-	3.327	1.36e-05	ENSG00000102760	chr13
													ENSG00000166197	chr10	102161662	102161833	+	2.064	0.0343	ENSG00000100290	chr22	43124183	43127697	+	-2.691	0.000686	ENSG00000081870	chr1	53940097	53945555	-	2.307	0.000412	ENSG00000148773	chr10	128116536	128119253	-	-2.477	0.000821	ENSG00000107863	chr10	24600930	24601978	-	4.614	1.41e-10	ENSG00000102760	chr13
													ENSG00000166598	chr12	103930564	103931521	+	2.289	0.0134	ENSG00000100290	chr22	43128625	43129213	+	-2.11	0.0134	ENSG00000081913	chr18	62717259	62830035	+	1.547	0.0294	ENSG00000148773	chr10	128119319	128122881	-	-1.953	0.0161	ENSG00000107863	chr10	24602103	24604312	-	4.115	1.96e-08	ENSG00000102837	chr13
													ENSG00000166598	chr12	103931623	103932277	+	2.998	0.000326	ENSG00000100316	chr22	39312984	39313191	-	-4.748	1.31e-10	ENSG00000082068	chr5	37379392	37379489	+	3.065	1.11e-06	ENSG00000148773	chr10	128122996	128123091	-	-1.84	0.0273	ENSG00000107863	chr10	24604348	24607499	-	4.911	5.83e-12	ENSG00000102879	chr16
													ENSG00000166598	chr12	103932942	103933956	+	2.049	0.0364	ENSG00000100316	chr22	39318592	39319595	-	-4.604	3.76e-10	ENSG00000082068	chr5	37379554	37381602	+	1.593	0.0239	ENSG00000149091	chr11	46379111	46379203	+	-1.744	0.0416	ENSG00000107863	chr10	24607601	24607745	-	3.619	1.45e-06	ENSG00000103275	chr16
													ENSG00000166598	chr12	103939625	103941410	+	3.385	2.69e-05	ENSG00000100319	chr22	29748571	29766872	-	-2.001	0.0215	ENSG00000082146	chr2	201458864	201469953	+	3.042	1.36e-06	ENSG00000149476	chr11	61341514	61341823	+	-1.836	0.0278	ENSG00000107863	chr10	24607903	24619473	-	3.814	2.89e-07	ENSG00000103811	chr15
													ENSG00000166598	chr12	103946696	103946786	+	3.653	4.01e-06	ENSG00000100319	chr22	29748571	29766949	-	-1.962	0.0252	ENSG00000082146	chr2	201474755	201475619	+	2.661	3.14e-05	ENSG00000149485	chr11	61802462	61802801	-	-1.939	0.0173	ENSG00000107863	chr10	24670397	24721837	-	3.983	6.58e-08	ENSG00000103811	chr15
													ENSG00000166710	chr15	44715701	44716329	+	2.532	0.00425	ENSG00000100321	chr22	39350109	39373528	+	-2.601	0.00115	ENSG00000082146	chr2	201475742	201477619	+	2.32	0.000375	ENSG00000149485	chr11	61802926	61803032	-	-2.425	0.00115	ENSG00000107938	chr10	125752914	125753694	+	1.886	0.0416	ENSG00000103811	chr15
													ENSG00000166710	chr15	44716356	44717607	+	2.161	0.0233	ENSG00000100350	chr22	36501407	36505896	-	-3.373	8.31e-06	ENSG00000082153	chr2	200811990	200813208	+	2.35	0.000306	ENSG00000149485	chr11	61803111	61803363	-	-2.049	0.00998	ENSG00000108055	chr10	110602178	110602474	+	2.949	0.000174	ENSG00000103811	chr15
													ENSG00000167004	chr15	43753902	43756649	+	2.13	0.0265	ENSG00000100448	chr14	24575454	24576169	-	-1.895	0.0329	ENSG00000082515	chr5	154941138	154941217	+	3.468	2.59e-08	ENSG00000149485	chr11	61803459	61803670	-	-2.104	0.00746	ENSG00000108344	chr17	39988819	39989739	+	2.347	0.00546	ENSG00000103942	chr15
													ENSG00000167004	chr15	43765566	43765887	+	2.487	0.00529	ENSG00000100462	chr14	22927614	22928497	-	-2.076	0.0154	ENSG00000082515	chr5	154941265	154950821	+	2.214	0.000754	ENSG00000149485	chr11	61811075	61812471	-	-1.959	0.0157	ENSG00000108960	chr17	55394534	55401469	-	1.929	0.0353	ENSG00000103942	chr15
													ENSG00000167085	chr17	49406854	49409042	-	2.173	0.0222	ENSG00000100473	chr14	30874591	30874916	+	-3.717	6.36e-07	ENSG00000082515	chr5	154941265	154956371	+	2.33	0.000351	ENSG00000149485	chr11	61812668	61813243	-	-1.859	0.0251	ENSG00000108960	chr17	55401538	55403767	-	2.454	0.00315	ENSG00000103942	chr15
													ENSG00000167085	chr17	49409473	49411678	-	3.087	0.000188	ENSG00000100473	chr14	30885041	30885394	+	-3.813	3.08e-07	ENSG00000082996	chr3	149846140	149852516	+	3.364	7.1e-08	ENSG00000149503	chr11	62145751	62146658	+	-1.884	0.0224	ENSG00000108960	chr17	55407820	55411257	-	1.942	0.0336	ENSG00000103942	chr15
													ENSG00000167085	chr17	49411839	49413177	-	2.713	0.00167	ENSG00000100526	chr14	54397077	54401524	+	-2.184	0.0095	ENSG00000083099	chr6	89637882	89638672	-	4.059	4.81e-11	ENSG00000149809	chr11	65112711	65112811	+	-2.852	6.03e-05	ENSG00000108960	chr17	55411417	55414151	-	2.599	0.00143	ENSG00000103942	chr15
													ENSG00000167283	chr11	118407097	118409000	+	4.085	1.43e-07	ENSG00000100578	chr14	58427813	58429363	+	-2.72	0.000581	ENSG00000083168	chr8	42049302	42051901	-	2.815	9.26e-06	ENSG00000149809	chr11	65114832	65114913	+	-1.717	0.0465	ENSG00000108960	chr17	55414232	55421670	-	1.925	0.0359	ENSG00000103942	chr15
													ENSG00000167460	chr19	16082046	16086423	+	2.689	0.00191	ENSG00000100591	chr14	77457982	77459616	+	-2.288	0.0058	ENSG00000083168	chr8	42049707	42051901	-	2.54	7.84e-05	ENSG00000149809	chr11	65115394	65115476	+	-1.752	0.0402	ENSG00000109189	chr4	52598706	52601857	-	2.764	0.000552	ENSG00000103942	chr15
													ENSG00000167526	chr16	89561368	89561578	+	5.032	5.54e-11	ENSG00000100664	chr14	103337227	103338327	+	-2.859	0.000254	ENSG00000083312	chr5	72816752	72848385	+	2.54	7.83e-05	ENSG00000150764	chr11	111985321	111986871	+	-1.844	0.0268	ENSG00000109475	chr4	108622024	108622105	+	1.923	0.0361	ENSG00000103942	chr15
													ENSG00000167658	chr19	3984350	3985378	-	1.985	0.0462	ENSG00000100697	chr14	95140759	95141683	-	-1.979	0.0236	ENSG00000083544	chr13	60439772	60444683	+	1.448	0.0452	ENSG00000151135	chr12	106956065	106967111	+	-1.879	0.023	ENSG00000109576	chr4	170064825	170066414	-	1.962	0.0311	ENSG00000104055	chr15
													ENSG00000167895	chr17	78131737	78131882	+	2.055	0.0356	ENSG00000100714	chr14	64427473	64430184	+	-1.946	0.0269	ENSG00000083635	chr13	44941322	44943442	-	1.996	0.00291	ENSG00000151923	chr10	119576750	119577080	-	-1.711	0.0476	ENSG00000109576	chr4	170078583	170087116	-	2.413	0.00391	ENSG00000104267	chr8
													ENSG00000167978	chr16	2757579	2757781	+	1.987	0.0459	ENSG00000100744	chr14	96379755	96382247	+	-4.991	1.46e-11	ENSG00000083642	chr13	32586593	32648754	+	2.615	4.44e-05	ENSG00000152127	chr2	134318739	134336217	+	-1.857	0.0253	ENSG00000109756	chr4	159314768	159322347	+	2.286	0.00742	ENSG00000104419	chr8
													ENSG00000167978	chr16	2758547	2758985	+	1.991	0.0453	ENSG00000100888	chr14	21431858	21456032	-	-2.013	0.0204	ENSG00000083799	chr16	50742124	50742762	+	2.132	0.00127	ENSG00000152580	chr3	151453774	151457026	-	-1.735	0.0432	ENSG00000109756	chr4	159322483	159323459	+	2.337	0.00574	ENSG00000104419	chr8
													ENSG00000167978	chr16	2759047	2759140	+	2.006	0.0428	ENSG00000101000	chr20	35176446	35176698	+	-2.061	0.0165	ENSG00000083799	chr16	50742841	50749576	+	2.001	0.00282	ENSG00000152749	chr13	94621235	94623109	+	-2.405	0.0013	ENSG00000109756	chr4	159331833	159331926	+	1.88	0.0427	ENSG00000104774	chr19
													ENSG00000167978	chr16	2759402	2759569	+	2.016	0.0413	ENSG00000101004	chr20	25453642	25455673	-	-3.867	1.97e-07	ENSG00000083807	chr19	58498691	58499123	-	2.189	0.000887	ENSG00000152782	chr10	89593320	89593813	-	-1.878	0.023	ENSG00000109756	chr4	159332697	159338311	+	2.171	0.0126	ENSG00000104774	chr19
													ENSG00000167978	chr16	2760499	2761561	+	2.12	0.0276	ENSG00000101004	chr20	25461635	25462383	-	-3.173	3.35e-05	ENSG00000083807	chr19	58498915	58499123	-	1.716	0.0133	ENSG00000153207	chr1	246855827	246857691	-	-3.029	1.53e-05	ENSG00000109756	chr4	159339354	159341564	+	2.733	0.000657	ENSG00000104824	chr19
													ENSG00000167978	chr16	2770717	2770858	+	2.158	0.0236	ENSG00000101004	chr20	25462541	25467389	-	-3.95	1.02e-07	ENSG00000083845	chr19	58387339	58388137	+	4.912	0	ENSG00000153207	chr1	246861295	246861959	-	-1.969	0.015	ENSG00000109756	chr4	159345329	159346789	+	1.876	0.0433	ENSG00000104918	chr19
													ENSG00000168010	chr11	72821741	72822044	+	2.307	0.0124	ENSG00000101004	chr20	25467458	25469991	-	-3.139	4.25e-05	ENSG00000083845	chr19	58388245	58392976	+	2.22	0.000724	ENSG00000153207	chr1	246918377	246931578	-	-1.823	0.0295	ENSG00000109881	chr11	27357541	27362836	-	2.135	0.0149	ENSG00000104918	chr19
													ENSG00000168028	chr3	39407786	39408606	+	3.611	5.47e-06	ENSG00000101004	chr20	25470095	25476043	-	-3.852	2.22e-07	ENSG00000083845	chr19	58388245	58393359	+	1.973	0.00332	ENSG00000153721	chr6	154422983	154428128	-	-1.871	0.0237	ENSG00000110400	chr11	119675310	119677102	-	1.998	0.0267	ENSG00000104918	chr19
													ENSG00000168028	chr3	39408724	39410754	+	4.156	8.18e-08	ENSG00000101004	chr20	25479206	25480161	-	-4.153	1.85e-08	ENSG00000084072	chr1	39738923	39740165	+	3.148	5.3e-07	ENSG00000154229	chr17	66496283	66641355	+	-1.986	0.0138	ENSG00000110400	chr11	119677219	119677555	-	3.152	4.64e-05	ENSG00000104964	chr19
													ENSG00000168291	chr3	58431984	58433631	-	2.194	0.0203	ENSG00000101004	chr20	25480267	25481968	-	-4.184	1.41e-08	ENSG00000084072	chr1	39738931	39740165	+	4.149	1.69e-11	ENSG00000154814	chr3	16271722	16286342	+	-1.964	0.0153	ENSG00000110400	chr11	119677857	119678415	-	2.313	0.00647	ENSG00000105048	chr19
													ENSG00000168385	chr2	241337790	241342992	+	2.11	0.0287	ENSG00000101004	chr20	25491525	25496663	-	-3.954	9.86e-08	ENSG00000084207	chr11	67583844	67584134	+	5.317	0	ENSG00000154917	chr3	133828852	133834575	-	-1.871	0.0237	ENSG00000110400	chr11	119678765	119728475	-	2.611	0.00134	ENSG00000105048	chr19
													ENSG00000168385	chr2	241343093	241343752	+	2.371	0.00917	ENSG00000101004	chr20	25496803	25498210	-	-3.811	3.13e-07	ENSG00000084207	chr11	67584169	67584464	+	3.35	8.14e-08	ENSG00000154917	chr3	133834641	133838166	-	-2.019	0.0116	ENSG00000110665	chr11	2297921	2299428	-	3.787	3.64e-07	ENSG00000105048	chr19
													ENSG00000168439	chr11	64197397	64197493	+	2.187	0.0209	ENSG00000101004	chr20	25504104	25504888	-	-4.044	4.65e-08	ENSG00000084623	chr1	32222444	32222538	+	5.861	0	ENSG00000154917	chr3	133838259	133839506	-	-2.906	3.99e-05	ENSG00000110665	chr11	2299707	2300520	-	3.1	6.54e-05	ENSG00000105048	chr19
													ENSG00000168653	chr1	39028940	39034392	+	3.204	9.09e-05	ENSG00000101004	chr20	25526598	25585455	-	-3.627	1.27e-06	ENSG00000084652	chr1	32179776	32180314	+	2.222	0.000717	ENSG00000154917	chr3	133839617	133841285	-	-1.723	0.0454	ENSG00000110665	chr11	2299707	2301756	-	3.547	2.54e-06	ENSG00000105048	chr19
													ENSG00000168906	chr2	85539378	85541083	+	3.108	0.000165	ENSG00000101138	chr20	56392538	56395521	+	-2.489	0.00212	ENSG00000084754	chr2	26236988	26238934	-	1.501	0.0361	ENSG00000154917	chr3	133864642	133895397	-	-1.784	0.0351	ENSG00000110665	chr11	2300613	2301756	-	3.839	2.32e-07	ENSG00000105048	chr19
													ENSG00000168906	chr2	85541160	85541255	+	2.958	0.000415	ENSG00000101152	chr20	63895323	63928335	+	-4.221	1.03e-08	ENSG00000084754	chr2	26239143	26244530	-	1.884	0.00548	ENSG00000154920	chr17	50378895	50379107	+	-1.973	0.0146	ENSG00000110811	chr12	6830011	6830353	+	5.851	0	ENSG00000105173	chr19
													ENSG00000168906	chr2	85541377	85541633	+	2.318	0.0118	ENSG00000101188	chr20	62709921	62754685	+	-3.327	1.14e-05	ENSG00000085063	chr11	33722463	33731424	-	2.908	4.29e-06	ENSG00000155008	chrX	85051508	85054344	+	-1.785	0.0349	ENSG00000110811	chr12	6830554	6830639	+	5.125	4.95e-13	ENSG00000105220	chr19
													ENSG00000168906	chr2	85541745	85541829	+	2.533	0.00423	ENSG00000101188	chr20	62754886	62758266	+	-3.748	4.99e-07	ENSG00000085063	chr11	33722463	33736382	-	2.793	1.11e-05	ENSG00000155008	chrX	85088817	85088867	+	-2.48	0.000807	ENSG00000110811	chr12	6830770	6831216	+	5.035	1.42e-12	ENSG00000105339	chr8
													ENSG00000168906	chr2	85542373	85542565	+	2.091	0.0309	ENSG00000101188	chr20	62758356	62760018	+	-3.134	4.37e-05	ENSG00000085117	chr11	44565736	44587475	+	2.009	0.0027	ENSG00000155330	chr16	46803070	46824386	-	-1.729	0.0443	ENSG00000110811	chr12	6831352	6831825	+	5.67	0	ENSG00000105339	chr8
													ENSG00000168958	chr2	227355761	227356986	+	2.077	0.0325	ENSG00000101190	chr20	62860308	62861024	-	-2.549	0.00152	ENSG00000085231	chr5	69355794	69355895	-	2.346	0.000314	ENSG00000156052	chr9	77794592	77797520	-	-1.927	0.0183	ENSG00000110811	chr12	6831914	6833592	+	5.093	7.23e-13	ENSG00000105339	chr8
													ENSG00000168961	chr17	27645349	27645861	+	2.091	0.0309	ENSG00000101194	chr20	62962734	62963273	+	-1.809	0.0456	ENSG00000085274	chr3	169773462	169774031	+	1.891	0.00528	ENSG00000156171	chr1	111137586	111139501	-	-2.008	0.0123	ENSG00000110811	chr12	6833644	6833742	+	5.357	2.83e-14	ENSG00000105339	chr8
													ENSG00000169045	chr5	179614959	179615546	-	2.062	0.0346	ENSG00000101199	chr20	63284512	63284866	+	-1.785	0.0498	ENSG00000085274	chr3	169773462	169774265	+	3.27	1.75e-07	ENSG00000156515	chr10	69389296	69392125	+	-2.005	0.0125	ENSG00000110811	chr12	6833809	6833925	+	5.252	1.06e-13	ENSG00000105339	chr8
													ENSG00000169045	chr5	179616958	179617514	-	3.42	2.12e-05	ENSG00000101224	chr20	3795879	3797622	+	-2.295	0.00559	ENSG00000085433	chr1	109017601	109023355	-	1.665	0.0171	ENSG00000156535	chr6	73736508	73756643	+	-1.745	0.0414	ENSG00000110811	chr12	6834049	6836985	+	5.494	0	ENSG00000105339	chr8
													ENSG00000169045	chr5	179617110	179617514	-	3.39	2.62e-05	ENSG00000101266	chr20	487575	488678	-	-2.724	0.000567	ENSG00000085491	chr1	108136837	108139058	-	1.566	0.027	ENSG00000156876	chr1	100122484	100123210	-	-1.809	0.0315	ENSG00000110811	chr12	6837086	6837423	+	4.847	1.17e-11	ENSG00000105339	chr8
													ENSG00000169045	chr5	179617649	179617799	-	2.036	0.0383	ENSG00000101306	chr20	31824123	31824259	+	-4.393	2.27e-09	ENSG00000085719	chr8	86514541	86515462	+	2.504	0.000102	ENSG00000156876	chr1	100125942	100132750	-	-1.908	0.02	ENSG00000110811	chr12	6837573	6837732	+	6.153	0	ENSG00000105339	chr8
													ENSG00000169045	chr5	179617932	179617989	-	4.781	3.87e-10	ENSG00000101306	chr20	31824352	31826605	+	-4.366	2.91e-09	ENSG00000085721	chr16	15086454	15091315	-	1.809	0.00824	ENSG00000157184	chr1	53197095	53200719	+	-1.855	0.0255	ENSG00000110811	chr12	6837849	6837958	+	5.512	0	ENSG00000105339	chr8
													ENSG00000169045	chr5	179618060	179618145	-	1.97	0.049	ENSG00000101306	chr20	31830889	31831013	+	-4.369	2.84e-09	ENSG00000085760	chr2	55268739	55269169	-	3.454	3e-08	ENSG00000157227	chr14	22843417	22843709	+	-1.978	0.0143	ENSG00000110811	chr12	6838033	6839000	+	5.671	0	ENSG00000105352	chr19
													ENSG00000169045	chr5	179618323	179619269	-	2.784	0.00113	ENSG00000101311	chr20	6077346	6079436	-	-2.54	0.0016	ENSG00000085832	chr1	51472948	51481273	-	1.425	0.0495	ENSG00000158715	chr1	205659671	205661861	-	-2.041	0.0104	ENSG00000110811	chr12	6839140	6839297	+	4.764	2.83e-11	ENSG00000105374	chr19
													ENSG00000169045	chr5	179619407	179620892	-	3.006	0.000312	ENSG00000101311	chr20	6079577	6084040	-	-2.982	0.000118	ENSG00000085832	chr1	51481314	51519199	-	2.74	1.7e-05	ENSG00000159086	chr21	32751218	32755230	-	-1.732	0.0437	ENSG00000110841	chr12	27524365	27578152	+	3.479	4.31e-06	ENSG00000105374	chr19
													ENSG00000169045	chr5	179621397	179623037	-	2.466	0.00585	ENSG00000101311	chr20	6085287	6087777	-	-2.58	0.00128	ENSG00000085998	chr1	46197084	46197702	-	1.58	0.0254	ENSG00000160014	chr19	46609320	46609382	+	-3.154	5.52e-06	ENSG00000110841	chr12	27578239	27633362	+	2.188	0.0117	ENSG00000105374	chr19
													ENSG00000169230	chr5	177306176	177306422	+	2.282	0.0139	ENSG00000101311	chr20	6087883	6088965	-	-3.259	1.87e-05	ENSG00000085998	chr1	46197871	46198336	-	2.467	0.000133	ENSG00000160124	chr3	122359919	122362968	-	-2.355	0.00177	ENSG00000110841	chr12	27671546	27672427	+	1.861	0.0458	ENSG00000105472	chr19
													ENSG00000169429	chr4	73740722	73741542	+	2.65	0.00234	ENSG00000101311	chr20	6089089	6094939	-	-2.498	0.00202	ENSG00000086065	chr9	33265147	33266010	+	1.989	0.00303	ENSG00000160256	chr21	44967181	44973197	+	-2.048	0.01	ENSG00000110841	chr12	27680061	27681546	+	2.853	0.00032	ENSG00000105472	chr19
													ENSG00000169429	chr4	73741677	73741949	+	3.009	0.000305	ENSG00000101311	chr20	6094988	6096902	-	-3.404	6.64e-06	ENSG00000086065	chr9	33278225	33280809	+	2.448	0.000153	ENSG00000160285	chr21	46219572	46221854	-	-3.084	9.79e-06	ENSG00000110841	chr12	27681696	27682387	+	2.818	0.000398	ENSG00000105472	chr19
													ENSG00000169429	chr4	73742032	73742449	+	2.945	0.000448	ENSG00000101311	chr20	6097033	6097524	-	-2.495	0.00206	ENSG00000086102	chr9	33290597	33294420	+	2.495	0.000109	ENSG00000160285	chr21	46221975	46222630	-	-2.531	0.000582	ENSG00000110841	chr12	27687507	27688298	+	2.618	0.00128	ENSG00000105472	chr19
													ENSG00000170144	chr2	177216592	177216676	+	3.632	4.66e-06	ENSG00000101311	chr20	6097631	6107532	-	-3.476	3.92e-06	ENSG00000086200	chr5	62578935	62591577	+	2.23	0.000682	ENSG00000160285	chr21	46222738	46227552	-	-1.873	0.0235	ENSG00000110841	chr12	27689203	27691749	+	2.155	0.0136	ENSG00000105472	chr19
													ENSG00000170144	chr2	177216771	177216860	+	3.177	0.000107	ENSG00000101311	chr20	6110511	6112477	-	-3.136	4.33e-05	ENSG00000086475	chr10	13323047	13328351	-	2.764	1.4e-05	ENSG00000160285	chr21	46227690	46228434	-	-2.22	0.0039	ENSG00000110841	chr12	27691928	27692591	+	1.885	0.0419	ENSG00000105472	chr19
													ENSG00000170144	chr2	177219314	177219408	+	3.476	1.43e-05	ENSG00000101311	chr20	6112623	6115811	-	-3.097	5.63e-05	ENSG00000086475	chr10	13336350	13338705	-	2.049	0.00211	ENSG00000160299	chr21	46398130	46398235	+	-1.731	0.0439	ENSG00000110841	chr12	27692656	27692796	+	2.292	0.00719	ENSG00000105556	chr19
													ENSG00000170315	chr17	16381184	16381902	+	2.006	0.0429	ENSG00000101311	chr20	6116044	6119404	-	-3.665	9.53e-07	ENSG00000086475	chr10	13338808	13344758	-	3.038	1.41e-06	ENSG00000160447	chr9	128713198	128713278	+	-1.766	0.0378	ENSG00000110888	chr12	30713885	30714959	-	1.917	0.0369	ENSG00000105640	chr19
													ENSG00000170515	chr12	56109935	56110399	+	3.569	7.35e-06	ENSG00000101311	chr20	6119572	6122774	-	-4.024	5.5e-08	ENSG00000086475	chr10	13345028	13348000	-	1.749	0.0112	ENSG00000160551	chr17	29508132	29510864	+	-2.145	0.00594	ENSG00000110888	chr12	30729325	30730239	-	1.939	0.034	ENSG00000105656	chr19
													ENSG00000170515	chr12	56110477	56110559	+	3.017	0.000292	ENSG00000101363	chr20	37289686	37301208	+	-2.736	0.000533	ENSG00000086504	chr16	370225	370499	-	3.776	1.11e-09	ENSG00000160752	chr1	155309076	155310064	+	-1.72	0.0459	ENSG00000110987	chr12	122022183	122030700	+	2.818	0.000399	ENSG00000105656	chr19
													ENSG00000170515	chr12	56111058	56111182	+	2.408	0.00771	ENSG00000101391	chr20	33392242	33401428	-	-2.476	0.00228	ENSG00000086548	chr19	41766299	41770802	+	1.517	0.0337	ENSG00000160752	chr1	155318928	155319611	+	-1.786	0.0348	ENSG00000110987	chr12	122035427	122043886	+	1.846	0.0485	ENSG00000105656	chr19
													ENSG00000170515	chr12	56111529	56112823	+	2.843	0.000808	ENSG00000101425	chr20	38304353	38307567	+	-2.036	0.0184	ENSG00000087008	chr4	8416535	8428351	-	2.199	0.000828	ENSG00000161800	chr12	50005392	50016631	-	-1.729	0.0444	ENSG00000110987	chr12	122044053	122054805	+	2.344	0.00555	ENSG00000105835	chr7
													ENSG00000170571	chr5	50403454	50405725	-	2.317	0.0118	ENSG00000101425	chr20	38309058	38310491	+	-1.934	0.0282	ENSG00000087077	chr7	100867988	100868108	+	1.695	0.0147	ENSG00000161813	chr12	50473536	50473999	+	-1.798	0.033	ENSG00000111145	chr12	96194705	96223565	+	2.223	0.00994	ENSG00000105854	chr7
													ENSG00000170638	chr22	50195040	50197241	+	2.485	0.00532	ENSG00000101425	chr20	38310652	38311874	+	-1.808	0.0458	ENSG00000087086	chr19	48965916	48966281	+	1.899	0.00505	ENSG00000162063	chr16	2433067	2435806	+	-1.863	0.0247	ENSG00000111145	chr12	96247734	96259731	+	2.21	0.0106	ENSG00000105963	chr7
													ENSG00000171863	chr2	3575350	3575592	+	4.193	5.99e-08	ENSG00000101425	chr20	38324046	38324774	+	-2.062	0.0165	ENSG00000087088	chr19	48954962	48955548	+	2.493	0.00011	ENSG00000162063	chr16	2438123	2439353	+	-1.972	0.0147	ENSG00000111300	chr12	112043211	112043625	-	1.859	0.0462	ENSG00000106244	chr7
													ENSG00000171863	chr2	3575684	3575817	+	2.914	0.000536	ENSG00000101425	chr20	38324833	38326265	+	-1.982	0.0232	ENSG00000087191	chr17	63827514	63828138	+	4.164	1.43e-11	ENSG00000162063	chr16	2439457	2439749	+	-2.664	0.000234	ENSG00000111300	chr12	112068992	112071895	-	1.866	0.0451	ENSG00000106348	chr7
													ENSG00000171863	chr2	3580260	3580805	+	3.481	1.38e-05	ENSG00000101425	chr20	38326432	38327588	+	-2.475	0.00228	ENSG00000087206	chr5	176982623	177006650	-	2.21	0.000775	ENSG00000162063	chr16	2445622	2448855	+	-2.979	2.28e-05	ENSG00000111300	chr12	112074764	112075678	-	2.111	0.0166	ENSG00000106976	chr9
													ENSG00000172009	chr19	2799791	2805016	+	2.04	0.0377	ENSG00000101425	chr20	38326432	38334430	+	-3.313	1.27e-05	ENSG00000087274	chr4	2844024	2875896	+	1.518	0.0335	ENSG00000162063	chr16	2453537	2455395	+	-2.526	0.000598	ENSG00000111530	chr12	67297853	67298950	+	1.899	0.0395	ENSG00000106976	chr9
													ENSG00000172322	chr12	9979524	9980582	+	2.209	0.019	ENSG00000101493	chr18	76443211	76494698	-	-3.134	4.37e-05	ENSG00000087502	chr12	29371670	29381115	-	3.37	6.73e-08	ENSG00000162341	chr11	69072708	69072915	+	-2.107	0.00735	ENSG00000111640	chr12	6537357	6537593	+	2.085	0.0186	ENSG00000106976	chr9
													ENSG00000172809	chr17	74204190	74209187	+	5.737	0	ENSG00000101557	chr18	166819	180236	+	-2.553	0.00149	ENSG00000087884	chr11	77821241	77841019	+	2.417	0.00019	ENSG00000162402	chr1	55143119	55144127	-	-1.737	0.0429	ENSG00000111669	chr12	6869390	6869688	+	2.467	0.00295	ENSG00000106976	chr9
													ENSG00000173418	chr20	20026919	20032508	+	2.046	0.0369	ENSG00000101574	chr18	2547529	2552695	-	-2.395	0.00342	ENSG00000087884	chr11	77821241	77842479	+	3.996	9.88e-11	ENSG00000162402	chr1	55159036	55159611	-	-1.769	0.0373	ENSG00000111674	chr12	6918162	6919566	+	2.523	0.00218	ENSG00000107438	chr10
													ENSG00000173436	chr1	19622147	19623474	+	3.14	0.000135	ENSG00000101596	chr18	2703886	2705694	+	-3.275	1.66e-05	ENSG00000087884	chr11	77841060	77842479	+	1.508	0.035	ENSG00000163535	chr2	200536142	200542579	+	-1.967	0.015	ENSG00000111674	chr12	6919763	6921581	+	2.436	0.00347	ENSG00000107438	chr10
													ENSG00000173575	chr15	93000640	93002177	+	2.249	0.016	ENSG00000101654	chr18	13726729	13731476	+	-1.847	0.0396	ENSG00000087903	chr19	6040241	6042044	-	2.25	0.000598	ENSG00000163565	chr1	159016700	159018229	+	-2.707	0.000174	ENSG00000111674	chr12	6922402	6922731	+	2.624	0.00124	ENSG00000107438	chr10
													ENSG00000173726	chr1	235122372	235128595	-	2.024	0.0401	ENSG00000101751	chr18	54269661	54271360	+	-2.54	0.00161	ENSG00000087995	chr17	62424012	62424219	+	2.217	0.000739	ENSG00000163629	chr4	86758785	86758942	+	-2.115	0.00703	ENSG00000111731	chr12	22535344	22544061	-	2.096	0.0177	ENSG00000107438	chr10
													ENSG00000174444	chr15	66499652	66500056	-	5.434	1.21e-12	ENSG00000101773	chr18	22934159	22936754	+	-1.811	0.0453	ENSG00000088035	chr1	63367687	63370771	+	3.419	4.19e-08	ENSG00000163629	chr4	86766517	86767817	+	-1.788	0.0345	ENSG00000111790	chr12	26963455	26964596	+	1.862	0.0457	ENSG00000107438	chr10
													ENSG00000174444	chr15	66500376	66500949	-	5.296	4.61e-12	ENSG00000101844	chrX	108091836	108126077	+	-2.161	0.0106	ENSG00000088205	chr2	117825101	117825447	+	3.031	1.5e-06	ENSG00000163629	chr4	86767976	86769769	+	-2.44	0.00105	ENSG00000112208	chr6	57172810	57182032	+	2.576	0.00162	ENSG00000107438	chr10
													ENSG00000174444	chr15	66501105	66501375	-	3.852	9.02e-07	ENSG00000101955	chrX	38149894	38154462	-	-3.997	6.89e-08	ENSG00000088256	chr19	3094787	3110149	+	1.538	0.0307	ENSG00000163629	chr4	86784558	86785231	+	-1.832	0.0283	ENSG00000112306	chr6	132815224	132816461	+	1.843	0.0491	ENSG00000107551	chr10
													ENSG00000174444	chr15	66501912	66502612	-	4.018	2.5e-07	ENSG00000101955	chrX	38154583	38156896	-	-3.652	1.05e-06	ENSG00000088451	chr13	94593907	94596051	-	1.561	0.0276	ENSG00000163714	chr3	143021382	143021473	+	-2.071	0.00891	ENSG00000112394	chr6	111088095	111172695	+	3.166	4.23e-05	ENSG00000107551	chr10
													ENSG00000174444	chr15	66502750	66503058	-	2.346	0.0103	ENSG00000101955	chrX	38157029	38160017	-	-3.919	1.29e-07	ENSG00000088682	chr16	57447578	57451040	+	2.525	8.73e-05	ENSG00000163808	chr3	44797956	44800314	+	-1.7	0.0498	ENSG00000112394	chr6	111172839	111177212	+	2.799	0.000449	ENSG00000107551	chr10
													ENSG00000174574	chr1	39001106	39003347	+	2.086	0.0315	ENSG00000101955	chrX	38160196	38160933	-	-3.224	2.37e-05	ENSG00000088682	chr16	57458350	57459565	+	2.81	9.64e-06	ENSG00000163808	chr3	44801974	44802814	+	-1.774	0.0366	ENSG00000112851	chr5	66023364	66024306	+	2.074	0.0195	ENSG00000107551	chr10
													ENSG00000174720	chr4	112644871	112646351	+	2.148	0.0246	ENSG00000101955	chrX	38161054	38164769	-	-3.946	1.05e-07	ENSG00000088888	chr20	3846903	3854558	+	4.116	2.5e-11	ENSG00000163820	chr3	45958619	45959393	-	-1.809	0.0314	ENSG00000113240	chr5	178616948	178617344	-	1.991	0.0275	ENSG00000107551	chr10
													ENSG00000174780	chr4	56495394	56500536	+	2.477	0.00554	ENSG00000101955	chrX	38164895	38171881	-	-4.168	1.62e-08	ENSG00000088970	chr20	21132159	21136390	+	1.816	0.00796	ENSG00000164045	chr3	48183030	48183800	-	-2.439	0.00105	ENSG00000113810	chr3	160433209	160433657	+	2.279	0.00765	ENSG00000107566	chr10
													ENSG00000175354	chr18	12802151	12814203	-	1.984	0.0465	ENSG00000101955	chrX	38172057	38174160	-	-3.613	1.4e-06	ENSG00000088986	chr12	120496216	120496402	+	2.873	5.72e-06	ENSG00000164062	chr3	49676700	49676777	+	-1.782	0.0354	ENSG00000114026	chr3	9750423	9750945	+	3.527	2.98e-06	ENSG00000107625	chr10
													ENSG00000175390	chr11	7995118	7995254	+	2.948	0.00044	ENSG00000101955	chrX	38174351	38178285	-	-4.479	1.09e-09	ENSG00000088986	chr12	120496216	120496416	+	1.677	0.0161	ENSG00000164070	chr4	127795908	127798587	+	-2.216	0.004	ENSG00000114026	chr3	9751192	9751770	+	2.326	0.00608	ENSG00000107897	chr10
													ENSG00000175390	chr11	7995367	7995945	+	3.384	2.72e-05	ENSG00000101955	chrX	38178344	38220696	-	-4.763	1.16e-10	ENSG00000089006	chr20	17957037	17968700	-	1.445	0.0456	ENSG00000164070	chr4	127801237	127801785	+	-2.723	0.000155	ENSG00000114026	chr3	9751949	9754704	+	3.41	7.36e-06	ENSG00000107957	chr10
													ENSG00000175455	chr3	123915718	123931102	-	2.203	0.0196	ENSG00000101972	chrX	123962106	124022531	+	-3.179	3.2e-05	ENSG00000089006	chr20	17968457	17968700	-	1.753	0.011	ENSG00000164070	chr4	127801918	127803629	+	-2.022	0.0115	ENSG00000114982	chr2	96595631	96601643	-	2.477	0.0028	ENSG00000107957	chr10
													ENSG00000175826	chr17	7244635	7246026	-	2.957	0.000417	ENSG00000101974	chrX	139819427	139826704	-	-1.887	0.0339	ENSG00000089009	chr12	112406037	112406294	-	7.311	0	ENSG00000164070	chr4	127805224	127805687	+	-2.634	0.00029	ENSG00000115194	chr2	27256520	27256788	-	2.573	0.00165	ENSG00000107957	chr10
													ENSG00000175826	chr17	7246370	7246791	-	2.427	0.00704	ENSG00000102024	chrX	115561260	115610243	+	-2.052	0.0172	ENSG00000089009	chr12	112406890	112408240	-	4.214	7.88e-12	ENSG00000164070	chr4	127805793	127807996	+	-2.064	0.00923	ENSG00000115194	chr2	27256893	27257154	-	3.39	8.55e-06	ENSG00000107957	chr10
													ENSG00000176978	chr9	137114576	137114647	-	2.615	0.00279	ENSG00000102024	chrX	115610323	115622246	+	-2.187	0.00934	ENSG00000089009	chr12	112408656	112409587	-	6.232	0	ENSG00000164070	chr4	127811636	127818325	+	-2.165	0.00534	ENSG00000115194	chr2	27258058	27258161	-	2.461	0.00305	ENSG00000107957	chr10
													ENSG00000177576	chr18	49491445	49491532	-	2.043	0.0373	ENSG00000102024	chrX	115629327	115629835	+	-1.84	0.0408	ENSG00000089022	chr12	111889000	111890040	+	1.749	0.0113	ENSG00000164070	chr4	127818420	127820428	+	-2.039	0.0105	ENSG00000115255	chr19	1491384	1495294	+	2.135	0.0148	ENSG00000108100	chr10
													ENSG00000177600	chr11	810357	811597	+	5.834	0	ENSG00000102024	chrX	115634081	115634881	+	-2.353	0.00422	ENSG00000089048	chr20	13783183	13784880	-	2.781	1.22e-05	ENSG00000164070	chr4	127820565	127822769	+	-2.116	0.00696	ENSG00000115255	chr19	1495607	1496285	+	1.978	0.029	ENSG00000108582	chr17
													ENSG00000178952	chr16	28843855	28843950	-	2.699	0.0018	ENSG00000102043	chrX	64359527	64395340	-	-2.729	0.000554	ENSG00000089063	chr20	5109445	5112961	-	2.961	2.72e-06	ENSG00000164070	chr4	127822894	127823517	+	-1.894	0.0213	ENSG00000115355	chr2	55328435	55332566	-	2.946	0.000177	ENSG00000108582	chr17
													ENSG00000179218	chr19	12938770	12939134	+	2.486	0.0053	ENSG00000102309	chrX	72181828	72196785	+	-3.595	1.61e-06	ENSG00000089123	chr20	13630152	13638894	-	2.075	0.0018	ENSG00000164070	chr4	127823624	127827305	+	-1.791	0.034	ENSG00000115825	chr2	37253350	37254204	-	3.017	0.000113	ENSG00000108825	chr17
													ENSG00000179583	chr16	10895764	10898670	+	2.156	0.0238	ENSG00000102312	chrX	48512507	48512589	+	-1.981	0.0233	ENSG00000089154	chr12	120190400	120194680	-	3.724	1.91e-09	ENSG00000164211	chr5	111506379	111507329	-	-1.748	0.0409	ENSG00000115825	chr2	37254289	37256662	-	3.859	1.95e-07	ENSG00000109046	chr17
													ENSG00000180353	chr3	121644928	121647319	-	2.517	0.00458	ENSG00000102312	chrX	48514365	48514525	+	-2.337	0.00458	ENSG00000089157	chr12	120197462	120198554	-	1.516	0.0339	ENSG00000164506	chr6	147278204	147291094	+	-1.819	0.0301	ENSG00000115825	chr2	37256929	37259583	-	2.955	0.000168	ENSG00000109066	chr17
													ENSG00000180817	chr10	70204915	70206264	-	2.434	0.00679	ENSG00000102384	chrX	101098248	101098444	+	-3.413	6.19e-06	ENSG00000089157	chr12	120199000	120199118	-	5.019	0	ENSG00000164574	chr5	154376462	154380448	+	-1.875	0.0233	ENSG00000115825	chr2	37259681	37260223	-	3.466	4.79e-06	ENSG00000109066	chr17
													ENSG00000180817	chr10	70230399	70233264	-	2.095	0.0304	ENSG00000102837	chr13	53034500	53041910	+	-3.935	1.15e-07	ENSG00000089157	chr12	120200831	120201083	-	6.593	0	ENSG00000164574	chr5	154386430	154404104	+	-1.981	0.0141	ENSG00000115825	chr2	37260384	37267430	-	3.371	9.88e-06	ENSG00000109066	chr17
													ENSG00000181163	chr5	171390130	171391305	+	4.992	7.68e-11	ENSG00000102837	chr13	53042122	53043105	+	-3.285	1.54e-05	ENSG00000089157	chr12	120200891	120201083	-	4.523	1.97e-13	ENSG00000164620	chr5	141640295	141640412	+	-1.977	0.0144	ENSG00000115825	chr2	37267536	37269615	-	2.21	0.0106	ENSG00000109066	chr17
													ENSG00000181163	chr5	171391424	171391706	+	3.437	1.89e-05	ENSG00000102837	chr13	53043264	53049969	+	-3.937	1.13e-07	ENSG00000089159	chr12	120224377	120265617	-	2.306	0.000415	ENSG00000164649	chr7	21911754	21916754	-	-2.264	0.00305	ENSG00000115825	chr2	37269687	37272380	-	3.075	7.75e-05	ENSG00000109519	chr4
													ENSG00000181163	chr5	171405403	171406397	+	3.875	7.5e-07	ENSG00000102854	chr16	661784	661888	+	-3.924	1.24e-07	ENSG00000089220	chr12	118136344	118138039	+	1.741	0.0117	ENSG00000164828	chr7	848615	849520	+	-1.81	0.0314	ENSG00000115825	chr2	37272432	37274421	-	3.94	9.56e-08	ENSG00000109519	chr4
													ENSG00000181163	chr5	171407774	171410527	+	3.813	1.21e-06	ENSG00000103042	chr16	58680241	58683955	-	-1.954	0.026	ENSG00000089220	chr12	118138148	118139451	+	2.024	0.00246	ENSG00000164830	chr8	106742317	106745789	+	-1.787	0.0346	ENSG00000115825	chr2	37274697	37275767	-	2.743	0.000624	ENSG00000109586	chr4
													ENSG00000181222	chr17	7509632	7511215	+	2.129	0.0265	ENSG00000103042	chr16	58684178	58684717	-	-2.821	0.000321	ENSG00000089248	chr12	112019894	112022150	+	1.948	0.00381	ENSG00000164889	chr7	151070911	151071072	+	-1.833	0.0281	ENSG00000115825	chr2	37275844	37277866	-	2.934	0.000193	ENSG00000109586	chr4
													ENSG00000182004	chr1	203861713	203862196	+	1.983	0.0466	ENSG00000103047	chr16	68867220	68875154	+	-1.907	0.0313	ENSG00000089280	chr16	31180227	31182398	+	2.485	0.000116	ENSG00000165219	chr9	125302826	125305063	+	-1.915	0.0193	ENSG00000115825	chr2	37277989	37279746	-	2.407	0.00403	ENSG00000109854	chr11
													ENSG00000182149	chr16	71922680	71923288	+	2.216	0.0184	ENSG00000103047	chr16	68919219	68927568	+	-1.997	0.0219	ENSG00000089289	chrX	70134135	70134523	+	1.861	0.00621	ENSG00000165392	chr8	31081296	31083699	+	-1.707	0.0485	ENSG00000115825	chr2	37279929	37282542	-	3.06	8.55e-05	ENSG00000109861	chr11
													ENSG00000182180	chr10	73252023	73252470	-	2.138	0.0256	ENSG00000103194	chr16	84772685	84775160	+	-3.209	2.63e-05	ENSG00000089289	chrX	70146828	70148761	+	2.79	1.13e-05	ENSG00000165392	chr8	31141775	31142626	+	-1.782	0.0354	ENSG00000115825	chr2	37282619	37286177	-	3.725	6.06e-07	ENSG00000109861	chr11
													ENSG00000182481	chr17	68044503	68045772	+	2.599	0.00303	ENSG00000103226	chr16	16232831	16236901	+	-1.933	0.0283	ENSG00000089327	chr19	35154809	35155551	+	3.773	1.14e-09	ENSG00000165646	chr10	117254131	117254405	+	-2.18	0.00492	ENSG00000115825	chr2	37286369	37289356	-	4.097	2.32e-08	ENSG00000110076	chr11
													ENSG00000182774	chr15	82536881	82538306	-	2.936	0.000472	ENSG00000103226	chr16	16261676	16263074	+	-2.087	0.0148	ENSG00000089327	chr19	35154869	35155551	+	2.139	0.00122	ENSG00000165699	chr9	132910692	132911002	-	-2.802	8.69e-05	ENSG00000115825	chr2	37289513	37290868	-	3.599	1.69e-06	ENSG00000110076	chr11
													ENSG00000182899	chr3	197950978	197951159	+	2.565	0.00359	ENSG00000103335	chr16	88716277	88716361	-	-3.656	1.01e-06	ENSG00000089327	chr19	35155611	35157426	+	2.097	0.00158	ENSG00000165861	chr14	72978044	72978137	-	-2.155	0.00565	ENSG00000115825	chr2	37290999	37293133	-	3.205	3.21e-05	ENSG00000110076	chr11
													ENSG00000182899	chr3	197954147	197955750	+	4.822	2.75e-10	ENSG00000103495	chr16	29807166	29810197	+	-4.13	2.24e-08	ENSG00000089351	chr19	35000486	35009119	+	1.586	0.0247	ENSG00000166123	chr16	46900790	46906842	+	-1.842	0.0271	ENSG00000115825	chr2	37293271	37316237	-	3.758	4.6e-07	ENSG00000110076	chr11
													ENSG00000182944	chr22	29273864	29278030	+	2.412	0.00759	ENSG00000103811	chr15	78939171	78944891	-	-2.583	0.00126	ENSG00000089486	chr16	4514664	4538325	-	2.224	0.000705	ENSG00000166165	chr14	103521434	103521818	-	-1.748	0.041	ENSG00000115825	chr2	37293271	37324681	-	3.754	4.75e-07	ENSG00000110076	chr11
													ENSG00000182944	chr22	29282557	29286923	+	2.502	0.00492	ENSG00000103876	chr15	80152905	80153026	+	-1.792	0.0487	ENSG00000089486	chr16	4514664	4538702	-	2.808	9.79e-06	ENSG00000166181	chr11	43330564	43335278	+	-2.251	0.00329	ENSG00000115825	chr2	37317179	37324681	-	2.934	0.000191	ENSG00000110076	chr11
													ENSG00000182944	chr22	29292169	29292488	+	2.72	0.0016	ENSG00000103942	chr15	82875404	82892685	-	-1.918	0.0301	ENSG00000089597	chr11	62639731	62646562	-	3.276	1.64e-07	ENSG00000166377	chr18	79303716	79306986	+	-2.624	0.00031	ENSG00000115825	chr2	37317899	37324681	-	3.167	4.18e-05	ENSG00000110172	chr11
													ENSG00000183431	chr1	37981811	37984169	-	2.951	0.000434	ENSG00000103942	chr15	82892841	82898390	-	-4.085	3.3e-08	ENSG00000089639	chr19	19635213	19635415	-	2.659	3.2e-05	ENSG00000166377	chr18	79330104	79336628	+	-2.6	0.000366	ENSG00000116161	chr1	175007197	175008609	+	1.913	0.0375	ENSG00000110697	chr11
													ENSG00000183431	chr1	37984260	37984707	-	2.284	0.0137	ENSG00000103978	chr15	42272123	42272889	-	-2.631	0.000971	ENSG00000089639	chr19	19642619	19643511	-	1.51	0.0347	ENSG00000166435	chr11	74930372	74933801	-	-1.888	0.0219	ENSG00000116171	chr1	52927465	52941796	+	1.926	0.0358	ENSG00000110697	chr11
													ENSG00000183431	chr1	37987836	37989548	-	2.089	0.031	ENSG00000104043	chr15	50107008	50114426	-	-3.931	1.17e-07	ENSG00000089685	chr17	78216034	78216664	+	1.78	0.0096	ENSG00000167004	chr15	43770329	43770523	+	-1.945	0.0168	ENSG00000116171	chr1	52948080	52950755	+	3.341	1.23e-05	ENSG00000110697	chr11
													ENSG00000184009	chr17	81511108	81511188	-	4.398	1.06e-08	ENSG00000104055	chr15	43233344	43233554	-	-3.489	3.58e-06	ENSG00000089818	chr12	8082383	8089936	+	3.314	1.15e-07	ENSG00000167110	chr9	128258570	128259007	-	-2.598	0.000371	ENSG00000116171	chr1	52950886	52954740	+	2.117	0.0161	ENSG00000110697	chr11
													ENSG00000185198	chr19	694967	695352	-	4.582	2.13e-09	ENSG00000104055	chr15	43233687	43234769	-	-3.789	3.71e-07	ENSG00000089818	chr12	8093055	8095601	+	1.973	0.00332	ENSG00000167123	chr9	128431303	128434102	+	-1.805	0.032	ENSG00000116171	chr1	52954804	52961503	+	2.883	0.000265	ENSG00000110697	chr11
													ENSG00000185651	chr22	21592956	21610857	+	2.651	0.00233	ENSG00000104055	chr15	43234929	43235469	-	-4.101	2.9e-08	ENSG00000089818	chr12	8095703	8096042	+	3.134	5.97e-07	ENSG00000167460	chr19	16093598	16093684	+	-3.403	6.41e-07	ENSG00000116171	chr1	52961629	52974769	+	1.889	0.0412	ENSG00000110697	chr11
													ENSG00000185787	chr15	78891014	78891484	+	2.658	0.00225	ENSG00000104055	chr15	43235837	43238817	-	-4.167	1.63e-08	ENSG00000089902	chr14	102722416	102726468	+	2.132	0.00127	ENSG00000167508	chr16	88653408	88654692	-	-2.983	2.21e-05	ENSG00000116171	chr1	52974832	52976683	+	2.564	0.00173	ENSG00000110697	chr11
													ENSG00000185787	chr15	78891572	78892212	+	2.102	0.0296	ENSG00000104055	chr15	43239056	43239163	-	-4.274	6.58e-09	ENSG00000089916	chr14	76151991	76154354	+	3.123	6.6e-07	ENSG00000167508	chr16	88654807	88655199	-	-2.345	0.00188	ENSG00000116171	chr1	52976769	52978217	+	1.958	0.0315	ENSG00000110697	chr11
													ENSG00000185787	chr15	78894904	78896983	+	3.419	2.13e-05	ENSG00000104325	chr8	90001561	90018909	+	-1.95	0.0265	ENSG00000090054	chr9	92112562	92115314	-	4.143	1.81e-11	ENSG00000167508	chr16	88655417	88655656	-	-2.539	0.000551	ENSG00000116171	chr1	52980543	52988029	+	2.427	0.00364	ENSG00000110697	chr11
													ENSG00000185896	chr13	113309862	113319469	+	2.649	0.00235	ENSG00000104356	chr8	98117390	98123336	+	-2.262	0.00657	ENSG00000090061	chr14	99481479	99492626	+	3.223	2.68e-07	ENSG00000167508	chr16	88655730	88656105	-	-2.363	0.00168	ENSG00000116198	chr1	3839119	3839608	-	2.15	0.0139	ENSG00000110697	chr11
													ENSG00000186468	chr5	82276518	82277693	-	4.931	1.27e-10	ENSG00000104408	chr8	108240075	108248613	-	-2.511	0.00189	ENSG00000090097	chr3	51970184	51973965	-	3.877	3.72e-10	ENSG00000167508	chr16	88656304	88657436	-	-3.25	2.46e-06	ENSG00000116406	chr1	184708344	184710394	-	4.04	3.9e-08	ENSG00000110697	chr11
													ENSG00000186652	chr11	57387865	57388577	-	2.065	0.0342	ENSG00000104497	chr8	81802499	81803092	-	-2.351	0.00427	ENSG00000090097	chr3	51971698	51973965	-	3.442	3.34e-08	ENSG00000167508	chr16	88657582	88657915	-	-2.569	0.000454	ENSG00000116977	chr1	236539091	236540566	+	2.046	0.0219	ENSG00000110697	chr11
													ENSG00000186652	chr11	57388708	57389010	-	2.663	0.00219	ENSG00000104529	chr8	143586849	143597348	-	-4.365	2.93e-09	ENSG00000090097	chr3	51971892	51973965	-	2.446	0.000155	ENSG00000167508	chr16	88658029	88658650	-	-3.108	8.04e-06	ENSG00000117155	chr1	84647607	84650362	-	2.315	0.00641	ENSG00000110697	chr11
													ENSG00000186652	chr11	57389317	57389887	-	2.872	0.000686	ENSG00000104756	chr8	25446250	25458199	-	-2.069	0.016	ENSG00000090263	chr7	141010617	141014911	-	2.799	1.06e-05	ENSG00000167635	chr19	36226073	36228748	+	-1.754	0.0399	ENSG00000117155	chr1	84650527	84651883	-	2.193	0.0115	ENSG00000110697	chr11
													ENSG00000187109	chr12	76050653	76053091	-	4.055	1.85e-07	ENSG00000104756	chr8	25450481	25458199	-	-3.54	2.43e-06	ENSG00000090263	chr7	141010660	141014551	-	2.224	0.000706	ENSG00000167670	chr19	4409759	4418020	+	-1.774	0.0366	ENSG00000117155	chr1	84651997	84655832	-	1.894	0.0404	ENSG00000110697	chr11
													ENSG00000187109	chr12	76053110	76053205	-	3.933	4.84e-07	ENSG00000104774	chr19	12658344	12661260	-	-2.959	0.000136	ENSG00000090263	chr7	141010660	141014911	-	3.158	4.85e-07	ENSG00000167972	chr16	2292238	2295590	-	-2.314	0.00227	ENSG00000117155	chr1	84656005	84656348	-	2.843	0.000341	ENSG00000110697	chr11
													ENSG00000187109	chr12	76053350	76053770	-	3.228	7.74e-05	ENSG00000104774	chr19	12658510	12663317	-	-2.154	0.011	ENSG00000090316	chr4	1289982	1311979	+	3.394	5.4e-08	ENSG00000167972	chr16	2297539	2297766	-	-1.876	0.0232	ENSG00000117155	chr1	84656484	84658318	-	1.842	0.0494	ENSG00000110697	chr11
													ENSG00000187109	chr12	76053909	76055019	-	4.591	1.97e-09	ENSG00000104833	chr19	6496221	6501287	-	-3.008	0.000101	ENSG00000090339	chr19	10271226	10274765	+	2.988	2.17e-06	ENSG00000168615	chr8	39018918	39021643	+	-2.249	0.00333	ENSG00000117155	chr1	84662375	84662455	-	2.629	0.0012	ENSG00000110697	chr11
													ENSG00000187109	chr12	76068994	76074203	-	3.722	2.42e-06	ENSG00000104872	chr19	49447099	49447338	-	-2.263	0.00656	ENSG00000090339	chr19	10275028	10283481	+	1.606	0.0226	ENSG00000168758	chr2	96865929	96866283	-	-1.722	0.0455	ENSG00000117155	chr1	84669893	84670646	-	2.911	0.000221	ENSG00000110697	chr11
													ENSG00000187109	chr12	76074239	76084567	-	2.938	0.000465	ENSG00000104951	chr19	49909884	49929417	-	-2.38	0.00369	ENSG00000090339	chr19	10284320	10284403	+	1.488	0.0381	ENSG00000168785	chr4	98476305	98476413	-	-2.128	0.00657	ENSG00000117155	chr1	84670815	84671177	-	2.013	0.0251	ENSG00000110697	chr11
													ENSG00000187514	chr2	231708751	231711348	+	5.28	5.61e-12	ENSG00000104951	chr19	49927815	49929350	-	-1.994	0.0221	ENSG00000090339	chr19	10285028	10285115	+	2.051	0.0021	ENSG00000169032	chr15	66489276	66489718	+	-2.83	7.08e-05	ENSG00000117155	chr1	84671308	84690371	-	2.496	0.00252	ENSG00000110697	chr11
													ENSG00000187514	chr2	231711419	231711890	+	3.955	4.09e-07	ENSG00000104951	chr19	49927815	49929417	-	-3.663	9.65e-07	ENSG00000090382	chr12	69348544	69350108	+	2.732	1.8e-05	ENSG00000169710	chr17	82079280	82079357	-	-2.042	0.0103	ENSG00000117479	chr1	169470186	169477155	-	2.38	0.00462	ENSG00000110848	chr12
													ENSG00000187514	chr2	231711983	231712443	+	5.804	0	ENSG00000105048	chr19	55133927	55134066	-	-2.987	0.000115	ENSG00000090382	chr12	69350272	69352220	+	2.298	0.000436	ENSG00000169710	chr17	82079608	82080140	-	-2.031	0.0109	ENSG00000118007	chr3	136472492	136473539	-	1.978	0.029	ENSG00000110848	chr12
													ENSG00000187514	chr2	231712516	231712804	+	3.204	9.08e-05	ENSG00000105048	chr19	55134156	55137103	-	-2.171	0.0101	ENSG00000090382	chr12	69352298	69353153	+	2.59	5.39e-05	ENSG00000169710	chr17	82080238	82080370	-	-2.082	0.00842	ENSG00000118513	chr6	135196002	135196961	+	2.037	0.0227	ENSG00000110848	chr12
													ENSG00000188529	chr1	23971626	23971850	-	2.396	0.0082	ENSG00000105048	chr19	55137212	55137961	-	-2.261	0.00659	ENSG00000090581	chr16	1352017	1352102	+	1.878	0.00567	ENSG00000169710	chr17	82080590	82080692	-	-2.192	0.00458	ENSG00000118596	chr12	59596236	59655152	+	1.975	0.0294	ENSG00000110848	chr12
													ENSG00000188976	chr1	944800	945057	-	2.15	0.0243	ENSG00000105048	chr19	55138074	55140883	-	-1.914	0.0305	ENSG00000090581	chr16	1352159	1352239	+	1.671	0.0166	ENSG00000169710	chr17	82080922	82081164	-	-1.948	0.0165	ENSG00000119139	chr9	69216463	69218257	+	1.958	0.0316	ENSG00000110881	chr12
													ENSG00000189043	chr7	10938147	10938808	-	3.176	0.000108	ENSG00000105048	chr19	55140960	55141186	-	-2.277	0.00612	ENSG00000090615	chr12	132805022	132807177	-	1.449	0.045	ENSG00000169710	chr17	82081843	82082009	-	-1.996	0.0131	ENSG00000119139	chr9	69230232	69234439	+	2.064	0.0203	ENSG00000110881	chr12
													ENSG00000189043	chr7	10938896	10940016	-	3.635	4.57e-06	ENSG00000105048	chr19	55141302	55141857	-	-3.426	5.67e-06	ENSG00000090615	chr12	132822311	132828803	-	1.537	0.0308	ENSG00000169710	chr17	82082414	82082527	-	-2.107	0.00733	ENSG00000119139	chr9	69234547	69236028	+	2.125	0.0155	ENSG00000110881	chr12
													ENSG00000196295	chr7	30563998	30568833	-	1.996	0.0446	ENSG00000105048	chr19	55141920	55145544	-	-3.425	5.7e-06	ENSG00000090621	chr1	39561787	39562073	-	1.952	0.00371	ENSG00000169710	chr17	82082678	82082914	-	-2.7	0.000183	ENSG00000119139	chr9	69237136	69237878	+	2.259	0.00841	ENSG00000110881	chr12
													ENSG00000196419	chr22	41622086	41628118	+	3.365	3.1e-05	ENSG00000105048	chr19	55145565	55146434	-	-4.058	4.15e-08	ENSG00000090674	chr19	7522781	7524961	+	1.698	0.0145	ENSG00000169710	chr17	82083115	82083202	-	-2.094	0.00787	ENSG00000119969	chr10	94545952	94546377	+	1.92	0.0364	ENSG00000110881	chr12
													ENSG00000196419	chr22	41628230	41636113	+	3.829	1.06e-06	ENSG00000105048	chr19	55145565	55146681	-	-3.558	2.13e-06	ENSG00000090857	chr16	70114440	70120461	+	3.21	3.02e-07	ENSG00000169710	chr17	82083425	82083517	-	-2.26	0.00313	ENSG00000119969	chr10	94562876	94571388	+	1.895	0.0402	ENSG00000110881	chr12
													ENSG00000196419	chr22	41636770	41637608	+	3.56	7.86e-06	ENSG00000105048	chr19	55146466	55146681	-	-4.475	1.13e-09	ENSG00000090861	chr16	70282784	70289421	-	1.931	0.00419	ENSG00000169710	chr17	82083891	82083975	-	-2.035	0.0107	ENSG00000119969	chr10	94571429	94573960	+	2.337	0.00575	ENSG00000110881	chr12
													ENSG00000196419	chr22	41637791	41646896	+	2.459	0.00603	ENSG00000105173	chr19	29812578	29812689	+	-2.22	0.00805	ENSG00000090971	chr19	55485258	55485661	+	3.516	1.6e-08	ENSG00000169710	chr17	82084153	82084234	-	-2.104	0.00746	ENSG00000119969	chr10	94581522	94582963	+	2.169	0.0127	ENSG00000110881	chr12
													ENSG00000196419	chr22	41647082	41650723	+	2.199	0.0198	ENSG00000105185	chr19	32581700	32582195	+	-2.168	0.0103	ENSG00000090975	chr12	122986564	122986646	-	1.426	0.0494	ENSG00000169710	chr17	82084384	82084513	-	-1.962	0.0155	ENSG00000119969	chr10	94583059	94588229	+	2.093	0.0179	ENSG00000110881	chr12
													ENSG00000196419	chr22	41650891	41653529	+	2.783	0.00113	ENSG00000105220	chr19	34365388	34366345	+	-2.644	0.000902	ENSG00000091527	chr3	133574284	133575039	+	2.616	4.42e-05	ENSG00000169710	chr17	82084716	82084799	-	-1.984	0.0139	ENSG00000119969	chr10	94590552	94590638	+	2.366	0.00497	ENSG00000110958	chr12
													ENSG00000196419	chr22	41658352	41661331	+	3.279	5.55e-05	ENSG00000105223	chr19	40348724	40366419	+	-2.953	0.000141	ENSG00000091640	chr17	4960853	4967720	-	1.804	0.00845	ENSG00000169710	chr17	82084953	82085035	-	-1.799	0.0328	ENSG00000119969	chr10	94590776	94592229	+	1.961	0.0313	ENSG00000110958	chr12
													ENSG00000196498	chr12	124429706	124430615	-	2.104	0.0295	ENSG00000105339	chr8	141128809	141136558	+	-2.272	0.00625	ENSG00000091651	chr16	46689770	46690991	+	1.586	0.0247	ENSG00000169710	chr17	82085871	82086254	-	-1.844	0.0268	ENSG00000120314	chr5	140668502	140668612	+	2.212	0.0105	ENSG00000111231	chr12
													ENSG00000196531	chr12	56712908	56713062	-	3.485	1.34e-05	ENSG00000105339	chr8	141155970	141165186	+	-1.907	0.0314	ENSG00000091972	chr3	112333224	112340902	+	1.864	0.0061	ENSG00000169710	chr17	82086558	82087050	-	-2.085	0.00829	ENSG00000120800	chr12	101362060	101363576	+	2.221	0.0101	ENSG00000111348	chr12
													ENSG00000196531	chr12	56714687	56724452	-	5.555	3.48e-13	ENSG00000105339	chr8	141160783	141163329	+	-2.62	0.00104	ENSG00000091972	chr3	112333224	112344962	+	2.793	1.11e-05	ENSG00000169710	chr17	82087253	82087325	-	-2.088	0.00816	ENSG00000120832	chr12	106978771	106985115	-	2.463	0.00301	ENSG00000111450	chr12
													ENSG00000196547	chr15	90905508	90905579	+	1.966	0.0496	ENSG00000105352	chr19	41619395	41619670	-	-2.963	0.000132	ENSG00000091972	chr3	112347830	112349712	+	1.439	0.0468	ENSG00000169710	chr17	82087861	82087954	-	-2.457	0.000936	ENSG00000120913	chr8	22581530	22584821	+	1.967	0.0304	ENSG00000111540	chr12
													ENSG00000196642	chr9	136838015	136838909	+	2.193	0.0204	ENSG00000105355	chr19	4844793	4847691	-	-2.291	0.00571	ENSG00000092010	chr14	24136301	24136985	+	2.485	0.000117	ENSG00000169710	chr17	82088034	82088116	-	-1.813	0.0308	ENSG00000121005	chr8	75016941	75017047	+	1.848	0.0482	ENSG00000111647	chr12
													ENSG00000196924	chrX	154355072	154357434	-	1.966	0.0496	ENSG00000105372	chr19	41860846	41861106	+	-2.005	0.0211	ENSG00000092010	chr14	24137017	24137143	+	1.657	0.0177	ENSG00000169710	chr17	82088562	82088761	-	-1.997	0.013	ENSG00000121005	chr8	75017450	75019870	+	1.997	0.0268	ENSG00000111670	chr12
													ENSG00000196924	chrX	154360587	154361308	-	2.688	0.00191	ENSG00000105376	chr19	10291341	10291489	+	-2.151	0.0111	ENSG00000092036	chr14	22955176	22956746	-	1.586	0.0247	ENSG00000169710	chr17	82088876	82088969	-	-2.224	0.00381	ENSG00000121005	chr8	75029517	75032191	+	2.251	0.00874	ENSG00000111670	chr12
													ENSG00000196924	chrX	154362332	154362418	-	1.99	0.0455	ENSG00000105376	chr19	10294318	10294401	+	-2.33	0.00472	ENSG00000092098	chr14	24157638	24157898	+	1.482	0.0391	ENSG00000169710	chr17	82089172	82089250	-	-1.827	0.029	ENSG00000121057	chr17	57085398	57105441	+	2.928	0.000199	ENSG00000111670	chr12
													ENSG00000196924	chrX	154362578	154362661	-	2.496	0.00506	ENSG00000105443	chr19	48474949	48478069	+	-2.09	0.0146	ENSG00000092108	chr14	30622399	30628209	+	3.143	5.5e-07	ENSG00000169710	chr17	82089384	82089632	-	-1.941	0.0171	ENSG00000121281	chr16	50266680	50287912	+	3.38	9.2e-06	ENSG00000111885	chr6
													ENSG00000196924	chrX	154364372	154364526	-	2.419	0.0073	ENSG00000105472	chr19	50723528	50723911	+	-2.756	0.000472	ENSG00000092199	chr14	21211306	21211406	-	4.653	3.66e-14	ENSG00000169710	chr17	82090564	82090882	-	-2.011	0.0121	ENSG00000121281	chr16	50288350	50290457	+	4.024	4.51e-08	ENSG00000111885	chr6
													ENSG00000196924	chrX	154366224	154366308	-	2.373	0.00911	ENSG00000105472	chr19	50724071	50725401	+	-4.66	2.39e-10	ENSG00000092199	chr14	21211923	21212960	-	1.435	0.0476	ENSG00000169710	chr17	82091684	82092455	-	-2.11	0.00721	ENSG00000121281	chr16	50290660	50291736	+	3.522	3.12e-06	ENSG00000111885	chr6
													ENSG00000196924	chrX	154366470	154366562	-	2.216	0.0184	ENSG00000105472	chr19	50724601	50724973	+	-2.509	0.0019	ENSG00000092199	chr14	21213117	21230319	-	3.134	5.97e-07	ENSG00000169710	chr17	82092812	82092897	-	-2.355	0.00177	ENSG00000121281	chr16	50291897	50292676	+	3.236	2.61e-05	ENSG00000111885	chr6
													ENSG00000196924	chrX	154366850	154367397	-	2.472	0.00569	ENSG00000105516	chr19	48635990	48636856	-	-2.509	0.0019	ENSG00000092199	chr14	21231072	21233953	-	1.698	0.0146	ENSG00000169710	chr17	82093419	82093598	-	-1.86	0.0249	ENSG00000121281	chr16	50293502	50294640	+	3.209	3.12e-05	ENSG00000111885	chr6
													ENSG00000196924	chrX	154367738	154367842	-	2.001	0.0437	ENSG00000105552	chr19	48800297	48810984	-	-2.695	0.000672	ENSG00000092203	chr14	21477284	21477496	+	3.82	6.92e-10	ENSG00000169710	chr17	82093771	82095320	-	-1.929	0.0181	ENSG00000121281	chr16	50294751	50298904	+	2.933	0.000193	ENSG00000111885	chr6
													ENSG00000197111	chr12	53471807	53479406	+	3.142	0.000133	ENSG00000105556	chr19	326598	327133	-	-1.84	0.0407	ENSG00000092203	chr14	21477564	21487451	+	1.55	0.029	ENSG00000170310	chr17	9491921	9505038	-	-1.971	0.0148	ENSG00000121281	chr16	50299031	50300715	+	2.581	0.00158	ENSG00000111912	chr6
													ENSG00000197561	chr19	852395	852876	+	2.121	0.0274	ENSG00000105556	chr19	336173	344774	-	-3.534	2.55e-06	ENSG00000092470	chr15	43827092	43827965	+	1.966	0.00344	ENSG00000170365	chr4	145482038	145514438	+	-2.238	0.00354	ENSG00000121281	chr16	50300873	50301082	+	3.154	4.56e-05	ENSG00000111912	chr6
													ENSG00000197756	chr2	216499398	216499949	+	6.378	0	ENSG00000105619	chr19	54108395	54110051	-	-3.506	3.16e-06	ENSG00000092531	chr15	42495713	42511833	+	3.3	1.31e-07	ENSG00000170832	chr17	60209543	60211013	-	-2.705	0.000176	ENSG00000121281	chr16	50301214	50304360	+	2.964	0.000159	ENSG00000111912	chr6
													ENSG00000197958	chr9	127447989	127448337	-	4.499	4.42e-09	ENSG00000105619	chr19	54110121	54114442	-	-2.531	0.00168	ENSG00000092820	chr6	158818166	158819317	-	3.836	5.8e-10	ENSG00000170873	chr8	124562992	124565662	-	-1.713	0.0474	ENSG00000121281	chr16	50304551	50304925	+	3.098	6.62e-05	ENSG00000112149	chr6
													ENSG00000197958	chr9	127448423	127449281	-	4.612	1.69e-09	ENSG00000105640	chr19	17859974	17861293	+	-2.43	0.00287	ENSG00000092841	chr12	56158711	56159975	+	4.221	7.25e-12	ENSG00000171208	chr16	47109711	47122657	-	-1.914	0.0194	ENSG00000121281	chr16	50304959	50305503	+	3.59	1.82e-06	ENSG00000112242	chr6
													ENSG00000197958	chr9	127449708	127450731	-	3.976	3.51e-07	ENSG00000105640	chr19	17861474	17862096	+	-4.576	4.63e-10	ENSG00000092841	chr12	56159622	56159975	+	3.161	4.75e-07	ENSG00000171208	chr16	47122784	47122868	-	-2.36	0.00172	ENSG00000121281	chr16	50305586	50305777	+	4.131	1.69e-08	ENSG00000112559	chr6
													ENSG00000197958	chr9	127449708	127451281	-	2.462	0.00598	ENSG00000105643	chr19	18010729	18012913	+	-3.836	2.55e-07	ENSG00000092929	chr17	75843519	75843663	-	2.145	0.00117	ENSG00000171208	chr16	47122912	47128325	-	-1.96	0.0156	ENSG00000121281	chr16	50305849	50307050	+	3.515	3.27e-06	ENSG00000112715	chr6
													ENSG00000198034	chrX	72272772	72273232	-	6.2	0	ENSG00000105647	chr19	18156201	18160471	+	-2.097	0.0142	ENSG00000092931	chr17	76738993	76740957	+	1.45	0.0448	ENSG00000171208	chr16	47128573	47129224	-	-2.044	0.0103	ENSG00000121281	chr16	50307147	50308327	+	3.436	5.98e-06	ENSG00000112715	chr6
													ENSG00000198034	chrX	72275150	72275544	-	5.942	0	ENSG00000105647	chr19	18161495	18161966	+	-2.436	0.00278	ENSG00000092978	chr1	217620499	217630916	-	2.088	0.00166	ENSG00000171316	chr8	60850622	60851032	+	-2.51	0.000663	ENSG00000121281	chr16	50308411	50308667	+	3.263	2.16e-05	ENSG00000112715	chr6
													ENSG00000198034	chrX	72275724	72276157	-	5.874	0	ENSG00000105649	chr19	18198849	18200327	-	-2.734	0.000539	ENSG00000093009	chr22	19480019	19480158	+	1.714	0.0135	ENSG00000171777	chr19	38420262	38420908	-	-1.751	0.0403	ENSG00000121281	chr16	50308792	50309548	+	2.757	0.000575	ENSG00000112715	chr6
													ENSG00000198034	chrX	72276234	72277193	-	4.678	9.24e-10	ENSG00000105649	chr19	18200445	18202513	-	-2.211	0.00838	ENSG00000093010	chr22	19941897	19961199	+	2.09	0.00164	ENSG00000171848	chr2	10127220	10128848	+	-1.91	0.0197	ENSG00000121281	chr16	50309646	50310687	+	3.234	2.63e-05	ENSG00000112715	chr6
													ENSG00000198242	chr17	28722899	28723571	+	2.658	0.00225	ENSG00000105649	chr19	18202740	18203896	-	-3.41	6.34e-06	ENSG00000093010	chr22	19961289	19962527	+	5.252	0	ENSG00000171862	chr10	87925557	87931046	+	-3.443	4.5e-07	ENSG00000121281	chr16	50310880	50311693	+	2.773	0.000524	ENSG00000112715	chr6
													ENSG00000198399	chr2	24275849	24286212	-	2.572	0.00347	ENSG00000105755	chr19	43511566	43526515	-	-1.961	0.0252	ENSG00000093010	chr22	19963759	19964168	+	1.573	0.0261	ENSG00000171960	chr1	42660904	42664863	+	-3.151	5.71e-06	ENSG00000121281	chr16	50311786	50312036	+	2.839	0.000349	ENSG00000112715	chr6
													ENSG00000198604	chr14	34771659	34773572	-	2.359	0.00973	ENSG00000105755	chr19	43511566	43527097	-	-2.534	0.00166	ENSG00000093072	chr22	17181576	17181820	-	1.464	0.0422	ENSG00000172046	chr3	49117785	49117947	-	-1.787	0.0347	ENSG00000121281	chr16	50312191	50312890	+	3.136	5.14e-05	ENSG00000112773	chr6
													ENSG00000198604	chr14	34874662	34875138	-	2.511	0.0047	ENSG00000105778	chr7	32573418	32575955	+	-2.672	0.000768	ENSG00000093072	chr22	17182022	17182604	-	1.502	0.0359	ENSG00000172661	chr10	45746647	45750096	+	-2.071	0.0089	ENSG00000121281	chr16	50313036	50313958	+	3.458	5.07e-06	ENSG00000113328	chr5
													ENSG00000198755	chr6	35468439	35468799	+	3.22	8.19e-05	ENSG00000105835	chr7	106275049	106277023	-	-2.274	0.00619	ENSG00000093072	chr22	17182761	17188339	-	1.782	0.00952	ENSG00000172795	chr5	112992248	112992672	+	-2.364	0.00167	ENSG00000121281	chr16	50314062	50314292	+	3.449	5.45e-06	ENSG00000113369	chr5
													ENSG00000198755	chr6	35469529	35470179	+	4.404	9.99e-09	ENSG00000105875	chr7	135195084	135196144	-	-2.959	0.000136	ENSG00000093072	chr22	17191810	17203563	-	1.482	0.0392	ENSG00000173226	chr3	121799374	121807344	-	-2.081	0.00844	ENSG00000121281	chr16	50314406	50315014	+	3.12	5.74e-05	ENSG00000113369	chr5
													ENSG00000198755	chr6	35470351	35470580	+	5.023	5.88e-11	ENSG00000105939	chr7	139078653	139079104	-	-1.871	0.0361	ENSG00000093072	chr22	17203773	17207071	-	1.803	0.00853	ENSG00000173511	chr11	64237222	64237420	+	-2.034	0.0108	ENSG00000121281	chr16	50315138	50315359	+	3.586	1.87e-06	ENSG00000113552	chr5
													ENSG00000198830	chr1	26472627	26473483	+	3.4	2.44e-05	ENSG00000105968	chr7	44841012	44843277	-	-4.155	1.81e-08	ENSG00000093072	chr22	17207290	17209356	-	2.047	0.00214	ENSG00000173801	chr17	41769677	41771647	-	-1.836	0.0277	ENSG00000121310	chr1	52896597	52897437	-	2.752	0.000591	ENSG00000113552	chr5
													ENSG00000198856	chr4	108655657	108657450	+	2.906	0.000561	ENSG00000106080	chr7	30019123	30022665	-	-2.451	0.00258	ENSG00000093072	chr22	17209723	17219356	-	2.997	2.01e-06	ENSG00000173930	chr5	102263780	102270624	-	-3.253	2.39e-06	ENSG00000121310	chr1	52897484	52899174	-	3.156	4.5e-05	ENSG00000113552	chr5
													ENSG00000198856	chr4	108657647	108667247	+	2.995	0.000331	ENSG00000106268	chr7	2242256	2242925	+	-2.868	0.00024	ENSG00000093183	chr3	42569073	42581846	-	1.779	0.00965	ENSG00000173930	chr5	102270806	102291343	-	-3.516	2.31e-07	ENSG00000121310	chr1	52899224	52904646	-	2.645	0.0011	ENSG00000113552	chr5
													ENSG00000198900	chr20	41081240	41084462	+	2.355	0.0099	ENSG00000106268	chr7	2242292	2242925	+	-3.254	1.93e-05	ENSG00000094631	chrX	48802142	48802663	+	3.254	2.02e-07	ENSG00000174371	chr1	241849027	241849109	+	-2.468	0.000874	ENSG00000121310	chr1	52904833	52905034	-	2.59	0.00151	ENSG00000113552	chr5
													ENSG00000203875	chr6	85677191	85677424	-	1.991	0.0453	ENSG00000106346	chr7	6143014	6144085	+	-1.924	0.0295	ENSG00000094631	chrX	48814893	48814962	+	2.61	4.61e-05	ENSG00000174371	chr1	241850586	241852292	+	-1.936	0.0175	ENSG00000121310	chr1	52905090	52906519	-	2.02	0.0245	ENSG00000113552	chr5
													ENSG00000203875	chr6	85677492	85677795	-	4.126	1.05e-07	ENSG00000106348	chr7	128400539	128401015	-	-2.294	0.00563	ENSG00000094916	chr12	54257692	54280008	-	1.607	0.0225	ENSG00000174669	chr11	66366021	66366126	-	-2.026	0.0113	ENSG00000121310	chr1	52906611	52907868	-	2.995	0.000131	ENSG00000113648	chr5
													ENSG00000205323	chr12	55757553	55760551	-	1.982	0.0468	ENSG00000106355	chr7	32489344	32495230	-	-3.298	1.41e-05	ENSG00000094916	chr12	54274309	54280008	-	1.931	0.0042	ENSG00000174780	chr4	56478649	56483139	+	-1.875	0.0233	ENSG00000121310	chr1	52907954	52911566	-	2.531	0.00209	ENSG00000114346	chr3
													ENSG00000205323	chr12	55796076	55800562	-	2.106	0.0292	ENSG00000106603	chr7	43648652	43665658	-	-1.855	0.0384	ENSG00000095066	chr19	12801270	12801740	-	1.996	0.00291	ENSG00000176105	chr18	746051	747920	-	-3.017	1.68e-05	ENSG00000121310	chr1	52911653	52911723	-	2.963	0.00016	ENSG00000114626	chr3
													ENSG00000205339	chr11	9435031	9436271	+	2.136	0.0258	ENSG00000106603	chr7	43650712	43729429	-	-1.996	0.022	ENSG00000095321	chr9	129095612	129095998	-	1.6	0.0232	ENSG00000176105	chr18	748018	751705	-	-2.252	0.00326	ENSG00000121310	chr1	52911790	52921553	-	3.483	4.18e-06	ENSG00000114626	chr3
													ENSG00000205339	chr11	9438285	9440455	+	2.917	0.000529	ENSG00000106635	chr7	73552242	73557041	-	-1.82	0.0438	ENSG00000095321	chr9	129109277	129110483	-	1.957	0.0036	ENSG00000176105	chr18	756835	812114	-	-1.947	0.0166	ENSG00000121579	chr3	113724095	113745942	-	1.957	0.0316	ENSG00000114626	chr3
													ENSG00000205352	chr12	53443773	53446015	+	2.1	0.0299	ENSG00000106799	chr9	99105302	99128855	+	-2.355	0.00418	ENSG00000095485	chr10	100262063	100267571	-	2.839	7.54e-06	ENSG00000176731	chr8	85217502	85219236	-	-2.962	2.59e-05	ENSG00000122378	chr10	80408643	80420466	+	3.222	2.87e-05	ENSG00000114686	chr3
													ENSG00000205581	chr21	39343159	39345146	-	4.255	3.58e-08	ENSG00000107438	chr10	95268862	95290820	-	-1.876	0.0355	ENSG00000095574	chr10	123007176	123008694	-	2.109	0.00146	ENSG00000178538	chr8	60189985	60208750	-	-1.965	0.0152	ENSG00000122378	chr10	80408643	80420483	+	2.211	0.0106	ENSG00000114853	chr3
													ENSG00000205937	chr16	2255726	2262278	-	2.421	0.00726	ENSG00000107566	chr10	100185637	100185799	-	-2.211	0.00838	ENSG00000095787	chr10	28533620	28533998	+	1.51	0.0347	ENSG00000178538	chr8	60222761	60224537	-	-2.025	0.0113	ENSG00000122378	chr10	80426006	80427332	+	2.162	0.0131	ENSG00000114853	chr3
													ENSG00000205937	chr16	2263287	2264176	-	1.99	0.0453	ENSG00000107643	chr10	48306821	48308095	+	-2.729	0.000554	ENSG00000095794	chr10	35207051	35211254	+	2.249	0.0006	ENSG00000178538	chr8	60226935	60232284	-	-2.079	0.00855	ENSG00000122378	chr10	80427496	80431986	+	2.187	0.0118	ENSG00000115216	chr2
													ENSG00000213246	chr17	58347584	58351402	-	2.876	0.000668	ENSG00000107758	chr10	73446573	73454412	-	-2.319	0.005	ENSG00000095906	chr16	1783036	1786537	+	3.375	6.41e-08	ENSG00000178538	chr8	60232379	60265925	-	-1.928	0.0182	ENSG00000122406	chr1	92837633	92840551	+	4.08	2.69e-08	ENSG00000115232	chr2
													ENSG00000213551	chr10	73243929	73245922	-	2.085	0.0315	ENSG00000107758	chr10	73479517	73495805	-	-1.922	0.0297	ENSG00000095932	chr19	3474996	3478419	-	1.429	0.0486	ENSG00000178538	chr8	60266049	60279689	-	-1.934	0.0177	ENSG00000122566	chr7	26191128	26191422	-	2.524	0.00217	ENSG00000115232	chr2
													ENSG00000213551	chr10	73246176	73246688	-	2.333	0.011	ENSG00000107771	chr10	84328808	84371014	+	-2.541	0.00159	ENSG00000095932	chr19	3478929	3479125	-	2.512	9.58e-05	ENSG00000179241	chr11	36098461	36227085	+	-1.895	0.0212	ENSG00000122643	chr7	33035988	33062568	-	2.435	0.00349	ENSG00000115271	chr2
													ENSG00000213585	chr5	133976021	133980729	-	2.374	0.00906	ENSG00000107771	chr10	84425048	84425731	+	-2.588	0.00123	ENSG00000096063	chr6	35920528	35921044	-	2.266	0.000539	ENSG00000180228	chr2	178444500	178447505	-	-1.853	0.0258	ENSG00000122707	chr9	36037098	36052265	+	3.473	4.53e-06	ENSG00000115271	chr2
													ENSG00000215301	chrX	41337465	41339036	+	2.079	0.0322	ENSG00000107815	chr10	100987880	100989644	+	-3.947	1.05e-07	ENSG00000096080	chr6	43681120	43687668	-	1.432	0.048	ENSG00000182670	chr21	37108446	37121817	+	-2.399	0.00135	ENSG00000122707	chr9	36052323	36058827	+	3.865	1.86e-07	ENSG00000115271	chr2
													ENSG00000215301	chrX	41345324	41345404	+	2.035	0.0384	ENSG00000107816	chr10	100997234	101002497	+	-3.174	3.32e-05	ENSG00000096384	chr6	44247195	44248630	+	3.302	1.29e-07	ENSG00000182718	chr15	60352476	60354154	-	-2.684	0.000203	ENSG00000122707	chr9	36058901	36060119	+	4.074	2.85e-08	ENSG00000115307	chr2
													ENSG00000223745	chr1	93339274	93339357	-	2.011	0.0421	ENSG00000107819	chr10	101037431	101038643	+	-2.087	0.0147	ENSG00000096384	chr6	44251608	44251737	+	2.818	9.02e-06	ENSG00000182718	chr15	60357236	60360941	-	-2.489	0.000764	ENSG00000122707	chr9	36060155	36063795	+	2.895	0.000246	ENSG00000115318	chr2
													ENSG00000227671	chr1	247191014	247199360	-	2.273	0.0144	ENSG00000107833	chr10	101782597	101783273	-	-2.452	0.00256	ENSG00000096654	chr6	27472433	27472973	-	1.602	0.023	ENSG00000182944	chr22	29272252	29272380	+	-2.291	0.00261	ENSG00000122707	chr9	36063880	36065577	+	4.072	2.91e-08	ENSG00000115318	chr2
													ENSG00000227671	chr1	247199455	247200067	-	2.012	0.042	ENSG00000107863	chr10	24604348	24607499	-	-1.816	0.0446	ENSG00000096872	chr9	26956516	26961949	+	2.145	0.00117	ENSG00000182944	chr22	29272431	29273741	+	-2.708	0.000173	ENSG00000122707	chr9	36065624	36080605	+	3.598	1.7e-06	ENSG00000115318	chr2
													ENSG00000229117	chr12	56117211	56117482	+	2.31	0.0122	ENSG00000107954	chr10	103585356	103589514	+	-3.391	7.27e-06	ENSG00000097007	chr9	130835525	130854064	+	1.738	0.0119	ENSG00000183431	chr1	37960175	37968044	-	-2.962	2.6e-05	ENSG00000122707	chr9	36080638	36083365	+	3.488	4.06e-06	ENSG00000115318	chr2
													ENSG00000234741	chr1	173864075	173864257	-	3.032	0.000266	ENSG00000108010	chr10	130169490	130171584	+	-2.005	0.0211	ENSG00000097046	chr1	91500948	91501654	+	2.55	7.22e-05	ENSG00000183963	chr22	31091847	31095303	+	-2.032	0.0109	ENSG00000122707	chr9	36091343	36100331	+	3.176	3.93e-05	ENSG00000115318	chr2
													ENSG00000254772	chr11	62559837	62560069	-	4.758	4.6e-10	ENSG00000108061	chr10	110919657	110964125	+	-1.95	0.0265	ENSG00000099250	chr10	33202995	33207572	-	1.44	0.0466	ENSG00000184164	chr22	49918898	49919230	+	-1.762	0.0385	ENSG00000122707	chr9	36100543	36102094	+	3.089	7.04e-05	ENSG00000115318	chr2
													ENSG00000256966	chr9	37588932	37592412	-	2.645	0.00239	ENSG00000108094	chr10	35071339	35089896	-	-2.158	0.0107	ENSG00000099250	chr10	33207716	33213386	-	1.558	0.028	ENSG00000184500	chr3	93877191	93879163	-	-1.769	0.0374	ENSG00000123106	chr12	28450418	28452478	+	2.944	0.00018	ENSG00000115318	chr2
													ENSG00000257379	chr12	53454869	53455347	+	2.669	0.00212	ENSG00000108100	chr10	35449811	35483404	+	-3.29	1.5e-05	ENSG00000099250	chr10	33221863	33226134	-	1.488	0.0382	ENSG00000184500	chr3	93884896	93886336	-	-1.823	0.0295	ENSG00000123131	chrX	23683705	23686285	+	2.877	0.000274	ENSG00000115541	chr2
													ENSG00000257379	chr12	53456001	53459272	+	4.179	6.72e-08	ENSG00000108107	chr19	55386663	55387930	+	-3.243	2.08e-05	ENSG00000099250	chr10	33256471	33263646	-	1.436	0.0474	ENSG00000184575	chr12	64445131	64448105	+	-1.735	0.0431	ENSG00000123179	chr13	49663195	49669777	-	2.457	0.0031	ENSG00000115935	chr2
													ENSG00000257379	chr12	53461143	53462493	+	2.976	0.000373	ENSG00000108107	chr19	55386693	55387285	+	-1.882	0.0346	ENSG00000099250	chr10	33270856	33330708	-	1.658	0.0176	ENSG00000184661	chr8	25459473	25460240	+	-1.825	0.0292	ENSG00000123352	chr12	49371290	49460770	+	1.922	0.0363	ENSG00000115946	chr2
													ENSG00000257411	chr12	56106716	56106990	+	2.993	0.000337	ENSG00000108298	chr17	39201308	39203011	+	-3.299	1.41e-05	ENSG00000099256	chr10	24942436	24952528	-	3.103	7.86e-07	ENSG00000184661	chr8	25462208	25466175	+	-1.797	0.0331	ENSG00000123552	chr6	99439855	99443565	-	3.726	6.02e-07	ENSG00000116030	chr2
													ENSG00000257411	chr12	56107095	56107187	+	2.686	0.00193	ENSG00000108389	chr17	58516618	58517817	-	-1.963	0.025	ENSG00000099290	chr10	50093386	50093860	+	3.178	4.08e-07	ENSG00000184661	chr8	25466325	25468217	+	-2.017	0.0118	ENSG00000123552	chr6	99446463	99464604	-	3.052	8.99e-05	ENSG00000116544	chr1
													ENSG00000257411	chr12	56107256	56107521	+	2.383	0.00867	ENSG00000108395	chr17	59084089	59088291	-	-1.989	0.0225	ENSG00000099330	chr19	17227199	17227840	+	2.83	8.14e-06	ENSG00000184661	chr8	25469980	25479913	+	-1.722	0.0456	ENSG00000123552	chr6	99468618	99476143	-	2.281	0.0076	ENSG00000116544	chr1
													ENSG00000257698	chr12	57935553	57935839	-	2.256	0.0155	ENSG00000108395	chr17	59104394	59106441	-	-1.937	0.0279	ENSG00000099381	chr16	30963554	30964094	+	1.697	0.0146	ENSG00000184661	chr8	25484210	25485759	+	-1.917	0.0191	ENSG00000123552	chr6	99476230	99482753	-	2.309	0.00662	ENSG00000116663	chr1
													ENSG00000258210	chr12	110435217	110436110	-	3.626	4.89e-06	ENSG00000108423	chr17	59891041	59892697	-	-1.905	0.0315	ENSG00000099381	chr16	30966386	30966884	+	2.908	4.29e-06	ENSG00000184661	chr8	25485837	25487246	+	-1.872	0.0236	ENSG00000123552	chr6	99482883	99488200	-	2.532	0.00208	ENSG00000116701	chr1
													ENSG00000258210	chr12	110436204	110436557	-	3.683	3.23e-06	ENSG00000108469	chr17	75628825	75628934	-	-3.264	1.79e-05	ENSG00000099622	chr19	1269410	1270867	+	3.668	3.4e-09	ENSG00000184661	chr8	25487334	25488552	+	-1.927	0.0183	ENSG00000123552	chr6	99488295	99488681	-	2.557	0.00181	ENSG00000116701	chr1
													ENSG00000258210	chr12	110437152	110440312	-	3.314	4.38e-05	ENSG00000108506	chr17	61878088	61881007	-	-1.792	0.0486	ENSG00000099622	chr19	1269410	1270928	+	3.131	6.1e-07	ENSG00000184661	chr8	25488689	25503373	+	-1.712	0.0474	ENSG00000123552	chr6	99488820	99503765	-	1.952	0.0323	ENSG00000116701	chr1
													ENSG00000258210	chr12	110440388	110445452	-	3.132	0.000141	ENSG00000108506	chr17	61926662	61927922	-	-2.39	0.00352	ENSG00000099817	chr19	1094078	1095259	-	1.714	0.0134	ENSG00000184937	chr11	32392064	32392666	-	-1.802	0.0325	ENSG00000123552	chr6	99503865	99507428	-	3.207	3.16e-05	ENSG00000116701	chr1
													ENSG00000258344	chr12	54283967	54284258	+	4.47	5.76e-09	ENSG00000108669	chr17	78692493	78696007	-	-2.809	0.000344	ENSG00000099821	chr19	619765	619958	-	2.276	0.000505	ENSG00000184937	chr11	32396407	32399948	-	-2.684	0.000203	ENSG00000123552	chr6	99507531	99508610	-	2.325	0.00611	ENSG00000116701	chr1
													ENSG00000258790	chr14	35292552	35307994	+	2.619	0.00274	ENSG00000108788	chr17	42567328	42567619	+	-1.795	0.0481	ENSG00000099821	chr19	624905	625124	-	3.027	1.55e-06	ENSG00000184937	chr11	32416540	32417577	-	-2.208	0.0042	ENSG00000123552	chr6	99508782	99510121	-	4.191	9.53e-09	ENSG00000116701	chr1
													ENSG00000258790	chr14	35310895	35312881	+	2.946	0.000447	ENSG00000108825	chr17	42971783	42979170	-	-1.918	0.0301	ENSG00000099821	chr19	632938	633425	-	1.633	0.0198	ENSG00000185164	chr16	18426731	18429010	-	-1.708	0.0481	ENSG00000123552	chr6	99510230	99515392	-	2.628	0.00121	ENSG00000116701	chr1
													ENSG00000258790	chr14	35313059	35314361	+	3.039	0.000254	ENSG00000108825	chr17	42979444	42979550	-	-2.227	0.00775	ENSG00000099860	chr19	2476402	2476529	+	1.683	0.0156	ENSG00000185246	chr14	45096228	45096887	+	-2.414	0.00123	ENSG00000124208	chr20	50084254	50096672	-	1.891	0.0409	ENSG00000116701	chr1
													ENSG00000258790	chr14	35314455	35317249	+	3.602	5.84e-06	ENSG00000108825	chr17	42979663	42980046	-	-1.936	0.028	ENSG00000099860	chr19	2476630	2477029	+	2.863	6.26e-06	ENSG00000185787	chr15	78880579	78886141	+	-1.772	0.0369	ENSG00000124222	chr20	58669454	58670513	+	2.191	0.0116	ENSG00000116701	chr1
													ENSG00000258864	chr5	112862583	112864457	+	2.151	0.0242	ENSG00000109065	chr17	74775707	74776271	-	-2.288	0.0058	ENSG00000099864	chr19	709151	726138	+	1.893	0.0052	ENSG00000185813	chr17	81904944	81905066	-	-1.958	0.0157	ENSG00000124406	chr4	42423705	42443565	-	1.973	0.0296	ENSG00000116701	chr1
													ENSG00000258941	chr14	39313441	39314739	+	1.994	0.0448	ENSG00000109084	chr17	28319365	28325508	+	-1.851	0.0391	ENSG00000099875	chr19	2046691	2050801	-	2.214	0.000754	ENSG00000185813	chr17	81907257	81907554	-	-2.382	0.00149	ENSG00000124406	chr4	42464800	42464893	-	2.059	0.0207	ENSG00000116701	chr1
													ENSG00000260914	chr16	69318942	69319387	+	2.247	0.0161	ENSG00000109111	chr17	28662342	28673371	+	-1.873	0.0359	ENSG00000099889	chr22	19979080	19979743	-	1.845	0.00678	ENSG00000186480	chr7	155298697	155301566	+	-2.587	0.000402	ENSG00000124406	chr4	42485668	42503450	-	2.641	0.00113	ENSG00000116701	chr1
													ENSG00000263809	chr17	8377692	8379796	-	5.243	7.75e-12	ENSG00000109113	chr17	28715901	28716903	-	-1.948	0.0267	ENSG00000099901	chr22	20117664	20119013	+	3.909	2.58e-10	ENSG00000186480	chr7	155301690	155302251	+	-2.259	0.00315	ENSG00000124406	chr4	42549062	42551198	-	2.142	0.0143	ENSG00000116701	chr1
													ENSG00000263809	chr17	8379936	8382143	-	5.065	4.12e-11	ENSG00000109113	chr17	28717291	28718122	-	-1.837	0.0412	ENSG00000099956	chr22	23825415	23833572	+	2.409	0.000202	ENSG00000186480	chr7	155302417	155302747	+	-2.118	0.00691	ENSG00000124406	chr4	42579978	42581621	-	1.854	0.0471	ENSG00000116701	chr1
													ENSG00000263809	chr17	8382315	8383157	-	4.113	1.16e-07	ENSG00000109180	chr4	48831141	48831227	+	-2.966	0.00013	ENSG00000099968	chr22	17638886	17655662	+	2.3	0.000431	ENSG00000186480	chr7	155302846	155303825	+	-2.156	0.00563	ENSG00000124406	chr4	42586476	42588260	-	1.979	0.0289	ENSG00000116750	chr1
													ENSG00000265241	chr1	145925927	145926041	-	2.559	0.0037	ENSG00000109180	chr4	48831249	48842636	+	-2.149	0.0112	ENSG00000099995	chr22	30337180	30337690	-	1.877	0.00571	ENSG00000186480	chr7	155302846	155308241	+	-1.893	0.0214	ENSG00000124785	chr6	6002497	6006695	-	2.098	0.0175	ENSG00000116750	chr1
													ENSG00000265241	chr1	145926618	145926809	-	2.59	0.00317	ENSG00000109180	chr4	48831431	48832620	+	-2.203	0.0087	ENSG00000100023	chr22	21695496	21696885	+	1.801	0.00862	ENSG00000187257	chr7	77750062	77765447	+	-2.473	0.00084	ENSG00000125089	chr4	8199405	8205167	+	2.739	0.000637	ENSG00000116771	chr1
													ENSG00000266412	chr10	46015266	46016540	-	2.256	0.0155	ENSG00000109184	chr4	51843742	51863437	+	-4.264	7.11e-09	ENSG00000100028	chr22	24556057	24557657	+	2.519	9.14e-05	ENSG00000188211	chr11	17352039	17356651	+	-2.065	0.0092	ENSG00000125089	chr4	8216257	8216957	+	2.688	0.000858	ENSG00000116815	chr1
													ENSG00000266714	chr17	75592301	75592464	+	2.309	0.0123	ENSG00000109184	chr4	51908975	51911070	+	-2.875	0.00023	ENSG00000100028	chr22	24556071	24557657	+	1.895	0.00517	ENSG00000188211	chr11	17357001	17367009	+	-2.079	0.00853	ENSG00000125089	chr4	8219530	8222840	+	3.22	2.91e-05	ENSG00000116815	chr1
													ENSG00000266714	chr17	75610259	75610900	+	2.369	0.00924	ENSG00000109390	chr4	139295960	139302416	-	-1.98	0.0234	ENSG00000100029	chr22	30589270	30591810	-	2.564	6.55e-05	ENSG00000188211	chr11	17367347	17368867	+	-2.847	6.26e-05	ENSG00000125089	chr4	8222970	8225175	+	2.105	0.017	ENSG00000116815	chr1
													ENSG00000266714	chr17	75614683	75614773	+	2.253	0.0157	ENSG00000109618	chr4	25144865	25145004	-	-2.204	0.00866	ENSG00000100034	chr22	21946108	21952792	-	3.787	9.88e-10	ENSG00000188211	chr11	17368964	17372006	+	-2.435	0.00108	ENSG00000125089	chr4	8225216	8226980	+	2.369	0.0049	ENSG00000116815	chr1
													ENSG00000268083	chr19	38838598	38838894	-	3.426	2.04e-05	ENSG00000109670	chr4	152411872	152412480	-	-2.6	0.00115	ENSG00000100038	chr22	21975807	21982730	-	2.827	8.37e-06	ENSG00000196365	chr19	5712002	5713134	-	-1.835	0.028	ENSG00000125089	chr4	8232156	8233363	+	2.889	0.000255	ENSG00000116991	chr1
													ENSG00000269967	chr1	31911826	31915895	-	3.052	0.000235	ENSG00000109762	chr4	185339510	185341976	+	-2	0.0215	ENSG00000100055	chr22	37282588	37292621	+	2.978	2.36e-06	ENSG00000196387	chr12	133083561	133100987	+	-1.796	0.0333	ENSG00000125089	chr4	8235555	8236278	+	2.663	0.000991	ENSG00000116991	chr1
													ENSG00000269967	chr1	31915987	31918970	-	2.599	0.00303	ENSG00000109762	chr4	185353602	185357671	+	-2.234	0.0075	ENSG00000100083	chr22	37608903	37614190	+	3.705	2.33e-09	ENSG00000196498	chr12	124402561	124419957	-	-1.962	0.0154	ENSG00000125089	chr4	8236428	8237474	+	1.841	0.0494	ENSG00000116991	chr1
													ENSG00000270800	chr6	34421807	34424669	-	3.405	2.35e-05	ENSG00000109805	chr4	17815358	17817261	+	-2.05	0.0173	ENSG00000100092	chr22	37647348	37647441	+	1.65	0.0183	ENSG00000196914	chr11	120337275	120406118	+	-1.925	0.0184	ENSG00000125089	chr4	8237670	8240698	+	2.187	0.0118	ENSG00000116991	chr1
													ENSG00000273269	chr2	47162392	47162519	-	3.645	4.25e-06	ENSG00000110076	chr11	64623078	64630402	-	-2.195	0.009	ENSG00000100097	chr22	37675711	37676986	+	2.269	0.000527	ENSG00000196914	chr11	120457250	120457721	+	-1.885	0.0223	ENSG00000125170	chr16	57474982	57475100	-	2.004	0.0261	ENSG00000116991	chr1
													ENSG00000276043	chr19	4929476	4930716	+	3.029	0.00027	ENSG00000110076	chr11	64626552	64630402	-	-2.344	0.00443	ENSG00000100099	chr22	26482240	26483674	-	1.478	0.0399	ENSG00000196914	chr11	120473127	120474560	+	-1.804	0.0321	ENSG00000125170	chr16	57475219	57475506	-	2.473	0.00286	ENSG00000117139	chr1
													ENSG00000276043	chr19	4930876	4932741	+	2.042	0.0373	ENSG00000110076	chr11	64651636	64652035	-	-2.859	0.000254	ENSG00000100099	chr22	26482240	26483765	-	3.155	4.98e-07	ENSG00000196914	chr11	120477526	120478156	+	-1.774	0.0366	ENSG00000125170	chr16	57475957	57479442	-	2.038	0.0226	ENSG00000117335	chr1
													ENSG00000277957	chr17	7574308	7574546	+	2.611	0.00284	ENSG00000110080	chr11	126407634	126408307	+	-3.488	3.59e-06	ENSG00000100100	chr22	31289393	31289499	-	1.45	0.0448	ENSG00000197147	chr1	89568307	89568439	+	-1.845	0.0267	ENSG00000125503	chr19	55092865	55093016	-	3.184	3.73e-05	ENSG00000117335	chr1
													ENSG00000277957	chr17	7575258	7576524	+	3.761	1.79e-06	ENSG00000110092	chr11	69641511	69643031	+	-3.005	0.000102	ENSG00000100106	chr22	37746420	37751772	+	2.111	0.00145	ENSG00000197312	chr1	15656679	15659837	+	-1.951	0.0163	ENSG00000125503	chr19	55095600	55095867	-	4.941	4.14e-12	ENSG00000117625	chr1
													ENSG00000277957	chr17	7577165	7577344	+	3.817	1.17e-06	ENSG00000110092	chr11	69643246	69643832	+	-2.404	0.00327	ENSG00000100106	chr22	37751828	37754877	+	1.607	0.0224	ENSG00000197355	chr9	137079449	137080002	+	-2.365	0.00165	ENSG00000125648	chr19	6442159	6444151	-	2.156	0.0135	ENSG00000118181	chr11
													ENSG00000277957	chr17	7577487	7577569	+	3.688	3.11e-06	ENSG00000110237	chr11	73355649	73355861	+	-1.787	0.0496	ENSG00000100109	chr22	26512175	26512394	-	2.549	7.33e-05	ENSG00000197586	chr20	25206590	25207076	+	-2.268	0.00299	ENSG00000125648	chr19	6444301	6452312	-	2.073	0.0196	ENSG00000118418	chr6
													ENSG00000277957	chr17	7577916	7578165	+	4.217	4.95e-08	ENSG00000110328	chr11	11271290	11293029	-	-3.287	1.52e-05	ENSG00000100116	chr22	37813609	37815126	+	1.441	0.0465	ENSG00000197586	chr20	25206590	25207079	+	-2.667	0.00023	ENSG00000125648	chr19	6452479	6453981	-	3.369	1e-05	ENSG00000119535	chr1
													ENSG00000280571	chr3	42785320	42786028	-	2.439	0.00666	ENSG00000110328	chr11	11293193	11327086	-	-3.146	4.04e-05	ENSG00000100129	chr22	37849482	37850015	+	4.466	3.68e-13	ENSG00000197905	chr12	2994992	3011004	+	-3.135	6.46e-06	ENSG00000125648	chr19	6454088	6454323	-	2.139	0.0146	ENSG00000119535	chr1
													ENSG00000280987	chr5	139326284	139329345	+	3.192	9.82e-05	ENSG00000110328	chr11	11327181	11332694	-	-3.706	6.89e-07	ENSG00000100129	chr22	37850063	37851280	+	2.659	3.18e-05	ENSG00000197905	chr12	3012232	3017398	+	-2.745	0.000132	ENSG00000125648	chr19	6454475	6454559	-	2.384	0.00453	ENSG00000119686	chr14
																				ENSG00000110328	chr11	11332831	11340819	-	-3.247	2.03e-05	ENSG00000100129	chr22	37878171	37886765	+	1.866	0.00602	ENSG00000197905	chr12	3018588	3019115	+	-2.371	0.0016	ENSG00000125648	chr19	6456531	6457503	-	2.172	0.0126	ENSG00000119686	chr14
																				ENSG00000110328	chr11	11341004	11372515	-	-3.657	1.01e-06	ENSG00000100138	chr22	41680364	41682356	-	2.864	6.21e-06	ENSG00000197905	chr12	3022017	3037968	+	-1.995	0.0132	ENSG00000125648	chr19	6457590	6458198	-	3.049	9.16e-05	ENSG00000119707	chr14
																				ENSG00000110328	chr11	11372629	11377182	-	-4.734	1.4e-10	ENSG00000100138	chr22	41680364	41688794	-	3.686	2.84e-09	ENSG00000197905	chr12	3038108	3040107	+	-2.622	0.000314	ENSG00000125648	chr19	6458324	6459473	-	2.774	0.000521	ENSG00000119950	chr10
																				ENSG00000110328	chr11	11377379	11379081	-	-3.799	3.42e-07	ENSG00000100139	chr22	37922426	37924660	+	2.089	0.00165	ENSG00000197905	chr12	3040259	3040365	+	-1.895	0.0213	ENSG00000125877	chr20	3213226	3213319	+	2.17	0.0127	ENSG00000119979	chr10
																				ENSG00000110328	chr11	11379264	11432621	-	-3.21	2.61e-05	ENSG00000100139	chr22	37926043	37927411	+	2.175	0.000969	ENSG00000197969	chr9	77227485	77228122	+	-1.832	0.0283	ENSG00000126777	chr14	55580354	55612019	+	2.922	0.000207	ENSG00000119979	chr10
																				ENSG00000110328	chr11	11432787	11448744	-	-3.584	1.75e-06	ENSG00000100147	chr22	41800766	41808875	+	2.63	3.96e-05	ENSG00000198001	chr12	43768272	43771220	+	-1.815	0.0306	ENSG00000126947	chrX	101550660	101550971	+	3.26	2.21e-05	ENSG00000120690	chr13
																				ENSG00000110328	chr11	11448936	11621359	-	-3.659	9.93e-07	ENSG00000100211	chr22	38656750	38668017	+	1.665	0.017	ENSG00000198018	chr10	99679875	99685792	+	-1.908	0.0199	ENSG00000126947	chrX	101550660	101550974	+	3.479	4.33e-06	ENSG00000120868	chr12
																				ENSG00000110422	chr11	33258690	33286413	+	-2.483	0.00219	ENSG00000100225	chr22	32475124	32479133	+	1.529	0.0319	ENSG00000198018	chr10	99691518	99695956	+	-2.24	0.00349	ENSG00000126947	chrX	101551024	101551569	+	2.97	0.000152	ENSG00000120899	chr8
																				ENSG00000110455	chr11	44083311	44083424	+	-3.117	4.91e-05	ENSG00000100225	chr22	32475398	32478981	+	1.822	0.00769	ENSG00000198053	chr20	1927899	1934715	+	-2.278	0.00281	ENSG00000126947	chrX	101551633	101552809	+	2.655	0.00104	ENSG00000120899	chr8
																				ENSG00000110811	chr12	6831914	6833592	+	-1.994	0.022	ENSG00000100225	chr22	32475398	32479133	+	1.868	0.00597	ENSG00000198746	chr1	26892538	26892670	-	-1.752	0.0403	ENSG00000127184	chr5	86618130	86619353	+	4.654	9.29e-11	ENSG00000121058	chr17
																				ENSG00000110811	chr12	6833644	6833742	+	-1.919	0.03	ENSG00000100227	chr22	42603160	42614799	-	1.428	0.0488	ENSG00000198793	chr1	11144755	11144968	-	-1.898	0.021	ENSG00000127554	chr16	1984943	1985866	+	2.392	0.00436	ENSG00000121064	chr17
																				ENSG00000110881	chr12	50059128	50059759	+	-3.714	6.53e-07	ENSG00000100241	chr22	50466710	50467338	-	2.163	0.00105	ENSG00000198793	chr1	11248094	11253839	-	-1.744	0.0416	ENSG00000127603	chr1	39336653	39337182	+	1.988	0.0278	ENSG00000121064	chr17
																				ENSG00000110881	chr12	50059954	50077213	+	-3.738	5.41e-07	ENSG00000100242	chr22	38782870	38794068	-	2.937	3.35e-06	ENSG00000198824	chr13	114321232	114323788	+	-2.407	0.00128	ENSG00000128059	chr4	56403185	56403289	-	2.081	0.0189	ENSG00000121064	chr17
																				ENSG00000110881	chr12	50077363	50078000	+	-3.495	3.44e-06	ENSG00000100243	chr22	42636846	42649295	-	4.528	1.67e-13	ENSG00000198825	chr10	119791645	119791869	+	-1.839	0.0275	ENSG00000128641	chr2	191408189	191409044	+	2.168	0.0128	ENSG00000121073	chr17
																				ENSG00000110881	chr12	50078127	50078421	+	-3.713	6.55e-07	ENSG00000100258	chr22	50507035	50507582	-	1.808	0.00831	ENSG00000198911	chr22	41875724	41877229	+	-1.786	0.0349	ENSG00000128641	chr2	191416242	191423837	+	1.925	0.0359	ENSG00000121210	chr4
																				ENSG00000110881	chr12	50078577	50078924	+	-3.708	6.77e-07	ENSG00000100271	chr22	43069844	43075474	-	2.499	0.000106	ENSG00000198911	chr22	41898781	41900330	+	-1.822	0.0297	ENSG00000128805	chr10	48446619	48450261	-	6.187	0	ENSG00000121552	chr3
																				ENSG00000110881	chr12	50078980	50079902	+	-3.867	1.97e-07	ENSG00000100271	chr22	43079986	43089277	-	2.087	0.00167	ENSG00000198911	chr22	41904974	41905440	+	-1.739	0.0424	ENSG00000128805	chr10	48451140	48453304	-	4.35	2.06e-09	ENSG00000121552	chr3
																				ENSG00000110881	chr12	50080055	50080498	+	-3.56	2.12e-06	ENSG00000100281	chr22	35257557	35262323	+	2.945	3.15e-06	ENSG00000198924	chr10	113850644	113852723	-	-2.245	0.0034	ENSG00000128805	chr10	48453425	48454088	-	4.78	2.4e-11	ENSG00000121690	chr11
																				ENSG00000110881	chr12	50080589	50081102	+	-3.557	2.15e-06	ENSG00000100281	chr22	35257557	35263078	+	2.707	2.2e-05	ENSG00000204161	chr10	49155909	49161599	-	-1.825	0.0292	ENSG00000128805	chr10	48454161	48455002	-	5.118	5.43e-13	ENSG00000121690	chr11
																				ENSG00000110881	chr12	50081181	50081260	+	-3.802	3.35e-07	ENSG00000100284	chr22	35299980	35317877	+	1.617	0.0214	ENSG00000204611	chr19	52130588	52139732	-	-2.341	0.00193	ENSG00000128805	chr10	48455134	48459684	-	5.641	0	ENSG00000121690	chr11
																				ENSG00000110881	chr12	50081364	50081545	+	-3.337	1.07e-05	ENSG00000100296	chr22	29549158	29553671	-	3.319	1.1e-07	ENSG00000205323	chr12	55790592	55794359	-	-2.312	0.00229	ENSG00000128805	chr10	48459891	48479588	-	7.001	0	ENSG00000121690	chr11
																				ENSG00000110921	chr12	109573873	109574809	+	-2.01	0.0207	ENSG00000100296	chr22	29550843	29553671	-	2.292	0.000456	ENSG00000205339	chr11	9424990	9425146	+	-1.728	0.0444	ENSG00000128805	chr10	48459891	48524053	-	5.347	2.83e-14	ENSG00000121690	chr11
																				ENSG00000110958	chr12	56664800	56666204	-	-2.958	0.000137	ENSG00000100297	chr22	35400208	35400431	+	3.356	7.71e-08	ENSG00000205981	chr3	180984710	180985926	-	-1.937	0.0175	ENSG00000128815	chr10	48721367	48723433	+	2.622	0.00126	ENSG00000121690	chr11
																				ENSG00000111052	chr12	80811683	80845730	-	-2.523	0.00176	ENSG00000100300	chr22	43151604	43159210	+	4.396	8.83e-13	ENSG00000205981	chr3	180988096	180988178	-	-2.451	0.000971	ENSG00000128815	chr10	48723567	48725881	+	1.977	0.0292	ENSG00000121690	chr11
																				ENSG00000111052	chr12	80848322	80889251	-	-2.4	0.00332	ENSG00000100300	chr22	43151604	43161052	+	2.744	1.64e-05	ENSG00000206127	chr15	32449362	32449558	-	-1.722	0.0455	ENSG00000128815	chr10	48726070	48727470	+	1.952	0.0323	ENSG00000121892	chr4
																				ENSG00000111052	chr12	80889369	80937641	-	-2.38	0.00368	ENSG00000100316	chr22	39313729	39314107	-	6.754	0	ENSG00000213341	chr10	100222181	100222866	-	-1.749	0.0407	ENSG00000128815	chr10	48727659	48729432	+	1.915	0.0371	ENSG00000122025	chr13
																				ENSG00000111231	chr12	110465214	110468126	-	-3.634	1.2e-06	ENSG00000100316	chr22	39314846	39315369	-	1.903	0.00493	ENSG00000215126	chr9	41133742	41145281	-	-2.403	0.00132	ENSG00000128815	chr10	48736070	48742968	+	2.541	0.00198	ENSG00000122025	chr13
																				ENSG00000111231	chr12	110465214	110468196	-	-3.6	1.55e-06	ENSG00000100316	chr22	39316841	39317461	-	1.523	0.0328	ENSG00000224712	chr16	14876790	14878721	+	-2.243	0.00345	ENSG00000128815	chr10	48760440	48774458	+	1.98	0.0287	ENSG00000122042	chr13
																				ENSG00000111249	chr12	111296539	111298541	+	-4.831	6.55e-11	ENSG00000100319	chr22	29748571	29766872	-	2.663	3.08e-05	ENSG00000225697	chr3	48627052	48627946	-	-2.771	0.000109	ENSG00000128815	chr10	48776984	48777419	+	2.254	0.00861	ENSG00000122223	chr1
																				ENSG00000111249	chr12	111322580	111334441	+	-3.351	9.54e-06	ENSG00000100319	chr22	29748571	29766949	-	1.497	0.0367	ENSG00000225697	chr3	48631801	48631880	-	-2.025	0.0113	ENSG00000128815	chr10	48777495	48778611	+	2.338	0.00573	ENSG00000122545	chr7
																				ENSG00000111249	chr12	111338474	111341780	+	-4.214	1.08e-08	ENSG00000100321	chr22	39350109	39374316	+	1.629	0.0202	ENSG00000225830	chr10	49500696	49505884	-	-1.965	0.0152	ENSG00000128815	chr10	48778832	48779941	+	3.117	5.86e-05	ENSG00000122644	chr7
																				ENSG00000111266	chr12	12520000	12520871	-	-2.664	0.000804	ENSG00000100324	chr22	39399835	39415006	+	3.56	1.02e-08	ENSG00000229855	chr5	121314204	121325422	+	-2.006	0.0124	ENSG00000128815	chr10	48796450	48803286	+	1.877	0.0431	ENSG00000122644	chr7
																				ENSG00000111348	chr12	14950718	14961154	-	-4.331	3.99e-09	ENSG00000100325	chr22	29832342	29838178	-	3.037	1.43e-06	ENSG00000243449	chr4	2042484	2042736	+	-1.772	0.0369	ENSG00000128815	chr10	48806095	48807859	+	1.959	0.0314	ENSG00000122861	chr10
																				ENSG00000111348	chr12	14950718	14961537	-	-2.918	0.000177	ENSG00000100325	chr22	29834550	29838178	-	3.446	3.21e-08	ENSG00000248333	chr1	1709640	1712264	-	-1.854	0.0256	ENSG00000128815	chr10	48807958	48810530	+	2.299	0.00695	ENSG00000122861	chr10
																				ENSG00000111358	chr12	123633872	123645455	+	-3.92	1.29e-07	ENSG00000100335	chr22	39502437	39504203	+	2.36	0.000287	ENSG00000259713	chr15	89582965	89584286	+	-2.559	0.000484	ENSG00000128815	chr10	48811708	48813957	+	2.026	0.0239	ENSG00000122861	chr10
																				ENSG00000111424	chr12	47845005	47846335	-	-2.431	0.00284	ENSG00000100348	chr22	36480787	36481564	-	2.974	2.44e-06	ENSG00000259805	chr15	82987384	82989010	+	-3.018	1.67e-05	ENSG00000128815	chr10	48877199	48890579	+	1.968	0.0303	ENSG00000122861	chr10
																				ENSG00000111424	chr12	47882774	47904955	-	-3.457	4.5e-06	ENSG00000100348	chr22	36480837	36481564	-	4.277	3.66e-12	ENSG00000263961	chr1	206097839	206098081	+	-1.792	0.0339	ENSG00000128815	chr10	48943449	48946040	+	2.276	0.00779	ENSG00000122861	chr10
																				ENSG00000111490	chr12	64827896	64828444	+	-3.899	1.51e-07	ENSG00000100353	chr22	36526131	36529076	-	2.396	0.000221	ENSG00000263961	chr1	206098181	206099655	+	-1.725	0.0451	ENSG00000128815	chr10	48946969	48957129	+	1.913	0.0375	ENSG00000122862	chr10
																				ENSG00000111490	chr12	64828509	64830377	+	-3.843	2.41e-07	ENSG00000100364	chr22	45212107	45240640	-	2.56	6.74e-05	ENSG00000266714	chr17	75591712	75591977	+	-1.768	0.0376	ENSG00000128815	chr10	48966673	48969064	+	1.858	0.0464	ENSG00000123080	chr1
																				ENSG00000111490	chr12	64830502	64832119	+	-3.996	6.9e-08	ENSG00000100380	chr22	40827229	40829626	-	2.898	4.66e-06	ENSG00000269307	chr19	17282209	17282656	+	-1.848	0.0263	ENSG00000128815	chr10	48970289	48974862	+	2.119	0.016	ENSG00000123080	chr1
																				ENSG00000111490	chr12	64832304	64836490	+	-4.161	1.72e-08	ENSG00000100380	chr22	40830956	40832569	-	5.227	0								ENSG00000128944	chr15	40383322	40386362	+	3.259	2.21e-05	ENSG00000123146	chr19
																				ENSG00000111490	chr12	64836658	64838683	+	-3.96	9.43e-08	ENSG00000100387	chr22	40951476	40953555	+	3.16	4.76e-07								ENSG00000129003	chr15	61947309	61949443	-	1.879	0.0428	ENSG00000123146	chr19
																				ENSG00000111490	chr12	64843485	64864668	+	-3.711	6.65e-07	ENSG00000100387	chr22	40951476	40964047	+	1.805	0.00841								ENSG00000130159	chr19	11514221	11519075	-	2.015	0.025	ENSG00000123146	chr19
																				ENSG00000111490	chr12	64864780	64866764	+	-3.083	6.16e-05	ENSG00000100393	chr22	41137790	41140140	+	2.254	0.000582								ENSG00000130159	chr19	11519193	11529062	-	1.867	0.0448	ENSG00000123146	chr19
																				ENSG00000111490	chr12	64866903	64870602	+	-3.493	3.48e-06	ENSG00000100395	chr22	41205386	41209696	+	3.615	5.79e-09								ENSG00000130164	chr19	11102786	11105220	+	2.296	0.00707	ENSG00000123146	chr19
																				ENSG00000111490	chr12	64870808	64875001	+	-3.719	6.26e-07	ENSG00000100401	chr22	41281082	41286086	-	1.706	0.014								ENSG00000130164	chr19	11105600	11106565	+	2.133	0.015	ENSG00000123146	chr19
																				ENSG00000111640	chr12	6536590	6536724	+	-4.907	3.39e-11	ENSG00000100410	chr22	41467614	41468124	-	2.769	1.34e-05								ENSG00000130164	chr19	11110771	11111514	+	2.327	0.00605	ENSG00000123146	chr19
																				ENSG00000111640	chr12	6537357	6537593	+	-2.823	0.000318	ENSG00000100410	chr22	41468147	41468602	-	4.511	1.97e-13								ENSG00000130202	chr19	44846613	44865271	+	2.465	0.00299	ENSG00000123146	chr19
																				ENSG00000111647	chr12	100108548	100142592	-	-1.907	0.0313	ENSG00000100412	chr22	41469182	41499726	+	4.173	1.29e-11								ENSG00000130202	chr19	44882364	44885937	+	1.856	0.0467	ENSG00000123146	chr19
																				ENSG00000111652	chr12	6724152	6724614	+	-1.874	0.0358	ENSG00000100416	chr22	46335846	46337779	+	1.827	0.00748								ENSG00000130202	chr19	44886219	44888110	+	3.027	0.000106	ENSG00000123146	chr19
																				ENSG00000111669	chr12	6869390	6869688	+	-2.181	0.00963	ENSG00000100417	chr22	41586193	41589719	-	1.613	0.0218								ENSG00000130340	chr6	157823446	157867547	+	3.322	1.41e-05	ENSG00000123146	chr19
																				ENSG00000111674	chr12	6922164	6922344	+	-1.793	0.0484	ENSG00000100427	chr22	50064198	50068433	-	3.845	5.26e-10								ENSG00000130340	chr6	157867633	157873102	+	3.224	2.84e-05	ENSG00000123146	chr19
																				ENSG00000111911	chr6	125956888	125966887	+	-2.008	0.0209	ENSG00000100429	chr22	50246966	50247890	-	1.444	0.0458								ENSG00000130340	chr6	157873176	157875051	+	4.209	7.98e-09	ENSG00000123200	chr13
																				ENSG00000112029	chr6	152972454	152974907	-	-2.583	0.00126	ENSG00000100439	chr14	22598329	22601667	+	2.944	3.18e-06								ENSG00000130340	chr6	157875176	157896827	+	4.172	1.14e-08	ENSG00000123643	chr5
																				ENSG00000112144	chr6	53006437	53009439	-	-1.984	0.0231	ENSG00000100445	chr14	24442452	24442754	-	2.559	6.82e-05								ENSG00000130340	chr6	157896998	157901898	+	2.932	0.000194	ENSG00000124181	chr20
																				ENSG00000112144	chr6	53032654	53037939	-	-1.927	0.0291	ENSG00000100448	chr14	24574499	24574675	-	1.799	0.00869								ENSG00000130340	chr6	157902045	157906128	+	3.408	7.46e-06	ENSG00000124181	chr20
																				ENSG00000112208	chr6	57182141	57183778	+	-1.81	0.0455	ENSG00000100448	chr14	24574810	24575265	-	2.071	0.00185								ENSG00000130340	chr6	157906212	157909665	+	3.753	4.79e-07	ENSG00000124181	chr20
																				ENSG00000112290	chr6	110127629	110160635	-	-2.15	0.0112	ENSG00000100448	chr14	24575412	24576169	-	5.519	0								ENSG00000130340	chr6	157909790	157909908	+	3.324	1.39e-05	ENSG00000124181	chr20
																				ENSG00000112306	chr6	132814612	132814972	+	-1.806	0.0462	ENSG00000100479	chr14	49683693	49688136	-	2.551	7.22e-05								ENSG00000130340	chr6	157910025	157921531	+	3.607	1.6e-06	ENSG00000124181	chr20
																				ENSG00000112394	chr6	111088095	111172695	+	-2.526	0.00174	ENSG00000100483	chr14	50114404	50115839	-	2.588	5.48e-05								ENSG00000130340	chr6	157921661	157927111	+	3.205	3.21e-05	ENSG00000124181	chr20
																				ENSG00000112514	chr6	33417695	33417959	-	-2.67	0.000777	ENSG00000100503	chr14	50738286	50739308	-	2.388	0.000233								ENSG00000130340	chr6	157927214	157928599	+	3.755	4.74e-07	ENSG00000124181	chr20
																				ENSG00000112559	chr6	41638652	41638739	+	-3.415	6.12e-06	ENSG00000100519	chr14	52707304	52708309	+	4.066	4.45e-11								ENSG00000130340	chr6	157928702	157932195	+	3.986	6.42e-08	ENSG00000124181	chr20
																				ENSG00000112559	chr6	41638825	41646126	+	-2.964	0.000132	ENSG00000100519	chr14	52711524	52713881	+	3.357	7.64e-08								ENSG00000130340	chr6	157932272	157935964	+	3.555	2.38e-06	ENSG00000124181	chr20
																				ENSG00000112559	chr6	41646308	41649619	+	-3.178	3.24e-05	ENSG00000100519	chr14	52721190	52723965	+	1.93	0.00422								ENSG00000130340	chr6	157936040	157937434	+	3.337	1.27e-05	ENSG00000124181	chr20
																				ENSG00000112559	chr6	41649843	41653319	+	-2.655	0.000848	ENSG00000100526	chr14	54397077	54399894	+	1.973	0.00332								ENSG00000130340	chr6	157937523	157938633	+	2.823	0.000386	ENSG00000124181	chr20
																				ENSG00000112701	chr6	75633726	75634707	+	-3.005	0.000102	ENSG00000100532	chr14	54510063	54522454	+	1.598	0.0233								ENSG00000130340	chr6	157938747	157940883	+	2.736	0.000648	ENSG00000124181	chr20
																				ENSG00000112773	chr6	81752178	81752376	-	-2.493	0.00207	ENSG00000100567	chr14	58244941	58247750	+	1.859	0.00629								ENSG00000130340	chr6	157940974	157942791	+	3.045	9.39e-05	ENSG00000124181	chr20
																				ENSG00000112773	chr6	81752178	81752569	-	-1.924	0.0295	ENSG00000100603	chr14	77755120	77761114	-	4.663	3.66e-14								ENSG00000130592	chr11	1853197	1880087	+	2.155	0.0136	ENSG00000124181	chr20
																				ENSG00000113240	chr5	178618778	178623256	-	-1.987	0.0227	ENSG00000100632	chr14	69394912	69398231	-	2.887	5.14e-06								ENSG00000130592	chr11	1880224	1881432	+	2.713	0.000743	ENSG00000124181	chr20
																				ENSG00000113318	chr5	80670309	80672244	+	-1.861	0.0375	ENSG00000100647	chr14	69611828	69658513	+	1.975	0.00328								ENSG00000130592	chr11	1881596	1883419	+	2.298	0.007	ENSG00000124181	chr20
																				ENSG00000113328	chr5	163437659	163437760	+	-2.083	0.015	ENSG00000100664	chr14	103334260	103334389	+	2.719	2.01e-05								ENSG00000130592	chr11	1883560	1883932	+	2.6	0.00142	ENSG00000124181	chr20
																				ENSG00000113356	chr5	90475020	90485525	+	-2.061	0.0165	ENSG00000100714	chr14	64425827	64426019	+	3.439	3.47e-08								ENSG00000130592	chr11	1884024	1884280	+	2.552	0.00185	ENSG00000124181	chr20
																				ENSG00000113356	chr5	90475020	90485535	+	-3.106	5.3e-05	ENSG00000100731	chr14	70995925	71009634	+	1.485	0.0385								ENSG00000130592	chr11	1884323	1884500	+	2.316	0.0064	ENSG00000124181	chr20
																				ENSG00000113441	chr5	96936174	96979138	+	-2.033	0.0187	ENSG00000100731	chr14	71076419	71088330	+	1.455	0.0438								ENSG00000130592	chr11	1884581	1886732	+	2.552	0.00185	ENSG00000124181	chr20
																				ENSG00000113552	chr5	142012041	142012288	-	-3.472	4.02e-06	ENSG00000100744	chr14	96363568	96379688	+	2.341	0.000325								ENSG00000130592	chr11	1886866	1887237	+	2.873	0.000281	ENSG00000124181	chr20
																				ENSG00000113597	chr5	65625106	65629468	+	-2.406	0.00324	ENSG00000100749	chr14	96797447	96833467	+	3.708	2.27e-09								ENSG00000130592	chr11	1887314	1887474	+	2.247	0.00891	ENSG00000124181	chr20
																				ENSG00000113648	chr5	135370142	135378177	-	-3.859	2.1e-07	ENSG00000100802	chr14	22999402	23010101	-	2.215	0.000749								ENSG00000130592	chr11	1887576	1891773	+	2.858	0.000311	ENSG00000124181	chr20
																				ENSG00000113648	chr5	135389126	135399749	-	-2.816	0.00033	ENSG00000100814	chr14	20329373	20333254	-	3.954	1.57e-10								ENSG00000130741	chrX	24073263	24076722	+	1.991	0.0275	ENSG00000124181	chr20
																				ENSG00000113716	chr5	150024680	150026706	+	-4.08	3.45e-08	ENSG00000100823	chr14	20455327	20455577	+	3.756	1.36e-09								ENSG00000130751	chr19	47041125	47042810	+	2.237	0.00936	ENSG00000124181	chr20
																				ENSG00000113739	chr5	173318249	173323219	-	-5.773	3.14e-15	ENSG00000100823	chr14	20455338	20455578	+	2.936	3.38e-06								ENSG00000130811	chr19	10115585	10115684	-	2.496	0.00252	ENSG00000124181	chr20
																				ENSG00000113739	chr5	173323430	173325868	-	-5.184	2.46e-12	ENSG00000100865	chr14	102359587	102362845	-	3.501	1.86e-08								ENSG00000131067	chr20	34845491	34849961	-	1.941	0.0337	ENSG00000124181	chr20
																				ENSG00000113739	chr5	173326010	173328043	-	-4.898	3.68e-11	ENSG00000100890	chr14	35122635	35122952	+	2.828	8.31e-06								ENSG00000131067	chr20	34863548	34872647	-	2.09	0.0181	ENSG00000124181	chr20
																				ENSG00000113790	chr3	185229543	185235290	-	-3.07	6.76e-05	ENSG00000100906	chr14	35402859	35403150	-	1.604	0.0228								ENSG00000131089	chrX	63724711	63785116	-	4.264	4.71e-09	ENSG00000124209	chr20
																				ENSG00000114030	chr3	122496570	122514875	-	-2.337	0.00458	ENSG00000100906	chr14	35403360	35403690	-	1.502	0.0359								ENSG00000131378	chr3	16323457	16326773	-	1.868	0.0448	ENSG00000124491	chr6
																				ENSG00000114098	chr3	138187599	138188401	+	-1.852	0.0388	ENSG00000100906	chr14	35403798	35404418	-	1.498	0.0366								ENSG00000131378	chr3	16493877	16513442	-	1.918	0.0368	ENSG00000124491	chr6
																				ENSG00000114098	chr3	138187599	138221926	+	-2.262	0.00657	ENSG00000100908	chr14	24140965	24141107	-	1.936	0.00407								ENSG00000131669	chr9	93125062	93126410	-	1.876	0.0433	ENSG00000124491	chr6
																				ENSG00000114268	chr3	48525669	48535512	-	-2.191	0.00918	ENSG00000100911	chr14	24145772	24146208	-	2.232	0.000672								ENSG00000131773	chr8	135457954	135521237	+	2.379	0.00464	ENSG00000124491	chr6
																				ENSG00000114346	chr3	172762546	172762691	+	-2.2	0.0088	ENSG00000100911	chr14	24146240	24146534	-	3.401	4.99e-08								ENSG00000131773	chr8	135521355	135542654	+	2.723	0.000698	ENSG00000124491	chr6
																				ENSG00000114346	chr3	172815711	172816691	+	-1.815	0.0447	ENSG00000100938	chr14	24232977	24233219	+	3.993	1.01e-10								ENSG00000131773	chr8	135542770	135548754	+	2.799	0.000448	ENSG00000124491	chr6
																				ENSG00000114391	chr3	101682907	101685818	-	-3.886	1.7e-07	ENSG00000100949	chr14	24271169	24271487	-	2.181	0.000934								ENSG00000131773	chr8	135548900	135557448	+	2.053	0.0212	ENSG00000124491	chr6
																				ENSG00000114391	chr3	101686557	101686672	-	-2.33	0.00473	ENSG00000100979	chr20	45911463	45912079	-	3.661	3.63e-09								ENSG00000131773	chr8	135557587	135581878	+	2.755	0.000583	ENSG00000124491	chr6
																				ENSG00000114554	chr3	127016684	127016944	+	-2.281	0.00599	ENSG00000100982	chr20	45934804	45937418	+	2.083	0.00172								ENSG00000131773	chr8	135582073	135606955	+	2.654	0.00105	ENSG00000124491	chr6
																				ENSG00000114554	chr3	127028086	127028181	+	-1.907	0.0313	ENSG00000100983	chr20	34951860	34955727	-	4.111	2.65e-11								ENSG00000131773	chr8	135607037	135645059	+	2.033	0.0232	ENSG00000124782	chr6
																				ENSG00000114735	chr3	50572208	50577052	+	-4.215	1.08e-08	ENSG00000101000	chr20	35172224	35174702	+	2.303	0.000424								ENSG00000132199	chr18	675402	678696	-	2.027	0.0238	ENSG00000125676	chrX
																				ENSG00000114853	chr3	42659828	42661485	+	-1.812	0.0451	ENSG00000101000	chr20	35176446	35176698	+	1.526	0.0324								ENSG00000132199	chr18	675402	683246	-	2.257	0.00848	ENSG00000126214	chr14
																				ENSG00000114853	chr3	42663941	42664237	+	-2.114	0.0132	ENSG00000101019	chr20	35394196	35411940	-	3.997	9.78e-11								ENSG00000132199	chr18	683380	685921	-	2.334	0.00584	ENSG00000126264	chr19
																				ENSG00000114861	chr3	70977722	70977828	-	-1.895	0.0328	ENSG00000101040	chr20	47347926	47356657	-	3.222	2.7e-07								ENSG00000132199	chr18	693908	694248	-	1.869	0.0445	ENSG00000126264	chr19
																				ENSG00000114993	chr2	74428396	74428631	-	-2.034	0.0186	ENSG00000101052	chr20	43591029	43594693	+	2.798	1.06e-05								ENSG00000132507	chr17	7311481	7311578	+	2.359	0.00514	ENSG00000126467	chr19
																				ENSG00000114993	chr2	74439977	74440353	-	-1.833	0.0419	ENSG00000101052	chr20	43591054	43594693	+	3.149	5.26e-07								ENSG00000132780	chr1	45606591	45613169	+	2.048	0.0217	ENSG00000126653	chr17
																				ENSG00000115053	chr2	231460287	231460478	-	-3.584	1.75e-06	ENSG00000101079	chr20	36721783	36746045	-	3.322	1.07e-07								ENSG00000132781	chr1	45333561	45334391	-	2.441	0.00339	ENSG00000126759	chrX
																				ENSG00000115194	chr2	27256520	27256788	-	-2.838	0.000291	ENSG00000101109	chr20	44966603	44972078	+	2.871	5.85e-06								ENSG00000132970	chr13	26557819	26612961	+	2.309	0.00662	ENSG00000126759	chrX
																				ENSG00000115194	chr2	27256893	27257154	-	-2.48	0.00223	ENSG00000101132	chr20	54208124	54214351	+	4.248	5.21e-12								ENSG00000132970	chr13	26613058	26642261	+	2.685	0.000874	ENSG00000126759	chrX
																				ENSG00000115194	chr2	27258058	27258161	-	-4.243	8.51e-09	ENSG00000101150	chr20	63865384	63869296	+	2.321	0.000372								ENSG00000132970	chr13	26642403	26665028	+	2.73	0.000672	ENSG00000126759	chrX
																				ENSG00000115207	chr2	27350389	27356739	-	-2.921	0.000173	ENSG00000101158	chr20	58981369	58986093	+	2.743	1.66e-05								ENSG00000132970	chr13	26665162	26667517	+	2.668	0.000963	ENSG00000126759	chrX
																				ENSG00000115216	chr2	27428731	27433254	+	-2.197	0.00896	ENSG00000101166	chr20	59038634	59042699	-	1.44	0.0466								ENSG00000132970	chr13	26676724	26681054	+	3.239	2.54e-05	ENSG00000126822	chr14
																				ENSG00000115232	chr2	181509807	181511699	+	-2.904	0.000192	ENSG00000101187	chr20	62642552	62656358	+	1.635	0.0196								ENSG00000132970	chr13	26681320	26682607	+	2.363	0.00503	ENSG00000126822	chr14
																				ENSG00000115255	chr19	1495387	1495469	+	-1.888	0.0338	ENSG00000101191	chr20	62891155	62891987	-	1.782	0.0095								ENSG00000133065	chr1	205791718	205794870	-	2.175	0.0124	ENSG00000126822	chr14
																				ENSG00000115255	chr19	1495607	1496285	+	-2.023	0.0196	ENSG00000101191	chr20	62907359	62909699	-	1.447	0.0454								ENSG00000133065	chr1	205795018	205795344	-	3.773	4.08e-07	ENSG00000126822	chr14
																				ENSG00000115318	chr2	74552646	74553876	-	-2.367	0.00394	ENSG00000101191	chr20	62914406	62937796	-	1.597	0.0234								ENSG00000133065	chr1	205795478	205796924	-	2.875	0.000277	ENSG00000126822	chr14
																				ENSG00000115325	chr2	74554859	74555154	+	-2.212	0.00834	ENSG00000101199	chr20	63272920	63275577	+	2.2	0.000823								ENSG00000133065	chr1	205797003	205797904	-	3.602	1.66e-06	ENSG00000126822	chr14
																				ENSG00000115421	chr2	60787620	60791761	+	-2.23	0.00768	ENSG00000101220	chr20	3760186	3767663	-	2.509	9.83e-05								ENSG00000133065	chr1	205798051	205798669	-	1.879	0.0427	ENSG00000126822	chr14
																				ENSG00000115504	chr2	62988038	62990716	+	-1.896	0.0326	ENSG00000101246	chr20	63707092	63707867	-	2.502	0.000104								ENSG00000133065	chr1	205799101	205799759	-	3.089	7.06e-05	ENSG00000126822	chr14
																				ENSG00000115524	chr2	197418951	197420428	-	-1.864	0.0372	ENSG00000101265	chr20	4822403	4823557	-	3.451	3.08e-08								ENSG00000133065	chr1	205799830	205800953	-	2.245	0.00899	ENSG00000126822	chr14
																				ENSG00000115525	chr2	85848204	85861181	-	-2.145	0.0114	ENSG00000101266	chr20	508660	543672	-	2.24	0.000636								ENSG00000133065	chr1	205801060	205810070	-	2.85	0.000326	ENSG00000126822	chr14
																				ENSG00000115525	chr2	85863485	85888824	-	-2.381	0.00367	ENSG00000101266	chr20	528049	543672	-	2.151	0.00113								ENSG00000133065	chr1	205811087	205812808	-	2.227	0.00978	ENSG00000126822	chr14
																				ENSG00000115561	chr2	86529397	86563304	-	-2.601	0.00115	ENSG00000101290	chr20	5184945	5185758	+	1.598	0.0233								ENSG00000133112	chr13	45340184	45340712	-	2.25	0.00881	ENSG00000126822	chr14
																				ENSG00000115762	chr2	131105398	131107461	+	-3.071	6.69e-05	ENSG00000101310	chr20	18507990	18510822	+	2.741	1.68e-05								ENSG00000133112	chr13	45340785	45341042	-	3.007	0.00012	ENSG00000126822	chr14
																				ENSG00000115825	chr2	37293271	37324681	-	-3.207	2.67e-05	ENSG00000101310	chr20	18515736	18524433	+	1.652	0.0182								ENSG00000133112	chr13	45340820	45341042	-	2.862	0.000303	ENSG00000126822	chr14
																				ENSG00000115825	chr2	37317179	37324681	-	-2.425	0.00295	ENSG00000101336	chr20	32073361	32073716	+	1.676	0.0161								ENSG00000133740	chr8	85202256	85203094	+	2.087	0.0184	ENSG00000126822	chr14
																				ENSG00000115825	chr2	37317899	37324681	-	-2.647	0.000888	ENSG00000101336	chr20	32074721	32079774	+	1.828	0.00746								ENSG00000133740	chr8	85206220	85207425	+	2.01	0.0255	ENSG00000126878	chr9
																				ENSG00000115827	chr2	171434270	171435083	+	-3.352	9.51e-06	ENSG00000101336	chr20	32084043	32084391	+	1.953	0.0037								ENSG00000134242	chr1	113858573	113859002	-	1.961	0.0312	ENSG00000126878	chr9
																				ENSG00000115866	chr2	135983454	135985794	-	-1.862	0.0374	ENSG00000101336	chr20	32094016	32099004	+	2.111	0.00145								ENSG00000134250	chr1	119921809	119922236	-	2.057	0.0209	ENSG00000126878	chr9
																				ENSG00000115884	chr2	20202935	20203087	-	-2.464	0.00241	ENSG00000101336	chr20	32099135	32101317	+	1.621	0.0211								ENSG00000134265	chr18	10540399	10546326	+	4.76	2.97e-11	ENSG00000127022	chr5
																				ENSG00000115884	chr2	20203222	20203813	-	-3.11	5.16e-05	ENSG00000101337	chr20	32109755	32133013	+	3.43	3.75e-08								ENSG00000134291	chr12	47963704	47964209	+	1.968	0.0303	ENSG00000127022	chr5
																				ENSG00000115884	chr2	20204291	20205343	-	-2.982	0.000118	ENSG00000101347	chr20	36893066	36897822	-	1.61	0.0221								ENSG00000134324	chr2	11765733	11767763	+	2.112	0.0165	ENSG00000127125	chr1
																				ENSG00000115884	chr2	20205424	20224802	-	-3.776	4.07e-07	ENSG00000101347	chr20	36898544	36904157	-	1.759	0.0107								ENSG00000134324	chr2	11767858	11771372	+	1.989	0.0278	ENSG00000127663	chr19
																				ENSG00000115902	chr2	64990170	65001448	+	-2.306	0.0053	ENSG00000101347	chr20	36904249	36905364	-	1.721	0.013								ENSG00000134324	chr2	11771679	11773620	+	1.929	0.0353	ENSG00000127663	chr19
																				ENSG00000115935	chr2	174629868	174634518	-	-3.769	4.28e-07	ENSG00000101347	chr20	36905503	36911218	-	1.604	0.0227								ENSG00000134508	chr18	23136607	23188838	+	2.645	0.0011	ENSG00000127663	chr19
																				ENSG00000115998	chr2	70228462	70229059	-	-1.814	0.0449	ENSG00000101347	chr20	36911333	36912461	-	1.584	0.0249								ENSG00000134508	chr18	23188909	23194448	+	1.924	0.036	ENSG00000127663	chr19
																				ENSG00000116030	chr2	202214434	202238440	-	-2.472	0.00232	ENSG00000101347	chr20	36916830	36916949	-	1.423	0.0498								ENSG00000134508	chr18	23194540	23213977	+	2.598	0.00144	ENSG00000127663	chr19
																				ENSG00000116030	chr2	202231732	202238440	-	-2.442	0.0027	ENSG00000101347	chr20	36935189	36941039	-	2.078	0.00177								ENSG00000134508	chr18	23214054	23234608	+	1.922	0.0362	ENSG00000127663	chr19
																				ENSG00000116044	chr2	177338699	177392573	-	-1.888	0.0338	ENSG00000101361	chr20	2652663	2652842	+	4.787	0								ENSG00000134508	chr18	23234704	23235895	+	2.309	0.00661	ENSG00000127663	chr19
																				ENSG00000116096	chr2	72887736	72888314	+	-4.23	9.64e-09	ENSG00000101361	chr20	2652931	2653279	+	1.481	0.0393								ENSG00000134508	chr18	23236051	23237142	+	2.547	0.00191	ENSG00000127989	chr7
																				ENSG00000116096	chr2	72888604	72891347	+	-3.219	2.46e-05	ENSG00000101363	chr20	37289686	37301208	+	1.706	0.014								ENSG00000134508	chr18	23237245	23252960	+	2.29	0.00728	ENSG00000127993	chr7
																				ENSG00000116128	chr1	147600337	147604777	+	-2.218	0.00812	ENSG00000101363	chr20	37298879	37301208	+	1.709	0.0138								ENSG00000134508	chr18	23253066	23253729	+	2.774	0.000522	ENSG00000129084	chr11
																				ENSG00000116128	chr1	147611889	147612883	+	-1.944	0.0271	ENSG00000101365	chr20	2664005	2664153	-	4.389	9.27e-13								ENSG00000134508	chr18	23253936	23257227	+	3.054	8.89e-05	ENSG00000129084	chr11
																				ENSG00000116128	chr1	147614616	147615803	+	-1.875	0.0356	ENSG00000101367	chr20	32820028	32825925	+	2.906	4.36e-06								ENSG00000134758	chr18	32111919	32113745	+	3.98	6.77e-08	ENSG00000129292	chr8
																				ENSG00000116128	chr1	147615902	147618816	+	-2.102	0.0139	ENSG00000101391	chr20	33397084	33401428	-	2.036	0.00228								ENSG00000134824	chr11	61828597	61837778	+	2.351	0.00536	ENSG00000129625	chr5
																				ENSG00000116138	chr1	15526958	15529088	+	-1.95	0.0265	ENSG00000101407	chr20	38013857	38033404	-	2.627	4.07e-05								ENSG00000134824	chr11	61837888	61840334	+	2.231	0.00962	ENSG00000129625	chr5
																				ENSG00000116161	chr1	175007197	175008609	+	-4.254	7.75e-09	ENSG00000101412	chr20	33680416	33686004	-	1.881	0.00558								ENSG00000134824	chr11	61840531	61840624	+	2.171	0.0126	ENSG00000129951	chr19
																				ENSG00000116198	chr1	3839119	3839608	-	-4.248	8.18e-09	ENSG00000101425	chr20	38311937	38318413	+	1.761	0.0106								ENSG00000134824	chr11	61840725	61848159	+	2.214	0.0104	ENSG00000129951	chr19
																				ENSG00000116212	chr1	53958280	53960356	+	-1.849	0.0393	ENSG00000101425	chr20	38318476	38320183	+	1.494	0.0371								ENSG00000134824	chr11	61857071	61857454	+	1.956	0.0317	ENSG00000129951	chr19
																				ENSG00000116221	chr1	54216344	54225125	+	-1.853	0.0387	ENSG00000101425	chr20	38320274	38323870	+	1.621	0.0211								ENSG00000134824	chr11	61857530	61862972	+	2.424	0.00371	ENSG00000129951	chr19
																				ENSG00000116237	chr1	6233643	6234405	-	-2.445	0.00265	ENSG00000101425	chr20	38334493	38335598	+	1.505	0.0354								ENSG00000134824	chr11	61863069	61863282	+	2.714	0.000737	ENSG00000129951	chr19
																				ENSG00000116237	chr1	6234511	6234886	-	-1.99	0.0224	ENSG00000101444	chr20	34295585	34303243	-	1.682	0.0157								ENSG00000134824	chr11	61865277	61865638	+	2.005	0.026	ENSG00000129951	chr19
																				ENSG00000116251	chr1	6197756	6200489	-	-3.141	4.18e-05	ENSG00000101452	chr20	38962407	38969081	+	2.308	0.000407								ENSG00000134897	chr13	102805390	102807146	+	2.897	0.000243	ENSG00000130066	chrX
																				ENSG00000116251	chr1	6197756	6208681	-	-4.599	3.91e-10	ENSG00000101452	chr20	38992425	38994821	+	1.854	0.00645								ENSG00000134897	chr13	102807745	102816428	+	2.13	0.0152	ENSG00000130066	chrX
																				ENSG00000116251	chr1	6200750	6208681	-	-4.996	1.42e-11	ENSG00000101558	chr18	9931962	9936110	+	4.831	0								ENSG00000134897	chr13	102831697	102834466	+	1.986	0.028	ENSG00000130158	chr19
																				ENSG00000116251	chr1	6208739	6209135	-	-4.568	4.95e-10	ENSG00000101577	chr18	2960849	3013087	-	2.51	9.72e-05								ENSG00000134897	chr13	102838739	102839572	+	1.839	0.0498	ENSG00000130158	chr19
																				ENSG00000116260	chr1	180196890	180197333	+	-1.904	0.0317	ENSG00000101596	chr18	2718434	2722519	+	1.484	0.0388								ENSG00000134901	chr13	102784512	102786232	-	3.43	6.27e-06	ENSG00000130255	chr19
																				ENSG00000116353	chr1	29216136	29216588	-	-4.696	1.78e-10	ENSG00000101608	chr18	3247587	3253233	+	1.598	0.0233								ENSG00000134901	chr13	102786339	102787834	-	2.226	0.00983	ENSG00000130332	chr19
																				ENSG00000116473	chr1	111619934	111691334	+	-2.439	0.00274	ENSG00000101608	chr18	3247909	3249361	+	2.212	0.000764								ENSG00000134901	chr13	102787923	102789012	-	2.424	0.00371	ENSG00000130396	chr6
																				ENSG00000116641	chr1	62555989	62558989	-	-1.881	0.0347	ENSG00000101608	chr18	3247909	3253233	+	3.049	1.29e-06								ENSG00000134901	chr13	102789221	102790901	-	3.034	0.000101	ENSG00000130396	chr6
																				ENSG00000116641	chr1	62618868	62619900	-	-1.816	0.0446	ENSG00000101639	chr18	12991437	12999421	+	1.705	0.0141								ENSG00000134901	chr13	102791138	102791258	-	2.407	0.00403	ENSG00000130396	chr6
																				ENSG00000116688	chr1	11980484	11981810	+	-1.942	0.0274	ENSG00000101654	chr18	13726729	13730627	+	3.113	7.19e-07								ENSG00000134901	chr13	102791430	102793341	-	2.459	0.00308	ENSG00000130396	chr6
																				ENSG00000116688	chr1	11980484	11981974	+	-2.342	0.00446	ENSG00000101654	chr18	13726729	13731476	+	1.947	0.00382								ENSG00000134901	chr13	102793418	102793601	-	3.329	1.35e-05	ENSG00000130396	chr6
																				ENSG00000116688	chr1	11980484	11989165	+	-2.728	0.000555	ENSG00000101811	chrX	100820474	100821527	+	3.113	7.2e-07								ENSG00000134901	chr13	102793806	102796804	-	2.479	0.00277	ENSG00000130706	chr20
																				ENSG00000116771	chr1	15577864	15578859	-	-2.783	0.000402	ENSG00000101843	chrX	108085127	108087686	-	1.457	0.0434								ENSG00000134901	chr13	102797009	102798489	-	2.927	0.0002	ENSG00000130706	chr20
																				ENSG00000116991	chr1	232471528	232479627	-	-2.166	0.0103	ENSG00000101843	chrX	108088850	108091407	-	1.743	0.0116								ENSG00000134909	chr11	128973432	128974124	-	4.16	1.28e-08	ENSG00000130706	chr20
																				ENSG00000116991	chr1	232479730	232483792	-	-2.312	0.00518	ENSG00000101844	chrX	108091836	108126077	+	1.633	0.0198								ENSG00000134909	chr11	128986668	128988023	-	4.727	4.23e-11	ENSG00000130741	chrX
																				ENSG00000117054	chr1	75786274	75786700	+	-3.605	1.49e-06	ENSG00000101888	chrX	109537270	109538045	+	3.278	1.61e-07								ENSG00000134909	chr11	128988125	128998319	-	4.701	5.65e-11	ENSG00000130881	chr19
																				ENSG00000117054	chr1	75786797	75787497	+	-2.809	0.000344	ENSG00000101901	chrX	111681299	111682132	+	2.713	2.11e-05								ENSG00000134909	chr11	128998468	129040928	-	3.819	2.77e-07	ENSG00000130881	chr19
																				ENSG00000117054	chr1	75786865	75787497	+	-2.246	0.00707	ENSG00000101901	chrX	111744904	111752790	+	2.616	4.41e-05								ENSG00000135040	chr9	85942283	85956360	+	2.659	0.00102	ENSG00000130881	chr19
																				ENSG00000117408	chr1	43964739	43966575	+	-3.934	1.15e-07	ENSG00000101928	chrX	134899534	134915182	-	2.694	2.44e-05								ENSG00000135052	chr9	86046572	86052537	-	1.932	0.0349	ENSG00000130881	chr19
																				ENSG00000117419	chr1	44319744	44355260	-	-3.214	2.54e-05	ENSG00000101945	chrX	48696803	48698902	+	3.276	1.64e-07								ENSG00000135052	chr9	86079341	86099411	-	2.514	0.00228	ENSG00000130881	chr19
																				ENSG00000117450	chr1	45519047	45521829	-	-2.246	0.00707	ENSG00000102024	chrX	115561260	115610243	+	2.35	0.000306								ENSG00000135108	chr12	117165617	117166898	-	2.669	0.000957	ENSG00000130881	chr19
																				ENSG00000117543	chr1	101021765	101025640	-	-2.429	0.00288	ENSG00000102078	chrX	130339976	130345182	+	1.811	0.00815								ENSG00000135108	chr12	117172607	117174205	-	2.206	0.0108	ENSG00000131043	chr20
																				ENSG00000117543	chr1	101025466	101025665	-	-2.577	0.0013	ENSG00000102078	chrX	130345275	130346544	+	1.687	0.0153								ENSG00000135540	chr6	138429843	138430393	-	2.464	0.00299	ENSG00000131724	chrX
																				ENSG00000117597	chr1	209842695	209843451	+	-1.912	0.0308	ENSG00000102098	chrX	18334095	18354592	-	3.408	4.65e-08								ENSG00000135698	chr16	82164194	82170125	-	2.074	0.0195	ENSG00000131724	chrX
																				ENSG00000117620	chr1	99999415	100007034	+	-2.089	0.0146	ENSG00000102100	chrX	48909996	48911546	-	2.296	0.000443								ENSG00000135736	chr16	57516463	57518068	-	2.47	0.0029	ENSG00000131724	chrX
																				ENSG00000117650	chr1	211671284	211673483	-	-2.973	0.000124	ENSG00000102103	chrX	48898014	48898492	+	2.97	2.53e-06								ENSG00000135736	chr16	57518741	57521068	-	2.305	0.00676	ENSG00000131724	chrX
																				ENSG00000117682	chr1	26432518	26432891	+	-1.838	0.0411	ENSG00000102125	chrX	154419623	154420032	+	1.751	0.0111								ENSG00000135736	chr16	57521176	57525901	-	3.452	5.29e-06	ENSG00000131724	chrX
																				ENSG00000117877	chr19	45406724	45407094	+	-2.996	0.000108	ENSG00000102178	chrX	154486333	154486537	-	1.916	0.00458								ENSG00000135905	chr2	224853122	224854963	-	1.901	0.0392	ENSG00000131724	chrX
																				ENSG00000118513	chr6	135183293	135185903	+	-3.884	1.72e-07	ENSG00000102225	chrX	47219105	47223552	+	2.414	0.000195								ENSG00000136059	chr3	37999439	38001456	+	2.315	0.00643	ENSG00000131724	chrX
																				ENSG00000118513	chr6	135187904	135189766	+	-3.809	3.17e-07	ENSG00000102265	chrX	47582474	47583408	+	3.654	3.91e-09								ENSG00000136111	chr13	75287025	75288934	-	3.567	2.18e-06	ENSG00000131724	chrX
																				ENSG00000118518	chr6	127280340	127286050	+	-3.109	5.21e-05	ENSG00000102309	chrX	72186534	72196785	+	3.583	8.03e-09								ENSG00000136111	chr13	75289110	75292102	-	3.597	1.71e-06	ENSG00000131724	chrX
																				ENSG00000118518	chr6	127280340	127286616	+	-1.905	0.0315	ENSG00000102312	chrX	48514365	48514525	+	2.348	0.00031								ENSG00000136111	chr13	75292271	75294854	-	4.281	4e-09	ENSG00000131724	chrX
																				ENSG00000118596	chr12	59596236	59655152	+	-2.389	0.00352	ENSG00000102316	chrX	54807802	54809303	+	4.945	0								ENSG00000136111	chr13	75295013	75299330	-	3.247	2.41e-05	ENSG00000131732	chr5
																				ENSG00000118655	chr1	113905775	113906996	+	-2.418	0.00305	ENSG00000102316	chrX	54808433	54809303	+	4.004	8.98e-11								ENSG00000136111	chr13	75299574	75302243	-	2.91	0.000223	ENSG00000132109	chr11
																				ENSG00000118707	chr20	36573652	36578741	+	-3.541	2.43e-06	ENSG00000102317	chrX	48574573	48575168	+	4.552	1.35e-13								ENSG00000136111	chr13	75302401	75306313	-	2.855	0.000316	ENSG00000132205	chr18
																				ENSG00000118855	chr3	158814067	158819649	+	-1.9	0.0322	ENSG00000102531	chr13	49110406	49114655	+	2.938	3.33e-06								ENSG00000136111	chr13	75306471	75309942	-	3.744	5.14e-07	ENSG00000132205	chr18
																				ENSG00000118939	chr13	75549862	75560753	+	-2.065	0.0163	ENSG00000102606	chr13	111153721	111153905	+	3.25	2.09e-07								ENSG00000136111	chr13	75310151	75312738	-	3.793	3.45e-07	ENSG00000132205	chr18
																				ENSG00000118960	chr2	20624031	20624732	-	-3.979	8e-08	ENSG00000102699	chr13	24503777	24512706	-	2.97	2.53e-06								ENSG00000136111	chr13	75312898	75326197	-	3.643	1.2e-06	ENSG00000132205	chr18
																				ENSG00000118965	chr2	19953978	19960554	-	-1.886	0.0341	ENSG00000102710	chr13	37051583	37059559	-	2.84	7.46e-06								ENSG00000136111	chr13	75326423	75327752	-	4.258	4.95e-09	ENSG00000132205	chr18
																				ENSG00000119121	chr9	74724746	74728239	-	-3.94	1.11e-07	ENSG00000102743	chr13	40789663	40793158	+	1.736	0.0121								ENSG00000136111	chr13	75327826	75336921	-	3.119	5.75e-05	ENSG00000132205	chr18
																				ENSG00000119121	chr9	74728345	74732685	-	-3.994	7.04e-08	ENSG00000102743	chr13	40799315	40805118	+	1.949	0.00379								ENSG00000136111	chr13	75341235	75341496	-	3.96	8e-08	ENSG00000132205	chr18
																				ENSG00000119121	chr9	74738612	74739367	-	-3.965	9.03e-08	ENSG00000102760	chr13	41458470	41466823	+	2.485	0.000117								ENSG00000136111	chr13	75341587	75349170	-	4.208	8.05e-09	ENSG00000132294	chr8
																				ENSG00000119121	chr9	74739449	74739723	-	-3.76	4.61e-07	ENSG00000102760	chr13	41466930	41468776	+	3.727	1.84e-09								ENSG00000136111	chr13	75349302	75356147	-	3.754	4.75e-07	ENSG00000132300	chr2
																				ENSG00000119121	chr9	74744145	74747889	-	-4.089	3.18e-08	ENSG00000102760	chr13	41468838	41470478	+	2.174	0.000971								ENSG00000136111	chr13	75356251	75359769	-	4.043	3.82e-08	ENSG00000132405	chr4
																				ENSG00000119121	chr9	74755473	74761696	-	-4.213	1.09e-08	ENSG00000102786	chr13	51365845	51367805	-	2.362	0.000281								ENSG00000136111	chr13	75359858	75362026	-	3.68	8.8e-07	ENSG00000132470	chr17
																				ENSG00000119121	chr9	74761808	74761999	-	-4.133	2.17e-08	ENSG00000102786	chr13	51369310	51374208	-	1.975	0.00328								ENSG00000136152	chr13	45496312	45503244	+	2.107	0.0169	ENSG00000132485	chr1
																				ENSG00000119121	chr9	74763134	74770869	-	-4.79	9.28e-11	ENSG00000102786	chr13	51387540	51389319	-	2.126	0.00132								ENSG00000136152	chr13	45525051	45529791	+	2.329	0.006	ENSG00000132581	chr17
																				ENSG00000119383	chr9	129140151	129142445	+	-1.953	0.0262	ENSG00000102804	chr13	44436095	44437176	-	2.603	4.87e-05								ENSG00000136231	chr7	23313653	23317639	-	6.323	0	ENSG00000132670	chr20
																				ENSG00000119401	chr9	116687381	116697662	+	-3.689	7.86e-07	ENSG00000102854	chr16	668236	668353	+	1.477	0.04								ENSG00000136231	chr7	23317713	23319138	-	5.66	0	ENSG00000133112	chr13
																				ENSG00000119401	chr9	116687381	116697665	+	-3.304	1.35e-05	ENSG00000102854	chr16	668236	668358	+	1.444	0.0459								ENSG00000136231	chr7	23319254	23342064	-	6.918	0	ENSG00000133318	chr11
																				ENSG00000119408	chr9	124258361	124301936	+	-2.774	0.000426	ENSG00000102871	chr16	67156668	67159838	-	3.483	2.22e-08								ENSG00000136231	chr7	23342189	23343718	-	6.17	0	ENSG00000133454	chr22
																				ENSG00000119408	chr9	124292088	124301936	+	-3.418	6e-06	ENSG00000102879	chr16	30183725	30185209	+	1.715	0.0134								ENSG00000136231	chr7	23343853	23345940	-	6.412	0	ENSG00000133454	chr22
																				ENSG00000119408	chr9	124293013	124301936	+	-1.918	0.0302	ENSG00000102882	chr16	30122006	30123040	-	1.62	0.0211								ENSG00000136231	chr7	23346062	23347600	-	6.42	0	ENSG00000133454	chr22
																				ENSG00000119509	chr9	100099416	100104498	+	-1.788	0.0493	ENSG00000102893	chr16	47461426	47463899	+	3.121	6.71e-07								ENSG00000136231	chr7	23347734	23351305	-	5.812	0	ENSG00000133454	chr22
																				ENSG00000119535	chr1	36480080	36481478	-	-1.995	0.022	ENSG00000102897	chr16	20900535	20915556	+	2.463	0.000137								ENSG00000136231	chr7	23351586	23361534	-	4.829	1.4e-11	ENSG00000133454	chr22
																				ENSG00000119640	chr14	75056560	75063470	-	-2.75	0.000489	ENSG00000102898	chr16	67846985	67865102	+	4.391	9.27e-13								ENSG00000136231	chr7	23361597	23361690	-	5.815	0	ENSG00000133454	chr22
																				ENSG00000119686	chr14	75605831	75622079	+	-4.307	4.96e-09	ENSG00000102921	chr16	48553669	48560754	-	1.877	0.00571								ENSG00000136231	chr7	23361741	23418776	-	5.738	0	ENSG00000133454	chr22
																				ENSG00000119686	chr14	75622220	75624612	+	-2.363	0.00402	ENSG00000103024	chr16	1771410	1771489	-	4.099	3.02e-11								ENSG00000136231	chr7	23468542	23469936	-	5.21	1.82e-13	ENSG00000133454	chr22
																				ENSG00000119686	chr14	75624752	75633629	+	-1.976	0.0238	ENSG00000103037	chr16	58515564	58515791	+	1.874	0.00577								ENSG00000136250	chr7	36513380	36522039	-	1.969	0.0302	ENSG00000133454	chr22
																				ENSG00000119686	chr14	75635013	75639352	+	-3.393	7.18e-06	ENSG00000103064	chr16	68264576	68266593	+	2.537	8e-05								ENSG00000136250	chr7	36616474	36618297	-	2.172	0.0126	ENSG00000133454	chr22
																				ENSG00000119686	chr14	75639462	75640955	+	-4.221	1.03e-08	ENSG00000103091	chr16	74965822	74984964	-	3.15	5.21e-07								ENSG00000136492	chr17	61776562	61780261	-	2.526	0.00215	ENSG00000133454	chr22
																				ENSG00000119689	chr14	74885634	74889095	+	-1.838	0.0411	ENSG00000103152	chr16	78333	79425	+	1.495	0.037								ENSG00000136717	chr2	127050522	127050802	-	1.856	0.0467	ENSG00000133454	chr22
																				ENSG00000119778	chr2	23869761	23875829	-	-1.816	0.0446	ENSG00000103160	chr16	84135605	84145080	-	2.286	0.000473								ENSG00000136717	chr2	127051243	127059011	-	1.929	0.0353	ENSG00000133454	chr22
																				ENSG00000119787	chr2	38319019	38377143	-	-3.804	3.28e-07	ENSG00000103168	chr16	84184989	84186901	-	1.519	0.0333								ENSG00000136840	chr9	127908581	127909951	-	1.844	0.0491	ENSG00000133454	chr22
																				ENSG00000119888	chr2	47369235	47373463	+	-4.333	3.94e-09	ENSG00000103168	chr16	84185060	84186901	-	1.475	0.0403								ENSG00000136840	chr9	127914841	127916408	-	2.517	0.00225	ENSG00000133454	chr22
																				ENSG00000119899	chr6	73600441	73610400	-	-2.029	0.019	ENSG00000103174	chr16	5033728	5033829	-	1.871	0.00588								ENSG00000137076	chr9	35705670	35705750	-	2.031	0.0234	ENSG00000133454	chr22
																				ENSG00000119899	chr6	73636707	73638412	-	-2.347	0.00436	ENSG00000103194	chr16	84700111	84733435	+	2.259	0.000564								ENSG00000137076	chr9	35711792	35712005	-	2.177	0.0123	ENSG00000134061	chr5
																				ENSG00000119915	chr10	102226649	102227626	+	-2.916	0.000178	ENSG00000103194	chr16	84772685	84775160	+	1.833	0.00727								ENSG00000137154	chr9	19376651	19378368	-	3.614	1.52e-06	ENSG00000134061	chr5
																				ENSG00000119915	chr10	102227757	102228417	+	-3.772	4.2e-07	ENSG00000103197	chr16	2048065	2048587	+	2.697	2.37e-05								ENSG00000137154	chr9	19378514	19378708	-	2.735	0.000651	ENSG00000134107	chr3
																				ENSG00000119915	chr10	102228568	102228825	+	-3.541	2.43e-06	ENSG00000103197	chr16	2054440	2055402	+	2.229	0.000685								ENSG00000137154	chr9	19378918	19379487	-	2.124	0.0156	ENSG00000134107	chr3
																				ENSG00000119950	chr10	110208082	110228189	+	-3.203	2.74e-05	ENSG00000103197	chr16	2062600	2062972	+	1.656	0.0178								ENSG00000137210	chr6	10747878	10749199	+	1.994	0.0271	ENSG00000134138	chr15
																				ENSG00000119950	chr10	110226283	110228189	+	-2.763	0.000453	ENSG00000103226	chr16	16265179	16267044	+	2.345	0.000315								ENSG00000137210	chr6	10755232	10756467	+	4.77	2.64e-11	ENSG00000134138	chr15
																				ENSG00000119979	chr10	119132264	119132515	+	-3	0.000105	ENSG00000103226	chr16	16280330	16281239	+	2.742	1.67e-05								ENSG00000137309	chr6	34236983	34237204	+	1.891	0.0409	ENSG00000134138	chr15
																				ENSG00000120370	chr1	170532284	170539210	+	-2.211	0.00837	ENSG00000103245	chr16	739738	740920	-	2.591	5.37e-05								ENSG00000137563	chr8	63024186	63026158	-	2.455	0.00314	ENSG00000134138	chr15
																				ENSG00000120451	chr11	130906133	130906625	-	-2.17	0.0101	ENSG00000103264	chr16	87335457	87336155	-	1.817	0.00792								ENSG00000137563	chr8	63035770	63038660	-	1.988	0.0278	ENSG00000134138	chr15
																				ENSG00000120451	chr11	130910370	130911633	-	-1.971	0.0243	ENSG00000103264	chr16	87360366	87383405	-	1.433	0.0479								ENSG00000137710	chr11	110236191	110237492	-	1.891	0.0409	ENSG00000134222	chr1
																				ENSG00000120647	chr12	401684	405511	+	-3.116	4.95e-05	ENSG00000103274	chr16	10743882	10743961	+	3.325	1.04e-07								ENSG00000137710	chr11	110264234	110264779	-	2.36	0.00511	ENSG00000134333	chr11
																				ENSG00000120699	chr13	37000822	37002488	+	-2.384	0.00361	ENSG00000103319	chr16	22264880	22266390	+	1.646	0.0186								ENSG00000137710	chr11	110264874	110272536	-	2.338	0.00573	ENSG00000134597	chrX
																				ENSG00000120784	chr19	37636305	37643265	-	-1.882	0.0346	ENSG00000103326	chr16	533998	546817	+	2.254	0.000582								ENSG00000137710	chr11	110272619	110279681	-	2.268	0.00806	ENSG00000134627	chr11
																				ENSG00000120784	chr19	37647899	37654712	-	-2.03	0.019	ENSG00000103335	chr16	88721726	88721808	-	1.571	0.0264								ENSG00000137710	chr11	110279756	110296467	-	1.912	0.0375	ENSG00000134627	chr11
																				ENSG00000120832	chr12	106985225	106986969	-	-1.828	0.0424	ENSG00000103353	chr16	23557767	23557950	+	2.438	0.000164								ENSG00000137942	chr1	93529756	93530755	+	2.179	0.0122	ENSG00000134627	chr11
																				ENSG00000120913	chr8	22585162	22585321	+	-2.779	0.000412	ENSG00000103363	chr16	2777127	2777237	-	5.346	0								ENSG00000137942	chr1	93530883	93532922	+	2.368	0.00492	ENSG00000134627	chr11
																				ENSG00000121022	chr8	67059445	67061846	-	-1.827	0.0427	ENSG00000103489	chr16	17358050	17470434	-	1.804	0.00845								ENSG00000137942	chr1	93534908	93544107	+	2.202	0.011	ENSG00000134627	chr11
																				ENSG00000121067	chr17	49668078	49677933	-	-1.902	0.0319	ENSG00000103507	chr16	31108479	31109047	+	3.05	1.27e-06								ENSG00000137942	chr1	93544216	93546842	+	2.419	0.0038	ENSG00000134627	chr11
																				ENSG00000121073	chr17	49707068	49708076	-	-1.992	0.0222	ENSG00000103549	chr16	30762360	30762475	+	2.784	1.19e-05								ENSG00000137942	chr1	93546974	93547347	+	2.239	0.00928	ENSG00000134627	chr11
																				ENSG00000121486	chr1	185140222	185143357	-	-1.995	0.022	ENSG00000103550	chr16	19715037	19718158	-	3.461	2.77e-08								ENSG00000137942	chr1	93547441	93549278	+	2.291	0.00722	ENSG00000134627	chr11
																				ENSG00000121486	chr1	185145568	185147182	-	-1.796	0.048	ENSG00000103591	chr15	67236820	67254559	-	3.405	4.79e-08								ENSG00000137942	chr1	93549426	93550947	+	2.368	0.00493	ENSG00000134627	chr11
																				ENSG00000121680	chr11	45910962	45913819	-	-4.485	1.04e-09	ENSG00000103653	chr15	74798312	74798615	+	1.732	0.0123								ENSG00000138018	chr2	26383347	26384959	+	2.105	0.017	ENSG00000134627	chr11
																				ENSG00000121690	chr11	33026049	33027686	+	-2.433	0.00282	ENSG00000103769	chr15	65869625	65877332	+	2.092	0.00163								ENSG00000138028	chr2	27101888	27102097	-	3.339	1.25e-05	ENSG00000134627	chr11
																				ENSG00000121690	chr11	33027813	33028603	+	-3.002	0.000104	ENSG00000103811	chr15	78929493	78931451	-	1.721	0.013								ENSG00000138028	chr2	27102221	27102360	-	4.149	1.42e-08	ENSG00000134627	chr11
																				ENSG00000121691	chr11	34457847	34461251	+	-2.281	0.00599	ENSG00000103811	chr15	78932458	78934978	-	1.706	0.014								ENSG00000138028	chr2	27102430	27102526	-	3.996	5.83e-08	ENSG00000134627	chr11
																				ENSG00000121741	chr13	20034406	20036739	+	-4.729	1.45e-10	ENSG00000103811	chr15	78935082	78935680	-	2.28	0.00049								ENSG00000138028	chr2	27102591	27104287	-	4.415	1.1e-09	ENSG00000134627	chr11
																				ENSG00000121766	chr1	31310164	31318167	+	-1.908	0.0313	ENSG00000103811	chr15	78935750	78937318	-	2.51	9.74e-05								ENSG00000138028	chr2	27104377	27110673	-	4.106	2.13e-08	ENSG00000134627	chr11
																				ENSG00000121892	chr4	39925864	39926775	-	-4.655	2.5e-10	ENSG00000103811	chr15	78937423	78939140	-	1.669	0.0167								ENSG00000138028	chr2	27104377	27118846	-	3.28	1.89e-05	ENSG00000134627	chr11
																				ENSG00000121931	chr1	110950123	110951288	-	-2.08	0.0152	ENSG00000103876	chr15	80152905	80153026	+	3.161	4.74e-07								ENSG00000138028	chr2	27110968	27118846	-	3.974	7.1e-08	ENSG00000134627	chr11
																				ENSG00000122223	chr1	160839049	160862617	-	-2.881	0.000222	ENSG00000103932	chr15	41537201	41544219	-	2.61	4.61e-05								ENSG00000138029	chr2	26244990	26254247	+	2.102	0.0172	ENSG00000134644	chr1
																				ENSG00000122482	chr1	90918154	90982310	-	-3.293	1.47e-05	ENSG00000104047	chr15	49621122	49625113	+	4.126	2.22e-11								ENSG00000138031	chr2	24872719	24918313	-	1.87	0.0444	ENSG00000134755	chr18
																				ENSG00000122482	chr1	90982370	91021689	-	-2.76	0.000461	ENSG00000104129	chr15	40779997	40807369	-	2.509	9.8e-05								ENSG00000138050	chr2	39770119	39771505	-	2.722	0.000705	ENSG00000135250	chr7
																				ENSG00000122484	chr1	92345914	92380724	+	-1.861	0.0376	ENSG00000104133	chr15	44615566	44620190	-	2.131	0.00127								ENSG00000138050	chr2	39771640	39779114	-	3.038	9.85e-05	ENSG00000135363	chr11
																				ENSG00000122515	chr7	44760593	44761449	+	-1.824	0.0431	ENSG00000104218	chr8	67064496	67074243	+	2.132	0.00127								ENSG00000138134	chr10	88880638	88901656	+	1.932	0.035	ENSG00000135363	chr11
																				ENSG00000122545	chr7	35831496	35832804	+	-2.678	0.000744	ENSG00000104231	chr8	81717288	81718182	-	1.429	0.0486								ENSG00000138134	chr10	88913458	88914534	+	2.602	0.00141	ENSG00000135521	chr6
																				ENSG00000122591	chr7	22978448	22983944	-	-2.506	0.00193	ENSG00000104231	chr8	81718224	81721227	-	3.862	4.37e-10								ENSG00000138134	chr10	88914658	88916680	+	2.05	0.0215	ENSG00000135636	chr2
																				ENSG00000122674	chr7	5898919	5900284	+	-2.077	0.0154	ENSG00000104267	chr8	85464115	85465272	+	3.373	6.52e-08								ENSG00000138134	chr10	88922436	88923168	+	2.734	0.000654	ENSG00000135636	chr2
																				ENSG00000122687	chr7	2239676	2242162	-	-2.269	0.00634	ENSG00000104267	chr8	85473811	85474324	+	1.488	0.038								ENSG00000138326	chr10	78035417	78035511	+	1.911	0.0377	ENSG00000135636	chr2
																				ENSG00000122687	chr7	2239707	2242162	-	-2.269	0.00634	ENSG00000104267	chr8	85474416	85475798	+	1.747	0.0113								ENSG00000138448	chr2	186665218	186666704	+	2.548	0.0019	ENSG00000135636	chr2
																				ENSG00000122707	chr9	36060155	36063795	+	-1.897	0.0326	ENSG00000104267	chr8	85477275	85480670	+	1.655	0.0178								ENSG00000138448	chr2	186666783	186667150	+	2.006	0.0259	ENSG00000135636	chr2
																				ENSG00000122861	chr10	73909294	73911525	+	-4.023	5.55e-08	ENSG00000104299	chr8	28859563	28889874	-	2.489	0.000114								ENSG00000138449	chr2	189562191	189563584	-	4.857	1.05e-11	ENSG00000135636	chr2
																				ENSG00000122884	chr10	73074915	73077721	-	-3.747	5.03e-07	ENSG00000104325	chr8	90001561	90017124	+	2.372	0.000262								ENSG00000138449	chr2	189564225	189565354	-	4.676	7.38e-11	ENSG00000135677	chr12
																				ENSG00000122884	chr10	73077813	73096766	-	-3.521	2.82e-06	ENSG00000104356	chr8	98117390	98123336	+	1.792	0.00903								ENSG00000138449	chr2	189565599	189571715	-	4.538	3.06e-10	ENSG00000135766	chr1
																				ENSG00000122966	chr12	119710620	119711049	-	-2.531	0.00168	ENSG00000104365	chr8	42271469	42272083	+	3.191	3.63e-07								ENSG00000138449	chr2	189571841	189572846	-	4.7	5.68e-11	ENSG00000135766	chr1
																				ENSG00000122966	chr12	119721449	119728502	-	-2.164	0.0104	ENSG00000104365	chr8	42272205	42288634	+	2	0.00284								ENSG00000138449	chr2	189572961	189575161	-	5.679	0	ENSG00000135766	chr1
																				ENSG00000122966	chr12	119825368	119832771	-	-2.42	0.00301	ENSG00000104408	chr8	108203503	108214607	-	6.468	0								ENSG00000138449	chr2	189575320	189579813	-	4.342	2.23e-09	ENSG00000135842	chr1
																				ENSG00000122966	chr12	119876181	119877249	-	-1.96	0.0254	ENSG00000104408	chr8	108229195	108248613	-	2.233	0.000667								ENSG00000138449	chr2	189579880	189580418	-	5.147	4e-13	ENSG00000135842	chr1
																				ENSG00000122986	chr12	110688708	110689312	-	-3.216	2.51e-05	ENSG00000104408	chr8	108233672	108234998	-	4.044	5.73e-11								ENSG00000138640	chr4	88991150	89020460	-	2.312	0.0065	ENSG00000135842	chr1
																				ENSG00000122986	chr12	110688708	110689726	-	-2.62	0.00103	ENSG00000104408	chr8	108241913	108248613	-	2.393	0.000226								ENSG00000138640	chr4	89020669	89029460	-	2.308	0.00663	ENSG00000135842	chr1
																				ENSG00000123104	chr12	26595590	26596883	-	-3.363	8.92e-06	ENSG00000104412	chr8	108443698	108449823	+	3.004	1.89e-06								ENSG00000138640	chr4	89029649	89056938	-	2.402	0.00414	ENSG00000135842	chr1
																				ENSG00000123106	chr12	28225861	28226140	+	-2.404	0.00328	ENSG00000104419	chr8	133284329	133297134	-	2.294	0.000447								ENSG00000138778	chr4	103120333	103122871	-	1.929	0.0353	ENSG00000135842	chr1
																				ENSG00000123106	chr12	28450418	28452478	+	-4.278	6.39e-09	ENSG00000104529	chr8	143581154	143581229	-	3.635	4.78e-09								ENSG00000138778	chr4	103132896	103133695	-	1.94	0.0339	ENSG00000135842	chr1
																				ENSG00000123159	chr19	14491743	14496037	-	-3.624	1.3e-06	ENSG00000104529	chr8	143581328	143586219	-	2.261	0.000557								ENSG00000139370	chr12	128801009	128808788	-	3.121	5.69e-05	ENSG00000135842	chr1
																				ENSG00000123159	chr19	14492912	14496037	-	-2.512	0.00188	ENSG00000104529	chr8	143586290	143586729	-	2.699	2.34e-05								ENSG00000139737	chr13	77698539	77719532	+	3.017	0.000113	ENSG00000135842	chr1
																				ENSG00000123415	chr12	54183959	54187819	-	-2.116	0.013	ENSG00000104529	chr8	143586849	143597348	-	1.67	0.0166								ENSG00000139737	chr13	77719671	77744283	+	2.858	0.000311	ENSG00000135842	chr1
																				ENSG00000123552	chr6	99446463	99464604	-	-1.998	0.0217	ENSG00000104660	chr8	30095528	30101898	+	2.479	0.000122								ENSG00000139737	chr13	77744432	77746514	+	3.064	8.34e-05	ENSG00000135842	chr1
																				ENSG00000123552	chr6	99510230	99515392	-	-3.497	3.37e-06	ENSG00000104660	chr8	30156406	30164111	+	3.981	1.16e-10								ENSG00000139737	chr13	77746855	77753203	+	2.461	0.00305	ENSG00000136404	chr15
																				ENSG00000123600	chr2	171414726	171433883	-	-2.849	0.00027	ENSG00000104660	chr8	30164175	30175085	+	1.532	0.0315								ENSG00000139737	chr13	77753358	77760828	+	2.28	0.00761	ENSG00000136404	chr15
																				ENSG00000124208	chr20	50084254	50096672	-	-4.999	1.39e-11	ENSG00000104679	chr8	23288157	23288506	+	3.388	5.71e-08								ENSG00000139737	chr13	77761110	77763145	+	3.758	4.59e-07	ENSG00000136404	chr15
																				ENSG00000124279	chr5	7861773	7862823	-	-2.612	0.00108	ENSG00000104714	chr8	692612	715861	-	4.308	2.53e-12								ENSG00000139926	chr14	51651996	51689691	+	4.845	1.19e-11	ENSG00000136404	chr15
																				ENSG00000124279	chr5	7865983	7868979	-	-1.907	0.0313	ENSG00000104714	chr8	716007	731140	-	3.301	1.29e-07								ENSG00000139926	chr14	51701159	51702512	+	3.895	1.43e-07	ENSG00000136404	chr15
																				ENSG00000124279	chr5	7868107	7868979	-	-3.604	1.5e-06	ENSG00000104738	chr8	47961014	47961131	+	2.077	0.00178								ENSG00000139926	chr14	51715499	51720055	+	5.354	2.83e-14	ENSG00000136404	chr15
																				ENSG00000124496	chr6	42263568	42264704	-	-1.847	0.0397	ENSG00000104756	chr8	25439407	25439606	-	1.927	0.00429								ENSG00000139926	chr14	51722080	51725779	+	5.342	2.83e-14	ENSG00000136404	chr15
																				ENSG00000124562	chr6	34757551	34762595	+	-2.262	0.00658	ENSG00000104805	chr19	48900372	48900786	+	5.14	0								ENSG00000139926	chr14	51725870	51727745	+	4.652	9.46e-11	ENSG00000136404	chr15
																				ENSG00000124587	chr6	42964471	42964790	-	-1.92	0.0299	ENSG00000104814	chr19	38601525	38605409	-	1.476	0.0402								ENSG00000140280	chr15	51723649	51724790	-	2.01	0.0255	ENSG00000136404	chr15
																				ENSG00000124588	chr6	2988031	2993931	+	-3.4	6.83e-06	ENSG00000104823	chr19	38831516	38831721	-	3.882	3.51e-10								ENSG00000140474	chr15	74837435	74837751	-	3.445	5.6e-06	ENSG00000136560	chr2
																				ENSG00000124785	chr6	5999204	6002353	-	-2.069	0.016	ENSG00000104824	chr19	38847434	38852296	-	3.548	1.15e-08								ENSG00000140525	chr15	89260843	89261585	+	2.933	0.000194	ENSG00000136867	chr9
																				ENSG00000124785	chr6	6002497	6006695	-	-2.696	0.000671	ENSG00000104835	chr19	38916129	38916221	-	3.825	6.52e-10								ENSG00000140577	chr15	90540137	90593636	+	2.985	0.000138	ENSG00000136867	chr9
																				ENSG00000124785	chr6	6002497	6007487	-	-4.708	1.64e-10	ENSG00000104853	chr19	44955467	44961963	+	1.494	0.0372								ENSG00000140988	chr16	1962270	1962497	-	2.173	0.0125	ENSG00000136867	chr9
																				ENSG00000125089	chr4	8236428	8237474	+	-2.568	0.00137	ENSG00000104856	chr19	45034528	45037405	+	1.942	0.00394								ENSG00000141198	chr17	54903792	54905489	+	2.332	0.00588	ENSG00000136930	chr9
																				ENSG00000125107	chr16	58599511	58623282	-	-2.309	0.00523	ENSG00000104859	chr19	45039108	45040184	+	3.637	4.66e-09								ENSG00000141198	chr17	54905567	54912666	+	2.768	0.000542	ENSG00000137492	chr11
																				ENSG00000125144	chr16	56666970	56667312	-	-3.178	3.24e-05	ENSG00000104859	chr19	45060627	45062154	+	3.777	1.1e-09								ENSG00000141198	chr17	54912815	54913748	+	2.605	0.00139	ENSG00000137497	chr11
																				ENSG00000125144	chr16	56667377	56667966	-	-3.959	9.48e-08	ENSG00000104859	chr19	45064227	45064343	+	2.043	0.00219								ENSG00000141198	chr17	54913873	54914639	+	2.926	0.000201	ENSG00000137834	chr15
																				ENSG00000125375	chr14	50314626	50321483	+	-2.383	0.00362	ENSG00000104859	chr19	45067594	45068015	+	2.034	0.00232								ENSG00000141198	chr17	54914743	54915746	+	2.249	0.00882	ENSG00000137834	chr15
																				ENSG00000125454	chr17	75286802	75289354	-	-3.301	1.39e-05	ENSG00000104870	chr19	49512750	49513387	+	2.295	0.000447								ENSG00000141198	chr17	54930206	54936649	+	2.416	0.00385	ENSG00000137845	chr15
																				ENSG00000125454	chr17	75288461	75289354	-	-2.185	0.00942	ENSG00000104870	chr19	49513473	49513882	+	4.682	3.66e-14								ENSG00000141198	chr17	54937226	54938924	+	1.952	0.0323	ENSG00000138032	chr2
																				ENSG00000125457	chr17	75269469	75270114	-	-1.913	0.0307	ENSG00000104870	chr19	49514133	49514211	+	1.667	0.0169								ENSG00000141337	chr17	68385172	68395073	+	2.109	0.0167	ENSG00000138100	chr2
																				ENSG00000125503	chr19	55095600	55095867	-	-3.537	2.5e-06	ENSG00000104870	chr19	49514486	49524507	+	1.426	0.0494								ENSG00000141569	chr17	75892185	75892267	-	1.858	0.0465	ENSG00000138185	chr10
																				ENSG00000125505	chr19	54188346	54188433	-	-2.878	0.000226	ENSG00000104870	chr19	49524776	49525457	+	1.603	0.0228								ENSG00000141580	chr17	82631022	82643949	-	2.194	0.0115	ENSG00000138185	chr10
																				ENSG00000125637	chr2	113185438	113185875	+	-2.434	0.00281	ENSG00000104870	chr19	49525573	49526010	+	2.166	0.00103								ENSG00000141664	chr18	62558770	62560587	+	2.383	0.00455	ENSG00000138185	chr10
																				ENSG00000125648	chr19	6444301	6452312	-	-2.735	0.000533	ENSG00000104872	chr19	49447099	49447338	-	1.459	0.0431								ENSG00000141664	chr18	62565096	62570103	+	1.956	0.0317	ENSG00000138185	chr10
																				ENSG00000125648	chr19	6452479	6453981	-	-1.941	0.0275	ENSG00000104884	chr19	45370232	45370536	-	3.008	1.82e-06								ENSG00000142192	chr21	26053348	26089943	-	1.966	0.0305	ENSG00000138185	chr10
																				ENSG00000125648	chr19	6454088	6454323	-	-2.566	0.00139	ENSG00000104897	chr19	2236901	2243382	+	2.916	4.02e-06								ENSG00000142534	chr19	49496471	49497194	+	1.95	0.0325	ENSG00000138185	chr10
																				ENSG00000125648	chr19	6454475	6454559	-	-2.882	0.00022	ENSG00000104907	chr19	13116431	13116653	-	3.638	4.63e-09								ENSG00000142534	chr19	49497325	49497520	+	1.925	0.0359	ENSG00000138185	chr10
																				ENSG00000125648	chr19	6454717	6456420	-	-2.311	0.00519	ENSG00000104915	chr19	13149897	13150139	-	3.172	4.27e-07								ENSG00000142534	chr19	49497595	49497917	+	2.755	0.000583	ENSG00000138185	chr10
																				ENSG00000125648	chr19	6456531	6457503	-	-2.105	0.0137	ENSG00000104918	chr19	7669121	7669317	+	3.07	1.07e-06								ENSG00000142541	chr19	49491099	49491425	+	4.222	7.09e-09	ENSG00000138772	chr4
																				ENSG00000125648	chr19	6457590	6458198	-	-2.525	0.00174	ENSG00000104918	chr19	7669444	7669821	+	2.686	2.59e-05								ENSG00000142634	chr1	15426018	15427150	+	2.026	0.0239	ENSG00000138772	chr4
																				ENSG00000125648	chr19	6458324	6459473	-	-1.785	0.0498	ENSG00000104918	chr19	7669898	7670219	+	2.528	8.53e-05								ENSG00000142655	chr1	10536297	10599238	+	1.963	0.0309	ENSG00000138772	chr4
																				ENSG00000125676	chrX	123631852	123633953	-	-2.63	0.000975	ENSG00000104957	chr19	13747954	13751608	+	3.02	1.65e-06								ENSG00000142676	chr1	23694791	23695798	+	2.524	0.00217	ENSG00000138772	chr4
																				ENSG00000125703	chr1	62784223	62834823	+	-3.436	5.27e-06	ENSG00000104969	chr19	2769091	2783233	-	2.286	0.000473								ENSG00000142937	chr1	44775601	44776035	+	6.071	0	ENSG00000138772	chr4
																				ENSG00000125844	chr20	17619728	17620299	-	-4.555	5.56e-10	ENSG00000104973	chr19	49835945	49836226	+	1.482	0.0392								ENSG00000143013	chr1	87329244	87332013	+	3.749	4.92e-07	ENSG00000138772	chr4
																				ENSG00000125962	chrX	102599572	102599712	+	-2.297	0.00556	ENSG00000104979	chr19	13774574	13774652	+	2.201	0.000821								ENSG00000143013	chr1	87332251	87339536	+	3.007	0.00012	ENSG00000138772	chr4
																				ENSG00000125962	chrX	102599847	102600920	+	-2.284	0.0059	ENSG00000104980	chr19	7938197	7941102	-	1.821	0.00774								ENSG00000143013	chr1	87339632	87340047	+	2.69	0.000853	ENSG00000138772	chr4
																				ENSG00000125977	chr20	34090602	34093675	-	-3.618	1.34e-06	ENSG00000104980	chr19	7941197	7943607	-	3.45	3.09e-08								ENSG00000143013	chr1	87340202	87344788	+	3.015	0.000115	ENSG00000138772	chr4
																				ENSG00000125977	chr20	34093731	34096657	-	-2.039	0.0182	ENSG00000104983	chr19	45995504	46003008	+	2.704	2.26e-05								ENSG00000143228	chr1	163340426	163343733	+	2.765	0.000549	ENSG00000138772	chr4
																				ENSG00000126001	chr20	35458374	35459983	+	-2.27	0.00632	ENSG00000104998	chr19	14051700	14051880	+	1.989	0.00302								ENSG00000143515	chr1	154331505	154331606	+	2.372	0.00481	ENSG00000138772	chr4
																				ENSG00000126005	chr20	35272145	35278046	-	-2.055	0.0169	ENSG00000105053	chr19	49988492	49989639	-	2.446	0.000155								ENSG00000143801	chr1	226870649	226871262	+	2.05	0.0215	ENSG00000138772	chr4
																				ENSG00000126067	chr1	35636432	35641417	-	-3.012	9.81e-05	ENSG00000105053	chr19	50016163	50020585	-	2.243	0.000623								ENSG00000143924	chr2	42169636	42245505	+	2.361	0.0051	ENSG00000138829	chr5
																				ENSG00000126215	chr14	103711567	103715424	-	-2.332	0.00469	ENSG00000105053	chr19	50020647	50025267	-	2.357	0.000292								ENSG00000144677	chr3	37862278	37947057	+	3.012	0.000117	ENSG00000138829	chr5
																				ENSG00000126216	chr13	112489697	112499045	-	-3.059	7.25e-05	ENSG00000105053	chr19	50020647	50025346	-	2.268	0.000532								ENSG00000144677	chr3	37971499	37975709	+	2.999	0.000127	ENSG00000138829	chr5
																				ENSG00000126458	chr19	49636727	49636824	-	-3.363	8.91e-06	ENSG00000105058	chr19	16185516	16185624	+	1.902	0.00496								ENSG00000144677	chr3	37975894	37980742	+	2.984	0.00014	ENSG00000138829	chr5
																				ENSG00000126467	chr19	49742020	49744231	-	-2.002	0.0214	ENSG00000105063	chr19	55247109	55255675	-	3.269	1.76e-07								ENSG00000144741	chr3	66369542	66370529	+	2.243	0.00909	ENSG00000138829	chr5
																				ENSG00000126467	chr19	49744404	49745202	-	-1.937	0.0279	ENSG00000105122	chr19	15464377	15464505	-	3.026	1.56e-06								ENSG00000145247	chr4	48885565	48892772	-	1.853	0.0473	ENSG00000138829	chr5
																				ENSG00000126467	chr19	49747472	49748085	-	-1.985	0.023	ENSG00000105127	chr19	15373340	15373786	-	2.552	7.13e-05								ENSG00000145248	chr4	48484151	48484932	+	2.336	0.00579	ENSG00000138829	chr5
																				ENSG00000126698	chr1	28205306	28232921	-	-3.757	4.74e-07	ENSG00000105127	chr19	15377014	15379713	-	2.893	4.87e-06								ENSG00000145592	chr5	40834265	40834471	-	1.95	0.0325	ENSG00000138829	chr5
																				ENSG00000126777	chr14	55601880	55612019	+	-2.865	0.000246	ENSG00000105135	chr19	15116071	15116152	-	2.067	0.0019								ENSG00000145736	chr5	71041624	71042181	-	2.096	0.0176	ENSG00000138829	chr5
																				ENSG00000126787	chr14	55151941	55152590	-	-1.952	0.0263	ENSG00000105135	chr19	15125069	15125656	-	2.905	4.4e-06								ENSG00000145860	chr5	159174158	159176632	-	1.921	0.0363	ENSG00000138829	chr5
																				ENSG00000126814	chr14	60979886	60980963	-	-1.985	0.023	ENSG00000105171	chr19	29606325	29608657	+	3.942	1.81e-10								ENSG00000145860	chr5	159176867	159181960	-	2.948	0.000175	ENSG00000138829	chr5
																				ENSG00000126822	chr14	64704704	64727593	+	-2.681	0.00073	ENSG00000105171	chr19	29608709	29610409	+	3.747	1.51e-09								ENSG00000146263	chr6	97263448	97267872	-	1.863	0.0455	ENSG00000138829	chr5
																				ENSG00000126822	chr14	64727982	64728996	+	-2.571	0.00135	ENSG00000105176	chr19	29942664	29971193	+	3.235	2.41e-07								ENSG00000146540	chr7	1010143	1028258	-	1.921	0.0363	ENSG00000138829	chr5
																				ENSG00000126822	chr14	64729093	64730243	+	-2.023	0.0195	ENSG00000105176	chr19	29942664	29985223	+	2.163	0.00105								ENSG00000147050	chrX	45085979	45089743	+	1.934	0.0346	ENSG00000138829	chr5
																				ENSG00000126822	chr14	64730312	64730642	+	-2.825	0.000314	ENSG00000105176	chr19	29971227	29985223	+	2.391	0.000228								ENSG00000147100	chrX	74422067	74520990	+	2.933	0.000193	ENSG00000138829	chr5
																				ENSG00000126822	chr14	64730688	64730799	+	-2.957	0.000137	ENSG00000105185	chr19	32581327	32582195	+	1.55	0.029								ENSG00000147100	chrX	74521134	74524359	+	4.003	5.5e-08	ENSG00000138829	chr5
																				ENSG00000126822	chr14	64730949	64731038	+	-2.642	0.000912	ENSG00000105185	chr19	32582232	32584950	+	1.559	0.0279								ENSG00000147100	chrX	74524809	74525750	+	3.365	1.03e-05	ENSG00000138829	chr5
																				ENSG00000126822	chr14	64731169	64731361	+	-3.201	2.77e-05	ENSG00000105193	chr19	39435708	39435848	-	1.786	0.00933								ENSG00000147100	chrX	74525893	74529213	+	3.043	9.54e-05	ENSG00000138829	chr5
																				ENSG00000126822	chr14	64731543	64731714	+	-1.867	0.0368	ENSG00000105202	chr19	39834813	39836556	-	1.565	0.0271								ENSG00000147100	chrX	74529441	74531333	+	2.968	0.000154	ENSG00000138829	chr5
																				ENSG00000126822	chr14	64731806	64732095	+	-1.985	0.023	ENSG00000105202	chr19	39840515	39840617	-	1.85	0.0066								ENSG00000147180	chrX	85244191	85245903	+	5.802	0	ENSG00000138829	chr5
																				ENSG00000126822	chr14	64732181	64732427	+	-2.354	0.00422	ENSG00000105202	chr19	39840787	39846291	-	1.845	0.00678								ENSG00000147180	chrX	85255801	85264275	+	8.479	0	ENSG00000138829	chr5
																				ENSG00000126822	chr14	64732460	64732803	+	-2.868	0.000241	ENSG00000105220	chr19	34366851	34368583	+	3.122	6.67e-07								ENSG00000147180	chrX	85264430	85265118	+	7.394	0	ENSG00000138829	chr5
																				ENSG00000126822	chr14	64732901	64736853	+	-2.147	0.0113	ENSG00000105220	chr19	34368702	34377503	+	4.412	7.06e-13								ENSG00000147180	chrX	85265255	85268294	+	8.785	0	ENSG00000138829	chr5
																				ENSG00000126822	chr14	64736891	64737356	+	-2.702	0.000644	ENSG00000105220	chr19	34377881	34378934	+	4.423	6.33e-13								ENSG00000147180	chrX	85268341	85270003	+	7.763	0	ENSG00000138829	chr5
																				ENSG00000126822	chr14	64738855	64741036	+	-1.949	0.0266	ENSG00000105220	chr19	34379005	34379518	+	2.058	0.00201								ENSG00000147180	chrX	85270146	85270651	+	7.393	0	ENSG00000138829	chr5
																				ENSG00000126822	chr14	64742455	64742982	+	-2.144	0.0115	ENSG00000105220	chr19	34379562	34381466	+	2.108	0.00148								ENSG00000147202	chrX	96685190	96735758	+	2.014	0.0251	ENSG00000138829	chr5
																				ENSG00000126858	chr17	32171101	32172937	+	-1.853	0.0387	ENSG00000105223	chr19	40348724	40365553	+	1.897	0.0051								ENSG00000147202	chrX	96735790	96738586	+	2.277	0.00775	ENSG00000138829	chr5
																				ENSG00000126934	chr19	4117629	4123784	-	-2.924	0.00017	ENSG00000105223	chr19	40348768	40365553	+	2.526	8.64e-05								ENSG00000147604	chr8	73292405	73292689	-	2.278	0.00769	ENSG00000138829	chr5
																				ENSG00000126947	chrX	101550660	101550974	+	-2.201	0.00876	ENSG00000105223	chr19	40348768	40366419	+	2.409	0.000202								ENSG00000148218	chr9	113391623	113392119	-	2.916	0.000215	ENSG00000138829	chr5
																				ENSG00000127022	chr5	179699005	179705679	+	-2.804	0.000354	ENSG00000105223	chr19	40365585	40366419	+	2.187	0.000894								ENSG00000148288	chr9	133154261	133155178	-	2.249	0.00883	ENSG00000138829	chr5
																				ENSG00000127184	chr5	86618130	86619353	+	-2.46	0.00246	ENSG00000105223	chr19	40365930	40366419	+	2.11	0.00145								ENSG00000148288	chr9	133155312	133155901	-	2.251	0.00877	ENSG00000138829	chr5
																				ENSG00000127220	chr19	17294504	17294675	-	-2.232	0.00757	ENSG00000105229	chr19	4007787	4012923	+	3.674	3.21e-09								ENSG00000148288	chr9	133156065	133161467	-	2.588	0.00152	ENSG00000138829	chr5
																				ENSG00000127445	chr19	9835402	9836823	+	-2.957	0.000137	ENSG00000105248	chr19	4247170	4249228	+	3.634	4.81e-09								ENSG00000148288	chr9	133162532	133163754	-	2.657	0.00103	ENSG00000138829	chr5
																				ENSG00000127870	chr13	26221330	26221782	-	-2.214	0.00829	ENSG00000105258	chr19	36114713	36114798	-	1.691	0.015								ENSG00000148303	chr9	133351071	133351262	+	2.008	0.0257	ENSG00000138829	chr5
																				ENSG00000127914	chr7	92061422	92062274	+	-1.888	0.0338	ENSG00000105321	chr19	47256609	47258330	+	2.885	5.22e-06								ENSG00000148429	chr10	11485234	11485817	-	1.99	0.0276	ENSG00000138829	chr5
																				ENSG00000127989	chr7	91880113	91880657	-	-2.3	0.00547	ENSG00000105323	chr19	41262582	41268223	+	3.302	1.29e-07								ENSG00000148481	chr10	15841599	15843212	-	2.775	0.000519	ENSG00000138829	chr5
																				ENSG00000128039	chr4	55359488	55367588	+	-2.169	0.0102	ENSG00000105323	chr19	41265121	41268223	+	2.156	0.00109								ENSG00000148516	chr10	31319292	31461037	+	2.848	0.000329	ENSG00000138829	chr5
																				ENSG00000128039	chr4	55359488	55369832	+	-1.861	0.0375	ENSG00000105323	chr19	41305867	41306449	+	1.54	0.0304								ENSG00000148516	chr10	31461237	31495776	+	2.123	0.0157	ENSG00000138829	chr5
																				ENSG00000128039	chr4	55364271	55369832	+	-1.815	0.0447	ENSG00000105339	chr8	141138137	141150834	+	1.58	0.0253								ENSG00000148516	chr10	31495838	31502348	+	2.437	0.00346	ENSG00000138829	chr5
																				ENSG00000128050	chr4	56435928	56436262	+	-2.412	0.00313	ENSG00000105341	chr19	41438414	41439882	-	3.619	5.55e-09								ENSG00000148516	chr10	31502509	31510673	+	2.445	0.00331	ENSG00000138829	chr5
																				ENSG00000128050	chr4	56456234	56459372	+	-2.332	0.00468	ENSG00000105355	chr19	4861411	4867609	-	4.442	4.98e-13								ENSG00000148516	chr10	31510875	31514603	+	3.18	3.83e-05	ENSG00000138829	chr5
																				ENSG00000128050	chr4	56460537	56460586	+	-4.481	1.07e-09	ENSG00000105372	chr19	41860289	41860775	+	5.549	0								ENSG00000148516	chr10	31514708	31520126	+	2.419	0.0038	ENSG00000138829	chr5
																				ENSG00000128059	chr4	56395548	56396619	-	-1.939	0.0276	ENSG00000105372	chr19	41860845	41861100	+	2.656	3.27e-05								ENSG00000148516	chr10	31521936	31523933	+	1.965	0.0307	ENSG00000138829	chr5
																				ENSG00000128059	chr4	56406701	56407650	-	-1.959	0.0255	ENSG00000105372	chr19	41860845	41861112	+	3.13	6.19e-07								ENSG00000148516	chr10	31524113	31526672	+	2.121	0.0158	ENSG00000138829	chr5
																				ENSG00000128340	chr22	37232918	37241589	-	-4.019	5.71e-08	ENSG00000105372	chr19	41860846	41861106	+	3.641	4.51e-09								ENSG00000148690	chr10	93698396	93700030	-	1.864	0.0453	ENSG00000138829	chr5
																				ENSG00000128383	chr22	38984231	38985812	+	-2.134	0.012	ENSG00000105373	chr19	47755523	47755756	+	4.697	0								ENSG00000148773	chr10	128113602	128116491	-	2.795	0.000459	ENSG00000138829	chr5
																				ENSG00000128513	chr7	124928996	124929794	-	-3.551	2.25e-06	ENSG00000105379	chr19	51354308	51366270	-	2.896	4.76e-06								ENSG00000148834	chr10	104263077	104266084	+	2.318	0.00634	ENSG00000138829	chr5
																				ENSG00000128567	chr7	131504508	131505868	-	-2.502	0.00198	ENSG00000105383	chr19	51225155	51225218	+	3.104	7.82e-07								ENSG00000149212	chr11	95177909	95178710	-	1.872	0.044	ENSG00000138829	chr5
																				ENSG00000128567	chr7	131506035	131506260	-	-2.075	0.0155	ENSG00000105383	chr19	51225155	51225803	+	3.378	6.28e-08								ENSG00000149269	chr11	77392541	77473552	-	2.266	0.00812	ENSG00000138829	chr5
																				ENSG00000128567	chr7	131506726	131508951	-	-2.823	0.000317	ENSG00000105393	chr19	17267516	17268756	+	2.037	0.00227								ENSG00000149273	chr11	75404868	75405614	+	1.904	0.0389	ENSG00000138829	chr5
																				ENSG00000128567	chr7	131509028	131509365	-	-3.049	7.72e-05	ENSG00000105393	chr19	17267527	17268756	+	4.036	6.24e-11								ENSG00000149474	chr20	18183298	18184602	+	2.183	0.012	ENSG00000138829	chr5
																				ENSG00000128567	chr7	131511433	131556260	-	-3.827	2.72e-07	ENSG00000105393	chr19	17267527	17268794	+	2.414	0.000195								ENSG00000149485	chr11	61802462	61802801	-	2.163	0.0131	ENSG00000138829	chr5
																				ENSG00000128604	chr7	128940875	128942071	+	-2.939	0.000154	ENSG00000105404	chr19	41958948	41959237	-	2.282	0.000486								ENSG00000149485	chr11	61803459	61803670	-	2.519	0.00223	ENSG00000138829	chr5
																				ENSG00000128604	chr7	128941391	128942071	+	-1.945	0.027	ENSG00000105429	chr19	42356981	42357404	+	2.302	0.000425								ENSG00000149485	chr11	61803767	61804685	-	2.379	0.00463	ENSG00000138829	chr5
																				ENSG00000128604	chr7	128941424	128942071	+	-2.191	0.00918	ENSG00000105429	chr19	42362597	42363048	+	2.867	6.03e-06								ENSG00000149485	chr11	61804761	61806664	-	1.867	0.0448	ENSG00000138829	chr5
																				ENSG00000128641	chr2	191362371	191363728	+	-2.064	0.0163	ENSG00000105483	chr19	48249847	48255792	-	1.472	0.0408								ENSG00000149485	chr11	61811075	61812471	-	2.376	0.00472	ENSG00000138829	chr5
																				ENSG00000128641	chr2	191363875	191364158	+	-2.115	0.0131	ENSG00000105514	chr19	11345737	11346127	-	1.983	0.00314								ENSG00000149485	chr11	61812668	61813243	-	2.03	0.0236	ENSG00000138829	chr5
																				ENSG00000128641	chr2	191364276	191369542	+	-2.633	0.000956	ENSG00000105552	chr19	48800297	48810984	-	1.477	0.04								ENSG00000149485	chr11	61813353	61816555	-	2.096	0.0177	ENSG00000138829	chr5
																				ENSG00000128641	chr2	191369628	191370227	+	-2.204	0.00865	ENSG00000105552	chr19	48807074	48810984	-	2.809	9.69e-06								ENSG00000149948	chr12	65825381	65828001	+	10.109	0	ENSG00000138829	chr5
																				ENSG00000128641	chr2	191370292	191381462	+	-1.842	0.0404	ENSG00000105607	chr19	12891202	12891271	+	3.655	3.86e-09								ENSG00000149948	chr12	65828087	65838519	+	9.472	0	ENSG00000138829	chr5
																				ENSG00000128641	chr2	191381566	191383280	+	-2.878	0.000227	ENSG00000105639	chr19	17826910	17830108	-	2.269	0.000527								ENSG00000149948	chr12	65838569	65951383	+	8.458	0	ENSG00000138829	chr5
																				ENSG00000128641	chr2	191383342	191385884	+	-1.969	0.0245	ENSG00000105639	chr19	17830218	17830503	-	1.694	0.0148								ENSG00000149948	chr12	65951415	65963245	+	8.099	0	ENSG00000139116	chr12
																				ENSG00000128641	chr2	191390492	191392108	+	-2.331	0.00471	ENSG00000105639	chr19	17830620	17831228	-	1.852	0.00654								ENSG00000151176	chr12	113358890	113369116	+	2.012	0.0253	ENSG00000139116	chr12
																				ENSG00000128641	chr2	191392201	191393073	+	-2.022	0.0196	ENSG00000105639	chr19	17831400	17831674	-	3.527	1.42e-08								ENSG00000151176	chr12	113372807	113374474	+	2.086	0.0185	ENSG00000139116	chr12
																				ENSG00000128641	chr2	191393222	191396429	+	-2.508	0.00191	ENSG00000105639	chr19	17831798	17832519	-	2.731	1.81e-05								ENSG00000151176	chr12	113387906	113388459	+	1.99	0.0276	ENSG00000139197	chr12
																				ENSG00000128641	chr2	191396497	191400382	+	-2.494	0.00206	ENSG00000105639	chr19	17834721	17834852	-	2.422	0.000185								ENSG00000151612	chr4	145765165	145765547	-	3.411	7.27e-06	ENSG00000139318	chr12
																				ENSG00000128641	chr2	191409178	191411066	+	-1.821	0.0437	ENSG00000105639	chr19	17841546	17841640	-	1.869	0.00593								ENSG00000151612	chr4	145846013	145849322	-	2.681	0.000894	ENSG00000139318	chr12
																				ENSG00000128805	chr10	48459891	48524053	-	-2.726	0.000562	ENSG00000105639	chr19	17844430	17847946	-	2.994	2.06e-06								ENSG00000151612	chr4	145849561	145870245	-	3.243	2.48e-05	ENSG00000139722	chr12
																				ENSG00000128915	chr15	60478069	60478568	-	-2.888	0.000213	ENSG00000105647	chr19	18153294	18155457	+	1.581	0.0252								ENSG00000151729	chr4	185143483	185144764	+	3.131	5.35e-05	ENSG00000140044	chr14
																				ENSG00000129084	chr11	14519041	14610966	-	-2.212	0.00834	ENSG00000105655	chr19	18435117	18435266	-	1.469	0.0413								ENSG00000151729	chr4	185145250	185145759	+	2.166	0.0129	ENSG00000140332	chr15
																				ENSG00000129084	chr11	14606413	14610966	-	-3.245	2.06e-05	ENSG00000105655	chr19	18437988	18438093	-	4.619	3.66e-14								ENSG00000151806	chr4	44678787	44680441	+	1.975	0.0294	ENSG00000140479	chr15
																				ENSG00000129173	chr11	19232371	19234360	-	-1.866	0.0369	ENSG00000105662	chr19	18775821	18777171	+	2.636	3.81e-05								ENSG00000151806	chr4	44690860	44691666	+	2.011	0.0253	ENSG00000140479	chr15
																				ENSG00000129187	chr4	182916539	182917288	-	-2.884	0.000218	ENSG00000105698	chr19	35269163	35269446	+	3.366	6.97e-08								ENSG00000151929	chr10	119651855	119669851	+	2.414	0.00388	ENSG00000140479	chr15
																				ENSG00000129195	chr17	6444488	6445076	+	-1.934	0.0282	ENSG00000105700	chr19	18557914	18562036	+	2.597	5.11e-05								ENSG00000151929	chr10	119670177	119672255	+	3.29	1.77e-05	ENSG00000140479	chr15
																				ENSG00000129250	chr17	5001401	5002059	+	-2.409	0.00318	ENSG00000105705	chr19	19276674	19276947	-	1.466	0.0419								ENSG00000151929	chr10	119672656	119676464	+	2.58	0.00159	ENSG00000140479	chr15
																				ENSG00000129250	chr17	5002124	5002464	+	-1.994	0.022	ENSG00000105705	chr19	19316593	19320463	-	4.006	8.81e-11								ENSG00000152128	chr2	134456776	134458032	-	6.087	0	ENSG00000140479	chr15
																				ENSG00000129317	chr12	43755261	43758701	-	-2.906	0.00019	ENSG00000105755	chr19	43526659	43527097	-	1.731	0.0123								ENSG00000152128	chr2	134466225	134502901	-	7.082	0	ENSG00000140479	chr15
																				ENSG00000129317	chr12	43755261	43758730	-	-2.125	0.0125	ENSG00000105793	chr7	90346774	90352816	+	3.044	1.34e-06								ENSG00000152128	chr2	134502997	134550570	-	7.086	0	ENSG00000140479	chr15
																				ENSG00000129351	chr19	10683970	10684416	+	-2.625	0.001	ENSG00000105810	chr7	92833690	92833873	-	1.607	0.0225								ENSG00000152760	chr1	66752584	66754656	+	3.356	1.11e-05	ENSG00000140479	chr15
																				ENSG00000129460	chr14	23475308	23475558	+	-2.136	0.0119	ENSG00000105819	chr7	103297558	103298568	+	2.208	0.000781								ENSG00000152760	chr1	66754777	66770387	+	4.776	2.5e-11	ENSG00000140479	chr15
																				ENSG00000129657	chr17	77088949	77089153	+	-2.185	0.00942	ENSG00000105835	chr7	106263617	106268464	-	3.851	4.94e-10								ENSG00000152760	chr1	66776403	66777251	+	4.095	2.36e-08	ENSG00000140479	chr15
																				ENSG00000129911	chr19	1854760	1857835	-	-2.835	0.000295	ENSG00000105851	chr7	106865426	106867550	+	1.439	0.0468								ENSG00000152782	chr10	89584465	89588652	-	2.126	0.0155	ENSG00000140575	chr15
																				ENSG00000130158	chr19	11214409	11214553	-	-1.786	0.0496	ENSG00000105856	chr7	107169027	107179879	+	2.649	3.44e-05								ENSG00000152782	chr10	89593320	89593813	-	2.504	0.00242	ENSG00000140575	chr15
																				ENSG00000130158	chr19	11215927	11216914	-	-1.848	0.0395	ENSG00000105953	chr7	44606653	44624317	+	3.062	1.14e-06								ENSG00000152782	chr10	89593989	89599252	-	2.044	0.0221	ENSG00000140691	chr16
																				ENSG00000130158	chr19	11227477	11228940	-	-1.792	0.0487	ENSG00000105968	chr7	44841012	44847969	-	3.54	1.25e-08								ENSG00000152952	chr3	146070872	146071042	-	7.675	0	ENSG00000140743	chr16
																				ENSG00000130158	chr19	11233366	11235598	-	-2.135	0.012	ENSG00000106009	chr7	2554447	2555487	-	1.87	0.0059								ENSG00000152952	chr3	146071167	146071277	-	7.519	0	ENSG00000140848	chr16
																				ENSG00000130158	chr19	11237779	11238045	-	-2.154	0.011	ENSG00000106028	chr7	141738410	141739124	+	3.217	2.83e-07								ENSG00000152952	chr3	146071423	146072561	-	7.907	0	ENSG00000141526	chr17
																				ENSG00000130158	chr19	11238115	11238187	-	-1.894	0.0329	ENSG00000106028	chr7	141739190	141742169	+	2.002	0.00282								ENSG00000152952	chr3	146072665	146073287	-	7.286	0	ENSG00000141564	chr17
																				ENSG00000130158	chr19	11242207	11243059	-	-1.882	0.0347	ENSG00000106052	chr7	27740269	27748518	+	1.678	0.0161								ENSG00000152952	chr3	146073352	146076782	-	6.424	0	ENSG00000141564	chr17
																				ENSG00000130158	chr19	11245878	11248066	-	-1.859	0.0379	ENSG00000106077	chr7	73737735	73738328	-	1.556	0.0283								ENSG00000152952	chr3	146076895	146077862	-	6.219	0	ENSG00000141576	chr17
																				ENSG00000130204	chr19	44891314	44891410	+	-3.063	7.06e-05	ENSG00000106133	chr7	72949491	72949846	-	1.598	0.0233								ENSG00000152952	chr3	146077924	146079116	-	6.647	0	ENSG00000141576	chr17
																				ENSG00000130244	chr19	38403218	38403338	+	-2.173	0.00999	ENSG00000106153	chr7	56101861	56102867	-	2.515	9.4e-05								ENSG00000152952	chr3	146079257	146081738	-	7.235	0	ENSG00000141576	chr17
																				ENSG00000130244	chr19	38405421	38405519	+	-2.102	0.0139	ENSG00000106153	chr7	56103011	56104226	-	1.523	0.0328								ENSG00000152952	chr3	146081863	146085169	-	7.439	0	ENSG00000141905	chr19
																				ENSG00000130255	chr19	5690327	5690499	+	-2.898	0.0002	ENSG00000106153	chr7	56104475	56106364	-	6.079	0								ENSG00000152952	chr3	146085273	146086787	-	6.637	0	ENSG00000142185	chr21
																				ENSG00000130270	chr19	1808335	1809643	-	-2.571	0.00135	ENSG00000106244	chr7	99398013	99400303	-	2.669	2.96e-05								ENSG00000152952	chr3	146086908	146088586	-	6.794	0	ENSG00000142185	chr21
																				ENSG00000130270	chr19	1810683	1811601	-	-2.897	0.0002	ENSG00000106244	chr7	99403505	99404862	-	2.276	0.000503								ENSG00000152952	chr3	146088711	146091800	-	6.551	0	ENSG00000142185	chr21
																				ENSG00000130340	chr6	157910025	157921531	+	-2.117	0.013	ENSG00000106244	chr7	99404953	99408536	-	2.036	0.00228								ENSG00000152952	chr3	146091901	146102755	-	7.11	0	ENSG00000142185	chr21
																				ENSG00000130396	chr6	167952187	167962439	+	-2.05	0.0174	ENSG00000106246	chr7	99435268	99438692	-	1.92	0.00448								ENSG00000152952	chr3	146102852	146104279	-	7.113	0	ENSG00000142185	chr21
																				ENSG00000130396	chr6	167966045	167969114	+	-2.557	0.00145	ENSG00000106246	chr7	99460193	99466111	-	4.593	7.07e-14								ENSG00000152952	chr3	146104342	146106532	-	7	0	ENSG00000142185	chr21
																				ENSG00000130669	chr19	39125919	39169532	+	-1.875	0.0357	ENSG00000106246	chr7	99460193	99466129	-	6.254	0								ENSG00000152952	chr3	146106644	146110285	-	6.982	0	ENSG00000142185	chr21
																				ENSG00000130684	chr20	25686466	25696759	-	-2.137	0.0118	ENSG00000106261	chr7	100015726	100023419	+	1.698	0.0145								ENSG00000152952	chr3	146110448	146121112	-	6.945	0	ENSG00000142185	chr21
																				ENSG00000130706	chr20	62304485	62306197	+	-2.724	0.000567	ENSG00000106266	chr7	2278305	2314328	-	1.604	0.0228								ENSG00000152952	chr3	146124229	146160881	-	6.665	0	ENSG00000142185	chr21
																				ENSG00000130706	chr20	62306447	62306648	+	-3.749	4.99e-07	ENSG00000106268	chr7	2242256	2244563	+	3.808	7.87e-10								ENSG00000153113	chr5	96702915	96722639	+	1.899	0.0395	ENSG00000142185	chr21
																				ENSG00000130706	chr20	62306487	62306648	+	-3.673	8.96e-07	ENSG00000106268	chr7	2242292	2242925	+	1.721	0.013								ENSG00000153113	chr5	96740783	96741266	+	1.965	0.0307	ENSG00000142185	chr21
																				ENSG00000130723	chr9	131465077	131467549	+	-4.293	5.59e-09	ENSG00000106268	chr7	2242975	2244563	+	3.096	8.43e-07								ENSG00000153132	chr4	140389304	140390628	-	4.477	5.74e-10	ENSG00000142185	chr21
																				ENSG00000130725	chr19	58556930	58557063	-	-2.054	0.0171	ENSG00000106305	chr7	6009378	6015146	+	1.965	0.00347								ENSG00000153132	chr4	140390728	140392219	-	4.048	3.65e-08	ENSG00000142185	chr21
																				ENSG00000130741	chrX	24073263	24076722	+	-5.148	3.46e-12	ENSG00000106330	chr7	100613706	100614867	+	2.846	7.13e-06								ENSG00000153132	chr4	140392378	140392586	-	4.864	9.68e-12	ENSG00000142185	chr21
																				ENSG00000130751	chr19	47035358	47035964	+	-2.787	0.000393	ENSG00000106348	chr7	128395033	128395131	-	1.464	0.0422								ENSG00000153132	chr4	140392711	140393826	-	4.191	9.5e-09	ENSG00000142185	chr21
																				ENSG00000130751	chr19	47036129	47039036	+	-2.879	0.000226	ENSG00000106348	chr7	128396695	128396932	-	3.757	1.36e-09								ENSG00000153132	chr4	140394041	140395819	-	5.563	0	ENSG00000142185	chr21
																				ENSG00000130751	chr19	47039151	47039407	+	-2.48	0.00222	ENSG00000106367	chr7	101154517	101156594	+	3.736	1.69e-09								ENSG00000153132	chr4	140395969	140396092	-	4.674	7.53e-11	ENSG00000142185	chr21
																				ENSG00000130751	chr19	47041125	47042810	+	-2.935	0.000158	ENSG00000106399	chr7	7639144	7640320	-	1.577	0.0256								ENSG00000153132	chr4	140396205	140398851	-	4.182	1.03e-08	ENSG00000142185	chr21
																				ENSG00000130812	chr19	10094938	10095982	-	-1.855	0.0385	ENSG00000106400	chr7	101218217	101222604	+	4.406	7.81e-13								ENSG00000153132	chr4	140399040	140400357	-	4.102	2.21e-08	ENSG00000142185	chr21
																				ENSG00000130812	chr19	10096573	10102568	-	-2.149	0.0112	ENSG00000106459	chr7	129611824	129657343	+	2.189	0.000887								ENSG00000153132	chr4	140400549	140401985	-	4.853	1.09e-11	ENSG00000142185	chr21
																				ENSG00000130830	chrX	154791847	154792142	-	-4.379	2.59e-09	ENSG00000106460	chr7	12211425	12214809	+	2.053	0.00207								ENSG00000153132	chr4	140402066	140405942	-	4.407	1.18e-09	ENSG00000142185	chr21
																				ENSG00000131089	chrX	63724711	63785116	-	-2.308	0.00527	ENSG00000106477	chr7	130428018	130440934	-	2.197	0.000842								ENSG00000153132	chr4	140406083	140409837	-	4.507	4.21e-10	ENSG00000142185	chr21
																				ENSG00000131115	chr19	44212585	44213090	+	-2.615	0.00106	ENSG00000106484	chr7	130486395	130495368	+	3.971	1.3e-10								ENSG00000153132	chr4	140409895	140410553	-	3.982	6.63e-08	ENSG00000142185	chr21
																				ENSG00000131115	chr19	44228572	44229733	+	-2.011	0.0206	ENSG00000106484	chr7	130495522	130497156	+	2.22	0.000724								ENSG00000153132	chr4	140410626	140412935	-	4.52	3.7e-10	ENSG00000142185	chr21
																				ENSG00000131143	chr16	85799752	85801184	+	-2.151	0.0111	ENSG00000106484	chr7	130502720	130503933	+	1.601	0.0231								ENSG00000153132	chr4	140413087	140427537	-	4.976	2.76e-12	ENSG00000142185	chr21
																				ENSG00000131143	chr16	85801278	85804941	+	-2.259	0.00665	ENSG00000106537	chr7	16776378	16777042	+	1.699	0.0144								ENSG00000153721	chr6	154410432	154410934	-	3.011	0.000117	ENSG00000142185	chr21
																				ENSG00000131269	chrX	75114834	75156105	-	-3.359	9.12e-06	ENSG00000106554	chr7	133024627	133070142	-	3.709	2.24e-09								ENSG00000153721	chr6	154411142	154414299	-	3.333	1.31e-05	ENSG00000142185	chr21
																				ENSG00000131446	chr5	180809076	180809634	-	-3.399	6.84e-06	ENSG00000106560	chr7	150685785	150687052	+	3.664	3.53e-09								ENSG00000153721	chr6	154422652	154422915	-	2.962	0.00016	ENSG00000142185	chr21
																				ENSG00000131469	chr17	42998471	42999933	+	-1.849	0.0393	ENSG00000106560	chr7	150687087	150692315	+	2.161	0.00106								ENSG00000153721	chr6	154422983	154428128	-	2.475	0.00282	ENSG00000142185	chr21
																				ENSG00000131469	chr17	42998831	43002673	+	-2.211	0.00837	ENSG00000106603	chr7	43648652	43729429	-	2.791	1.12e-05								ENSG00000153721	chr6	154428187	154430472	-	2.83	0.000369	ENSG00000142185	chr21
																				ENSG00000131697	chr1	5875100	5877093	-	-2.442	0.00271	ENSG00000106603	chr7	43650712	43729429	-	2.317	0.000384								ENSG00000153721	chr6	154442290	154450095	-	2.451	0.00321	ENSG00000142185	chr21
																				ENSG00000131724	chrX	118727726	118741017	+	-2.472	0.00232	ENSG00000106603	chr7	43665722	43729429	-	2.886	5.16e-06								ENSG00000153898	chr1	84926721	84929558	-	3.33	1.34e-05	ENSG00000142347	chr19
																				ENSG00000131732	chr5	81301670	81308561	+	-3.193	2.93e-05	ENSG00000106617	chr7	151675637	151781152	-	1.848	0.00669								ENSG00000153898	chr1	84931568	84937755	-	1.934	0.0346	ENSG00000142347	chr19
																				ENSG00000131732	chr5	81301698	81308561	+	-2.818	0.000326	ENSG00000106628	chr7	44122109	44123511	-	4.819	0								ENSG00000153898	chr1	84937877	84937981	-	3.087	7.14e-05	ENSG00000142347	chr19
																				ENSG00000131773	chr8	135457954	135521237	+	-2.052	0.0172	ENSG00000106628	chr7	44122282	44123511	-	3.095	8.45e-07								ENSG00000153898	chr1	84938082	84939553	-	2.937	0.000188	ENSG00000142528	chr19
																				ENSG00000131797	chr16	31703367	31704220	+	-1.834	0.0417	ENSG00000106682	chr7	74174442	74187611	+	4.629	3.66e-14								ENSG00000153898	chr1	84940991	84947033	-	3.283	1.86e-05	ENSG00000142583	chr1
																				ENSG00000131797	chr16	31705472	31705672	+	-2.08	0.0152	ENSG00000106683	chr7	74084045	74085748	+	1.5	0.0362								ENSG00000153898	chr1	84952339	84952446	-	2.476	0.00282	ENSG00000142583	chr1
																				ENSG00000131797	chr16	31705792	31705890	+	-2.545	0.00156	ENSG00000106683	chr7	74111707	74111933	+	3.211	2.99e-07								ENSG00000153898	chr1	84965708	84996796	-	3.005	0.000123	ENSG00000142583	chr1
																				ENSG00000131797	chr16	31706034	31706891	+	-3.624	1.29e-06	ENSG00000106723	chr9	88388538	88426382	+	2.014	0.00262								ENSG00000153944	chr17	57256804	57257098	+	2.591	0.0015	ENSG00000142583	chr1
																				ENSG00000131876	chr15	101293172	101294848	-	-4.061	4.06e-08	ENSG00000106803	chr9	99222366	99222546	+	2.639	3.7e-05								ENSG00000153944	chr17	57257138	57257466	+	2.782	0.000497	ENSG00000142583	chr1
																				ENSG00000132286	chr11	6481555	6481757	+	-2.286	0.00586	ENSG00000106804	chr9	120962776	120962893	-	1.895	0.00516								ENSG00000153944	chr17	57257547	57258270	+	2.024	0.0241	ENSG00000142583	chr1
																				ENSG00000132300	chr2	86108536	86111113	+	-4.341	3.67e-09	ENSG00000106829	chr9	79572834	79573688	+	1.685	0.0155								ENSG00000153944	chr17	57258354	57262151	+	2.669	0.000959	ENSG00000143164	chr1
																				ENSG00000132405	chr4	6909505	6923373	+	-2.593	0.0012	ENSG00000106853	chr9	111597432	111599339	-	2.817	9.12e-06								ENSG00000153944	chr17	57262192	57401379	+	2.481	0.00275	ENSG00000143167	chr1
																				ENSG00000132405	chr4	6987349	6994184	+	-2.087	0.0147	ENSG00000106948	chr9	114337306	114341533	-	1.737	0.012								ENSG00000153944	chr17	57401471	57529676	+	2.145	0.0142	ENSG00000143167	chr1
																				ENSG00000132436	chr7	50449723	50450301	-	-1.926	0.0292	ENSG00000106948	chr9	114347900	114350859	-	2.815	9.21e-06								ENSG00000153944	chr17	57487289	57529676	+	2.274	0.00782	ENSG00000143167	chr1
																				ENSG00000132463	chr4	70836314	70839177	-	-2.09	0.0146	ENSG00000107020	chr9	5436694	5437789	-	3.02	1.65e-06								ENSG00000153944	chr17	57529724	57596868	+	3.08	7.48e-05	ENSG00000143167	chr1
																				ENSG00000132470	chr17	75753974	75754576	+	-3.912	1.36e-07	ENSG00000107021	chr9	128787376	128788334	+	2.464	0.000136								ENSG00000153944	chr17	57596950	57615970	+	2.792	0.000469	ENSG00000143167	chr1
																				ENSG00000132470	chr17	75755850	75756429	+	-2.677	0.000744	ENSG00000107099	chr9	273100	286461	+	2.003	0.00279								ENSG00000153944	chr17	57616084	57627229	+	3.349	1.17e-05	ENSG00000143207	chr1
																				ENSG00000132507	chr17	7311481	7311578	+	-5.046	9.43e-12	ENSG00000107099	chr9	304704	311954	+	4.37	1.2e-12								ENSG00000153944	chr17	57627303	57652099	+	2.731	0.000665	ENSG00000143369	chr1
																				ENSG00000132549	chr8	99013347	99013760	+	-2.022	0.0196	ENSG00000107140	chr9	35605838	35605984	+	1.426	0.0494								ENSG00000153944	chr17	57652161	57674918	+	2.809	0.000422	ENSG00000143369	chr1
																				ENSG00000132600	chr16	68311111	68312042	+	-2.438	0.00276	ENSG00000107185	chr9	35749408	35749737	+	1.658	0.0176								ENSG00000153944	chr17	57652161	57674972	+	2.456	0.00313	ENSG00000143369	chr1
																				ENSG00000132600	chr16	68311111	68315897	+	-2.242	0.00722	ENSG00000107263	chr9	131650949	131739770	-	1.99	0.00301								ENSG00000153944	chr17	57675126	57676987	+	2.363	0.00504	ENSG00000143369	chr1
																				ENSG00000132604	chr16	69357561	69361404	-	-1.835	0.0415	ENSG00000107290	chr9	132353755	132354917	-	3.177	4.11e-07								ENSG00000153944	chr17	57677059	57679549	+	1.939	0.034	ENSG00000143369	chr1
																				ENSG00000132676	chr1	155689174	155709033	+	-2.638	0.00093	ENSG00000107331	chr9	137012925	137013002	-	1.55	0.029								ENSG00000154001	chr14	63539689	63542779	-	2.252	0.0087	ENSG00000143369	chr1
																				ENSG00000132716	chr1	160240370	160262449	-	-1.979	0.0235	ENSG00000107521	chr10	98445413	98446807	-	1.584	0.0249								ENSG00000154122	chr5	14711310	14712874	-	1.934	0.0346	ENSG00000143369	chr1
																				ENSG00000132749	chr11	68750699	68751420	-	-3.318	1.23e-05	ENSG00000107521	chr10	98445413	98446887	-	1.8	0.00865								ENSG00000154122	chr5	14712973	14713544	-	2.026	0.0239	ENSG00000143369	chr1
																				ENSG00000132970	chr13	26557819	26612961	+	-4.06	4.09e-08	ENSG00000107537	chr10	13298245	13299968	-	3.247	2.15e-07								ENSG00000154122	chr5	14716835	14741827	-	2.511	0.00233	ENSG00000143382	chr1
																				ENSG00000132970	chr13	26613058	26642261	+	-2.764	0.000451	ENSG00000107551	chr10	44959866	44970165	+	2.449	0.000152								ENSG00000154122	chr5	14741922	14745870	-	2.316	0.0064	ENSG00000143382	chr1
																				ENSG00000132970	chr13	26642403	26665028	+	-2.975	0.000123	ENSG00000107551	chr10	44970264	44971773	+	2.199	0.000827								ENSG00000154122	chr5	14745962	14749172	-	1.862	0.0457	ENSG00000143382	chr1
																				ENSG00000132970	chr13	26665162	26667517	+	-3.312	1.28e-05	ENSG00000107551	chr10	44971848	44982521	+	1.631	0.02								ENSG00000154122	chr5	14749306	14751069	-	2.5	0.00247	ENSG00000143382	chr1
																				ENSG00000132970	chr13	26676724	26681054	+	-2.902	0.000195	ENSG00000107551	chr10	44984113	44984813	+	1.872	0.00585								ENSG00000154122	chr5	14755944	14758480	-	2.172	0.0125	ENSG00000143382	chr1
																				ENSG00000132970	chr13	26681320	26682607	+	-3.668	9.31e-07	ENSG00000107551	chr10	44984970	44989274	+	2.383	0.000242								ENSG00000154188	chr8	107252015	107264221	-	2.579	0.00159	ENSG00000143382	chr1
																				ENSG00000133112	chr13	45340820	45341042	-	-2.49	0.00211	ENSG00000107551	chr10	44989375	44989670	+	2.053	0.00207								ENSG00000154188	chr8	107284848	107293936	-	2.272	0.0079	ENSG00000143382	chr1
																				ENSG00000133265	chr19	55280108	55280218	-	-2.098	0.0141	ENSG00000107551	chr10	44989721	44990948	+	1.765	0.0104								ENSG00000154188	chr8	107294037	107303240	-	1.859	0.0462	ENSG00000143382	chr1
																				ENSG00000133315	chr11	63999404	63999530	-	-1.849	0.0393	ENSG00000107551	chr10	44991069	44991905	+	2.14	0.00121								ENSG00000154188	chr8	107303367	107321896	-	2.188	0.0117	ENSG00000143382	chr1
																				ENSG00000133454	chr22	25742293	25760984	+	-3.868	1.96e-07	ENSG00000107551	chr10	44992002	44993269	+	2.057	0.00202								ENSG00000154188	chr8	107322128	107336150	-	3.105	6.33e-05	ENSG00000143382	chr1
																				ENSG00000133454	chr22	25763389	25768115	+	-3.835	2.55e-07	ENSG00000107566	chr10	100185637	100185904	-	3.319	1.1e-07								ENSG00000154188	chr8	107336271	107346942	-	2.743	0.000624	ENSG00000143382	chr1
																				ENSG00000133454	chr22	25769428	25770110	+	-3.772	4.21e-07	ENSG00000107566	chr10	100185637	100185962	-	2.435	0.000168								ENSG00000154188	chr8	107347097	107497262	-	2.759	0.000568	ENSG00000143382	chr1
																				ENSG00000133454	chr22	25823678	25826409	+	-3.911	1.37e-07	ENSG00000107625	chr10	68919981	68934199	+	3.616	5.74e-09								ENSG00000155926	chr8	133038737	133039998	-	1.918	0.0367	ENSG00000143382	chr1
																				ENSG00000133454	chr22	25826499	25828776	+	-3.923	1.25e-07	ENSG00000107625	chr10	68937095	68941060	+	1.712	0.0136								ENSG00000155926	chr8	133040130	133044984	-	2.017	0.0248	ENSG00000143382	chr1
																				ENSG00000133454	chr22	25868385	25874286	+	-3.858	2.12e-07	ENSG00000107643	chr10	48306821	48401612	+	1.691	0.015								ENSG00000155926	chr8	133047933	133049902	-	2.399	0.00421	ENSG00000143384	chr1
																				ENSG00000133454	chr22	25895280	25898307	+	-3.742	5.22e-07	ENSG00000107719	chr10	70534073	70534425	+	1.892	0.00524								ENSG00000156508	chr6	73518610	73518698	-	2.686	0.000872	ENSG00000143401	chr1
																				ENSG00000133454	chr22	25902736	25903631	+	-3.668	9.3e-07	ENSG00000107719	chr10	70534843	70537811	+	2.699	2.35e-05								ENSG00000156508	chr6	73520056	73521000	-	2.873	0.000281	ENSG00000143537	chr1
																				ENSG00000133454	chr22	25903831	25908322	+	-3.813	3.08e-07	ENSG00000107719	chr10	70537906	70538280	+	1.552	0.0287								ENSG00000156535	chr6	73696289	73697400	+	5.454	0	ENSG00000143669	chr1
																				ENSG00000133454	chr22	25908432	25910946	+	-3.578	1.83e-06	ENSG00000107719	chr10	70538408	70538892	+	1.487	0.0383								ENSG00000156535	chr6	73697572	73723251	+	5.139	4.24e-13	ENSG00000143669	chr1
																				ENSG00000133454	chr22	25921409	25946137	+	-3.72	6.23e-07	ENSG00000107719	chr10	70539247	70539580	+	1.445	0.0456								ENSG00000156535	chr6	73723279	73730344	+	4.497	4.71e-10	ENSG00000143669	chr1
																				ENSG00000133454	chr22	25946250	25947712	+	-3.859	2.1e-07	ENSG00000107719	chr10	70541534	70547306	+	1.906	0.00486								ENSG00000156535	chr6	73730574	73736383	+	4.935	4.4e-12	ENSG00000143669	chr1
																				ENSG00000133454	chr22	25950450	25952286	+	-4.011	6.08e-08	ENSG00000107745	chr10	72566794	72626010	-	3.487	2.13e-08								ENSG00000156535	chr6	73736508	73756643	+	3.843	2.25e-07	ENSG00000143669	chr1
																				ENSG00000133454	chr22	25952423	25955179	+	-3.709	6.77e-07	ENSG00000107758	chr10	73479517	73495805	-	1.939	0.004								ENSG00000156535	chr6	73756682	73758944	+	4.091	2.46e-08	ENSG00000143669	chr1
																				ENSG00000133454	chr22	25955364	25992363	+	-4.002	6.63e-08	ENSG00000107771	chr10	84425048	84425731	+	1.518	0.0335								ENSG00000156535	chr6	73759028	73762384	+	4.271	4.42e-09	ENSG00000143669	chr1
																				ENSG00000133454	chr22	25992493	26003265	+	-3.767	4.38e-07	ENSG00000107798	chr10	89247649	89251737	-	3.568	9.39e-09								ENSG00000156535	chr6	73762480	73762741	+	5.036	1.4e-12	ENSG00000143669	chr1
																				ENSG00000133561	chr7	150628512	150630058	-	-1.911	0.0309	ENSG00000107819	chr10	101032482	101034692	+	1.469	0.0413								ENSG00000156535	chr6	73762882	73763576	+	5.704	0	ENSG00000143669	chr1
																				ENSG00000133627	chr7	152759926	152783187	+	-2.187	0.00935	ENSG00000107863	chr10	24607903	24619473	-	2.27	0.000526								ENSG00000156535	chr6	73763685	73765930	+	4.83	1.39e-11	ENSG00000143669	chr1
																				ENSG00000133641	chr12	88035738	88042825	+	-2.459	0.00247	ENSG00000107874	chr10	102425198	102432526	-	3.133	6.03e-07								ENSG00000156535	chr6	73766154	73766759	+	4.827	1.43e-11	ENSG00000143669	chr1
																				ENSG00000133835	chr5	119452821	119456315	+	-1.807	0.0459	ENSG00000107882	chr10	102504334	102509169	+	1.573	0.0261								ENSG00000156535	chr6	73766860	73766948	+	4.108	2.1e-08	ENSG00000143669	chr1
																				ENSG00000134014	chr8	28093233	28097219	+	-2.015	0.0202	ENSG00000107882	chr10	102599544	102615268	+	1.976	0.00326								ENSG00000156535	chr6	73767010	73768055	+	4.487	5.19e-10	ENSG00000143669	chr1
																				ENSG00000134061	chr5	67184585	67185851	-	-2.13	0.0122	ENSG00000107897	chr10	27240484	27240674	-	1.844	0.00681								ENSG00000156535	chr6	73768231	73771429	+	5.523	0	ENSG00000143669	chr1
																				ENSG00000134061	chr5	67186017	67196552	-	-2.233	0.00756	ENSG00000107937	chr10	988527	992489	+	2.554	7.05e-05								ENSG00000156535	chr6	73780498	73781259	+	4.874	8.71e-12	ENSG00000143669	chr1
																				ENSG00000134138	chr15	36896686	36950324	-	-3.839	2.48e-07	ENSG00000107951	chr10	30316036	30316118	-	1.482	0.0391								ENSG00000156535	chr6	73781319	73782614	+	5.108	6.11e-13	ENSG00000143669	chr1
																				ENSG00000134138	chr15	36950400	37036814	-	-4.187	1.37e-08	ENSG00000107954	chr10	103585225	103589514	+	1.54	0.0304								ENSG00000156535	chr6	73782755	73783707	+	4.805	1.82e-11	ENSG00000143669	chr1
																				ENSG00000134138	chr15	37036959	37083771	-	-4.244	8.45e-09	ENSG00000107959	chr10	3170206	3172717	-	3.899	2.9e-10								ENSG00000156535	chr6	73783824	73785364	+	5.406	2.83e-14	ENSG00000143669	chr1
																				ENSG00000134138	chr15	37083885	37093581	-	-4.127	2.3e-08	ENSG00000107960	chr10	103917656	103918100	-	3.688	2.75e-09								ENSG00000156535	chr6	73785477	73787234	+	4.408	1.18e-09	ENSG00000143669	chr1
																				ENSG00000134138	chr15	37096430	37097967	-	-4.113	2.58e-08	ENSG00000107968	chr10	30459501	30460706	+	1.691	0.015								ENSG00000156535	chr6	73787452	73788468	+	4.569	2.24e-10	ENSG00000143669	chr1
																				ENSG00000134202	chr1	109739908	109740240	-	-1.95	0.0265	ENSG00000108010	chr10	130136512	130145211	+	2.781	1.22e-05								ENSG00000156535	chr6	73788612	73792626	+	5.563	0	ENSG00000143669	chr1
																				ENSG00000134222	chr1	109281046	109281137	-	-2.361	0.00407	ENSG00000108010	chr10	130145319	130159995	+	2.887	5.14e-06								ENSG00000156535	chr6	73792802	73803220	+	6.329	0	ENSG00000143669	chr1
																				ENSG00000134222	chr1	109282731	109283063	-	-3.143	4.14e-05	ENSG00000108010	chr10	130166980	130169433	+	1.614	0.0217								ENSG00000156535	chr6	73803301	73806844	+	5.374	2.83e-14	ENSG00000143669	chr1
																				ENSG00000134222	chr1	109282731	109283074	-	-3.622	1.31e-06	ENSG00000108039	chr10	109915099	109923402	-	3.645	4.29e-09								ENSG00000156535	chr6	73807072	73808083	+	5.293	8.06e-14	ENSG00000143669	chr1
																				ENSG00000134222	chr1	109282736	109283063	-	-3.175	3.31e-05	ENSG00000108061	chr10	110919657	110964125	+	3.397	5.23e-08								ENSG00000156535	chr6	73808248	73809984	+	4.712	5.02e-11	ENSG00000143669	chr1
																				ENSG00000134243	chr1	109345881	109347483	-	-2.303	0.00538	ENSG00000108107	chr19	55385965	55386350	+	5.765	0								ENSG00000156535	chr6	73810174	73810992	+	4.369	1.72e-09	ENSG00000143669	chr1
																				ENSG00000134333	chr11	18401010	18402840	+	-4.416	1.92e-09	ENSG00000108107	chr19	55386663	55387930	+	1.879	0.00563								ENSG00000156535	chr6	73811147	73812205	+	5.628	0	ENSG00000143669	chr1
																				ENSG00000134369	chr1	201712919	201718390	+	-2.188	0.00933	ENSG00000108219	chr10	80454371	80489217	+	1.626	0.0205								ENSG00000156535	chr6	73812270	73814981	+	5.705	0	ENSG00000143669	chr1
																				ENSG00000134369	chr1	201783852	201785310	+	-1.884	0.0343	ENSG00000108262	chr17	29575703	29575812	-	4.295	2.93e-12								ENSG00000156535	chr6	73815123	73818388	+	4.834	1.34e-11	ENSG00000143669	chr1
																				ENSG00000134369	chr1	201786577	201788468	+	-2.003	0.0212	ENSG00000108262	chr17	29583616	29589327	-	1.527	0.0322								ENSG00000156535	chr6	73818535	73820461	+	5.892	0	ENSG00000143669	chr1
																				ENSG00000134369	chr1	201789792	201790689	+	-2.377	0.00373	ENSG00000108298	chr17	39200349	39201213	+	8.444	0								ENSG00000156535	chr6	73820563	73823458	+	5.27	8.06e-14	ENSG00000143669	chr1
																				ENSG00000134369	chr1	201808871	201809164	+	-2.071	0.0158	ENSG00000108298	chr17	39201319	39202317	+	3.886	3.35e-10								ENSG00000156650	chr10	74979339	74981787	+	2.009	0.0257	ENSG00000143669	chr1
																				ENSG00000134627	chr11	94546262	94568730	+	-3.283	1.56e-05	ENSG00000108298	chr17	39203109	39204077	+	1.522	0.0329								ENSG00000156787	chr8	123105464	123109317	+	1.88	0.0426	ENSG00000143669	chr1
																				ENSG00000134627	chr11	94568808	94574999	+	-1.855	0.0384	ENSG00000108298	chr17	39204187	39204525	+	1.981	0.00318								ENSG00000156831	chr8	125091958	125102317	+	1.894	0.0404	ENSG00000143669	chr1
																				ENSG00000134690	chr1	37692578	37692676	+	-2.636	0.000943	ENSG00000108384	chr17	58692685	58694931	+	2.637	3.78e-05								ENSG00000157106	chr16	18819654	18828031	-	2.38	0.00462	ENSG00000143669	chr1
																				ENSG00000134717	chr1	52056379	52059835	+	-2.598	0.00116	ENSG00000108406	chr17	59573967	59574188	+	2.343	0.00032								ENSG00000157227	chr14	22844509	22844630	+	2.377	0.0047	ENSG00000143761	chr1
																				ENSG00000134755	chr18	31068212	31068299	-	-3.046	7.85e-05	ENSG00000108406	chr17	59598851	59599375	+	3.198	3.37e-07								ENSG00000157895	chr12	121011146	121016330	-	2.237	0.00934	ENSG00000143851	chr1
																				ENSG00000134755	chr18	31068212	31068894	-	-3.098	5.58e-05	ENSG00000108433	chr17	46923221	46929520	+	4.073	4.08e-11								ENSG00000158164	chrX	102514124	102515064	-	2.234	0.00946	ENSG00000143947	chr2
																				ENSG00000134755	chr18	31068344	31068894	-	-3.422	5.82e-06	ENSG00000108468	chr17	48076178	48076865	-	3.369	6.81e-08								ENSG00000158164	chrX	102515180	102516666	-	3.028	0.000105	ENSG00000143977	chr2
																				ENSG00000134755	chr18	31069151	31070726	-	-2.588	0.00123	ENSG00000108509	chr17	4986286	4987593	-	2.761	1.44e-05								ENSG00000158714	chr1	159830192	159832876	+	2.227	0.00978	ENSG00000143977	chr2
																				ENSG00000134755	chr18	31070850	31071605	-	-2.551	0.00151	ENSG00000108523	chr17	4940360	4940487	+	2.998	1.99e-06								ENSG00000158714	chr1	159833181	159833262	+	2.121	0.0158	ENSG00000144034	chr2
																				ENSG00000134755	chr18	31071841	31074683	-	-2.825	0.000314	ENSG00000108587	chr17	30477464	30481143	+	3.993	1.01e-10								ENSG00000159335	chr12	6766750	6769603	+	2.153	0.0137	ENSG00000144407	chr2
																				ENSG00000134755	chr18	31074907	31079847	-	-2.142	0.0116	ENSG00000108590	chr17	6650433	6651501	-	1.615	0.0216								ENSG00000159335	chr12	6769674	6769921	+	2.261	0.00832	ENSG00000144407	chr2
																				ENSG00000134755	chr18	31079989	31080096	-	-3.033	8.57e-05	ENSG00000108591	chr17	18088087	18093813	+	1.677	0.0161								ENSG00000159335	chr12	6769999	6770157	+	2.102	0.0172	ENSG00000144407	chr2
																				ENSG00000134755	chr18	31080352	31082238	-	-3.521	2.82e-06	ENSG00000108592	chr17	63826928	63827052	-	3.65	4.07e-09								ENSG00000159363	chr1	16986358	16986463	-	3.157	4.47e-05	ENSG00000144407	chr2
																				ENSG00000134755	chr18	31082423	31082926	-	-3.446	4.9e-06	ENSG00000108622	chr17	64006735	64020523	-	2.464	0.000136								ENSG00000159363	chr1	16988474	16989691	-	2.287	0.00737	ENSG00000144407	chr2
																				ENSG00000134755	chr18	31083060	31086576	-	-2.931	0.000162	ENSG00000108651	chr17	31889403	31892260	-	3.244	2.22e-07								ENSG00000159363	chr1	16989770	16989887	-	2.877	0.000274	ENSG00000144407	chr2
																				ENSG00000134755	chr18	31086742	31087669	-	-3.015	9.63e-05	ENSG00000108654	chr17	64506262	64506755	-	2.04	0.00223								ENSG00000159363	chr1	16990003	16990127	-	2.243	0.00906	ENSG00000144407	chr2
																				ENSG00000134755	chr18	31087813	31089439	-	-3.039	8.25e-05	ENSG00000108669	chr17	78676169	78680190	-	2.696	2.4e-05								ENSG00000159363	chr1	16991858	16992009	-	1.847	0.0483	ENSG00000144744	chr3
																				ENSG00000134755	chr18	31089594	31091028	-	-3.362	8.95e-06	ENSG00000108669	chr17	78708261	78709650	-	1.522	0.033								ENSG00000159363	chr1	16992402	16992486	-	2.007	0.0258	ENSG00000145191	chr3
																				ENSG00000134755	chr18	31091147	31092101	-	-3.1	5.54e-05	ENSG00000108669	chr17	78709732	78736692	-	1.79	0.00911								ENSG00000159363	chr1	16992581	16993629	-	2.361	0.00509	ENSG00000145241	chr4
																				ENSG00000134755	chr18	31092300	31093559	-	-2.615	0.00106	ENSG00000108669	chr17	78709732	78782202	-	2.303	0.000422								ENSG00000159363	chr1	16993835	16995976	-	2.051	0.0214	ENSG00000145241	chr4
																				ENSG00000134755	chr18	31093643	31101903	-	-3.285	1.55e-05	ENSG00000108773	chr17	42120829	42120966	-	2.388	0.000233								ENSG00000159363	chr1	16996300	16996386	-	1.976	0.0293	ENSG00000145425	chr4
																				ENSG00000134758	chr18	32111919	32113745	+	-4.25	8.06e-09	ENSG00000108799	chr17	42728952	42730828	-	1.56	0.0277								ENSG00000159363	chr1	16996496	16997020	-	2.136	0.0148	ENSG00000145569	chr5
																				ENSG00000134780	chr11	61680504	61720112	+	-2.831	0.000302	ENSG00000108799	chr17	42730918	42745011	-	2.358	0.000289								ENSG00000159363	chr1	16997175	17000011	-	2.374	0.00476	ENSG00000145569	chr5
																				ENSG00000134780	chr11	61720250	61720679	+	-2.803	0.000356	ENSG00000108825	chr17	42964237	42964402	-	4.732	0								ENSG00000159363	chr1	17000142	17000246	-	2.484	0.00269	ENSG00000145569	chr5
																				ENSG00000134780	chr11	61737755	61738135	+	-2.384	0.00361	ENSG00000108825	chr17	42979663	42980046	-	2.127	0.00131								ENSG00000159363	chr1	17004411	17004692	-	2.538	0.00201	ENSG00000145569	chr5
																				ENSG00000134802	chr11	57426316	57426588	-	-4.404	2.11e-09	ENSG00000108826	chr17	50370586	50373131	-	4.344	1.66e-12								ENSG00000159363	chr1	17005556	17005684	-	2.757	0.000577	ENSG00000145569	chr5
																				ENSG00000134852	chr4	55459261	55463685	-	-1.999	0.0216	ENSG00000108854	chr17	64578576	64580789	-	1.537	0.0308								ENSG00000159579	chr16	57186785	57204504	+	2.005	0.026	ENSG00000145569	chr5
																				ENSG00000134852	chr4	55463805	55470717	-	-2.831	0.000301	ENSG00000108854	chr17	64598490	64606602	-	2.151	0.00113								ENSG00000159618	chr16	57542701	57562056	+	2.531	0.00209	ENSG00000146282	chr6
																				ENSG00000134852	chr4	55478963	55479640	-	-1.907	0.0313	ENSG00000108883	chr17	44894525	44899369	-	3.525	1.45e-08								ENSG00000159618	chr16	57562157	57562384	+	2.373	0.00479	ENSG00000146425	chr6
																				ENSG00000134852	chr4	55479699	55482739	-	-1.965	0.0248	ENSG00000108960	chr17	55407820	55411257	-	1.774	0.00991								ENSG00000159618	chr16	57562459	57563091	+	2.534	0.00205	ENSG00000146872	chr17
																				ENSG00000134852	chr4	55482828	55489374	-	-2.427	0.0029	ENSG00000108963	chr17	2030230	2033505	+	3.295	1.38e-07								ENSG00000159618	chr16	57563247	57563848	+	2.587	0.00153	ENSG00000147065	chrX
																				ENSG00000134852	chr4	55489465	55509912	-	-1.814	0.0448	ENSG00000109065	chr17	74775707	74776267	-	4.219	7.46e-12								ENSG00000159618	chr16	57563979	57565034	+	2.698	0.000808	ENSG00000147065	chrX
																				ENSG00000134864	chr13	100583997	100588741	-	-2.394	0.00344	ENSG00000109066	chr17	74776577	74777264	+	1.428	0.0489								ENSG00000159618	chr16	57565150	57566599	+	2.242	0.00912	ENSG00000147065	chrX
																				ENSG00000134910	chr11	125592918	125597059	+	-2.388	0.00354	ENSG00000109079	chr17	28335856	28339408	+	1.92	0.00447								ENSG00000159618	chr16	57566751	57567470	+	2.77	0.000534	ENSG00000147206	chrX
																				ENSG00000135052	chr9	86079341	86099411	-	-2.2	0.00882	ENSG00000109083	chr17	28331987	28335340	-	2.124	0.00134								ENSG00000159618	chr16	57568124	57570418	+	1.875	0.0434	ENSG00000147206	chrX
																				ENSG00000135052	chr9	86079341	86100025	-	-3	0.000105	ENSG00000109083	chr17	28332382	28335340	-	1.904	0.0049								ENSG00000159618	chr16	57575092	57575438	+	3.29	1.76e-05	ENSG00000147206	chrX
																				ENSG00000135069	chr9	78297270	78300602	+	-4.333	3.94e-09	ENSG00000109113	chr17	28717291	28718122	-	3.479	2.31e-08								ENSG00000160551	chr17	29508132	29510864	+	1.927	0.0356	ENSG00000147206	chrX
																				ENSG00000135069	chr9	78300662	78301954	+	-3.357	9.22e-06	ENSG00000109113	chr17	28717425	28718122	-	3.094	8.55e-07								ENSG00000160953	chr19	1357094	1358394	+	2.272	0.0079	ENSG00000147206	chrX
																				ENSG00000135069	chr9	78302023	78304735	+	-3.491	3.53e-06	ENSG00000109180	chr4	48831141	48831227	+	1.801	0.00863								ENSG00000161021	chr5	179794138	179795584	+	3.711	6.76e-07	ENSG00000147206	chrX
																				ENSG00000135069	chr9	78304940	78306314	+	-3.201	2.75e-05	ENSG00000109180	chr4	48831141	48832620	+	1.939	0.00401								ENSG00000161642	chr12	54370486	54370626	-	1.941	0.0338	ENSG00000147206	chrX
																				ENSG00000135069	chr9	78306486	78308414	+	-3.725	6e-07	ENSG00000109180	chr4	48831249	48842636	+	1.537	0.0308								ENSG00000161791	chr12	49645903	49646886	-	1.886	0.0416	ENSG00000147206	chrX
																				ENSG00000135069	chr9	78308583	78317676	+	-4.401	2.13e-09	ENSG00000109270	chr4	99892034	99894335	-	2.444	0.000156								ENSG00000161791	chr12	49666207	49668471	-	2.118	0.0161	ENSG00000147206	chrX
																				ENSG00000135069	chr9	78317804	78328051	+	-4.058	4.13e-08	ENSG00000109270	chr4	99894000	99894335	-	3.934	1.98e-10								ENSG00000161800	chr12	50016719	50025328	-	2.037	0.0228	ENSG00000147206	chrX
																				ENSG00000135069	chr9	78328188	78328981	+	-3.462	4.35e-06	ENSG00000109332	chr4	102809855	102826485	-	3.629	5.04e-09								ENSG00000162174	chr11	62337574	62337890	+	1.897	0.0399	ENSG00000147206	chrX
																				ENSG00000135090	chr12	118266759	118358923	-	-2.022	0.0196	ENSG00000109332	chr4	102826636	102827427	-	1.734	0.0122								ENSG00000162174	chr11	62337574	62337967	+	2.393	0.00433	ENSG00000147206	chrX
																				ENSG00000135241	chr7	108565105	108569490	-	-2.048	0.0175	ENSG00000109332	chr4	102826636	102827944	-	2.115	0.00142								ENSG00000162174	chr11	62389251	62391522	+	1.849	0.0481	ENSG00000147206	chrX
																				ENSG00000135241	chr7	108566022	108569490	-	-1.94	0.0276	ENSG00000109390	chr4	139295146	139295732	-	1.482	0.0391								ENSG00000162341	chr11	69072708	69072915	+	1.867	0.0449	ENSG00000147206	chrX
																				ENSG00000135363	chr11	33869987	33891795	-	-2.977	0.000122	ENSG00000109390	chr4	139295960	139302416	-	1.96	0.00356								ENSG00000162341	chr11	69081499	69083945	+	2.249	0.00883	ENSG00000147206	chrX
																				ENSG00000135363	chr11	33881887	33882184	-	-2.481	0.00222	ENSG00000109475	chr4	108620600	108621951	+	8.401	0								ENSG00000162390	chr1	54594691	54597259	+	1.973	0.0296	ENSG00000147206	chrX
																				ENSG00000135363	chr11	33882276	33891795	-	-2.131	0.0121	ENSG00000109475	chr4	108620712	108621951	+	2.282	0.000485								ENSG00000162390	chr1	54602724	54603871	+	1.922	0.0362	ENSG00000147206	chrX
																				ENSG00000135476	chr12	53268406	53268755	+	-3.175	3.3e-05	ENSG00000109475	chr4	108622024	108622105	+	3.232	2.47e-07								ENSG00000162521	chr1	32669357	32669486	+	2.127	0.0154	ENSG00000147206	chrX
																				ENSG00000135476	chr12	53272857	53274817	+	-1.801	0.0471	ENSG00000109519	chr4	7064223	7067971	-	2.598	5.08e-05								ENSG00000162909	chr1	223717831	223744100	+	2.29	0.00725	ENSG00000147206	chrX
																				ENSG00000135482	chr12	56118318	56119088	+	-1.915	0.0304	ENSG00000109576	chr4	170070652	170073136	-	1.431	0.0482								ENSG00000163444	chr1	203008810	203014889	+	7.038	0	ENSG00000147251	chrX
																				ENSG00000135503	chr12	51986942	51991863	+	-1.812	0.0451	ENSG00000109576	chr4	170088564	170089624	-	1.596	0.0235								ENSG00000163444	chr1	203008810	203014892	+	6.923	0	ENSG00000147251	chrX
																				ENSG00000135540	chr6	138424816	138429711	-	-2.471	0.00233	ENSG00000109685	chr4	1871542	1900626	+	1.693	0.0149								ENSG00000163558	chr3	170297393	170298995	+	3.509	3.42e-06	ENSG00000147251	chrX
																				ENSG00000135540	chr6	138429843	138430393	-	-2.742	0.000514	ENSG00000109736	chr4	2933944	2934769	-	4.103	2.92e-11								ENSG00000163565	chr1	159010161	159014661	+	1.877	0.0431	ENSG00000147465	chr8
																				ENSG00000135624	chr2	73234384	73235550	+	-2.247	0.00705	ENSG00000109775	chr4	185408435	185413726	-	1.833	0.00723								ENSG00000163629	chr4	86758785	86758942	+	3.251	2.34e-05	ENSG00000147465	chr8
																				ENSG00000135636	chr2	71539239	71551041	+	-2.608	0.0011	ENSG00000109775	chr4	185422563	185425866	-	3.409	4.63e-08								ENSG00000163629	chr4	86765488	86766432	+	3.671	9.49e-07	ENSG00000147488	chr8
																				ENSG00000135677	chr12	64747918	64759085	-	-3.928	1.21e-07	ENSG00000109854	chr11	20363749	20364237	+	1.779	0.00966								ENSG00000163629	chr4	86766517	86767817	+	3.328	1.36e-05	ENSG00000147488	chr8
																				ENSG00000135698	chr16	82164194	82170125	-	-3.714	6.5e-07	ENSG00000109929	chr11	121292816	121303366	+	4.012	8.32e-11								ENSG00000163629	chr4	86767976	86769769	+	2.745	0.000616	ENSG00000147488	chr8
																				ENSG00000135747	chr1	246988255	246999348	-	-4.137	2.09e-08	ENSG00000109971	chr11	123061329	123062064	-	2.978	2.36e-06								ENSG00000163629	chr4	86771535	86772778	+	3.037	9.91e-05	ENSG00000147488	chr8
																				ENSG00000135766	chr1	231367636	231373980	-	-3.756	4.76e-07	ENSG00000110013	chr11	124669521	124673642	-	2.54	7.82e-05								ENSG00000163629	chr4	86784558	86785231	+	4.615	1.39e-10	ENSG00000147488	chr8
																				ENSG00000135766	chr1	231374099	231420176	-	-3.12	4.83e-05	ENSG00000110031	chr11	58570713	58575760	-	1.482	0.0391								ENSG00000163629	chr4	86785368	86785848	+	3.493	3.89e-06	ENSG00000147604	chr8
																				ENSG00000136010	chr12	105024479	105026545	-	-3.964	9.05e-08	ENSG00000110046	chr11	64902680	64903288	-	1.949	0.00378								ENSG00000163629	chr4	86785936	86796874	+	3.793	3.44e-07	ENSG00000147687	chr8
																				ENSG00000136010	chr12	105026744	105030324	-	-3.322	1.19e-05	ENSG00000110046	chr11	64905848	64906113	-	1.556	0.0282								ENSG00000163629	chr4	86796929	86799101	+	3.262	2.17e-05	ENSG00000147852	chr9
																				ENSG00000136010	chr12	105030429	105031769	-	-4.501	9.01e-10	ENSG00000110046	chr11	64906533	64906665	-	1.562	0.0275								ENSG00000163704	chr3	9948913	9949101	-	1.937	0.0343	ENSG00000147852	chr9
																				ENSG00000136010	chr12	105031934	105034300	-	-4.783	9.71e-11	ENSG00000110046	chr11	64907415	64907525	-	1.513	0.0343								ENSG00000163872	chr3	183773794	183775915	+	1.931	0.0351	ENSG00000147852	chr9
																				ENSG00000136010	chr12	105034398	105038103	-	-4.141	2.04e-08	ENSG00000110075	chr11	68460827	68505145	+	3.019	1.66e-06								ENSG00000164070	chr4	127794134	127795768	+	2.273	0.00787	ENSG00000147852	chr9
																				ENSG00000136010	chr12	105038202	105039713	-	-3.916	1.32e-07	ENSG00000110075	chr11	68460827	68519501	+	3.174	4.21e-07								ENSG00000164070	chr4	127795908	127798587	+	1.947	0.033	ENSG00000147852	chr9
																				ENSG00000136010	chr12	105039806	105040607	-	-3.915	1.33e-07	ENSG00000110090	chr11	68815487	68841775	-	1.441	0.0464								ENSG00000164070	chr4	127801237	127801785	+	2.094	0.0178	ENSG00000147852	chr9
																				ENSG00000136010	chr12	105052217	105052812	-	-4.397	2.2e-09	ENSG00000110172	chr11	90203427	90205460	-	1.874	0.00578								ENSG00000164070	chr4	127801918	127803629	+	2.41	0.00398	ENSG00000147852	chr9
																				ENSG00000136010	chr12	105052931	105058073	-	-3.548	2.3e-06	ENSG00000110237	chr11	73365947	73367584	+	1.866	0.00602								ENSG00000164070	chr4	127803873	127804011	+	2.137	0.0147	ENSG00000147872	chr9
																				ENSG00000136010	chr12	105061072	105061627	-	-3.612	1.41e-06	ENSG00000110315	chr11	10534205	10541122	-	3.681	2.99e-09								ENSG00000164070	chr4	127804087	127805073	+	2.394	0.00431	ENSG00000147872	chr9
																				ENSG00000136010	chr12	105061752	105062888	-	-3.647	1.09e-06	ENSG00000110344	chr11	118359674	118365040	+	3.339	9.07e-08								ENSG00000164070	chr4	127820565	127822769	+	2.138	0.0146	ENSG00000147872	chr9
																				ENSG00000136010	chr12	105063022	105065267	-	-3.974	8.32e-08	ENSG00000110367	chr11	118786518	118790887	-	2.807	9.85e-06								ENSG00000164070	chr4	127830799	127832683	+	2.045	0.022	ENSG00000147872	chr9
																				ENSG00000136111	chr13	75299574	75302243	-	-2.312	0.00518	ENSG00000110367	chr11	118786518	118791098	-	3.819	6.98e-10								ENSG00000164111	chr4	121668527	121669602	-	4.366	1.78e-09	ENSG00000147872	chr9
																				ENSG00000136122	chr13	72729093	72734960	+	-2.924	0.000169	ENSG00000110395	chr11	119285100	119285189	+	1.849	0.00663								ENSG00000164111	chr4	121669724	121669954	-	2.906	0.000229	ENSG00000147872	chr9
																				ENSG00000136152	chr13	45496312	45503244	+	-3.758	4.7e-07	ENSG00000110442	chr11	36280837	36289362	-	4.272	3.93e-12								ENSG00000164111	chr4	121670012	121671547	-	2.554	0.00183	ENSG00000148175	chr9
																				ENSG00000136167	chr13	46159686	46168463	-	-2.781	0.000407	ENSG00000110455	chr11	44066701	44067628	+	1.565	0.0271								ENSG00000164111	chr4	121671642	121672533	-	2.696	0.000822	ENSG00000148180	chr9
																				ENSG00000136231	chr7	23313653	23317639	-	-1.892	0.0333	ENSG00000110492	chr11	46381758	46382057	+	3.979	1.19e-10								ENSG00000164111	chr4	121672626	121677894	-	2.325	0.00612	ENSG00000148180	chr9
																				ENSG00000136231	chr7	23317713	23319138	-	-3.077	6.46e-05	ENSG00000110492	chr11	46382133	46382294	+	1.538	0.0307								ENSG00000164111	chr4	121677950	121678415	-	2.445	0.00331	ENSG00000148180	chr9
																				ENSG00000136231	chr7	23342189	23343718	-	-2.501	0.00199	ENSG00000110492	chr11	46382748	46383469	+	1.461	0.0427								ENSG00000164111	chr4	121678494	121681671	-	2.382	0.00457	ENSG00000148180	chr9
																				ENSG00000136231	chr7	23343853	23345940	-	-2.336	0.0046	ENSG00000110514	chr11	47269750	47273827	+	2.22	0.000726								ENSG00000164111	chr4	121681761	121683364	-	2.736	0.000648	ENSG00000148180	chr9
																				ENSG00000136231	chr7	23346062	23347600	-	-2.175	0.00993	ENSG00000110514	chr11	47270246	47273827	+	2.337	0.000334								ENSG00000164111	chr4	121683477	121684677	-	3.258	2.22e-05	ENSG00000148180	chr9
																				ENSG00000136231	chr7	23347734	23351305	-	-2.883	0.000219	ENSG00000110583	chr11	63939102	63945840	+	1.964	0.00348								ENSG00000164111	chr4	121684771	121686288	-	3.759	4.56e-07	ENSG00000148180	chr9
																				ENSG00000136231	chr7	23351586	23361534	-	-3.277	1.64e-05	ENSG00000110651	chr11	2377615	2390412	+	2.439	0.000163								ENSG00000164111	chr4	121686372	121696581	-	3.584	1.9e-06	ENSG00000148180	chr9
																				ENSG00000136231	chr7	23361597	23361690	-	-3.058	7.33e-05	ENSG00000110697	chr11	67494956	67495077	-	2.346	0.000314								ENSG00000164111	chr4	121696624	121696863	-	3.211	3.08e-05	ENSG00000148180	chr9
																				ENSG00000136231	chr7	23361741	23418776	-	-2.977	0.000122	ENSG00000110697	chr11	67496348	67497231	-	1.719	0.0131								ENSG00000164124	chr4	158210586	158211453	+	2.275	0.00781	ENSG00000148180	chr9
																				ENSG00000136231	chr7	23468542	23469936	-	-3.054	7.48e-05	ENSG00000110697	chr11	67500421	67501862	-	1.466	0.0419								ENSG00000164124	chr4	158211574	158212608	+	2.235	0.00942	ENSG00000148180	chr9
																				ENSG00000136247	chr7	6577498	6578566	+	-2.775	0.000423	ENSG00000110700	chr11	17074466	17075097	-	1.599	0.0232								ENSG00000164164	chr4	145162721	145164154	-	1.947	0.0329	ENSG00000148180	chr9
																				ENSG00000136404	chr15	83122003	83122757	+	-2.174	0.00998	ENSG00000110700	chr11	17077246	17077429	-	2.828	8.31e-06								ENSG00000164211	chr5	111501116	111506330	-	1.843	0.0492	ENSG00000148180	chr9
																				ENSG00000136492	chr17	61776562	61780261	-	-2.568	0.00138	ENSG00000110700	chr11	17077477	17077619	-	3.555	1.08e-08								ENSG00000164237	chr5	10282288	10286354	-	2.526	0.00215	ENSG00000148180	chr9
																				ENSG00000136518	chr3	179569899	179570056	+	-4.401	2.13e-09	ENSG00000110717	chr11	68030733	68032152	+	4.124	2.28e-11								ENSG00000164331	chr5	73552852	73553406	-	1.901	0.0393	ENSG00000148180	chr9
																				ENSG00000136522	chr3	179601790	179604527	-	-2.538	0.00162	ENSG00000110717	chr11	68032209	68032286	+	1.638	0.0193								ENSG00000164362	chr5	1255411	1258598	-	2.638	0.00115	ENSG00000148180	chr9
																				ENSG00000136715	chr2	128000454	128010269	-	-1.87	0.0362	ENSG00000110768	chr11	18335946	18338109	+	1.601	0.0231								ENSG00000164362	chr5	1264592	1266464	-	3.774	4.05e-07	ENSG00000148303	chr9
																				ENSG00000136717	chr2	127076706	127086859	-	-4.562	5.22e-10	ENSG00000110848	chr12	9756419	9760757	-	1.748	0.0113								ENSG00000164362	chr5	1266535	1268520	-	3.617	1.48e-06	ENSG00000148672	chr10
																				ENSG00000136754	chr10	26759238	26765218	-	-2.017	0.02	ENSG00000110851	chr12	107743282	107744543	-	1.63	0.0201								ENSG00000164466	chr5	175510207	175511451	+	2.046	0.0219	ENSG00000148803	chr10
																				ENSG00000136935	chr9	124940155	124940971	-	-3.148	4.01e-05	ENSG00000110906	chr12	109469728	109477260	-	3.066	1.1e-06								ENSG00000164466	chr5	175511526	175512111	+	2.038	0.0227	ENSG00000149091	chr11
																				ENSG00000136997	chr8	127736296	127738476	+	-4.726	1.47e-10	ENSG00000110911	chr12	51010766	51026310	-	2.948	3.07e-06								ENSG00000164466	chr5	175513590	175516614	+	2.459	0.00308	ENSG00000149418	chr11
																				ENSG00000136997	chr8	127739019	127740398	+	-2.007	0.021	ENSG00000110911	chr12	51010766	51026315	-	3.058	1.18e-06								ENSG00000164466	chr5	175516663	175521919	+	1.941	0.0337	ENSG00000149418	chr11
																				ENSG00000137185	chr6	28225330	28227012	+	-2.098	0.0141	ENSG00000110921	chr12	109573873	109574809	+	2.058	0.00201								ENSG00000164609	chr5	160408460	160408650	-	3.053	8.94e-05	ENSG00000149418	chr11
																				ENSG00000137185	chr6	28227837	28232562	+	-1.831	0.0421	ENSG00000110931	chr12	121274585	121296638	-	1.727	0.0126								ENSG00000164659	chr7	86907771	86908447	-	2.801	0.000444	ENSG00000149418	chr11
																				ENSG00000137210	chr6	10747878	10749199	+	-4.737	1.39e-10	ENSG00000110934	chr12	51313903	51324022	-	2.133	0.00126								ENSG00000164659	chr7	86912245	86912941	-	3.19	3.59e-05	ENSG00000149418	chr11
																				ENSG00000137309	chr6	34236983	34237204	+	-2.982	0.000118	ENSG00000110955	chr12	56644955	56645837	-	1.552	0.0288								ENSG00000164659	chr7	86913204	86914723	-	1.948	0.0328	ENSG00000149516	chr11
																				ENSG00000137474	chr11	77175464	77177549	+	-3.287	1.52e-05	ENSG00000110958	chr12	56672809	56672952	-	2.62	4.29e-05								ENSG00000164659	chr7	86914860	86918442	-	1.979	0.0289	ENSG00000149516	chr11
																				ENSG00000137474	chr11	77180481	77181380	+	-2.677	0.000744	ENSG00000111206	chr12	2866521	2868563	-	3.925	2.2e-10								ENSG00000164659	chr7	86918544	86919220	-	2.187	0.0118	ENSG00000149516	chr11
																				ENSG00000137474	chr11	77182154	77182424	+	-2.652	0.000862	ENSG00000111231	chr12	110465214	110468156	-	3.426	3.9e-08								ENSG00000164659	chr7	86925656	86926736	-	2.45	0.00323	ENSG00000149927	chr16
																				ENSG00000137492	chr11	76361063	76365852	-	-5.083	6.46e-12	ENSG00000111237	chr12	110496203	110498820	-	2.554	7.05e-05								ENSG00000164880	chr7	1503191	1503903	-	2.276	0.00779	ENSG00000149927	chr16
																				ENSG00000137492	chr11	76365972	76380748	-	-2.261	0.00659	ENSG00000111237	chr12	110496203	110502049	-	2.683	2.64e-05								ENSG00000164904	chr5	126559334	126561083	-	2.708	0.000764	ENSG00000149927	chr16
																				ENSG00000137513	chr11	78568752	78571335	-	-3.652	1.05e-06	ENSG00000111237	chr12	110499546	110502049	-	4.414	7.06e-13								ENSG00000164904	chr5	126592729	126593351	-	2.351	0.00536	ENSG00000149927	chr16
																				ENSG00000137522	chr11	71929124	71960750	+	-2.591	0.00121	ENSG00000111247	chr12	4538956	4541884	+	2.256	0.000573								ENSG00000164919	chr8	99892052	99893443	-	2.192	0.0116	ENSG00000149927	chr16
																				ENSG00000137642	chr11	121589056	121589259	+	-2.404	0.00327	ENSG00000111271	chr12	111686239	111692697	+	3.247	2.16e-07								ENSG00000164930	chr8	103298995	103299956	+	4.776	2.5e-11	ENSG00000149927	chr16
																				ENSG00000137817	chr15	72250954	72251207	-	-1.972	0.0242	ENSG00000111300	chr12	112093136	112108716	-	3.705	2.32e-09								ENSG00000164930	chr8	103300284	103318590	+	4.586	1.88e-10	ENSG00000149927	chr16
																				ENSG00000137834	chr15	66716498	66780997	+	-2.675	0.000755	ENSG00000111328	chr12	123267282	123268169	-	3.556	1.07e-08								ENSG00000164930	chr8	103318786	103324481	+	4.247	5.53e-09	ENSG00000150093	chr10
																				ENSG00000137871	chr15	56689150	56689300	-	-1.925	0.0294	ENSG00000111328	chr12	123267282	123271564	-	2.442	0.000159								ENSG00000164930	chr8	103325498	103328268	+	3.81	2.98e-07	ENSG00000150337	chr1
																				ENSG00000137942	chr1	93529756	93530755	+	-2.094	0.0144	ENSG00000111348	chr12	14947949	14948800	-	2.564	6.57e-05								ENSG00000164930	chr8	103328416	103329655	+	2.893	0.000249	ENSG00000150337	chr1
																				ENSG00000138018	chr2	26383347	26384959	+	-1.97	0.0243	ENSG00000111348	chr12	14950718	14961537	-	1.455	0.0438								ENSG00000164930	chr8	103330065	103331341	+	3.93	1.04e-07	ENSG00000150403	chr13
																				ENSG00000138028	chr2	27101888	27102097	-	-2.522	0.00178	ENSG00000111348	chr12	14950724	14961537	-	3.539	1.27e-08								ENSG00000164932	chr8	103378243	103382458	+	2.126	0.0154	ENSG00000150403	chr13
																				ENSG00000138028	chr2	27102430	27102526	-	-1.786	0.0496	ENSG00000111348	chr12	14956333	14961537	-	2.143	0.00119								ENSG00000164944	chr8	94494956	94495731	-	2.065	0.0203	ENSG00000150403	chr13
																				ENSG00000138028	chr2	27104377	27118846	-	-2.811	0.00034	ENSG00000111358	chr12	123633872	123639264	+	3.525	1.45e-08								ENSG00000165138	chr9	98736623	98745559	-	2.418	0.00381	ENSG00000151062	chr12
																				ENSG00000138028	chr2	27110968	27118846	-	-2.254	0.0068	ENSG00000111361	chr12	123632446	123633545	-	1.561	0.0276								ENSG00000165138	chr9	98751096	98756420	-	3.326	1.37e-05	ENSG00000151062	chr12
																				ENSG00000138029	chr2	26244990	26254247	+	-4.234	9.23e-09	ENSG00000111540	chr12	55974139	55986869	+	2.208	0.000782								ENSG00000165138	chr9	98768250	98770896	-	3.804	3.15e-07	ENSG00000151062	chr12
																				ENSG00000138074	chr2	27211533	27211767	-	-2.809	0.000344	ENSG00000111581	chr12	68687073	68688962	+	2.134	0.00126								ENSG00000165138	chr9	98771046	98773877	-	3.845	2.22e-07	ENSG00000151062	chr12
																				ENSG00000138078	chr2	44346390	44361380	-	-1.975	0.0239	ENSG00000111596	chr12	70243480	70278132	+	4.549	1.35e-13								ENSG00000165138	chr9	98774080	98777405	-	3.336	1.27e-05	ENSG00000151062	chr12
																				ENSG00000138092	chr2	24814493	24815497	+	-2.302	0.0054	ENSG00000111602	chr12	56434231	56449310	-	1.996	0.00291								ENSG00000165138	chr9	98777454	98778226	-	3.257	2.25e-05	ENSG00000151287	chr13
																				ENSG00000138100	chr2	27282899	27298567	+	-4.679	2.06e-10	ENSG00000111605	chr12	69239706	69251129	+	2.534	8.16e-05								ENSG00000165138	chr9	98778424	98780189	-	3.078	7.61e-05	ENSG00000151883	chr5
																				ENSG00000138100	chr2	27298739	27299245	+	-4.546	6.02e-10	ENSG00000111615	chr12	75508446	75511513	-	2.22	0.000726								ENSG00000165138	chr9	98784157	98784832	-	2.519	0.00223	ENSG00000151883	chr5
																				ENSG00000138100	chr2	27305054	27305584	+	-4.65	2.63e-10	ENSG00000111640	chr12	6534569	6534810	+	7.586	0								ENSG00000165233	chr9	93110721	93111879	+	2.088	0.0183	ENSG00000151883	chr5
																				ENSG00000138100	chr2	27305817	27306080	+	-4.66	2.39e-10	ENSG00000111640	chr12	6534861	6536494	+	1.82	0.00778								ENSG00000165322	chr10	31810747	31812707	-	2.043	0.0222	ENSG00000151883	chr5
																				ENSG00000138100	chr2	27306102	27306213	+	-4.679	2.06e-10	ENSG00000111640	chr12	6536790	6536920	+	8.164	0								ENSG00000165392	chr8	31058543	31059153	+	1.99	0.0276	ENSG00000151883	chr5
																				ENSG00000138100	chr2	27306337	27306456	+	-4.082	3.38e-08	ENSG00000111640	chr12	6537010	6537101	+	1.484	0.0388								ENSG00000165475	chr13	20439754	20489370	-	3.208	3.14e-05	ENSG00000151883	chr5
																				ENSG00000138100	chr2	27306542	27306887	+	-4.315	4.59e-09	ENSG00000111640	chr12	6537216	6537309	+	2.011	0.00267								ENSG00000165494	chr11	83171914	83177085	+	1.928	0.0355	ENSG00000151883	chr5
																				ENSG00000138134	chr10	88880638	88901656	+	-2.724	0.000567	ENSG00000111640	chr12	6537390	6537584	+	1.585	0.0248								ENSG00000165494	chr11	83177204	83177714	+	2.292	0.00721	ENSG00000151883	chr5
																				ENSG00000138182	chr10	89701680	89705294	+	-2.107	0.0135	ENSG00000111640	chr12	6537996	6538101	+	1.496	0.0368								ENSG00000165678	chr10	84139593	84141462	+	3.143	4.91e-05	ENSG00000151883	chr5
																				ENSG00000138182	chr10	89727896	89729128	+	-1.946	0.0269	ENSG00000111641	chr12	6567922	6568207	-	3.268	1.77e-07								ENSG00000166012	chr11	93733419	93734625	-	1.937	0.0343	ENSG00000151883	chr5
																				ENSG00000138185	chr10	95719070	95823237	+	-3.496	3.39e-06	ENSG00000111652	chr12	6724179	6724614	+	3.221	2.73e-07								ENSG00000166037	chr11	95790743	95795516	+	2.584	0.00156	ENSG00000151883	chr5
																				ENSG00000138185	chr10	95756255	95823237	+	-2.128	0.0124	ENSG00000111652	chr12	6724250	6724614	+	2.21	0.000775								ENSG00000166037	chr11	95795559	95799232	+	2.086	0.0185	ENSG00000151883	chr5
																				ENSG00000138190	chr10	92948379	92952273	+	-1.916	0.0303	ENSG00000111653	chr12	6656798	6663065	-	2.212	0.000765								ENSG00000166086	chr11	134069159	134139851	+	5.093	7.23e-13	ENSG00000151883	chr5
																				ENSG00000138286	chr10	73177975	73192556	+	-2.428	0.00289	ENSG00000111665	chr12	6851009	6851222	-	2.978	2.36e-06								ENSG00000166086	chr11	134139916	134140657	+	4.878	8.41e-12	ENSG00000151883	chr5
																				ENSG00000138326	chr10	78033984	78035350	+	-3.295	1.44e-05	ENSG00000111669	chr12	6869183	6869258	+	6.277	0								ENSG00000166086	chr11	134140770	134144241	+	5.131	4.73e-13	ENSG00000152127	chr2
																				ENSG00000138336	chr10	68574252	68600981	+	-4.243	8.51e-09	ENSG00000111669	chr12	6869390	6869688	+	3.32	1.09e-07								ENSG00000166086	chr11	134144393	134144792	+	5.085	7.94e-13	ENSG00000152127	chr2
																				ENSG00000138336	chr10	68601034	68644698	+	-2.839	0.000288	ENSG00000111716	chr12	21654677	21657751	-	1.884	0.00549								ENSG00000166086	chr11	134144994	134145946	+	5.2	2.07e-13	ENSG00000152256	chr2
																				ENSG00000138336	chr10	68647005	68651846	+	-2.591	0.00121	ENSG00000111780	chr12	120446561	120446657	+	1.839	0.00701								ENSG00000166086	chr11	134146045	134148547	+	4.259	4.94e-09	ENSG00000152256	chr2
																				ENSG00000138336	chr10	68651936	68652501	+	-2.288	0.0058	ENSG00000111832	chr6	116584857	116588842	+	5.024	0								ENSG00000166086	chr11	134148676	134148764	+	4.697	5.88e-11	ENSG00000152256	chr2
																				ENSG00000138336	chr10	68667256	68672895	+	-2.241	0.00724	ENSG00000111843	chr6	10725037	10725907	+	1.599	0.0233								ENSG00000166086	chr11	134148818	134149146	+	4.956	3.5e-12	ENSG00000152256	chr2
																				ENSG00000138336	chr10	68673487	68681399	+	-3.109	5.22e-05	ENSG00000111845	chr6	10695069	10697324	+	1.641	0.019								ENSG00000166123	chr16	46884465	46884692	+	2.047	0.0218	ENSG00000152270	chr11
																				ENSG00000138336	chr10	68681488	68682836	+	-2.119	0.0128	ENSG00000111850	chr6	87322632	87337009	+	3.117	6.94e-07								ENSG00000166347	chr18	74255775	74260915	-	2.081	0.0189	ENSG00000152270	chr11
																				ENSG00000138336	chr10	68682973	68686356	+	-2.946	0.000147	ENSG00000111897	chr6	122458681	122471699	-	1.653	0.018								ENSG00000166428	chr14	104924990	104927141	+	2.098	0.0175	ENSG00000152270	chr11
																				ENSG00000138336	chr10	68686707	68690808	+	-2.021	0.0197	ENSG00000111906	chr6	125300659	125301849	-	1.465	0.0421								ENSG00000166428	chr14	104927866	104928749	+	2.082	0.0188	ENSG00000152270	chr11
																				ENSG00000138386	chr2	190649360	190659158	+	-2.068	0.016	ENSG00000111912	chr6	125919431	125920943	+	3.072	1.04e-06								ENSG00000166428	chr14	104928932	104929307	+	1.943	0.0334	ENSG00000152270	chr11
																				ENSG00000138430	chr2	174075527	174078968	-	-4.705	1.68e-10	ENSG00000112081	chr6	36594481	36596761	+	2.316	0.000386								ENSG00000166428	chr14	104929427	104929978	+	2.028	0.0237	ENSG00000152580	chr3
																				ENSG00000138430	chr2	174229451	174248452	-	-2.444	0.00268	ENSG00000112096	chr6	159692863	159693145	-	2.703	2.27e-05								ENSG00000166428	chr14	104932177	104932259	+	1.865	0.0452	ENSG00000152580	chr3
																				ENSG00000138448	chr2	186622430	186625473	+	-2.094	0.0144	ENSG00000112110	chr6	159790060	159790940	+	2.268	0.000532								ENSG00000166503	chr15	83151361	83157415	-	2.339	0.00569	ENSG00000152580	chr3
																				ENSG00000138448	chr2	186625587	186630797	+	-2.207	0.00851	ENSG00000112149	chr6	14117848	14117950	+	1.964	0.00348								ENSG00000166503	chr15	83158041	83163999	-	2.577	0.00162	ENSG00000152580	chr3
																				ENSG00000138448	chr2	186630858	186633329	+	-2.547	0.00154	ENSG00000112200	chr6	57090274	57090811	+	3.135	5.94e-07								ENSG00000166949	chr15	67187509	67190413	+	2.396	0.00428	ENSG00000152580	chr3
																				ENSG00000138448	chr2	186652089	186654650	+	-2.082	0.0151	ENSG00000112237	chr6	99562948	99568496	-	2.128	0.0013								ENSG00000167004	chr15	43746706	43753824	+	4.086	2.57e-08	ENSG00000152766	chr10
																				ENSG00000138593	chr15	49033100	49035334	-	-3.647	1.09e-06	ENSG00000112242	chr6	20403832	20479846	+	1.728	0.0126								ENSG00000167088	chr18	21622801	21623871	+	3.514	3.3e-06	ENSG00000152766	chr10
																				ENSG00000138621	chr15	75023626	75028247	+	-2.566	0.00139	ENSG00000112306	chr6	132814613	132814732	+	4.754	0								ENSG00000167105	chr17	50274570	50277715	+	2.327	0.00603	ENSG00000152766	chr10
																				ENSG00000138621	chr15	75043536	75044386	+	-4.445	1.49e-09	ENSG00000112306	chr6	132814782	132814972	+	3.091	8.78e-07								ENSG00000167105	chr17	50277740	50278556	+	2.362	0.00507	ENSG00000152766	chr10
																				ENSG00000138640	chr4	89029649	89056938	-	-2.153	0.011	ENSG00000112306	chr6	132817061	132817480	+	1.452	0.0443								ENSG00000167173	chr15	75202059	75205999	+	2.874	0.000279	ENSG00000152784	chr4
																				ENSG00000138646	chr4	88460171	88462135	+	-1.831	0.0421	ENSG00000112514	chr6	33416969	33417097	-	2.25	0.000595								ENSG00000167173	chr15	75208824	75210749	+	2.749	0.000604	ENSG00000153006	chr5
																				ENSG00000138646	chr4	88494331	88499926	+	-2.248	0.007	ENSG00000112592	chr6	170554463	170556879	+	1.828	0.00745								ENSG00000167173	chr15	75208876	75210749	+	3.409	7.4e-06	ENSG00000153006	chr5
																				ENSG00000138674	chr4	82895774	82900077	-	-3.459	4.44e-06	ENSG00000112592	chr6	170554463	170556882	+	2.22	0.000723								ENSG00000167291	chr17	80013609	80035795	-	3.347	1.18e-05	ENSG00000153179	chr12
																				ENSG00000138768	chr4	75799732	75800351	+	-2.404	0.00327	ENSG00000112658	chr6	43176667	43178294	+	2.936	3.38e-06								ENSG00000167363	chr17	82735777	82738489	+	2.72	0.000712	ENSG00000153283	chr3
																				ENSG00000138778	chr4	103196038	103196163	-	-2.411	0.00315	ENSG00000112659	chr6	43213294	43213438	+	2.049	0.00211								ENSG00000167363	chr17	82738640	82740763	+	2.654	0.00104	ENSG00000153283	chr3
																				ENSG00000138778	chr4	103196850	103198264	-	-1.851	0.0391	ENSG00000112659	chr6	43222641	43222779	+	1.842	0.00691								ENSG00000167363	chr17	82740854	82741311	+	2.745	0.000616	ENSG00000153283	chr3
																				ENSG00000138785	chr4	105703809	105708638	-	-2.629	0.000979	ENSG00000112679	chr6	292560	304628	+	3.457	2.89e-08								ENSG00000167363	chr17	82741393	82748855	+	3.158	4.45e-05	ENSG00000153283	chr3
																				ENSG00000138829	chr5	128263656	128271999	-	-2.229	0.00768	ENSG00000112679	chr6	304661	311880	+	1.58	0.0254								ENSG00000167460	chr19	16089120	16093536	+	7.264	0	ENSG00000153283	chr3
																				ENSG00000138829	chr5	128272118	128273840	-	-2.321	0.00496	ENSG00000112679	chr6	348841	350822	+	1.774	0.00991								ENSG00000167535	chr12	48824373	48824669	+	1.846	0.0485	ENSG00000153283	chr3
																				ENSG00000138829	chr5	128276160	128277880	-	-2.346	0.00439	ENSG00000112685	chr6	637861	693019	-	2.373	0.000261								ENSG00000167535	chr12	48824733	48824949	+	1.846	0.0485	ENSG00000153283	chr3
																				ENSG00000138829	chr5	128278005	128278635	-	-2.607	0.0011	ENSG00000112695	chr6	75241265	75243717	-	2.64	3.67e-05								ENSG00000167674	chr19	4491835	4493703	+	2.657	0.00103	ENSG00000153283	chr3
																				ENSG00000138829	chr5	128278841	128280192	-	-2.231	0.00762	ENSG00000112739	chr6	4021466	4031559	+	1.493	0.0373								ENSG00000167851	chr17	74466743	74473536	+	1.886	0.0417	ENSG00000153283	chr3
																				ENSG00000138829	chr5	128286849	128287308	-	-2.578	0.00129	ENSG00000112742	chr6	80004713	80005842	+	1.702	0.0143								ENSG00000167851	chr17	74474685	74477436	+	1.871	0.0442	ENSG00000153283	chr3
																				ENSG00000138829	chr5	128288557	128289127	-	-2.819	0.000326	ENSG00000112759	chr6	44223641	44226061	+	2.591	5.35e-05								ENSG00000167851	chr17	74477530	74481289	+	2.072	0.0196	ENSG00000153283	chr3
																				ENSG00000138829	chr5	128289252	128289882	-	-2.519	0.0018	ENSG00000112759	chr6	44223641	44227260	+	2.203	0.000809								ENSG00000167925	chr17	42193594	42193767	-	1.91	0.0379	ENSG00000153283	chr3
[truncated: 3,973 more rows]
[truncated: 5 more columns]
