# Supplementary material for: RUNX1/RUNX1T1 mediates alternative splicing and reorganises the transcriptional landscape in leukemia
Source: Nat Commun. 2021 Jan 22;12:520. doi: 10.1038/s41467-020-20848-z (PMC7822815; doi:10.1038/s41467-020-20848-z)
Supplement: Supplementary file 13 — Supplementary Data 10 [file 41467_2020_20848_MOESM13_ESM.xlsx]

## Sheet: Supplementary Data 10
Supplementary Data 10. Summary of the independent component analysis results for primary t(8;21)-positive AML compared to other AML subtypes
Overall statistics on datasets							Mixing matrix (matrix of weights) showing the contribution (weight)						Composition of independent components
							of selected independent components to sample discrimination
Statistical metrics		Dataset					Samples		Independent components				Independent component #1														Independent component #2														Independent component #3
		t(8;21)-positive	karyotypically normal	inv(16)-positive	rearranged MLL		Cell types	GEO IDs	#1	#2	#3		Positively contributing exon-exon junctions							Negatively contributing exon-exon junctions							Positively contributing exon-exon junctions							Negatively contributing exon-exon junctions							Positively contributing exon-exon junctions							Negatively contributing exon-exon junctions
Number of samples		20	20	20	20		Primary AML,	GSM1521606	-0.119	-0.002	0.280		Ensembl gene IDs	EEJs				Influence	FDR adjusted p-value	Ensembl gene IDs	EEJs				Influence	FDR adjusted p-value	Ensembl gene IDs	EEJs				Influence	FDR adjusted p-value	Ensembl gene IDs	EEJs				Influence	FDR adjusted p-value	Ensembl gene IDs	EEJs				Influence	FDR adjusted p-value	Ensembl gene IDs	EEJs
EEJs	average number, raw reads ³ 1	341386	328479	335737	327257		t(8;21)-positive	GSM1521607	-0.052	-0.015	0.085			Chromosome	Start	End	Strand				Chromosome	Start	End	Strand				Chromosome	Start	End	Strand				Chromosome	Start	End	Strand				Chromosome	Start	End	Strand				Chromosome
	average number, CPM ³ 1	98908.4	98574.6	99567.1	97974.3			GSM1521608	-0.143	0.044	0.295		ENSG00000001167	chr6	41080897	41084046	+	1.18436	0.0203858	ENSG00000002586	chrX	2691427	2714422	+	-1.76769	3.46046e-05	ENSG00000001561	chr6	46141222	46143276	+	1.29127	0.0293487	ENSG00000001461	chr1	24456273	24458888	+	-1.85466	0.00135645	ENSG00000001561	chr6	46130189	46139551	+	2.73891	0.000490998	ENSG00000000938	chr1
Independent component #1	average weight	-0.112	0.15465	-0.30875	0.12025			GSM1521609	-0.100	-0.051	0.401		ENSG00000001461	chr1	24456273	24458888	+	1.24229	0.013461	ENSG00000002586	chrX	2714454	2717605	+	-2.23592	7.09494e-08	ENSG00000001630	chr7	92113843	92117044	-	4.35416	0	ENSG00000004399	chr3	129567805	129569843	-	-2.95297	1.96955e-08	ENSG00000001561	chr6	46141222	46143276	+	2.27739	0.00606897	ENSG00000000938	chr1
	number of positively contributing EEJs	3491	3491	3491	3491			GSM1521610	-0.187	-0.097	0.347		ENSG00000001561	chr6	46130189	46139551	+	4.30557	0	ENSG00000002919	chr17	48113401	48118704	+	-1.17407	0.0110104	ENSG00000002586	chrX	2691427	2714422	+	2.23186	2.13957e-05	ENSG00000004809	chr6	110425085	110431171	-	-1.39407	0.0286092	ENSG00000002919	chr17	48107596	48112031	+	2.01092	0.0210852	ENSG00000000938	chr1
	average influence of positively contributing EEJs	2.257	2.257	2.257	2.257			GSM1521611	-0.083	-0.035	0.127		ENSG00000001561	chr6	46141222	46143276	+	3.46517	0	ENSG00000004399	chr3	129556428	129556617	-	-0.964957	0.0459311	ENSG00000002586	chrX	2714454	2717605	+	2.40385	3.71217e-06	ENSG00000004809	chr6	110431270	110435852	-	-1.64003	0.00631878	ENSG00000003147	chr7	8232755	8235910	-	2.48514	0.0020807	ENSG00000001630	chr7
	number of negatively contributing EEJs	5265	5265	5265	5265			GSM1521612	-0.202	-0.027	0.413		ENSG00000002822	chr7	2230727	2232872	-	1.46329	0.00221116	ENSG00000004399	chr3	129558575	129559620	-	-1.0049	0.0357184	ENSG00000002834	chr17	38898519	38914325	+	1.50273	0.0081756	ENSG00000004809	chr6	110435961	110438720	-	-1.65282	0.00580784	ENSG00000003147	chr7	8235940	8262094	-	2.2853	0.00584022	ENSG00000001630	chr7
	average influence of negatively contributing EEJs	-2.137	-2.137	-2.137	-2.137			GSM1521613	-0.140	-0.105	0.448		ENSG00000003147	chr7	8114044	8127873	-	2.31514	8.91536e-08	ENSG00000004399	chr3	129560434	129560689	-	-0.962714	0.0465564	ENSG00000003147	chr7	8114044	8127873	-	2.80819	3.52975e-08	ENSG00000004809	chr6	110438847	110442244	-	-1.6297	0.00676047	ENSG00000003393	chr2	201701889	201704122	-	2.80886	0.000322847	ENSG00000001631	chr7
Independent component #2	average weight	-0.0206	0.00155	-0.0585	-0.2502			GSM1521614	0.001	-0.022	0.341		ENSG00000003147	chr7	8128142	8138840	-	1.74304	0.000134628	ENSG00000004399	chr3	129560723	129561646	-	-0.953619	0.0492293	ENSG00000003147	chr7	8128142	8138840	-	4.07419	0	ENSG00000004809	chr6	110457017	110476522	-	-1.46387	0.019166	ENSG00000003393	chr2	201704218	201704454	-	3.10216	4.70137e-05	ENSG00000002834	chr17
	number of positively contributing EEJs	4355	4355	4355	4355			GSM1521615	-0.061	-0.002	0.214		ENSG00000003147	chr7	8138881	8138985	-	1.89374	2.39036e-05	ENSG00000004399	chr3	129566631	129567492	-	-0.980111	0.0417598	ENSG00000003147	chr7	8138881	8138985	-	3.73829	4.98327e-14	ENSG00000004864	chr7	96121997	96131743	-	-1.3517	0.0360246	ENSG00000003393	chr2	201704603	201705139	-	3.63673	8.67023e-07	ENSG00000004866	chr7
	average influence of positively contributing EEJs	2.331	2.331	2.331	2.331			GSM1521616	-0.219	-0.063	0.429		ENSG00000003147	chr7	8139047	8141765	-	1.92871	1.56919e-05	ENSG00000004399	chr3	129567805	129569843	-	-1.92496	5.08152e-06	ENSG00000003147	chr7	8139047	8141765	-	3.78846	2.57697e-14	ENSG00000004864	chr7	96131881	96146556	-	-1.36497	0.0335885	ENSG00000003393	chr2	201705200	201705416	-	3.40214	5.41293e-06	ENSG00000004866	chr7
	number of negatively contributing EEJs	2817	2817	2817	2817			GSM1521617	-0.119	0.021	0.167		ENSG00000003147	chr7	8141817	8143875	-	2.4336	1.48713e-08	ENSG00000004399	chr3	129569957	129570786	-	-1.14045	0.0141888	ENSG00000003147	chr7	8141817	8143875	-	3.63858	2.57056e-13	ENSG00000004864	chr7	96171524	96184277	-	-2.90995	3.38452e-08	ENSG00000003393	chr2	201707022	201707869	-	3.05634	6.45697e-05	ENSG00000004866	chr7
	average influence of negatively contributing EEJs	-2.216	-2.216	-2.216	-2.216			GSM1521618	-0.063	0.041	0.243		ENSG00000003147	chr7	8143972	8157116	-	2.19111	5.23298e-07	ENSG00000004399	chr3	129578433	129583567	-	-2.80657	5.29137e-12	ENSG00000003147	chr7	8143972	8157116	-	4.60941	0	ENSG00000004864	chr7	96185011	96189294	-	-1.63197	0.00666776	ENSG00000003393	chr2	201707991	201709881	-	2.58532	0.00118444	ENSG00000004866	chr7
Independent component #3	average weight	0.2783	-0.15555	-0.1611	-0.3137			GSM1521619	-0.120	0.057	0.327		ENSG00000003147	chr7	8157214	8158527	-	1.96064	1.06327e-05	ENSG00000004399	chr3	129583669	129584125	-	-2.78684	7.60232e-12	ENSG00000003147	chr7	8157214	8158527	-	3.84412	1.31736e-14	ENSG00000004864	chr7	96189378	96189581	-	-1.67422	0.00500557	ENSG00000003393	chr2	201710038	201710991	-	3.25961	1.54393e-05	ENSG00000004866	chr7
	number of positively contributing EEJs	2037	2037	2037	2037			GSM1521620	-0.162	0.020	0.288		ENSG00000003147	chr7	8158652	8218305	-	2.90549	4.92446e-12	ENSG00000004399	chr3	129584233	129584385	-	-2.81631	4.42735e-12	ENSG00000003147	chr7	8158652	8218305	-	3.70078	9.77239e-14	ENSG00000004864	chr7	96208977	96277196	-	-1.42616	0.0238254	ENSG00000003393	chr2	201715839	201718077	-	3.88381	1.10188e-07	ENSG00000004866	chr7
	average influence of positively contributing EEJs	2.918	2.918	2.918	2.918			GSM1521621	-0.067	0.019	0.254		ENSG00000003147	chr7	8218503	8221275	-	2.06503	2.84062e-06	ENSG00000004399	chr3	129584562	129585952	-	-3.07101	3.22651e-14	ENSG00000003147	chr7	8218503	8221275	-	3.30211	4.53682e-11	ENSG00000004866	chr7	116953691	117099762	+	-1.33077	0.040352	ENSG00000003393	chr2	201718210	201723043	-	3.87325	1.19641e-07	ENSG00000004866	chr7
	number of negatively contributing EEJs	2767	2767	2767	2767			GSM1521622	-0.070	-0.078	0.222		ENSG00000003147	chr7	8221398	8228601	-	2.02408	4.82088e-06	ENSG00000004399	chr3	129586081	129586172	-	-3.05028	4.88359e-14	ENSG00000003147	chr7	8221398	8228601	-	3.4126	8.72924e-12	ENSG00000004866	chr7	117099844	117119561	+	-1.76719	0.00259959	ENSG00000003393	chr2	201723120	201723330	-	3.30621	1.09682e-05	ENSG00000004866	chr7
	average influence of negatively contributing EEJs	-2.678	-2.678	-2.678	-2.678			GSM1521623	-0.140	-0.047	0.331		ENSG00000003147	chr7	8228673	8232590	-	2.34751	5.53743e-08	ENSG00000004399	chr3	129586272	129586588	-	-2.94398	3.9721e-13	ENSG00000003147	chr7	8228673	8232590	-	4.3595	0	ENSG00000004866	chr7	117119720	117129793	+	-2.11451	0.000161698	ENSG00000003393	chr2	201723441	201724295	-	3.83087	1.71748e-07	ENSG00000004866	chr7
								GSM1521624	-0.119	-0.043	0.207		ENSG00000003147	chr7	8232755	8235910	-	5.52321	0	ENSG00000004399	chr3	129589527	129605329	-	-3.02294	8.4316e-14	ENSG00000003147	chr7	8232755	8235910	-	5.40494	0	ENSG00000004866	chr7	117129847	117130491	+	-2.30894	2.63727e-05	ENSG00000003393	chr2	201724459	201725356	-	3.09699	4.87728e-05	ENSG00000004866	chr7
								GSM1636915	-0.075	-0.027	0.147		ENSG00000003147	chr7	8235940	8262094	-	2.26922	1.73689e-07	ENSG00000004866	chr7	116953691	117099762	+	-2.73655	1.88518e-11	ENSG00000003147	chr7	8235940	8262094	-	2.38881	4.34152e-06	ENSG00000004866	chr7	117130606	117131885	+	-2.34268	1.89445e-05	ENSG00000003393	chr2	201725454	201726484	-	3.69395	5.4115e-07	ENSG00000004866	chr7
							Primary AML,	GSM1203305	0.364	0.032	-0.090		ENSG00000003147	chr7	8236005	8262094	-	1.94133	1.34737e-05	ENSG00000004866	chr7	117099844	117119561	+	-3.23072	1.1576e-15	ENSG00000003147	chr7	8236005	8262094	-	3.3243	3.27708e-11	ENSG00000004866	chr7	117131960	117136081	+	-1.59763	0.00836377	ENSG00000003393	chr2	201726866	201727212	-	3.27234	1.4112e-05	ENSG00000004866	chr7
							karyotypically normal	GSM1203307	0.132	-0.075	-0.222		ENSG00000003989	chr8	17502302	17543318	+	1.43854	0.00275647	ENSG00000004866	chr7	117119720	117129793	+	-3.61206	1.94896e-19	ENSG00000003989	chr8	17543715	17544451	+	2.09601	7.81531e-05	ENSG00000004866	chr7	117136235	117138435	+	-1.70704	0.00397264	ENSG00000003393	chr2	201727775	201728512	-	3.17827	2.74026e-05	ENSG00000004897	chr17
								GSM1203308	0.307	0.017	-0.043		ENSG00000003989	chr8	17543715	17544451	+	2.08866	2.08742e-06	ENSG00000004866	chr7	117129847	117130491	+	-3.23808	9.88467e-16	ENSG00000003989	chr8	17548843	17550301	+	1.61096	0.00391279	ENSG00000004866	chr7	117138532	117170862	+	-1.70619	0.00399723	ENSG00000003393	chr2	201728640	201729052	-	3.6409	8.39349e-07	ENSG00000005059	chr4
								GSM1203309	-0.071	-0.060	-0.251		ENSG00000003989	chr8	17544606	17548678	+	1.52915	0.00119925	ENSG00000004866	chr7	117130606	117131885	+	-3.66679	5.17074e-20	ENSG00000003989	chr8	17550434	17551764	+	1.68438	0.00232482	ENSG00000004866	chr7	117170976	117189321	+	-1.7936	0.00214862	ENSG00000003393	chr2	201729183	201733276	-	2.90272	0.000179333	ENSG00000005059	chr4
								GSM1203310	0.199	-0.092	-0.184		ENSG00000003989	chr8	17548843	17550301	+	1.88679	2.59984e-05	ENSG00000004866	chr7	117131960	117136081	+	-3.08895	2.24277e-14	ENSG00000003989	chr8	17551986	17554560	+	1.48813	0.00898535	ENSG00000004866	chr7	117189393	117190834	+	-1.7094	0.00391187	ENSG00000003393	chr2	201733438	201738670	-	2.34479	0.0043386	ENSG00000005059	chr4
								GSM1203311	0.192	-0.024	-0.021		ENSG00000003989	chr8	17550434	17551764	+	1.72601	0.000161983	ENSG00000004866	chr7	117136235	117138435	+	-2.41434	4.52086e-09	ENSG00000003989	chr8	17554699	17558295	+	1.5113	0.00772093	ENSG00000004866	chr7	117190936	117209787	+	-2.07366	0.000230449	ENSG00000003393	chr2	201741854	201744258	-	3.18102	2.69341e-05	ENSG00000005059	chr4
								GSM1203312	0.375	0.005	-0.045		ENSG00000003989	chr8	17551986	17554560	+	1.61278	0.000528999	ENSG00000004866	chr7	117138532	117170862	+	-2.88302	1.27222e-12	ENSG00000003989	chr8	17558397	17560328	+	1.47331	0.00987564	ENSG00000004866	chr7	117209937	117219084	+	-1.72535	0.00350163	ENSG00000003393	chr2	201744429	201746566	-	2.9803	0.000108239	ENSG00000005059	chr4
								GSM1203313	0.098	-0.010	-0.325		ENSG00000003989	chr8	17554699	17558295	+	1.92822	1.57868e-05	ENSG00000004866	chr7	117170976	117189321	+	-2.87878	1.37651e-12	ENSG00000003989	chr8	17560533	17561944	+	1.82206	0.000812048	ENSG00000004866	chr7	117219176	117221923	+	-1.7769	0.00242167	ENSG00000003393	chr2	201746748	201749712	-	3.33034	9.22636e-06	ENSG00000005059	chr4
								GSM1203314	-0.101	0.078	-0.225		ENSG00000003989	chr8	17558397	17560328	+	2.23184	2.96064e-07	ENSG00000004866	chr7	117189393	117190834	+	-3.07714	2.85745e-14	ENSG00000003989	chr8	17562110	17563603	+	1.84388	0.000682897	ENSG00000004866	chr7	117222062	117229762	+	-1.44985	0.0208059	ENSG00000003393	chr2	201753242	201754503	-	2.38662	0.00351348	ENSG00000005059	chr4
								GSM1203315	0.051	-0.055	-0.147		ENSG00000003989	chr8	17560533	17561944	+	1.94709	1.25467e-05	ENSG00000004866	chr7	117190936	117209787	+	-3.08559	2.4048e-14	ENSG00000003989	chr8	17563711	17564950	+	1.39779	0.0157752	ENSG00000005486	chr7	75879260	75881365	+	-1.4834	0.0170438	ENSG00000003393	chr2	201754671	201757402	-	3.64638	8.043e-07	ENSG00000005175	chr12
								GSM1203317	0.238	-0.054	-0.101		ENSG00000003989	chr8	17562110	17563603	+	2.50115	5.14825e-09	ENSG00000004866	chr7	117209937	117219084	+	-2.78086	8.49029e-12	ENSG00000004478	chr12	2795244	2797138	+	1.86206	0.000589565	ENSG00000006025	chr17	47808399	47808538	-	-2.07477	0.000228498	ENSG00000003393	chr2	201761818	201767229	-	2.32096	0.00487617	ENSG00000005379	chr17
								GSM1203318	0.320	-0.076	-0.101		ENSG00000003989	chr8	17563711	17564950	+	1.74827	0.000127177	ENSG00000004866	chr7	117219176	117221923	+	-3.20615	1.9655e-15	ENSG00000004478	chr12	2795244	2797729	+	2.737	8.30184e-08	ENSG00000006704	chr7	74559044	74559627	+	-1.54191	0.0118734	ENSG00000003393	chr2	201767383	201768866	-	3.46661	3.31342e-06	ENSG00000005379	chr17
								GSM1203320	0.224	0.130	-0.097		ENSG00000004455	chr1	33010833	33013207	-	1.56333	0.00086344	ENSG00000004866	chr7	117222062	117229762	+	-2.55967	4.14009e-10	ENSG00000004478	chr12	2797282	2797729	+	1.77232	0.00119814	ENSG00000006756	chrX	2909979	2910659	-	-2.10791	0.000171074	ENSG00000003393	chr2	201768945	201780877	-	2.96939	0.000116823	ENSG00000005379	chr17
								GSM1203322	0.279	0.074	-0.012		ENSG00000004455	chr1	33013402	33014522	-	1.53403	0.00114447	ENSG00000005059	chr4	109560436	109659011	+	-2.47619	1.66754e-09	ENSG00000004478	chr12	2797871	2798706	+	1.57741	0.00494774	ENSG00000006756	chrX	2910793	2915556	-	-1.94503	0.00066687	ENSG00000004399	chr3	129567805	129569843	-	2.05538	0.0173649	ENSG00000005379	chr17
								GSM1203325	0.027	0.091	-0.254		ENSG00000004455	chr1	33014594	33021367	-	2.00103	6.42607e-06	ENSG00000005059	chr4	109659086	109660195	+	-1.2027	0.00885937	ENSG00000004478	chr12	2798826	2799088	+	1.75466	0.00137295	ENSG00000008083	chr6	15513045	15513239	+	-3.39793	4.70245e-11	ENSG00000004809	chr6	110431270	110435852	-	2.32137	0.00486906	ENSG00000005379	chr17
								GSM1203330	0.158	-0.200	-0.418		ENSG00000004455	chr1	33024567	33036736	-	1.42574	0.00308354	ENSG00000005059	chr4	109660365	109664290	+	-1.7727	3.25934e-05	ENSG00000004478	chr12	2799244	2799850	+	1.58427	0.00472805	ENSG00000008294	chr17	50998617	50999661	-	-1.32036	0.0426211	ENSG00000004809	chr6	110442775	110446873	-	1.83689	0.0428377	ENSG00000005379	chr17
								GSM1273624	-0.092	0.024	-0.053		ENSG00000004455	chr1	33031661	33036736	-	1.67381	0.000282911	ENSG00000005059	chr4	109664394	109682582	+	-1.75386	4.05996e-05	ENSG00000004478	chr12	2799940	2800039	+	1.64164	0.00315614	ENSG00000008300	chr3	48638232	48639674	-	-2.65644	6.84069e-07	ENSG00000004809	chr6	110446990	110456538	-	2.40481	0.00320424	ENSG00000005379	chr17
								GSM1273625	0.158	0.191	-0.277		ENSG00000004777	chr19	35780816	35780920	+	1.09789	0.036141	ENSG00000005059	chr4	109682742	109684443	+	-1.36543	0.00226931	ENSG00000004478	chr12	2800122	2800392	+	1.66023	0.00276485	ENSG00000008300	chr3	48640559	48641324	-	-2.81642	1.04481e-07	ENSG00000004864	chr7	96171524	96184277	-	2.66081	0.000773809	ENSG00000005379	chr17
								GSM1273628	0.299	0.061	-0.017		ENSG00000004897	chr17	47142022	47142229	-	1.66962	0.000295511	ENSG00000005059	chr4	109684646	109685251	+	-1.68265	9.1824e-05	ENSG00000004478	chr12	2800577	2801117	+	1.80795	0.00090926	ENSG00000008300	chr3	48641524	48641851	-	-3.21393	6.37088e-10	ENSG00000005187	chr16	20764125	20769984	+	2.27291	0.00619663	ENSG00000005379	chr17
								GSM1273632	-0.064	-0.026	-0.228		ENSG00000005187	chr16	20764125	20769984	+	2.08459	2.19942e-06	ENSG00000005059	chr4	109685367	109687515	+	-2.47847	1.60451e-09	ENSG00000004478	chr12	2801356	2803151	+	1.50958	0.00780227	ENSG00000008300	chr3	48642009	48642358	-	-3.0833	3.71192e-09	ENSG00000005187	chr16	20770253	20775839	+	2.57761	0.00123818	ENSG00000005379	chr17
							Primary AML,	GSM1521571	-0.383	-0.107	-0.154		ENSG00000005187	chr16	20770253	20775839	+	2.10239	1.74105e-06	ENSG00000005189	chr16	20807091	20813190	+	-0.970122	0.0444442	ENSG00000005020	chr7	26669656	26670091	-	1.84746	0.000662184	ENSG00000008300	chr3	48642467	48642736	-	-3.05575	5.31136e-09	ENSG00000005187	chr16	20777580	20780714	+	3.83001	1.72894e-07	ENSG00000005379	chr17
							inv(16)-positive	GSM1521572	-0.375	-0.039	-0.096		ENSG00000005187	chr16	20777580	20780714	+	2.25802	2.04106e-07	ENSG00000005189	chr16	20828537	20832156	+	-1.40595	0.0015638	ENSG00000005020	chr7	26670192	26684736	-	2.03253	0.000139396	ENSG00000008300	chr3	48642884	48642967	-	-3.50059	1.023e-11	ENSG00000005187	chr16	20780857	20780974	+	3.80915	2.06505e-07	ENSG00000005379	chr17
								GSM1521573	-0.336	-0.093	-0.179		ENSG00000005187	chr16	20780857	20780974	+	2.41912	1.85848e-08	ENSG00000005194	chr16	57439295	57447342	-	-1.03609	0.0292299	ENSG00000005020	chr7	26684848	26690285	-	1.91569	0.000379527	ENSG00000008300	chr3	48643083	48643554	-	-3.04245	6.28977e-09	ENSG00000005187	chr16	20781130	20781708	+	3.21498	2.12617e-05	ENSG00000005379	chr17
								GSM1521574	-0.306	-0.080	-0.272		ENSG00000005187	chr16	20781130	20781708	+	1.87553	2.97221e-05	ENSG00000005379	chr17	58302447	58304338	-	-1.10285	0.0185949	ENSG00000005020	chr7	26690362	26725428	-	2.10527	7.1645e-05	ENSG00000008300	chr3	48643677	48644216	-	-4.25713	2.76977e-17	ENSG00000005187	chr16	20781787	20784984	+	3.44172	4.00852e-06	ENSG00000005379	chr17
								GSM1521576	-0.404	-0.022	-0.200		ENSG00000005187	chr16	20781787	20784984	+	2.13408	1.13719e-06	ENSG00000005379	chr17	58302447	58305061	-	-1.19949	0.00908097	ENSG00000005020	chr7	26725565	26725923	-	2.18286	3.453e-05	ENSG00000008300	chr3	48644295	48644716	-	-3.06263	4.84825e-09	ENSG00000005381	chr17	58270805	58272815	-	3.43316	4.26687e-06	ENSG00000005379	chr17
								GSM1521577	-0.231	-0.045	-0.301		ENSG00000005379	chr17	58306386	58306800	-	1.63894	0.000406646	ENSG00000005379	chr17	58304399	58305061	-	-1.00019	0.0367574	ENSG00000005020	chr7	26725986	26726882	-	1.97886	0.000223745	ENSG00000008300	chr3	48644828	48645035	-	-3.5369	5.94055e-12	ENSG00000005381	chr17	58270863	58271655	-	1.98294	0.0238308	ENSG00000005379	chr17
								GSM1521579	-0.378	-0.060	-0.124		ENSG00000005810	chr13	77176628	77177748	-	1.4987	0.00159601	ENSG00000005379	chr17	58305171	58305387	-	-1.16248	0.0120188	ENSG00000005020	chr7	26727006	26738795	-	2.51543	1.09783e-06	ENSG00000008300	chr3	48645209	48645443	-	-3.05989	5.02947e-09	ENSG00000005381	chr17	58270863	58271689	-	4.78559	1.39883e-11	ENSG00000005379	chr17
								GSM1521580	-0.293	-0.044	-0.257		ENSG00000005893	chrX	120441894	120442599	-	3.95207	0	ENSG00000005379	chr17	58305643	58305833	-	-0.955851	0.048515	ENSG00000005020	chr7	26738878	26739887	-	2.40565	3.64318e-06	ENSG00000008300	chr3	48645649	48645742	-	-3.7729	1.45984e-13	ENSG00000005381	chr17	58270887	58271655	-	3.23357	1.86048e-05	ENSG00000005379	chr17
								GSM1521581	-0.388	-0.090	-0.164		ENSG00000006652	chr7	112455867	112456002	+	1.72531	0.000163078	ENSG00000005379	chr17	58306413	58306800	-	-1.21778	0.00789625	ENSG00000005020	chr7	26739964	26844030	-	2.40457	3.68529e-06	ENSG00000008300	chr3	48645868	48646090	-	-3.67172	7.30013e-13	ENSG00000005381	chr17	58271892	58272748	-	2.58633	0.00117968	ENSG00000005379	chr17
								GSM1521582	-0.363	-0.056	-0.197		ENSG00000006704	chr7	74515596	74518139	+	1.3664	0.00509547	ENSG00000005379	chr17	58323545	58324811	-	-1.063	0.0243857	ENSG00000005020	chr7	26844137	26854137	-	2.30856	9.95727e-06	ENSG00000008300	chr3	48646257	48646763	-	-2.26261	4.11488e-05	ENSG00000005381	chr17	58271892	58273414	-	3.64436	8.17107e-07	ENSG00000005379	chr17
								GSM1521583	-0.418	-0.069	-0.139		ENSG00000006756	chrX	2910793	2915556	-	1.13386	0.0286782	ENSG00000005379	chr17	58325002	58326293	-	-1.05952	0.0249503	ENSG00000005020	chr7	26854162	26854785	-	2.38203	4.66305e-06	ENSG00000008300	chr3	48646928	48647841	-	-3.61959	1.64989e-12	ENSG00000005381	chr17	58272918	58273414	-	3.04752	6.85753e-05	ENSG00000005379	chr17
								GSM1521593	-0.213	-0.035	-0.269		ENSG00000008300	chr3	48649215	48650480	-	1.06474	0.0445197	ENSG00000005379	chr17	58325713	58326293	-	-1.10229	0.0186629	ENSG00000005020	chr7	26854890	26864363	-	2.36378	5.63273e-06	ENSG00000008300	chr3	48647996	48648266	-	-3.25671	3.53862e-10	ENSG00000005381	chr17	58272918	58273491	-	3.77313	2.80283e-07	ENSG00000005379	chr17
								GSM1521594	-0.365	-0.030	-0.094		ENSG00000008300	chr3	48650581	48650892	-	1.50184	0.00154914	ENSG00000005381	chr17	58270863	58271689	-	-1.57951	0.000281288	ENSG00000005059	chr4	109560436	109659011	+	1.42887	0.013008	ENSG00000008300	chr3	48648461	48648719	-	-3.07062	4.3858e-09	ENSG00000005381	chr17	58273612	58275542	-	4.89319	4.41522e-12	ENSG00000005379	chr17
								GSM1521595	-0.353	-0.057	-0.020		ENSG00000008405	chr12	106992890	106992965	-	1.35091	0.0057963	ENSG00000005381	chr17	58270887	58271655	-	-0.96253	0.0466069	ENSG00000005059	chr4	109659086	109660195	+	2.13298	5.53739e-05	ENSG00000008300	chr3	48648928	48649121	-	-2.36946	1.45401e-05	ENSG00000005381	chr17	58273669	58275383	-	3.02252	8.12982e-05	ENSG00000005379	chr17
								GSM1521596	-0.347	-0.043	-0.142		ENSG00000008405	chr12	106993036	106997294	-	1.3251	0.00716235	ENSG00000005381	chr17	58271892	58273414	-	-2.37369	8.59383e-09	ENSG00000005379	chr17	58319294	58320109	-	1.84109	0.000698969	ENSG00000008300	chr3	48649215	48650480	-	-3.2749	2.74793e-10	ENSG00000005381	chr17	58273669	58275542	-	3.53497	1.93578e-06	ENSG00000005379	chr17
								GSM1636713	-0.312	-0.015	-0.145		ENSG00000008405	chr12	106997386	106997488	-	1.11139	0.0331755	ENSG00000005381	chr17	58272918	58273491	-	-1.17565	0.0108754	ENSG00000005379	chr17	58319294	58320531	-	3.05561	1.43541e-09	ENSG00000008300	chr3	48650581	48650892	-	-2.95546	1.91122e-08	ENSG00000005381	chr17	58273669	58277827	-	3.43707	4.15575e-06	ENSG00000005379	chr17
								GSM1636909	0.132	-0.196	-0.349		ENSG00000008405	chr12	106998066	106999551	-	1.32259	0.00730498	ENSG00000005381	chr17	58273612	58275542	-	-1.41171	0.0014828	ENSG00000005379	chr17	58320129	58320531	-	1.58722	0.00462621	ENSG00000008300	chr3	48651075	48651359	-	-2.44678	6.61166e-06	ENSG00000005381	chr17	58274652	58275542	-	2.72884	0.000522583	ENSG00000005379	chr17
								GSM2894036	-0.328	-0.070	0.090		ENSG00000008405	chr12	106999862	106999942	-	1.25368	0.012361	ENSG00000005381	chr17	58273669	58275383	-	-2.20352	1.14e-07	ENSG00000005379	chr17	58320581	58322308	-	1.33725	0.022553	ENSG00000008300	chr3	48651479	48651577	-	-3.63952	1.21294e-12	ENSG00000005381	chr17	58278145	58279008	-	2.53212	0.0016089	ENSG00000005379	chr17
								GSM2894037	-0.304	-0.067	-0.013		ENSG00000008405	chr12	107000082	107001280	-	1.16455	0.0233456	ENSG00000005381	chr17	58273669	58275423	-	-2.25604	5.2607e-08	ENSG00000005379	chr17	58323381	58323468	-	1.32098	0.0248009	ENSG00000008300	chr3	48651718	48651877	-	-3.0476	5.88694e-09	ENSG00000005381	chr17	58279154	58279297	-	4.42798	6.21782e-10	ENSG00000005379	chr17
								GSM2894038	-0.210	0.048	-0.197		ENSG00000008405	chr12	107001368	107001764	-	1.16615	0.0230967	ENSG00000005381	chr17	58274652	58275542	-	-6.40611	5.86119e-60	ENSG00000005379	chr17	58323545	58324811	-	1.88138	0.000503459	ENSG00000008300	chr3	48652048	48652437	-	-3.31193	1.63974e-10	ENSG00000005381	chr17	58279169	58279297	-	3.59466	1.22394e-06	ENSG00000005379	chr17
							Primary AML,	GSM1273618	0.073	-0.189	-0.188		ENSG00000008405	chr12	107001948	107005106	-	1.2963	0.00894781	ENSG00000005381	chr17	58275702	58277827	-	-1.52877	0.00047468	ENSG00000005379	chr17	58325002	58325534	-	1.36436	0.0192904	ENSG00000008300	chr3	48652553	48653002	-	-3.64876	1.0525e-12	ENSG00000005381	chr17	58279214	58279297	-	3.89776	9.70183e-08	ENSG00000005436	chr2
							rearranged MLL	GSM1273627	0.129	-0.115	-0.079		ENSG00000008405	chr12	107005248	107022084	-	1.33629	0.00654949	ENSG00000005381	chr17	58279154	58279297	-	-1.42398	0.00132242	ENSG00000005379	chr17	58326790	58327588	-	1.26858	0.0332111	ENSG00000008300	chr3	48653187	48653619	-	-3.76741	1.59461e-13	ENSG00000005381	chr17	58279426	58279523	-	2.80165	0.000337094	ENSG00000005448	chr2
								GSM1273631	0.158	-0.317	-0.411		ENSG00000008405	chr12	107022192	107092804	-	1.4792	0.00191333	ENSG00000005381	chr17	58279169	58279297	-	-1.46865	0.000861509	ENSG00000005381	chr17	58270805	58272815	-	3.37772	1.48281e-11	ENSG00000008300	chr3	48654003	48654289	-	-4.16837	1.46737e-16	ENSG00000005381	chr17	58279646	58279839	-	3.45566	3.60938e-06	ENSG00000006756	chrX
								GSM1521543	0.126	-0.308	-0.211		ENSG00000008838	chr17	40032090	40032649	-	1.1728	0.0220866	ENSG00000005381	chr17	58279426	58279523	-	-1.37372	0.00210753	ENSG00000005381	chr17	58270863	58271655	-	5.3494	0	ENSG00000008300	chr3	48654452	48655044	-	-4.00867	2.69487e-15	ENSG00000005381	chr17	58279646	58279927	-	3.63722	8.64264e-07	ENSG00000006831	chr12
								GSM1521544	0.030	0.143	-0.303		ENSG00000010292	chr12	6530817	6530921	+	1.46006	0.00227404	ENSG00000005381	chr17	58279646	58279927	-	-2.73208	2.04115e-11	ENSG00000005381	chr17	58270863	58271689	-	4.94053	0	ENSG00000008300	chr3	48655201	48655306	-	-3.20095	7.62453e-10	ENSG00000005381	chr17	58280014	58280158	-	2.91909	0.000161443	ENSG00000006831	chr12
								GSM1521545	-0.038	-0.218	-0.374		ENSG00000010295	chr12	6548160	6548425	-	3.88491	0	ENSG00000005381	chr17	58280014	58280158	-	-1.45636	0.00096805	ENSG00000005381	chr17	58270887	58271655	-	5.37395	0	ENSG00000008300	chr3	48655394	48655736	-	-3.65849	9.00441e-13	ENSG00000005381	chr17	58280014	58280284	-	3.19682	2.4284e-05	ENSG00000008130	chr1
								GSM1521546	0.149	-0.199	-0.147		ENSG00000010318	chr3	52421062	52421648	+	1.10574	0.0344197	ENSG00000005381	chr17	58280014	58280284	-	-2.16522	1.98032e-07	ENSG00000005381	chr17	58271892	58272748	-	3.96239	0	ENSG00000008300	chr3	48655851	48656140	-	-3.8451	4.40881e-14	ENSG00000005381	chr17	58280014	58280366	-	3.20206	2.33933e-05	ENSG00000008405	chr12
								GSM1521547	0.259	-0.147	-0.231		ENSG00000010322	chr3	52455734	52457843	+	1.28665	0.00961961	ENSG00000005381	chr17	58280014	58280366	-	-1.9406	4.1754e-06	ENSG00000005381	chr17	58271892	58273414	-	2.89587	1.1613e-08	ENSG00000008838	chr17	40029859	40031159	-	-1.39058	0.0291915	ENSG00000005381	chr17	58280014	58280605	-	3.88184	1.1193e-07	ENSG00000008405	chr12
								GSM1521548	0.176	-0.439	-0.462		ENSG00000010322	chr3	52457926	52458662	+	1.26622	0.0112446	ENSG00000005381	chr17	58280014	58280605	-	-2.42789	3.64031e-09	ENSG00000005381	chr17	58272918	58273414	-	4.28946	0	ENSG00000010318	chr3	52412920	52413996	+	-1.35201	0.0359624	ENSG00000005381	chr17	58280459	58280590	-	4.2727	2.94144e-09	ENSG00000008405	chr12
								GSM1521549	0.135	-0.359	-0.379		ENSG00000010322	chr3	52458844	52470859	+	1.17638	0.021533	ENSG00000005381	chr17	58280459	58280590	-	-2.403	5.41641e-09	ENSG00000005381	chr17	58272918	58273491	-	5.08195	0	ENSG00000010318	chr3	52414587	52419833	+	-2.70048	4.13694e-07	ENSG00000005381	chr17	58280459	58280599	-	3.9793	4.72554e-08	ENSG00000008405	chr12
								GSM1521550	0.225	-0.272	-0.348		ENSG00000010322	chr3	52470907	52471814	+	1.2535	0.0123777	ENSG00000005381	chr17	58280459	58280599	-	-2.18181	1.56186e-07	ENSG00000005381	chr17	58273612	58275542	-	4.58202	0	ENSG00000010318	chr3	52419934	52420311	+	-3.18284	9.73562e-10	ENSG00000005381	chr17	58280459	58280605	-	2.18081	0.0097126	ENSG00000008405	chr12
								GSM1521551	0.204	-0.229	-0.425		ENSG00000010322	chr3	52471977	52472303	+	1.33046	0.0068619	ENSG00000005381	chr17	58280459	58280605	-	-1.15113	0.013092	ENSG00000005381	chr17	58273669	58275383	-	4.16883	0	ENSG00000010318	chr3	52420435	52420903	+	-2.99284	1.18152e-08	ENSG00000005381	chr17	58280459	58280617	-	2.81584	0.000310115	ENSG00000008405	chr12
								GSM1521552	0.176	-0.120	-0.366		ENSG00000010322	chr3	52472398	52473734	+	1.20395	0.0177886	ENSG00000005381	chr17	58280459	58280617	-	-2.49272	1.26668e-09	ENSG00000005381	chr17	58273669	58275423	-	1.32579	0.0241028	ENSG00000010318	chr3	52421062	52421648	+	-1.99738	0.000436024	ENSG00000005381	chr17	58280459	58280925	-	4.29507	2.33303e-09	ENSG00000008405	chr12
								GSM1521553	0.183	-0.696	-0.404		ENSG00000010322	chr3	52473829	52476447	+	1.30212	0.00855978	ENSG00000005381	chr17	58280459	58280925	-	-2.1746	1.72995e-07	ENSG00000005381	chr17	58273669	58275542	-	4.52956	0	ENSG00000010610	chr12	6789662	6800072	+	-1.57629	0.0096008	ENSG00000005381	chr17	58280682	58280795	-	5.9791	0	ENSG00000010610	chr12
								GSM1521554	0.233	-0.148	-0.271		ENSG00000010322	chr3	52476599	52477574	+	1.21788	0.0161139	ENSG00000005381	chr17	58280682	58280795	-	-3.5768	4.53051e-19	ENSG00000005381	chr17	58273669	58277827	-	3.60132	4.74818e-13	ENSG00000010610	chr12	6800187	6800307	+	-1.66635	0.00528855	ENSG00000005381	chr17	58280682	58280839	-	5.10447	3.83915e-13	ENSG00000010610	chr12
								GSM1521555	0.032	-0.588	-0.355		ENSG00000010322	chr3	52477642	52478097	+	1.21608	0.016298	ENSG00000005381	chr17	58280682	58280839	-	-2.37941	7.86359e-09	ENSG00000005381	chr17	58274652	58275542	-	3.74574	4.98327e-14	ENSG00000010610	chr12	6800471	6814142	+	-1.78301	0.00232236	ENSG00000005381	chr17	58280682	58280925	-	3.83473	1.66736e-07	ENSG00000010610	chr12
								GSM1521556	-0.136	0.029	-0.310		ENSG00000010322	chr3	52478282	52478449	+	1.26188	0.0116249	ENSG00000005381	chr17	58280682	58280925	-	-2.18479	1.49579e-07	ENSG00000005381	chr17	58275702	58277827	-	4.53696	0	ENSG00000010610	chr12	6814300	6814759	+	-1.72974	0.00339238	ENSG00000005381	chr17	58280729	58280839	-	3.879	1.14293e-07	ENSG00000010610	chr12
								GSM1636671	0.130	-0.191	-0.382		ENSG00000010322	chr3	52478577	52479749	+	1.19823	0.0185282	ENSG00000005381	chr17	58280729	58280839	-	-2.44917	2.58808e-09	ENSG00000005381	chr17	58278145	58279008	-	4.09702	0	ENSG00000010610	chr12	6814992	6816056	+	-1.84364	0.00147542	ENSG00000005381	chr17	58280729	58280925	-	2.75642	0.000442009	ENSG00000010610	chr12
								GSM1636725	0.144	-0.445	-0.286		ENSG00000010322	chr3	52479862	52480184	+	1.14815	0.0260716	ENSG00000005381	chr17	58280729	58280925	-	-1.94716	3.83262e-06	ENSG00000005381	chr17	58279154	58279297	-	5.98053	0	ENSG00000010610	chr12	6816403	6817130	+	-1.55502	0.0109625	ENSG00000006025	chr17	47808399	47808538	-	1.94012	0.028565	ENSG00000010610	chr12
								GSM1636728	0.017	-0.196	-0.342		ENSG00000010322	chr3	52484637	52485778	+	1.1405	0.0274745	ENSG00000005436	chr2	75664783	75665929	-	-1.06484	0.0241208	ENSG00000005381	chr17	58279169	58279297	-	4.86284	0	ENSG00000010610	chr12	6817330	6818421	+	-1.30318	0.0465001	ENSG00000006451	chr7	39690590	39696685	+	2.1011	0.0140952	ENSG00000010610	chr12
													ENSG00000010322	chr3	52488605	52489336	+	1.06629	0.0440959	ENSG00000005436	chr2	75687977	75689026	-	-1.11261	0.0173165	ENSG00000005381	chr17	58279214	58279297	-	5.32007	0	ENSG00000010610	chr12	6818542	6818847	+	-1.60474	0.00797969	ENSG00000006530	chr7	141551434	141555453	+	1.88109	0.0361633	ENSG00000010610	chr12
													ENSG00000010322	chr3	52489678	52490075	+	1.07912	0.0406933	ENSG00000005436	chr2	75689225	75689969	-	-1.06737	0.0237114	ENSG00000005381	chr17	58279426	58279523	-	4.64544	0	ENSG00000011028	chr17	62664949	62666094	+	-1.55343	0.0110641	ENSG00000006634	chr7	87885158	87886844	+	2.42254	0.00292301	ENSG00000010810	chr6
													ENSG00000011028	chr17	62671837	62671998	+	1.13051	0.0293071	ENSG00000005436	chr2	75702423	75706523	-	-0.972653	0.0437701	ENSG00000005381	chr17	58279646	58279839	-	4.91449	0	ENSG00000011028	chr17	62666267	62666455	+	-1.87847	0.00112937	ENSG00000006704	chr7	74508203	74512830	+	2.03399	0.0190979	ENSG00000010810	chr6
													ENSG00000011028	chr17	62676531	62677269	+	1.08334	0.0396718	ENSG00000005436	chr2	75706651	75710591	-	-1.13841	0.0144215	ENSG00000005381	chr17	58279646	58279927	-	4.4675	0	ENSG00000011028	chr17	62666870	62667390	+	-1.75625	0.00281015	ENSG00000006704	chr7	74512971	74515441	+	2.74932	0.000461874	ENSG00000010810	chr6
													ENSG00000011028	chr17	62681937	62682235	+	1.47212	0.00204083	ENSG00000006451	chr7	39690590	39696685	+	-1.55245	0.000372564	ENSG00000005381	chr17	58280014	58280158	-	3.19017	2.27237e-10	ENSG00000011028	chr17	62667533	62671649	+	-1.78863	0.0022287	ENSG00000006704	chr7	74529917	74535113	+	2.99495	9.81999e-05	ENSG00000010810	chr6
													ENSG00000011052	chr17	51166497	51168288	+	1.79293	7.71967e-05	ENSG00000006530	chr7	141593185	141596562	+	-0.955474	0.0486398	ENSG00000005381	chr17	58280014	58280284	-	5.49683	0	ENSG00000011028	chr17	62671837	62671998	+	-1.86831	0.00122024	ENSG00000006704	chr7	74535138	74536167	+	3.14526	3.45905e-05	ENSG00000011009	chr1
													ENSG00000011426	chr7	36415884	36417080	+	1.81388	6.09447e-05	ENSG00000006576	chr7	77940659	77942700	+	-1.6756	9.92835e-05	ENSG00000005381	chr17	58280014	58280366	-	4.47017	0	ENSG00000011028	chr17	62672152	62674063	+	-1.55057	0.0112615	ENSG00000006704	chr7	74538173	74538680	+	2.60863	0.00104231	ENSG00000011426	chr7
													ENSG00000011638	chr16	21170605	21174010	+	1.0559	0.0470618	ENSG00000006652	chr7	112468115	112472219	+	-2.06266	8.2673e-07	ENSG00000005381	chr17	58280014	58280605	-	6.40444	0	ENSG00000011028	chr17	62674170	62675790	+	-2.15615	0.000111469	ENSG00000006704	chr7	74555494	74557639	+	2.4582	0.00242015	ENSG00000011600	chr19
													ENSG00000012048	chr17	43076614	43082404	-	2.11652	1.43829e-06	ENSG00000006704	chr7	74529917	74535113	+	-1.03294	0.0298222	ENSG00000005381	chr17	58280459	58280590	-	5.56226	0	ENSG00000011028	chr17	62675905	62676383	+	-1.46809	0.0186978	ENSG00000006704	chr7	74557722	74558861	+	1.98342	0.023791	ENSG00000011600	chr19
													ENSG00000016864	chr3	52704952	52705447	-	2.56641	1.79796e-09	ENSG00000006704	chr7	74557722	74558861	+	-1.34684	0.00268001	ENSG00000005381	chr17	58280459	58280599	-	4.57056	0	ENSG00000011028	chr17	62676531	62677269	+	-1.48659	0.0167124	ENSG00000007038	chr16	2817332	2817430	+	3.19108	2.51542e-05	ENSG00000011600	chr19
													ENSG00000017797	chr18	9530941	9533335	+	1.11035	0.0333815	ENSG00000007038	chr16	2817332	2817430	+	-2.84094	2.80281e-12	ENSG00000005381	chr17	58280459	58280605	-	4.34159	0	ENSG00000011028	chr17	62677486	62678504	+	-2.01763	0.000368675	ENSG00000007038	chr16	2817966	2818677	+	3.50563	2.42772e-06	ENSG00000011600	chr19
													ENSG00000018699	chr2	32640410	32650131	+	1.58413	0.000704093	ENSG00000007038	chr16	2817456	2817801	+	-1.42169	0.00135022	ENSG00000005381	chr17	58280459	58280617	-	3.25217	9.37408e-11	ENSG00000011028	chr17	62678646	62679800	+	-2.10493	0.000175585	ENSG00000007038	chr16	2817966	2818683	+	3.5329	1.96795e-06	ENSG00000013375	chr6
													ENSG00000020129	chr1	35558223	35559107	+	1.92125	1.71897e-05	ENSG00000007038	chr16	2817966	2818677	+	-3.91684	9.22997e-23	ENSG00000005381	chr17	58280459	58280925	-	5.19708	0	ENSG00000011028	chr17	62679902	62680170	+	-1.77311	0.00249208	ENSG00000007038	chr16	2818969	2820955	+	3.82604	1.79036e-07	ENSG00000013375	chr6
													ENSG00000020633	chr1	24902666	24907259	-	1.97155	9.28276e-06	ENSG00000007038	chr16	2817966	2818683	+	-2.42	4.12637e-09	ENSG00000005381	chr17	58280682	58280795	-	4.72343	0	ENSG00000011028	chr17	62680308	62680418	+	-1.6563	0.0056739	ENSG00000007038	chr16	2818969	2820981	+	2.58857	0.00116488	ENSG00000013375	chr6
													ENSG00000020633	chr1	24907417	24919240	-	1.75571	0.00011726	ENSG00000007038	chr16	2818969	2820955	+	-2.30708	2.42019e-08	ENSG00000005381	chr17	58280682	58280839	-	2.82957	2.70666e-08	ENSG00000011028	chr17	62680453	62680800	+	-1.36452	0.0336788	ENSG00000007038	chr16	2821067	2821366	+	3.43178	4.30884e-06	ENSG00000013375	chr6
													ENSG00000020633	chr1	24919344	24927574	-	1.84403	4.28851e-05	ENSG00000007038	chr16	2818969	2820981	+	-1.51053	0.000569023	ENSG00000005381	chr17	58280682	58280925	-	5.20799	0	ENSG00000011028	chr17	62681129	62681837	+	-2.41235	9.42518e-06	ENSG00000007038	chr16	2821109	2821366	+	3.34147	8.50624e-06	ENSG00000013375	chr6
													ENSG00000020633	chr1	24927730	24929587	-	1.48637	0.00179149	ENSG00000007038	chr16	2821067	2821366	+	-2.64994	8.7668e-11	ENSG00000005381	chr17	58280729	58280839	-	6.36443	0	ENSG00000011028	chr17	62681937	62682235	+	-1.97407	0.0005274	ENSG00000008300	chr3	48642467	48642736	-	2.72575	0.000529013	ENSG00000013375	chr6
													ENSG00000022567	chr8	141212556	141215759	-	1.63781	0.000411475	ENSG00000007038	chr16	2821109	2821366	+	-2.4556	2.33179e-09	ENSG00000005381	chr17	58280729	58280925	-	4.92628	0	ENSG00000011028	chr17	62682377	62688289	+	-2.28223	3.42042e-05	ENSG00000008300	chr3	48643677	48644216	-	2.72786	0.000524529	ENSG00000014123	chr6
													ENSG00000022567	chr8	141215970	141217090	-	1.92231	1.69711e-05	ENSG00000007264	chr19	3778595	3778992	-	-0.958683	0.0477117	ENSG00000006007	chr16	19517189	19521704	-	1.21679	0.0437034	ENSG00000011028	chr17	62688403	62688501	+	-1.44577	0.0212928	ENSG00000008300	chr3	48644295	48644716	-	2.01859	0.0203987	ENSG00000020633	chr1
													ENSG00000022567	chr8	141219029	141219650	-	1.37116	0.00490157	ENSG00000007264	chr19	3779187	3779378	-	-1.02066	0.0322893	ENSG00000006530	chr7	141551434	141555453	+	1.40725	0.0148921	ENSG00000011028	chr17	62688960	62689522	+	-2.72541	3.08804e-07	ENSG00000008300	chr3	48644828	48645035	-	1.93531	0.0290858	ENSG00000020633	chr1
													ENSG00000022567	chr8	141221765	141253989	-	1.05141	0.0483349	ENSG00000007264	chr19	3779617	3779698	-	-1.00338	0.0360642	ENSG00000006576	chr7	77940659	77942700	+	1.62123	0.00364395	ENSG00000011028	chr17	62690062	62690156	+	-1.85242	0.00137905	ENSG00000008300	chr3	48645209	48645443	-	2.05202	0.0176057	ENSG00000020633	chr1
													ENSG00000023330	chr3	52198255	52198672	+	1.99366	7.04192e-06	ENSG00000007264	chr19	3784239	3784338	-	-1.03369	0.0296837	ENSG00000006704	chr7	74524154	74529734	+	1.41686	0.014022	ENSG00000011028	chr17	62690305	62690642	+	-1.95614	0.000610222	ENSG00000008300	chr3	48646928	48647841	-	2.3746	0.00373837	ENSG00000022567	chr8
													ENSG00000023330	chr3	52198848	52199210	+	1.60856	0.000551714	ENSG00000007264	chr19	3784451	3784825	-	-1.0025	0.036232	ENSG00000007038	chr16	2817332	2817430	+	1.6696	0.00258536	ENSG00000011028	chr17	62690761	62690949	+	-2.30254	2.80267e-05	ENSG00000008300	chr3	48648461	48648719	-	2.06002	0.017009	ENSG00000022567	chr8
													ENSG00000023330	chr3	52204012	52204693	+	1.07786	0.041019	ENSG00000007264	chr19	3784884	3785064	-	-1.35187	0.00256291	ENSG00000007038	chr16	2817456	2817801	+	5.50354	0	ENSG00000011028	chr17	62691128	62692112	+	-2.44905	6.45941e-06	ENSG00000008300	chr3	48649215	48650480	-	2.23551	0.00744757	ENSG00000022567	chr8
													ENSG00000023330	chr3	52206023	52206572	+	1.0783	0.0409123	ENSG00000007264	chr19	3784884	3786169	-	-2.18011	1.60145e-07	ENSG00000007202	chr17	28638415	28638524	-	1.19751	0.0483314	ENSG00000011028	chr17	62692138	62692231	+	-2.08672	0.000206388	ENSG00000008300	chr3	48650581	48650892	-	2.9019	0.000180111	ENSG00000022567	chr8
													ENSG00000023909	chr1	93889159	93894614	-	1.47953	0.00190732	ENSG00000007264	chr19	3785286	3786169	-	-1.87684	9.26126e-06	ENSG00000007264	chr19	3778422	3778509	-	1.46516	0.0103922	ENSG00000011426	chr7	36411166	36415758	+	-1.55277	0.0111059	ENSG00000008300	chr3	48651075	48651359	-	2.10622	0.0137913	ENSG00000023318	chr9
													ENSG00000024526	chr1	68481612	68483950	-	1.08811	0.0384725	ENSG00000007312	chr17	63929324	63929434	-	-1.38165	0.00196029	ENSG00000007264	chr19	3778595	3778992	-	1.233	0.040222	ENSG00000011426	chr7	36415884	36417080	+	-2.06399	0.00025051	ENSG00000008300	chr3	48654452	48655044	-	3.8464	1.51791e-07	ENSG00000023318	chr9
													ENSG00000025796	chr6	107893655	107893838	-	3.44647	0	ENSG00000007312	chr17	63929475	63929770	-	-1.28543	0.00455242	ENSG00000007264	chr19	3779187	3779378	-	1.32446	0.0243052	ENSG00000011523	chr2	65056524	65069399	+	-1.89838	0.000968543	ENSG00000008300	chr3	48655201	48655306	-	1.86556	0.0384126	ENSG00000023909	chr1
													ENSG00000029363	chr6	136272079	136273082	-	1.0957	0.0366466	ENSG00000007312	chr17	63929888	63930074	-	-1.24985	0.00609904	ENSG00000007264	chr19	3779451	3779533	-	1.5893	0.00455886	ENSG00000011600	chr19	35904634	35907218	-	-1.31397	0.0439613	ENSG00000008300	chr3	48655394	48655736	-	2.10671	0.0137699	ENSG00000023909	chr1
													ENSG00000029993	chrX	150983591	150985595	+	1.45207	0.0024436	ENSG00000007312	chr17	63929888	63931335	-	-1.46237	0.00091474	ENSG00000007264	chr19	3779617	3779698	-	1.30446	0.0271788	ENSG00000011600	chr19	35907264	35907446	-	-1.29354	0.0489407	ENSG00000008300	chr3	48655851	48656140	-	2.17289	0.0100823	ENSG00000024048	chr6
													ENSG00000035499	chr5	60597914	60599075	-	1.09052	0.0378552	ENSG00000007312	chr17	63930385	63931335	-	-1.30253	0.003955	ENSG00000007264	chr19	3779797	3781607	-	1.39673	0.0158778	ENSG00000011600	chr19	35907580	35907730	-	-1.34293	0.0378305	ENSG00000008394	chr12	16347710	16357605	+	2.27222	0.00621433	ENSG00000024048	chr6
													ENSG00000035720	chr4	67577259	67581305	+	1.85402	3.8246e-05	ENSG00000007376	chr16	787744	788256	-	-1.83404	1.56526e-05	ENSG00000007264	chr19	3781672	3783126	-	1.54229	0.00629126	ENSG00000011600	chr19	35907762	35908168	-	-1.35377	0.0356215	ENSG00000008394	chr12	16354378	16363795	+	1.96122	0.026154	ENSG00000024526	chr1
													ENSG00000035928	chr4	39300414	39302278	-	3.27284	6.53189e-15	ENSG00000007520	chr16	1351598	1351693	-	-2.10104	4.89927e-07	ENSG00000007264	chr19	3783219	3783814	-	1.37118	0.01853	ENSG00000012048	chr17	43076614	43082404	-	-2.66974	5.87836e-07	ENSG00000010318	chr3	52419934	52420311	+	1.8987	0.033743	ENSG00000024526	chr1
													ENSG00000036672	chr11	119358061	119358149	-	1.82867	5.13168e-05	ENSG00000008083	chr6	15513045	15513239	+	-1.17953	0.0105687	ENSG00000007264	chr19	3784033	3784124	-	1.50129	0.0082534	ENSG00000012048	chr17	43082575	43090944	-	-2.06516	0.000248114	ENSG00000017260	chr3	130850928	130930416	+	3.19035	2.52581e-05	ENSG00000025796	chr6
													ENSG00000036672	chr11	119358252	119358773	-	3.2431	6.53189e-15	ENSG00000008130	chr1	1765446	1778289	-	-1.21991	0.0077659	ENSG00000007264	chr19	3784239	3784338	-	1.7124	0.00188972	ENSG00000014123	chr6	96551513	96551838	+	-1.71523	0.00376007	ENSG00000017483	chrX	48467925	48468305	-	2.59978	0.00109259	ENSG00000025796	chr6
													ENSG00000036672	chr11	119358837	119359024	-	3.04102	3.82401e-13	ENSG00000008130	chr1	1765446	1779905	-	-1.53593	0.000441469	ENSG00000007264	chr19	3784451	3784825	-	1.66902	0.00259607	ENSG00000019582	chr5	150402625	150403121	-	-2.29366	3.05088e-05	ENSG00000017797	chr18	9476286	9512991	+	2.23576	0.00743901	ENSG00000028137	chr1
													ENSG00000044446	chrX	18893655	18894204	-	1.14085	0.0274129	ENSG00000008256	chr7	6165016	6165273	-	-1.19529	0.00936062	ENSG00000007264	chr19	3784884	3785064	-	1.85419	0.000627937	ENSG00000019582	chr5	150403312	150404680	-	-2.31819	2.40949e-05	ENSG00000018699	chr2	32664467	32666635	+	1.81388	0.0466059	ENSG00000028137	chr1
													ENSG00000044446	chrX	18894404	18895138	-	1.13893	0.0277587	ENSG00000008256	chr7	6165810	6170535	-	-1.1222	0.0161985	ENSG00000007264	chr19	3784884	3786169	-	1.73543	0.00159331	ENSG00000019582	chr5	150405180	150406259	-	-1.34467	0.0374608	ENSG00000018699	chr2	32678922	32702807	+	1.83802	0.0426589	ENSG00000028137	chr1
													ENSG00000044446	chrX	18895191	18897163	-	1.22118	0.0157478	ENSG00000008256	chr7	6170646	6170830	-	-1.01583	0.0333089	ENSG00000007264	chr19	3785286	3786169	-	2.86619	1.69973e-08	ENSG00000025796	chr6	107911396	107912716	-	-2.03453	0.000320026	ENSG00000018699	chr2	32812615	32817457	+	1.89886	0.033732	ENSG00000028137	chr1
													ENSG00000044446	chrX	18897333	18899173	-	1.14605	0.0264594	ENSG00000008256	chr7	6170978	6171202	-	-1.03698	0.0290624	ENSG00000007520	chr16	1351598	1351693	-	1.9403	0.000309201	ENSG00000028528	chr15	64126220	64127174	+	-2.70202	4.06167e-07	ENSG00000028310	chr5	886707	887361	-	2.21897	0.00806245	ENSG00000028137	chr1
													ENSG00000044446	chrX	18907097	18907900	-	1.07883	0.0407643	ENSG00000008256	chr7	6171314	6173653	-	-1.07441	0.0226488	ENSG00000008130	chr1	1765446	1778289	-	1.20664	0.0460693	ENSG00000030110	chr6	33577635	33580025	-	-3.0695	4.44494e-09	ENSG00000029153	chr12	27380404	27385481	+	2.00232	0.0218622	ENSG00000028137	chr1
													ENSG00000044446	chrX	18908056	18908801	-	1.09494	0.0367915	ENSG00000008256	chr7	6173733	6177823	-	-1.003	0.036141	ENSG00000008256	chr7	6190531	6272474	-	1.47149	0.00998468	ENSG00000030582	chr17	44345605	44349158	+	-1.77512	0.00245317	ENSG00000029153	chr12	27390239	27400534	+	2.66395	0.000759298	ENSG00000028137	chr1
													ENSG00000044446	chrX	18908934	18910872	-	1.25026	0.0126664	ENSG00000008256	chr7	6177941	6187050	-	-1.31306	0.00360694	ENSG00000008283	chr17	63434594	63435086	-	1.31507	0.0256317	ENSG00000030582	chr17	44349302	44349426	+	-2.04827	0.000285515	ENSG00000029153	chr12	27415947	27418088	+	2.45618	0.00244533	ENSG00000028137	chr1
													ENSG00000044446	chrX	18910960	18918681	-	1.14914	0.025903	ENSG00000008256	chr7	6187116	6187657	-	-1.06926	0.0234105	ENSG00000008394	chr12	16347710	16354231	+	2.11067	6.81314e-05	ENSG00000030582	chr17	44349551	44349667	+	-1.98233	0.000493204	ENSG00000029725	chr17	5381505	5383122	+	2.03201	0.0192461	ENSG00000028528	chr15
													ENSG00000044446	chrX	18920201	18924056	-	1.17707	0.0214317	ENSG00000008256	chr7	6187721	6190449	-	-1.09262	0.0199497	ENSG00000008394	chr12	16347710	16357605	+	1.60946	0.00395575	ENSG00000030582	chr17	44349751	44350228	+	-2.09365	0.000194403	ENSG00000033178	chr4	67668674	67670470	-	1.94982	0.0274139	ENSG00000030582	chr17
													ENSG00000044446	chrX	18925777	18926453	-	1.11667	0.0320681	ENSG00000008256	chr7	6190531	6272474	-	-1.84921	1.30048e-05	ENSG00000008394	chr12	16347898	16354231	+	2.57691	5.51634e-07	ENSG00000030582	chr17	44350340	44350442	+	-2.05048	0.000280882	ENSG00000035720	chr4	67558929	67571084	+	3.61259	1.05521e-06	ENSG00000030582	chr17
													ENSG00000044446	chrX	18926587	18929228	-	1.19147	0.0194132	ENSG00000008283	chr17	63434594	63435086	-	-1.01535	0.0333997	ENSG00000008394	chr12	16354270	16357605	+	3.35087	2.23309e-11	ENSG00000030582	chr17	44350577	44350691	+	-2.1094	0.000168725	ENSG00000035720	chr4	67571155	67575385	+	3.45649	3.5912e-06	ENSG00000030582	chr17
													ENSG00000044446	chrX	18929306	18931641	-	1.1679	0.0228449	ENSG00000008300	chr3	48643677	48644216	-	-2.85687	2.07494e-12	ENSG00000008394	chr12	16354378	16357605	+	2.2467	1.85108e-05	ENSG00000030582	chr17	44350800	44351037	+	-2.06277	0.000253189	ENSG00000035720	chr4	67575498	67577203	+	3.45146	3.7316e-06	ENSG00000030582	chr17
													ENSG00000044446	chrX	18931748	18936055	-	1.14039	0.0274958	ENSG00000008382	chr19	4343600	4343708	+	-1.28097	0.00471794	ENSG00000008394	chr12	16354378	16363795	+	2.32041	8.83895e-06	ENSG00000030582	chr17	44351163	44351363	+	-2.03061	0.000331539	ENSG00000035720	chr4	67577259	67581305	+	4.58587	1.20425e-10	ENSG00000030582	chr17
													ENSG00000044446	chrX	18938749	18939995	-	1.22351	0.0154833	ENSG00000008441	chr19	13075671	13078613	+	-0.966204	0.0455784	ENSG00000008394	chr12	16357699	16363795	+	1.94515	0.000296925	ENSG00000030582	chr17	44351458	44352339	+	-6.57474	1.01369e-41	ENSG00000035720	chr4	67581471	67583574	+	4.338	1.50969e-09	ENSG00000030582	chr17
													ENSG00000044446	chrX	18940048	18941529	-	1.08547	0.0391254	ENSG00000008988	chr8	56074159	56074381	-	-1.05371	0.0259846	ENSG00000008441	chr19	13025552	13073047	+	1.88763	0.000478526	ENSG00000030582	chr17	44351460	44351550	+	-2.0044	0.000411748	ENSG00000035720	chr4	67583702	67590884	+	2.96601	0.000119031	ENSG00000030582	chr17
													ENSG00000044446	chrX	18941675	18943710	-	1.15312	0.0251828	ENSG00000009335	chr7	157181671	157182108	+	-1.23047	0.00714866	ENSG00000008441	chr19	13073109	13073422	+	1.96154	0.000259331	ENSG00000030582	chr17	44351795	44352015	+	-2.0389	0.000308704	ENSG00000035720	chr4	67590953	67593260	+	3.38232	6.28921e-06	ENSG00000030582	chr17
													ENSG00000044446	chrX	18943808	18945078	-	1.07607	0.0414742	ENSG00000010244	chr17	32373452	32377914	+	-1.7507	4.21101e-05	ENSG00000008441	chr19	13073496	13073906	+	2.1447	4.94659e-05	ENSG00000030582	chr17	44352248	44352341	+	-1.99102	0.000458808	ENSG00000035720	chr4	67593356	67606296	+	3.33284	9.0696e-06	ENSG00000030582	chr17
													ENSG00000044446	chrX	18945158	18948744	-	1.12962	0.0294874	ENSG00000010803	chr1	41028726	41033983	-	-1.20554	0.00867021	ENSG00000008441	chr19	13074026	13075535	+	2.15932	4.29959e-05	ENSG00000030582	chr17	44352571	44352661	+	-2.04529	0.000292419	ENSG00000035928	chr4	39300414	39302278	-	2.39453	0.00336865	ENSG00000030582	chr17
													ENSG00000044446	chrX	18948826	18951104	-	1.17169	0.0222694	ENSG00000010803	chr1	41034048	41037362	-	-0.988613	0.0396255	ENSG00000008441	chr19	13075671	13078613	+	2.22769	2.23159e-05	ENSG00000035115	chr2	224920	229966	-	-2.07604	0.000225857	ENSG00000038382	chr5	14270899	14280322	+	1.89821	0.0338104	ENSG00000030582	chr17
													ENSG00000044446	chrX	18951272	18952494	-	1.18096	0.0208676	ENSG00000010803	chr1	41037541	41046407	-	-1.01771	0.0329215	ENSG00000008441	chr19	13078735	13081680	+	2.3473	6.68945e-06	ENSG00000036672	chr11	119358061	119358149	-	-1.54993	0.0113107	ENSG00000038382	chr5	14366979	14368708	+	1.84634	0.0413706	ENSG00000030582	chr17
													ENSG00000044446	chrX	18952541	18954254	-	1.22859	0.014939	ENSG00000010803	chr1	41046598	41048690	-	-0.970543	0.0443507	ENSG00000008441	chr19	13081855	13090299	+	2.25381	1.72572e-05	ENSG00000036672	chr11	119358252	119358773	-	-1.65186	0.00583951	ENSG00000038382	chr5	14420021	14461019	+	2.19003	0.00927195	ENSG00000030582	chr17
													ENSG00000046604	chr18	31498296	31518239	+	3.02474	5.23803e-13	ENSG00000010803	chr1	41048890	41070595	-	-1.06459	0.0241562	ENSG00000008441	chr19	13090390	13094635	+	2.2154	2.51193e-05	ENSG00000039319	chr5	80473859	80474663	+	-1.39295	0.028793	ENSG00000038382	chr5	14461311	14462755	+	1.96871	0.0253461	ENSG00000030582	chr17
													ENSG00000046604	chr18	31518274	31519803	+	3.75119	0	ENSG00000010803	chr1	41113526	41116922	-	-1.09869	0.019131	ENSG00000009307	chr1	114739890	114757925	-	1.21892	0.0432249	ENSG00000040487	chr1	19312889	19317600	+	-1.59114	0.00872484	ENSG00000038382	chr5	14481284	14481541	+	1.95789	0.0265225	ENSG00000031003	chr5
													ENSG00000046604	chr18	31519937	31520803	+	3.67549	0	ENSG00000010803	chr1	41117010	41142878	-	-0.993007	0.0385088	ENSG00000010270	chr7	38178420	38179090	+	1.8537	0.000630357	ENSG00000040487	chr1	19317841	19324633	+	-1.45663	0.0199844	ENSG00000038382	chr5	14481618	14482582	+	1.8644	0.0385737	ENSG00000033867	chr3
													ENSG00000046604	chr18	31524585	31524703	+	3.73245	0	ENSG00000010803	chr1	41143112	41151614	-	-1.03097	0.0302119	ENSG00000010270	chr7	38179145	38207447	+	1.84046	0.000702352	ENSG00000040487	chr1	19324762	19325495	+	-1.4116	0.0258759	ENSG00000038382	chr5	14488260	14492567	+	1.88511	0.0356373	ENSG00000036530	chr14
													ENSG00000046604	chr18	31538978	31541193	+	3.52097	0	ENSG00000010803	chr1	41143112	41160875	-	-1.1308	0.0152494	ENSG00000010292	chr12	6530817	6530921	+	1.3878	0.016751	ENSG00000040487	chr1	19326387	19326531	+	-1.99927	0.000429001	ENSG00000047249	chr8	53841725	53842871	-	2.14637	0.0114424	ENSG00000036672	chr11
													ENSG00000046604	chr18	31542852	31545721	+	3.85198	0	ENSG00000010803	chr1	41160898	41161364	-	-1.07834	0.022026	ENSG00000010810	chr6	111703034	111703999	-	1.27872	0.0314463	ENSG00000040487	chr1	19326623	19327227	+	-1.6473	0.00601394	ENSG00000049089	chr1	40314267	40314352	-	2.00984	0.0211901	ENSG00000036672	chr11
													ENSG00000047188	chr5	113592178	113593303	+	1.77839	9.09766e-05	ENSG00000010803	chr1	41161432	41186121	-	-1.02602	0.0311849	ENSG00000010810	chr6	111708020	111714347	-	1.2519	0.0362919	ENSG00000040487	chr1	19327412	19328572	+	-1.87795	0.00113415	ENSG00000050555	chr9	131009587	131026285	+	4.67319	4.80712e-11	ENSG00000036672	chr11
													ENSG00000047662	chr4	17632625	17633689	-	1.12223	0.0309126	ENSG00000010803	chr1	41186250	41242059	-	-1.00033	0.0367385	ENSG00000011052	chr17	51166497	51166827	+	1.3378	0.0224947	ENSG00000040933	chr2	98533495	98535729	+	-1.35734	0.0349598	ENSG00000050555	chr9	131026589	131032045	+	4.69595	3.81462e-11	ENSG00000040275	chr5
													ENSG00000048140	chr5	176652913	176654895	+	2.08798	2.10473e-06	ENSG00000011052	chr17	51166563	51166827	+	-1.16634	0.0116766	ENSG00000011052	chr17	51166563	51166827	+	2.09689	7.75154e-05	ENSG00000041802	chr3	194666572	194670009	-	-1.92857	0.00076141	ENSG00000050555	chr9	131032175	131036166	+	3.74349	3.5926e-07	ENSG00000040487	chr1
													ENSG00000048544	chr6	42211917	42214280	-	1.2735	0.0106432	ENSG00000011454	chr9	122941093	122957011	+	-1.93433	4.51976e-06	ENSG00000011198	chr3	43691039	43699276	+	1.31241	0.0259927	ENSG00000042493	chr2	85398152	85398690	-	-3.16785	1.19277e-09	ENSG00000050555	chr9	131039052	131039131	+	3.34303	8.44376e-06	ENSG00000040487	chr1
													ENSG00000049089	chr1	40301381	40301812	-	1.61467	0.000519382	ENSG00000011600	chr19	35904634	35907218	-	-1.38922	0.0018279	ENSG00000011198	chr3	43711863	43714947	+	1.36491	0.0192225	ENSG00000042493	chr2	85398782	85399136	-	-3.11479	2.44184e-09	ENSG00000050555	chr9	131039248	131041637	+	3.59159	1.25202e-06	ENSG00000040487	chr1
													ENSG00000049089	chr1	40301889	40302621	-	1.45106	0.00246534	ENSG00000011600	chr19	35907264	35907446	-	-1.39586	0.00171897	ENSG00000011198	chr3	43715058	43717671	+	1.3094	0.02644	ENSG00000042493	chr2	85399285	85401165	-	-3.00041	1.07755e-08	ENSG00000050555	chr9	131041735	131045524	+	4.23638	4.2535e-09	ENSG00000040487	chr1
													ENSG00000049089	chr1	40302809	40303131	-	1.26872	0.0110299	ENSG00000011600	chr19	35907580	35907730	-	-1.28627	0.00452103	ENSG00000011198	chr3	43717857	43718443	+	1.68592	0.00230009	ENSG00000042493	chr2	85401329	85401529	-	-2.96922	1.60198e-08	ENSG00000050555	chr9	131045660	131049020	+	3.83347	1.67783e-07	ENSG00000040487	chr1
													ENSG00000049089	chr1	40303185	40303530	-	1.46013	0.00227283	ENSG00000011600	chr19	35907762	35908168	-	-1.41318	0.0014618	ENSG00000011260	chr17	51268904	51275866	+	1.87421	0.000534245	ENSG00000042493	chr2	85401683	85401785	-	-2.98644	1.28457e-08	ENSG00000050555	chr9	131049130	131052491	+	2.30558	0.00527358	ENSG00000040933	chr2
													ENSG00000049089	chr1	40303676	40303807	-	1.22517	0.0153125	ENSG00000012983	chr14	50420106	50423121	-	-0.964764	0.0459869	ENSG00000011295	chr17	16000032	16000118	+	2.04025	0.000130105	ENSG00000042493	chr2	85401957	85402123	-	-2.97703	1.45016e-08	ENSG00000050555	chr9	131052683	131052850	+	4.42875	6.18216e-10	ENSG00000042493	chr2
													ENSG00000049089	chr1	40303839	40303928	-	1.1447	0.0267031	ENSG00000012983	chr14	50423176	50425907	-	-0.955891	0.048506	ENSG00000011405	chr11	17169806	17207848	-	1.9489	0.000287551	ENSG00000042493	chr2	85402158	85410317	-	-2.80562	1.18701e-07	ENSG00000050555	chr9	131052965	131056929	+	2.71819	0.000550869	ENSG00000042493	chr2
													ENSG00000049089	chr1	40303972	40304064	-	1.19173	0.0193865	ENSG00000012983	chr14	50425977	50428662	-	-1.06434	0.0241935	ENSG00000014257	chr3	132350002	132352720	+	1.94969	0.000285838	ENSG00000044115	chr5	138886292	138887490	+	-2.831	8.76485e-08	ENSG00000050555	chr9	131057147	131061035	+	3.34662	8.25575e-06	ENSG00000042493	chr2
													ENSG00000049089	chr1	40304099	40304320	-	1.26008	0.0117742	ENSG00000012983	chr14	50428754	50429192	-	-1.02445	0.0315187	ENSG00000015475	chr22	17739488	17774381	-	1.24075	0.0386124	ENSG00000047188	chr5	113592178	113593303	+	-2.64369	7.88158e-07	ENSG00000050555	chr9	131061223	131066960	+	3.67224	6.47118e-07	ENSG00000042493	chr2
													ENSG00000049089	chr1	40304391	40304476	-	1.32463	0.00718819	ENSG00000012983	chr14	50429260	50434394	-	-0.961956	0.0467826	ENSG00000015568	chr2	109824403	109824487	+	1.29339	0.0289914	ENSG00000047662	chr4	17647791	17652830	-	-1.81645	0.00181469	ENSG00000050555	chr9	131067205	131068078	+	3.88121	1.12435e-07	ENSG00000042493	chr2
													ENSG00000049089	chr1	40304529	40304794	-	1.46203	0.00223525	ENSG00000012983	chr14	50440073	50440362	-	-1.02986	0.0304326	ENSG00000016864	chr3	52704952	52705447	-	1.40094	0.0154631	ENSG00000049089	chr1	40301381	40301812	-	-1.46054	0.01954	ENSG00000050555	chr9	131068231	131068908	+	2.79031	0.000361709	ENSG00000042493	chr2
													ENSG00000049089	chr1	40304847	40305715	-	1.39587	0.00400539	ENSG00000012983	chr14	50440441	50442732	-	-0.965715	0.0457298	ENSG00000017260	chr3	130850928	130930416	+	3.53103	1.42096e-12	ENSG00000049089	chr1	40301889	40302621	-	-1.33799	0.0388546	ENSG00000050555	chr9	131069050	131069672	+	4.81873	9.76221e-12	ENSG00000042493	chr2
													ENSG00000049089	chr1	40305768	40306143	-	1.49148	0.00170774	ENSG00000012983	chr14	50442816	50443729	-	-0.960625	0.0471458	ENSG00000017483	chrX	48459034	48459536	-	2.29173	1.17662e-05	ENSG00000049089	chr1	40303185	40303530	-	-1.37035	0.0326154	ENSG00000050555	chr9	131069850	131071484	+	4.60982	9.41185e-11	ENSG00000043462	chr5
													ENSG00000049089	chr1	40306187	40307446	-	2.18732	5.50811e-07	ENSG00000012983	chr14	50443770	50443939	-	-0.971351	0.0441026	ENSG00000017483	chrX	48459639	48459732	-	2.21253	2.58657e-05	ENSG00000049089	chr1	40303676	40303807	-	-1.66646	0.00528641	ENSG00000050555	chr9	131071625	131072630	+	3.48327	2.89286e-06	ENSG00000046604	chr18
													ENSG00000049089	chr1	40307499	40307703	-	1.17006	0.0225312	ENSG00000012983	chr14	50444036	50445041	-	-0.964622	0.0460143	ENSG00000017483	chrX	48459876	48460649	-	2.01361	0.000165258	ENSG00000049089	chr1	40303839	40303928	-	-1.63308	0.00662043	ENSG00000050555	chr9	131072835	131073245	+	4.20467	5.7901e-09	ENSG00000046604	chr18
													ENSG00000049089	chr1	40307756	40308192	-	1.34808	0.00593408	ENSG00000012983	chr14	50446121	50447414	-	-0.960125	0.0473002	ENSG00000017483	chrX	48460764	48460986	-	2.20344	2.82254e-05	ENSG00000049089	chr1	40303972	40304064	-	-1.51058	0.0144358	ENSG00000050555	chr9	131073321	131075831	+	3.77783	2.69713e-07	ENSG00000046604	chr18
													ENSG00000049089	chr1	40308245	40309938	-	1.19586	0.0188462	ENSG00000012983	chr14	50447481	50448774	-	-1.03299	0.0298148	ENSG00000017483	chrX	48461086	48461718	-	2.09084	8.17376e-05	ENSG00000049089	chr1	40304099	40304320	-	-1.65636	0.0056725	ENSG00000050555	chr9	131075965	131077187	+	3.99258	4.16303e-08	ENSG00000046604	chr18
													ENSG00000049089	chr1	40309991	40310111	-	1.1285	0.0296952	ENSG00000012983	chr14	50448832	50456516	-	-1.12218	0.0161992	ENSG00000017483	chrX	48461797	48462007	-	2.0158	0.000162095	ENSG00000049089	chr1	40304391	40304476	-	-1.55464	0.0109907	ENSG00000050555	chr9	131077334	131079149	+	3.80998	2.0519e-07	ENSG00000046604	chr18
													ENSG00000049089	chr1	40310164	40310264	-	1.27403	0.0106025	ENSG00000012983	chr14	50456594	50462665	-	-1.20226	0.00888718	ENSG00000017483	chrX	48462144	48462233	-	1.91296	0.000388499	ENSG00000049089	chr1	40304529	40304794	-	-1.33984	0.0384849	ENSG00000050555	chr9	131079298	131082059	+	4.58456	1.21873e-10	ENSG00000046604	chr18
													ENSG00000049089	chr1	40310317	40310714	-	1.33205	0.0067732	ENSG00000012983	chr14	50485642	50486104	-	-1.03859	0.0287531	ENSG00000017483	chrX	48462291	48462898	-	1.85933	0.000602379	ENSG00000049089	chr1	40304847	40305715	-	-1.30474	0.0461419	ENSG00000050555	chr9	131082161	131085524	+	4.81954	9.76221e-12	ENSG00000046651	chrX
													ENSG00000049089	chr1	40310767	40311093	-	1.33215	0.0067692	ENSG00000012983	chr14	50532158	50532448	-	-1.58106	0.000276646	ENSG00000017483	chrX	48462980	48466015	-	1.77526	0.00117165	ENSG00000049089	chr1	40307499	40307703	-	-1.56525	0.0102816	ENSG00000050555	chr9	131085723	131087476	+	3.57097	1.46677e-06	ENSG00000046651	chrX
													ENSG00000049089	chr1	40311146	40311230	-	1.30842	0.00817089	ENSG00000013375	chr6	83172059	83174374	-	-1.0892	0.0204166	ENSG00000017483	chrX	48466093	48466230	-	1.71513	0.00185472	ENSG00000049089	chr1	40307756	40308192	-	-1.45266	0.0204702	ENSG00000050555	chr9	131087622	131087718	+	4.41142	7.3612e-10	ENSG00000046651	chrX
													ENSG00000049089	chr1	40311286	40311500	-	1.38229	0.00448171	ENSG00000013375	chr6	83181931	83182845	-	-0.980973	0.0415175	ENSG00000017483	chrX	48466322	48466799	-	1.99057	0.000202759	ENSG00000049089	chr1	40308245	40309938	-	-1.51822	0.0137574	ENSG00000050555	chr9	131087817	131091537	+	4.38591	9.55637e-10	ENSG00000048052	chr7
													ENSG00000049089	chr1	40311547	40311662	-	1.34596	0.00603868	ENSG00000013375	chr6	83191014	83193179	-	-1.1172	0.0167494	ENSG00000017483	chrX	48466872	48466962	-	2.12133	6.16957e-05	ENSG00000049089	chr1	40309991	40310111	-	-1.73949	0.00316715	ENSG00000050767	chr5	178238700	178239141	-	2.09611	0.014408	ENSG00000048052	chr7
													ENSG00000049089	chr1	40311715	40312059	-	1.24605	0.013092	ENSG00000014123	chr6	96551513	96551838	+	-1.76886	3.41445e-05	ENSG00000017483	chrX	48467077	48467710	-	2.53488	8.83524e-07	ENSG00000049089	chr1	40310164	40310264	-	-1.76063	0.00272551	ENSG00000050767	chr5	178239179	178242042	-	3.58469	1.32073e-06	ENSG00000048140	chr5
													ENSG00000049089	chr1	40312112	40312456	-	1.13549	0.0283599	ENSG00000015133	chr14	91279306	91281457	-	-1.0015	0.0364703	ENSG00000017483	chrX	48467785	48467872	-	2.19051	3.20114e-05	ENSG00000049089	chr1	40310317	40310714	-	-1.5672	0.0101538	ENSG00000050767	chr5	178242128	178242341	-	3.90896	8.77133e-08	ENSG00000048140	chr5
													ENSG00000049089	chr1	40312479	40312574	-	1.04738	0.0495645	ENSG00000015133	chr14	91285836	91289105	-	-1.05789	0.0252405	ENSG00000017483	chrX	48467925	48468305	-	2.87517	1.51579e-08	ENSG00000049089	chr1	40310767	40311093	-	-1.31147	0.0445135	ENSG00000050767	chr5	178242394	178245942	-	4.53165	2.13589e-10	ENSG00000048392	chr8
													ENSG00000049246	chr1	7785005	7785441	+	1.08411	0.0394898	ENSG00000015133	chr14	91291084	91294173	-	-1.1934	0.00949564	ENSG00000017483	chrX	48467925	48469335	-	2.31104	9.71728e-06	ENSG00000049089	chr1	40311547	40311662	-	-1.32255	0.042157	ENSG00000050767	chr5	178245968	178246254	-	3.36747	7.02334e-06	ENSG00000048392	chr8
													ENSG00000049618	chr6	157084905	157110472	+	1.05458	0.0474094	ENSG00000015133	chr14	91308492	91309859	-	-1.00379	0.0359682	ENSG00000017797	chr18	9476286	9512991	+	2.67527	1.73721e-07	ENSG00000049089	chr1	40312112	40312456	-	-1.56209	0.0104744	ENSG00000050767	chr5	178246307	178246391	-	2.59425	0.00112995	ENSG00000049759	chr18
													ENSG00000049618	chr6	157184435	157189642	+	1.15791	0.0243857	ENSG00000015133	chr14	91326056	91338005	-	-1.07409	0.0226864	ENSG00000018189	chr4	70775233	70778369	+	1.33601	0.0227203	ENSG00000049089	chr1	40312479	40312574	-	-2.08686	0.000206241	ENSG00000050767	chr5	178246453	178247526	-	2.62984	0.000918863	ENSG00000049759	chr18
													ENSG00000049618	chr6	157189780	157190038	+	1.11355	0.0327165	ENSG00000015133	chr14	91342463	91343599	-	-0.987309	0.0399447	ENSG00000018189	chr4	70778438	70783091	+	1.28442	0.0304793	ENSG00000049089	chr1	40312609	40312731	-	-4.21242	6.44358e-17	ENSG00000050767	chr5	178247552	178247775	-	3.19192	2.50355e-05	ENSG00000049759	chr18
													ENSG00000049618	chr6	157190210	157196165	+	1.09801	0.0361166	ENSG00000015133	chr14	91416838	91417631	-	-1.02922	0.0305475	ENSG00000018189	chr4	70802983	70804348	+	1.31502	0.0256354	ENSG00000049089	chr1	40312784	40314205	-	-2.97365	1.51506e-08	ENSG00000050767	chr5	178247831	178248192	-	2.13999	0.0117917	ENSG00000049759	chr18
													ENSG00000049618	chr6	157203996	157206167	+	1.09348	0.0371491	ENSG00000015171	chr10	135559	179994	+	-1.18214	0.0103673	ENSG00000023902	chr1	150149786	150150912	+	1.7897	0.00104762	ENSG00000049089	chr1	40314267	40314352	-	-3.09653	3.12301e-09	ENSG00000050767	chr5	178248254	178249117	-	3.59357	1.23294e-06	ENSG00000049759	chr18
													ENSG00000050767	chr5	178238700	178239141	-	3.10449	1.07292e-13	ENSG00000015171	chr10	236915	237585	+	-0.961395	0.0469627	ENSG00000024526	chr1	68477972	68479144	-	1.99039	0.000202971	ENSG00000049089	chr1	40314387	40315238	-	-3.30567	1.78667e-10	ENSG00000050767	chr5	178249206	178250061	-	3.41398	4.92514e-06	ENSG00000049759	chr18
													ENSG00000050767	chr5	178239179	178242042	-	3.7382	0	ENSG00000018189	chr4	70773572	70775168	+	-1.08702	0.0207293	ENSG00000024526	chr1	68489608	68494430	-	1.42293	0.0134921	ENSG00000049246	chr1	7798673	7801113	+	-2.04855	0.00028483	ENSG00000050767	chr5	178250105	178252544	-	3.13158	3.8124e-05	ENSG00000049759	chr18
													ENSG00000050767	chr5	178242128	178242341	-	3.30257	0	ENSG00000018189	chr4	70778438	70783091	+	-0.976573	0.0427078	ENSG00000024526	chr1	68494695	68496952	-	1.78237	0.00110956	ENSG00000049246	chr1	7810588	7819285	+	-2.22153	6.06716e-05	ENSG00000050767	chr5	178252597	178254949	-	2.56352	0.001343	ENSG00000049759	chr18
													ENSG00000050767	chr5	178242394	178245942	-	3.46721	0	ENSG00000018189	chr4	70784879	70788806	+	-0.975722	0.0429302	ENSG00000025039	chr6	89372585	89377671	-	1.39488	0.0160564	ENSG00000049246	chr1	7820239	7820467	+	-2.19163	8.00353e-05	ENSG00000050767	chr5	178255026	178256353	-	3.20169	2.34435e-05	ENSG00000049759	chr18
													ENSG00000050767	chr5	178245968	178246254	-	3.4203	0	ENSG00000018189	chr4	70788973	70789495	+	-1.2755	0.00493098	ENSG00000025039	chr6	89377813	89379224	-	1.21492	0.0441242	ENSG00000049246	chr1	7827815	7829837	+	-1.3709	0.0325192	ENSG00000050767	chr5	178256397	178256866	-	3.38829	6.00118e-06	ENSG00000049759	chr18
													ENSG00000050767	chr5	178246307	178246391	-	3.11679	8.41962e-14	ENSG00000018189	chr4	70793904	70794795	+	-1.10745	0.017976	ENSG00000025156	chr6	122423686	122431430	+	1.19687	0.0484827	ENSG00000049759	chr18	58165861	58245427	+	-3.23658	4.67055e-10	ENSG00000050767	chr5	178256928	178257523	-	2.89399	0.000189132	ENSG00000049759	chr18
													ENSG00000050767	chr5	178246453	178247526	-	2.91913	3.82473e-12	ENSG00000018189	chr4	70794894	70800141	+	-1.01367	0.0337795	ENSG00000028137	chr1	12188895	12190957	+	1.6089	0.00396832	ENSG00000049759	chr18	58245508	58248899	+	-3.54625	5.15242e-12	ENSG00000050767	chr5	178257567	178259721	-	3.24133	1.76271e-05	ENSG00000049759	chr18
													ENSG00000050767	chr5	178247552	178247775	-	3.06353	2.44461e-13	ENSG00000018189	chr4	70800205	70802956	+	-1.03366	0.0296837	ENSG00000028203	chr12	95270188	95274742	+	1.21257	0.044636	ENSG00000049759	chr18	58248937	58252001	+	-4.15317	1.93984e-16	ENSG00000050767	chr5	178259747	178261722	-	3.76069	3.1196e-07	ENSG00000049759	chr18
													ENSG00000050767	chr5	178247831	178248192	-	3.38281	0	ENSG00000018189	chr4	70802983	70804348	+	-1.00496	0.0357117	ENSG00000029153	chr12	27380404	27385481	+	4.12867	0	ENSG00000049759	chr18	58252054	58315982	+	-3.70747	4.1897e-13	ENSG00000050767	chr5	178261748	178262217	-	3.66964	6.61913e-07	ENSG00000049759	chr18
													ENSG00000050767	chr5	178248254	178249117	-	4.07088	0	ENSG00000019582	chr5	150402250	150402563	-	-1.65568	0.000123973	ENSG00000029153	chr12	27390239	27400534	+	4.84715	0	ENSG00000049759	chr18	58322486	58323232	+	-3.52504	7.06731e-12	ENSG00000050767	chr5	178262252	178263208	-	3.46485	3.35744e-06	ENSG00000049759	chr18
													ENSG00000050767	chr5	178249206	178250061	-	3.87335	0	ENSG00000019582	chr5	150402625	150404680	-	-1.65115	0.000130213	ENSG00000029153	chr12	27402677	27403433	+	4.36079	0	ENSG00000049759	chr18	58323334	58324996	+	-2.57034	1.78211e-06	ENSG00000050767	chr5	178263324	178267307	-	2.10321	0.0139784	ENSG00000049759	chr18
													ENSG00000050767	chr5	178250105	178252544	-	3.37968	0	ENSG00000019582	chr5	150404767	150405085	-	-1.65705	0.000122128	ENSG00000029153	chr12	27403541	27415869	+	4.43444	0	ENSG00000049759	chr18	58325162	58328995	+	-2.31971	2.37773e-05	ENSG00000050767	chr5	178267333	178268730	-	3.4237	4.58151e-06	ENSG00000049759	chr18
													ENSG00000050767	chr5	178252597	178254949	-	3.26428	6.53189e-15	ENSG00000019582	chr5	150405180	150406259	-	-1.59906	0.000228664	ENSG00000029153	chr12	27415947	27418088	+	4.65557	0	ENSG00000049759	chr18	58329127	58330738	+	-3.09184	3.31825e-09	ENSG00000050767	chr5	178268756	178270337	-	3.19667	2.429e-05	ENSG00000049759	chr18
													ENSG00000050767	chr5	178255026	178256353	-	2.89079	6.43483e-12	ENSG00000019582	chr5	150406321	150406881	-	-1.3412	0.00281417	ENSG00000035115	chr2	253115	264782	-	1.22096	0.042815	ENSG00000049759	chr18	58330914	58333818	+	-2.08883	0.000202943	ENSG00000050767	chr5	178306919	178560682	-	2.87576	0.00021236	ENSG00000049759	chr18
													ENSG00000050767	chr5	178256397	178256866	-	2.66495	3.47149e-10	ENSG00000019582	chr5	150406960	150407152	-	-1.25601	0.0057963	ENSG00000035499	chr5	60603567	60605690	-	1.20374	0.0467221	ENSG00000049759	chr18	58333892	58341038	+	-2.63081	9.08607e-07	ENSG00000050767	chr5	178560748	178589904	-	1.95164	0.0271987	ENSG00000049759	chr18
													ENSG00000050767	chr5	178256928	178257523	-	3.42057	0	ENSG00000019582	chr5	150407324	150412625	-	-1.19552	0.00934714	ENSG00000035499	chr5	60638890	60642812	-	1.55417	0.00581507	ENSG00000049759	chr18	58341169	58341678	+	-3.23908	4.51861e-10	ENSG00000051128	chr19	18939049	18941051	-	2.29455	0.00558621	ENSG00000049759	chr18
													ENSG00000050767	chr5	178257567	178259721	-	3.27525	6.53189e-15	ENSG00000020426	chr14	60879835	60968229	+	-1.22585	0.0074141	ENSG00000035499	chr5	60642859	60644745	-	2.53866	8.47222e-07	ENSG00000049759	chr18	58341797	58342906	+	-2.7145	3.50247e-07	ENSG00000053372	chr1	19257521	19257833	+	3.25194	1.63287e-05	ENSG00000049759	chr18
													ENSG00000050767	chr5	178259747	178261722	-	4.23197	0	ENSG00000021355	chr6	2840594	2841216	-	-0.98204	0.0412425	ENSG00000035499	chr5	60644875	60645492	-	1.64021	0.003186	ENSG00000049759	chr18	58343103	58349537	+	-4.34184	5.47403e-18	ENSG00000055130	chr7	148790440	148792713	+	2.24781	0.00701788	ENSG00000049759	chr18
													ENSG00000050767	chr5	178261748	178262217	-	3.36523	0	ENSG00000021355	chr6	2840594	2841597	-	-1.03764	0.0289403	ENSG00000035499	chr5	60647533	60686962	-	1.57999	0.00486452	ENSG00000049759	chr18	58349614	58350991	+	-3.17651	1.05891e-09	ENSG00000056972	chr6	111566560	111567624	-	1.83377	0.0432791	ENSG00000049759	chr18
													ENSG00000050767	chr5	178262252	178263208	-	3.68649	0	ENSG00000021355	chr6	2841475	2841812	-	-1.94756	3.81383e-06	ENSG00000035720	chr4	67558929	67571084	+	2.55475	7.08938e-07	ENSG00000049759	chr18	58351045	58357194	+	-3.04119	6.38661e-09	ENSG00000058673	chr1	203851124	203852141	+	2.68807	0.000660893	ENSG00000049759	chr18
													ENSG00000050767	chr5	178263324	178267307	-	3.04999	3.21963e-13	ENSG00000023902	chr1	150149786	150150912	+	-1.21288	0.00820494	ENSG00000035720	chr4	67571155	67575385	+	2.84012	2.36063e-08	ENSG00000049759	chr18	58357252	58364268	+	-2.94856	2.08128e-08	ENSG00000060982	chr12	24894475	24901814	-	1.86225	0.0389443	ENSG00000049759	chr18
													ENSG00000050767	chr5	178267333	178268730	-	3.63169	0	ENSG00000023902	chr1	150150287	150150912	+	-1.79954	2.36963e-05	ENSG00000035720	chr4	67575498	67577203	+	3.04284	1.70666e-09	ENSG00000049759	chr18	58364333	58365999	+	-3.26303	3.23393e-10	ENSG00000060982	chr12	24901885	24948927	-	2.07778	0.0156678	ENSG00000049860	chr5
													ENSG00000050767	chr5	178268756	178270337	-	3.75893	0	ENSG00000023902	chr1	150151058	150156066	+	-1.53559	0.00044293	ENSG00000035720	chr4	67577259	67581305	+	6.09819	0	ENSG00000049759	chr18	58366228	58367746	+	-3.5131	8.44883e-12	ENSG00000062485	chr12	56274878	56275002	-	4.81863	9.76221e-12	ENSG00000049860	chr5
													ENSG00000050767	chr5	178306919	178560682	-	3.01292	6.53111e-13	ENSG00000023902	chr1	150156206	150156911	+	-1.48306	0.000748207	ENSG00000035720	chr4	67581471	67583574	+	2.24955	1.7995e-05	ENSG00000049759	chr18	58367867	58370397	+	-2.47589	4.8963e-06	ENSG00000063046	chr12	53006496	53016473	+	2.13944	0.0118182	ENSG00000049860	chr5
													ENSG00000050767	chr5	178560748	178589904	-	2.68708	2.38122e-10	ENSG00000023902	chr1	150157015	150157385	+	-1.32089	0.00336946	ENSG00000035720	chr4	67583702	67590884	+	3.60155	4.74818e-13	ENSG00000049759	chr18	58370467	58373174	+	-3.60015	2.23078e-12	ENSG00000064102	chr12	26914578	26916002	-	1.9091	0.0323947	ENSG00000049860	chr5
													ENSG00000053372	chr1	19257521	19257833	+	1.37519	0.00473838	ENSG00000023902	chr1	150157486	150158819	+	-1.36096	0.00236343	ENSG00000035720	chr4	67590953	67593260	+	2.7597	6.32225e-08	ENSG00000049759	chr18	58373269	58383246	+	-3.56789	3.68944e-12	ENSG00000064115	chr12	26974227	26975496	-	2.09413	0.0145326	ENSG00000049860	chr5
													ENSG00000058091	chr7	90596718	90604218	+	2.19254	5.13346e-07	ENSG00000025039	chr6	89368207	89372437	-	-0.97732	0.0425202	ENSG00000035720	chr4	67593356	67606296	+	2.93586	6.98776e-09	ENSG00000049759	chr18	58383319	58385526	+	-3.42405	3.22422e-11	ENSG00000064115	chr12	26975658	26979784	-	2.15604	0.0109143	ENSG00000049860	chr5
													ENSG00000058091	chr7	90790652	90863175	+	2.08558	2.17066e-06	ENSG00000025156	chr6	122412764	122413525	+	-1.55948	0.000346283	ENSG00000036549	chr1	77581891	77581979	-	5.15977	0	ENSG00000049759	chr18	58385586	58387439	+	-3.37867	6.22916e-11	ENSG00000064115	chr12	26975658	26980566	-	2.8991	0.000183052	ENSG00000049860	chr5
													ENSG00000058453	chr1	16956156	16958583	+	2.24558	2.43339e-07	ENSG00000025156	chr6	122416296	122419168	+	-1.16604	0.0117045	ENSG00000038274	chr5	163503424	163512002	+	1.53003	0.00681515	ENSG00000049759	chr18	58387498	58389085	+	-3.71376	3.7929e-13	ENSG00000064115	chr12	26976357	26980566	-	2.52874	0.00163764	ENSG00000049860	chr5
													ENSG00000058453	chr1	16958750	16960758	+	3.00182	8.08278e-13	ENSG00000025156	chr6	122419229	122420135	+	-1.08716	0.0207084	ENSG00000038382	chr5	14143882	14270825	+	2.30795	1.00174e-05	ENSG00000049759	chr18	58389192	58390646	+	-2.87791	4.98737e-08	ENSG00000064115	chr12	26980631	26982773	-	2.3441	0.00434907	ENSG00000049860	chr5
													ENSG00000059588	chr1	234467650	234471188	-	1.15512	0.0248451	ENSG00000025156	chr6	122420222	122422150	+	-1.08954	0.0203766	ENSG00000038382	chr5	14270899	14280322	+	1.95623	0.000271316	ENSG00000049759	chr18	58390742	58391487	+	-2.66537	6.18312e-07	ENSG00000064115	chr12	26980646	26990450	-	2.00273	0.021826	ENSG00000049860	chr5
													ENSG00000060138	chr12	10718121	10719080	-	1.51785	0.00133538	ENSG00000025156	chr6	122422298	122422718	+	-1.12121	0.0162947	ENSG00000038382	chr5	14280436	14286871	+	1.93899	0.000312772	ENSG00000049860	chr5	74685559	74689328	+	-1.46678	0.0188366	ENSG00000064115	chr12	26982859	26990450	-	1.93226	0.0294696	ENSG00000049860	chr5
													ENSG00000060237	chr12	871348	878212	+	1.05232	0.0480901	ENSG00000025156	chr6	122422957	122423581	+	-1.02723	0.0309315	ENSG00000038382	chr5	14287063	14290716	+	1.75602	0.001359	ENSG00000049860	chr5	74689473	74693639	+	-1.66006	0.00552634	ENSG00000064115	chr12	26995408	26996742	-	1.86742	0.0381185	ENSG00000049860	chr5
													ENSG00000062194	chr5	57230973	57231102	+	2.38239	3.26328e-08	ENSG00000025156	chr6	122423686	122431430	+	-1.4577	0.000956317	ENSG00000038382	chr5	14291228	14293012	+	1.67456	0.00249418	ENSG00000049860	chr5	74693704	74696693	+	-1.82784	0.0016672	ENSG00000064115	chr12	26999676	27003236	-	1.82414	0.0448324	ENSG00000049860	chr5
													ENSG00000063046	chr12	53027919	53028015	+	2.65117	4.3856e-10	ENSG00000025156	chr6	122431514	122431925	+	-0.971817	0.0439844	ENSG00000038382	chr5	14293134	14297072	+	1.98469	0.000212779	ENSG00000049860	chr5	74696739	74696996	+	-1.79037	0.0022006	ENSG00000064115	chr12	27003390	27014078	-	2.16029	0.010701	ENSG00000051341	chr3
													ENSG00000063046	chr12	53039343	53039630	+	2.63772	5.50438e-10	ENSG00000026508	chr11	35139370	35176575	+	-1.09556	0.0195406	ENSG00000038382	chr5	14297263	14304461	+	1.23965	0.0388472	ENSG00000049860	chr5	74697106	74705219	+	-1.5657	0.0102492	ENSG00000064419	chr7	128974962	128975819	-	2.19946	0.00887212	ENSG00000053900	chr4
													ENSG00000064115	chr12	26982859	26990450	-	1.06408	0.04471	ENSG00000027075	chr14	61391288	61443111	+	-3.05356	4.56769e-14	ENSG00000038382	chr5	14304592	14316513	+	2.31806	9.03757e-06	ENSG00000049860	chr5	74705320	74713506	+	-1.63185	0.0066713	ENSG00000065054	chr16	2036503	2036728	+	1.88492	0.0356547	ENSG00000055609	chr7
													ENSG00000064201	chr11	2302215	2302844	+	2.4822	6.95372e-09	ENSG00000027075	chr14	61443261	61445692	+	-3.26018	6.14032e-16	ENSG00000038382	chr5	14316743	14330778	+	1.59329	0.00442862	ENSG00000049860	chr5	74713635	74715510	+	-1.74211	0.00311006	ENSG00000065054	chr16	2036881	2036955	+	2.13606	0.0120155	ENSG00000055950	chr10
													ENSG00000064201	chr11	2302958	2304107	+	2.51868	3.88941e-09	ENSG00000027075	chr14	61445726	61449164	+	-3.09221	2.09715e-14	ENSG00000038382	chr5	14330900	14336536	+	1.66238	0.00272316	ENSG00000049860	chr5	74715690	74716587	+	-1.62403	0.00701858	ENSG00000065054	chr16	2037600	2037826	+	2.55156	0.00143504	ENSG00000055950	chr10
													ENSG00000064201	chr11	2304204	2308736	+	2.67021	3.17413e-10	ENSG00000027075	chr14	61449252	61450842	+	-3.30615	2.25953e-16	ENSG00000038382	chr5	14336727	14358178	+	1.98927	0.000204848	ENSG00000049860	chr5	74716673	74718291	+	-1.52532	0.0131569	ENSG00000065268	chr19	984563	985865	+	2.16125	0.0106494	ENSG00000058063	chr3
													ENSG00000064201	chr11	2308810	2313654	+	2.7267	1.20039e-10	ENSG00000027075	chr14	61453353	61457176	+	-2.92478	5.74509e-13	ENSG00000038382	chr5	14358347	14359357	+	1.98255	0.0002168	ENSG00000049860	chr5	74718363	74718797	+	-1.64999	0.00591047	ENSG00000065328	chr10	13191399	13192255	+	1.88197	0.0360861	ENSG00000058063	chr3
													ENSG00000064393	chr7	139584064	139596717	-	1.05446	0.0474417	ENSG00000027075	chr14	61457319	61457506	+	-3.14156	7.6024e-15	ENSG00000038382	chr5	14359531	14363732	+	1.59724	0.00430569	ENSG00000049860	chr5	74718971	74720428	+	-1.63351	0.00660278	ENSG00000065675	chr10	6428362	6430810	-	2.26038	0.00659221	ENSG00000058063	chr3
													ENSG00000064393	chr7	139620563	139626601	-	1.37338	0.00481013	ENSG00000027075	chr14	61457679	61485502	+	-2.97394	2.23234e-13	ENSG00000038382	chr5	14363927	14364650	+	1.84923	0.000652915	ENSG00000049860	chr5	74720518	74720643	+	-1.58761	0.008931	ENSG00000065675	chr10	6491812	6497035	-	2.12866	0.0124306	ENSG00000058668	chr1
													ENSG00000064393	chr7	139626785	139628953	-	1.09681	0.0363777	ENSG00000027075	chr14	61485656	61529075	+	-2.88184	1.30051e-12	ENSG00000038382	chr5	14364816	14366860	+	1.9105	0.000396771	ENSG00000049860	chr5	74720747	74721118	+	-1.6421	0.00622864	ENSG00000066427	chr14	92083258	92088730	-	2.76059	0.000432285	ENSG00000058668	chr1
													ENSG00000065060	chr6	34835464	34836156	+	2.04223	3.82517e-06	ENSG00000027075	chr14	61529213	61530407	+	-2.92369	5.86374e-13	ENSG00000038382	chr5	14366979	14368708	+	1.746	0.00146666	ENSG00000050555	chr9	131009587	131026285	+	-4.43987	8.00858e-19	ENSG00000066827	chr8	134657737	134712845	-	1.84679	0.0413121	ENSG00000058668	chr1
													ENSG00000065154	chr10	124398102	124400840	-	1.10932	0.0336143	ENSG00000027075	chr14	61530595	61547743	+	-2.96302	2.75846e-13	ENSG00000038382	chr5	14368899	14369374	+	1.96161	0.000259232	ENSG00000050555	chr9	131026589	131032045	+	-3.62372	1.54562e-12	ENSG00000066855	chr8	65704929	65707010	+	2.25297	0.00684455	ENSG00000058668	chr1
													ENSG00000065154	chr10	124400984	124401726	-	1.25151	0.0125532	ENSG00000027075	chr14	61547886	61549685	+	-3.14969	6.50178e-15	ENSG00000038382	chr5	14369523	14374229	+	1.90584	0.000412143	ENSG00000050555	chr9	131032175	131036166	+	-2.52251	2.97575e-06	ENSG00000068001	chr3	50318539	50318956	-	2.66749	0.000745552	ENSG00000058668	chr1
													ENSG00000065154	chr10	124401839	124402927	-	1.10177	0.0352925	ENSG00000028137	chr1	12167169	12188796	+	-2.36139	1.04497e-08	ENSG00000038382	chr5	14374343	14378012	+	1.7351	0.00159739	ENSG00000050555	chr9	131039052	131039131	+	-2.52472	2.90487e-06	ENSG00000068001	chr3	50319045	50319569	-	2.63189	0.000909697	ENSG00000059588	chr1
													ENSG00000065154	chr10	124403055	124403798	-	1.19957	0.0183543	ENSG00000028137	chr1	12188895	12190957	+	-2.47372	1.73612e-09	ENSG00000038382	chr5	14378127	14381130	+	2.12937	5.73353e-05	ENSG00000050555	chr9	131039248	131041637	+	-2.68677	4.84361e-07	ENSG00000068001	chr3	50320535	50321366	-	3.01644	8.48231e-05	ENSG00000059588	chr1
													ENSG00000065154	chr10	124403920	124405436	-	1.28	0.010138	ENSG00000028137	chr1	12191085	12191774	+	-1.94357	4.0146e-06	ENSG00000038382	chr5	14381252	14387438	+	2.20069	2.89575e-05	ENSG00000050555	chr9	131041735	131045524	+	-3.9947	3.45814e-15	ENSG00000068745	chr3	48695421	48717157	-	3.29623	1.18637e-05	ENSG00000059588	chr1
													ENSG00000065154	chr10	124405563	124408542	-	1.16809	0.0228117	ENSG00000028137	chr1	12191923	12192431	+	-1.67472	0.000100283	ENSG00000038382	chr5	14387632	14387732	+	1.71904	0.00180217	ENSG00000050555	chr9	131045660	131049020	+	-3.87204	2.80637e-14	ENSG00000069482	chr11	68688100	68688849	+	2.15614	0.0109118	ENSG00000059588	chr1
													ENSG00000065154	chr10	124408637	124408741	-	1.19377	0.0191143	ENSG00000028137	chr1	12192524	12192863	+	-1.75888	3.83462e-05	ENSG00000038382	chr5	14387847	14388613	+	1.80521	0.000929356	ENSG00000050555	chr9	131049130	131052491	+	-3.00717	9.91465e-09	ENSG00000070718	chr8	42153105	42154616	+	1.92251	0.0306743	ENSG00000059588	chr1
													ENSG00000065154	chr10	124408965	124411973	-	1.27613	0.0104353	ENSG00000028137	chr1	12193098	12193955	+	-1.73745	4.91715e-05	ENSG00000038382	chr5	14388679	14389289	+	1.72524	0.00172246	ENSG00000050555	chr9	131052683	131052850	+	-2.81718	1.03583e-07	ENSG00000071564	chr19	1615515	1615686	-	1.91824	0.031225	ENSG00000060138	chr12
													ENSG00000065154	chr10	124412200	124418873	-	1.06641	0.0440671	ENSG00000028137	chr1	12194032	12194584	+	-1.77407	3.21085e-05	ENSG00000038382	chr5	14389398	14390231	+	1.69168	0.00220415	ENSG00000050555	chr9	131052965	131056929	+	-3.73233	2.80306e-13	ENSG00000072042	chr14	67692593	67692973	-	2.26166	0.00655602	ENSG00000062282	chr11
													ENSG00000065268	chr19	984563	985865	+	3.06632	2.33253e-13	ENSG00000028137	chr1	12194618	12201967	+	-1.9088	6.21719e-06	ENSG00000038382	chr5	14390300	14390901	+	1.927	0.000345981	ENSG00000050555	chr9	131057147	131061035	+	-5.02072	3.62201e-24	ENSG00000072062	chr19	14107409	14114134	-	2.54248	0.001513	ENSG00000062282	chr11
													ENSG00000065491	chr6	37257973	37269594	+	1.06695	0.043927	ENSG00000028137	chr1	12202171	12206740	+	-1.79435	2.52386e-05	ENSG00000038382	chr5	14390990	14394038	+	1.93425	0.000325565	ENSG00000050555	chr9	131061223	131066960	+	-3.80227	8.97148e-14	ENSG00000072415	chr14	67302118	67302410	+	2.04791	0.0179125	ENSG00000062282	chr11
													ENSG00000065491	chr6	37282364	37282882	+	1.1801	0.020988	ENSG00000028528	chr15	64126220	64127174	+	-1.01529	0.0334109	ENSG00000038382	chr5	14394130	14397043	+	1.92255	0.000359152	ENSG00000050555	chr9	131067205	131068078	+	-3.80664	8.38782e-14	ENSG00000072756	chr3	3144710	3146430	+	1.98791	0.023331	ENSG00000062282	chr11
													ENSG00000065491	chr6	37291357	37312918	+	1.07426	0.0419623	ENSG00000030582	chr17	44345334	44349158	+	-1.65737	0.000121731	ENSG00000038382	chr5	14397154	14398880	+	1.90252	0.000423386	ENSG00000050555	chr9	131068231	131068908	+	-5.01427	4.16859e-24	ENSG00000072840	chr4	5719373	5729307	+	5.1375	2.52847e-13	ENSG00000062282	chr11
													ENSG00000065491	chr6	37313024	37313816	+	1.07771	0.0410575	ENSG00000030582	chr17	44351458	44352339	+	-1.69236	8.22269e-05	ENSG00000038382	chr5	14399070	14400963	+	1.45857	0.0108208	ENSG00000050555	chr9	131069050	131069672	+	-4.30117	1.19921e-17	ENSG00000072840	chr4	5731657	5733351	+	3.48903	2.7626e-06	ENSG00000062282	chr11
													ENSG00000065491	chr6	37317206	37331044	+	1.06957	0.0432152	ENSG00000031691	chr6	49481080	49488352	+	-1.10138	0.0187844	ENSG00000038382	chr5	14401064	14405848	+	1.85952	0.000601483	ENSG00000050555	chr9	131069850	131071484	+	-3.87629	2.61611e-14	ENSG00000072840	chr4	5733435	5741716	+	3.44766	3.81954e-06	ENSG00000062282	chr11
													ENSG00000066044	chr19	8374608	8376962	-	1.33506	0.00661401	ENSG00000031691	chr6	49488471	49488607	+	-0.983942	0.0407617	ENSG00000038382	chr5	14405990	14406573	+	1.69398	0.0021684	ENSG00000050555	chr9	131071625	131072630	+	-4.50672	2.10207e-19	ENSG00000072840	chr4	5741814	5745204	+	3.4227	4.60702e-06	ENSG00000063046	chr12
													ENSG00000066135	chr1	43666555	43666954	+	1.08025	0.0404177	ENSG00000031691	chr6	49488684	49492144	+	-1.58522	0.000264673	ENSG00000038382	chr5	14406672	14419778	+	1.82405	0.000799567	ENSG00000050555	chr9	131072835	131073245	+	-2.36252	1.55802e-05	ENSG00000072840	chr4	5745341	5748148	+	3.79419	2.34134e-07	ENSG00000063046	chr12
													ENSG00000066135	chr1	43671875	43683684	+	1.06974	0.0431626	ENSG00000033867	chr3	27376845	27379249	-	-1.80715	2.16204e-05	ENSG00000038382	chr5	14420021	14461019	+	2.15387	4.52932e-05	ENSG00000050555	chr9	131073321	131075831	+	-4.00971	2.64854e-15	ENSG00000072840	chr4	5748306	5752836	+	2.47314	0.00222345	ENSG00000063601	chrX
													ENSG00000066135	chr1	43689095	43690845	+	1.07389	0.0420435	ENSG00000033867	chr3	27379356	27383153	-	-1.7289	5.43148e-05	ENSG00000038382	chr5	14461311	14462755	+	2.07864	9.17582e-05	ENSG00000050555	chr9	131075965	131077187	+	-4.49779	2.51529e-19	ENSG00000072840	chr4	5753052	5753785	+	3.53285	1.96795e-06	ENSG00000064199	chr11
													ENSG00000066135	chr1	43691049	43691496	+	1.07921	0.0406757	ENSG00000033867	chr3	27398353	27400764	-	-1.8479	1.32243e-05	ENSG00000038382	chr5	14462925	14465545	+	1.63442	0.00331775	ENSG00000050555	chr9	131077334	131079149	+	-4.34136	5.51753e-18	ENSG00000072840	chr4	5753933	5756264	+	3.67645	6.26462e-07	ENSG00000064201	chr11
													ENSG00000066135	chr1	43694102	43694709	+	1.05889	0.0461613	ENSG00000033867	chr3	27403384	27404830	-	-2.24176	6.50309e-08	ENSG00000038382	chr5	14465640	14471318	+	2.77996	4.96505e-08	ENSG00000050555	chr9	131079298	131082059	+	-4.19132	9.58023e-17	ENSG00000072840	chr4	5756362	5783552	+	3.70567	4.90801e-07	ENSG00000064201	chr11
													ENSG00000066135	chr1	43698013	43703617	+	1.09552	0.0366774	ENSG00000035115	chr2	253115	264782	-	-1.20221	0.00888849	ENSG00000038382	chr5	14471466	14472592	+	1.28414	0.0305206	ENSG00000050555	chr9	131082161	131085524	+	-4.202	7.83859e-17	ENSG00000072840	chr4	5783764	5793608	+	2.91826	0.000162236	ENSG00000064201	chr11
													ENSG00000066923	chr7	100180672	100182090	+	1.56129	0.000880098	ENSG00000035403	chr10	74043153	74070670	+	-1.01224	0.0341024	ENSG00000038382	chr5	14472658	14473994	+	1.40518	0.015082	ENSG00000050555	chr9	131085723	131087476	+	-3.20371	7.33708e-10	ENSG00000072840	chr4	5793717	5797022	+	3.22117	2.03743e-05	ENSG00000064201	chr11
													ENSG00000066923	chr7	100198582	100198843	+	1.30629	0.00829591	ENSG00000035403	chr10	74070820	74070975	+	-1.04928	0.0268063	ENSG00000038382	chr5	14474097	14476894	+	1.42685	0.0131615	ENSG00000050555	chr9	131087622	131087718	+	-4.82337	2.78448e-22	ENSG00000072840	chr4	5797232	5798586	+	3.9046	9.12224e-08	ENSG00000064666	chr19
													ENSG00000066923	chr7	100198957	100199262	+	1.46704	0.00213851	ENSG00000035403	chr10	74074903	74082454	+	-1.03002	0.0303967	ENSG00000038382	chr5	14476963	14479261	+	1.65293	0.00291486	ENSG00000050555	chr9	131087817	131091537	+	-4.01683	2.33192e-15	ENSG00000072840	chr4	5798792	5801950	+	4.13597	1.12695e-08	ENSG00000064687	chr19
													ENSG00000066926	chr18	57554424	57554845	-	1.6661	0.000306652	ENSG00000035403	chr10	74082544	74083366	+	-1.0003	0.0367417	ENSG00000038382	chr5	14479350	14479919	+	1.79346	0.00101972	ENSG00000050767	chr5	178239179	178242042	-	-2.13236	0.000137532	ENSG00000072840	chr4	5802094	5804730	+	3.55997	1.59539e-06	ENSG00000064687	chr19
													ENSG00000067177	chrX	72581175	72582398	-	5.08445	0	ENSG00000035403	chr10	74090198	74094271	+	-1.09241	0.0199736	ENSG00000038382	chr5	14480011	14481234	+	1.59062	0.00451475	ENSG00000050767	chr5	178242128	178242341	-	-2.35428	1.69145e-05	ENSG00000072840	chr4	5804841	5808201	+	3.55316	1.67948e-06	ENSG00000064687	chr19
													ENSG00000067177	chrX	72582598	72584249	-	4.45777	0	ENSG00000035403	chr10	74094461	74095656	+	-1.06052	0.0247989	ENSG00000038382	chr5	14481284	14481541	+	1.52292	0.00714132	ENSG00000050767	chr5	178242394	178245942	-	-2.6966	4.32084e-07	ENSG00000072840	chr4	5808327	5809518	+	4.03059	2.9603e-08	ENSG00000064687	chr19
													ENSG00000067177	chrX	72584302	72593104	-	4.41744	0	ENSG00000035403	chr10	74097332	74100948	+	-0.953761	0.0491886	ENSG00000038382	chr5	14481618	14482582	+	2.1026	7.35548e-05	ENSG00000050767	chr5	178245968	178246254	-	-1.787	0.00225665	ENSG00000072840	chr4	5809611	5810339	+	3.34415	8.38857e-06	ENSG00000064687	chr19
													ENSG00000067177	chrX	72593274	72602158	-	4.24299	0	ENSG00000035403	chr10	74101097	74103820	+	-0.974197	0.04334	ENSG00000038382	chr5	14482773	14485069	+	1.49715	0.00847533	ENSG00000050767	chr5	178246453	178247526	-	-1.41166	0.0258708	ENSG00000072840	chr4	5810450	5810956	+	2.81611	0.000309704	ENSG00000064687	chr19
													ENSG00000067177	chrX	72602273	72603119	-	4.70855	0	ENSG00000035403	chr10	74103928	74105051	+	-1.01513	0.0334476	ENSG00000038382	chr5	14482773	14485176	+	2.99038	3.45094e-09	ENSG00000050767	chr5	178247552	178247775	-	-2.91316	3.25193e-08	ENSG00000073111	chr3	127604783	127604896	+	1.81945	0.0456276	ENSG00000064687	chr19
													ENSG00000067177	chrX	72603220	72605271	-	4.26077	0	ENSG00000035403	chr10	74114387	74114795	+	-1.0367	0.0291129	ENSG00000038382	chr5	14485246	14487464	+	1.58389	0.00474025	ENSG00000050767	chr5	178247831	178248192	-	-2.0738	0.000230405	ENSG00000073111	chr3	127618081	127619027	+	2.16248	0.0105946	ENSG00000064687	chr19
													ENSG00000067177	chrX	72605400	72605541	-	4.70334	0	ENSG00000035403	chr10	74114899	74118023	+	-1.04283	0.0279423	ENSG00000038382	chr5	14488260	14492567	+	1.79022	0.00104361	ENSG00000050767	chr5	178250105	178252544	-	-1.8344	0.00158775	ENSG00000075420	chr3	172298787	172307363	+	1.85716	0.0396881	ENSG00000064687	chr19
													ENSG00000067177	chrX	72605619	72609624	-	4.31953	0	ENSG00000035681	chr8	58643073	58659195	-	-1.79729	2.43543e-05	ENSG00000038382	chr5	14492814	14496879	+	1.5756	0.00501259	ENSG00000050767	chr5	178256397	178256866	-	-1.46122	0.0194578	ENSG00000075618	chr7	5593768	5603257	+	2.63992	0.000870412	ENSG00000064687	chr19
													ENSG00000067177	chrX	72609703	72611028	-	4.29188	0	ENSG00000035720	chr4	67558929	67571084	+	-1.76401	3.6122e-05	ENSG00000038382	chr5	14497017	14497847	+	1.497	0.00848182	ENSG00000050767	chr5	178257567	178259721	-	-1.57945	0.00939918	ENSG00000075618	chr7	5603413	5603496	+	2.15638	0.0109032	ENSG00000064687	chr19
													ENSG00000067177	chrX	72611184	72618710	-	3.36354	0	ENSG00000035720	chr4	67571155	67575385	+	-1.59632	0.000235375	ENSG00000038382	chr5	14497874	14498089	+	1.44305	0.0119056	ENSG00000050767	chr5	178263324	178267307	-	-1.80617	0.0019554	ENSG00000075618	chr7	5603617	5603863	+	2.58568	0.001183	ENSG00000064687	chr19
													ENSG00000067177	chrX	72618849	72619214	-	2.95276	2.03644e-12	ENSG00000035720	chr4	67575498	67577203	+	-1.88843	8.00946e-06	ENSG00000038382	chr5	14498251	14498519	+	1.64917	0.00299502	ENSG00000050767	chr5	178267333	178268730	-	-2.05506	0.000270355	ENSG00000075618	chr7	5604029	5605271	+	2.35223	0.0041822	ENSG00000064687	chr19
													ENSG00000067177	chrX	72619305	72620725	-	4.09731	0	ENSG00000035720	chr4	67581471	67583574	+	-2.01351	1.6034e-06	ENSG00000038382	chr5	14498640	14502579	+	1.75591	0.00135996	ENSG00000050767	chr5	178268756	178270337	-	-1.59318	0.00860523	ENSG00000075651	chr3	171738082	171810399	-	2.00247	0.0218503	ENSG00000064687	chr19
													ENSG00000067177	chrX	72620901	72623109	-	3.69745	0	ENSG00000035720	chr4	67583702	67590884	+	-1.3468	0.00268052	ENSG00000038382	chr5	14502657	14504393	+	1.68395	0.00233187	ENSG00000050767	chr5	178306919	178560682	-	-2.10442	0.000176239	ENSG00000075826	chr10	100488974	100489252	-	2.3604	0.00400699	ENSG00000064687	chr19
													ENSG00000067177	chrX	72623275	72626971	-	4.09921	0	ENSG00000035720	chr4	67590953	67593260	+	-1.42553	0.00130382	ENSG00000038382	chr5	14504593	14507122	+	1.56467	0.00541421	ENSG00000051128	chr19	18934410	18938353	-	-2.24171	5.00984e-05	ENSG00000075945	chr1	169954110	169961046	-	2.20104	0.00880864	ENSG00000064687	chr19
													ENSG00000067177	chrX	72627049	72635155	-	4.28006	0	ENSG00000035720	chr4	67593356	67606296	+	-1.5468	0.000395138	ENSG00000038382	chr5	14507260	14507880	+	1.66617	0.00264871	ENSG00000051128	chr19	18938484	18938728	-	-2.25441	4.43759e-05	ENSG00000075945	chr1	169982097	169982702	-	1.89685	0.033973	ENSG00000064687	chr19
													ENSG00000067177	chrX	72635299	72636277	-	4.85922	0	ENSG00000036530	chr14	99706785	99707568	+	-3.32211	1.58349e-16	ENSG00000041357	chr15	78540463	78541905	+	2.54948	7.52458e-07	ENSG00000051128	chr19	18938884	18938969	-	-2.14913	0.000118896	ENSG00000075945	chr1	169982867	169983270	-	3.58803	1.28639e-06	ENSG00000064687	chr19
													ENSG00000067177	chrX	72636386	72644362	-	4.57827	0	ENSG00000036530	chr14	99715960	99716137	+	-3.29626	2.80031e-16	ENSG00000046604	chr18	31498296	31518239	+	3.53653	1.30252e-12	ENSG00000051128	chr19	18939049	18941051	-	-2.14418	0.000124181	ENSG00000075945	chr1	169992255	170016462	-	2.21227	0.00833533	ENSG00000064687	chr19
													ENSG00000067177	chrX	72644496	72650390	-	4.58755	0	ENSG00000036530	chr14	99716199	99718054	+	-2.91554	6.84691e-13	ENSG00000046604	chr18	31518274	31519803	+	3.58567	6.02514e-13	ENSG00000052749	chr10	97381483	97381715	-	-1.44111	0.0218611	ENSG00000075945	chr1	170016624	170024418	-	2.31098	0.00513361	ENSG00000064687	chr19
													ENSG00000067177	chrX	72650468	72652544	-	4.09793	0	ENSG00000036530	chr14	99718126	99721239	+	-2.93072	5.12712e-13	ENSG00000046604	chr18	31519937	31520803	+	4.11684	0	ENSG00000052749	chr10	97393760	97396218	-	-2.50207	3.71542e-06	ENSG00000075945	chr1	170055436	170074436	-	2.20087	0.00881434	ENSG00000064687	chr19
													ENSG00000067177	chrX	72652651	72653435	-	3.7463	0	ENSG00000036530	chr14	99722066	99725391	+	-2.80154	5.8082e-12	ENSG00000046604	chr18	31524585	31524703	+	3.2239	1.41224e-10	ENSG00000053372	chr1	19257521	19257833	+	-2.19633	7.67826e-05	ENSG00000075975	chr3	12572373	12574792	+	1.88485	0.0356599	ENSG00000064687	chr19
													ENSG00000067177	chrX	72653530	72656120	-	4.39527	0	ENSG00000036530	chr14	99725479	99726190	+	-2.84096	2.80281e-12	ENSG00000046604	chr18	31538978	31541193	+	3.01798	2.38988e-09	ENSG00000054983	chr14	87939981	87941395	-	-1.29913	0.0474727	ENSG00000076513	chr12	109999319	110012005	+	2.10823	0.0136906	ENSG00000064687	chr19
													ENSG00000067177	chrX	72656242	72657588	-	4.09425	0	ENSG00000037241	chr5	172968599	172969413	+	-1.69419	8.05164e-05	ENSG00000046604	chr18	31542852	31545721	+	3.58162	6.44089e-13	ENSG00000054983	chr14	87941558	87945553	-	-3.54314	5.40433e-12	ENSG00000077254	chr1	77734416	77736056	-	1.98935	0.0231907	ENSG00000064687	chr19
													ENSG00000067177	chrX	72657641	72666151	-	3.48868	0	ENSG00000038382	chr5	14287063	14290716	+	-1.22787	0.0072947	ENSG00000047249	chr8	53841725	53842871	-	3.57396	7.26071e-13	ENSG00000058673	chr1	203851124	203852141	+	-1.57363	0.0097669	ENSG00000077782	chr8	38413804	38413918	-	2.00418	0.0216942	ENSG00000064687	chr19
													ENSG00000067177	chrX	72666297	72667375	-	4.73358	0	ENSG00000038382	chr5	14291228	14293012	+	-1.0739	0.022709	ENSG00000047365	chr4	36068278	36073689	-	1.89848	0.000437715	ENSG00000058866	chr3	186242568	186251759	-	-1.72245	0.00357124	ENSG00000077782	chr8	38414023	38414152	-	2.43084	0.00279867	ENSG00000064687	chr19
													ENSG00000067182	chr12	6334244	6341776	-	1.20103	0.018157	ENSG00000038382	chr5	14293134	14297072	+	-1.28283	0.00464933	ENSG00000047365	chr4	36212487	36213243	-	1.42572	0.013258	ENSG00000058866	chr3	186251919	186253093	-	-1.88516	0.00107175	ENSG00000077782	chr8	38414901	38415870	-	1.82371	0.0449073	ENSG00000064687	chr19
													ENSG00000067829	chrX	153790292	153790564	-	4.10414	0	ENSG00000038382	chr5	14297263	14304461	+	-0.994155	0.0382343	ENSG00000047644	chrX	10079804	10090771	+	2.42249	3.0306e-06	ENSG00000058866	chr3	186253182	186257854	-	-1.73631	0.00323632	ENSG00000077782	chr8	38417991	38418228	-	1.84435	0.0416721	ENSG00000064687	chr19
													ENSG00000067955	chr16	67082308	67098710	+	1.61687	0.000508159	ENSG00000038382	chr5	14304592	14316513	+	-1.59322	0.00024328	ENSG00000047644	chrX	10090900	10094132	+	4.94667	0	ENSG00000058866	chr3	186265306	186267685	-	-1.56948	0.0100117	ENSG00000077782	chr8	38419735	38421797	-	2.2682	0.00634176	ENSG00000065243	chr1
													ENSG00000067955	chr16	67082339	67098710	+	1.59625	0.000624161	ENSG00000038382	chr5	14316743	14330778	+	-1.02274	0.0318555	ENSG00000047644	chrX	10124339	10125024	+	3.20802	1.77008e-10	ENSG00000058866	chr3	186267777	186268801	-	-1.71727	0.00370708	ENSG00000077782	chr8	38424699	38426122	-	1.86956	0.0378055	ENSG00000065268	chr19
													ENSG00000068097	chr17	60049702	60050843	-	1.06787	0.0436919	ENSG00000038382	chr5	14330900	14336536	+	-1.13345	0.0149634	ENSG00000048740	chr10	11165317	11165486	+	1.24688	0.0373381	ENSG00000058866	chr3	186272343	186275547	-	-1.33858	0.0387412	ENSG00000077782	chr8	38428435	38457356	-	2.73128	0.000515134	ENSG00000065485	chr3
													ENSG00000068097	chr17	60050977	60055515	-	1.09201	0.0374942	ENSG00000038382	chr5	14336727	14358178	+	-1.03291	0.0298248	ENSG00000049246	chr1	7803153	7803692	+	1.20865	0.0455728	ENSG00000058866	chr3	186275664	186279851	-	-1.52084	0.0135362	ENSG00000077782	chr8	38457534	38467981	-	2.14526	0.0115101	ENSG00000065615	chr6
													ENSG00000068097	chr17	60055601	60056115	-	1.08533	0.0391623	ENSG00000038382	chr5	14358347	14359357	+	-1.03822	0.0288265	ENSG00000049540	chr7	74043034	74043118	+	1.34877	0.0211362	ENSG00000059122	chr16	2940092	2948688	+	-1.62319	0.00705653	ENSG00000078403	chr10	21524775	21534645	+	2.20961	0.00845582	ENSG00000065989	chr19
													ENSG00000068097	chr17	60057403	60059422	-	1.0514	0.0483349	ENSG00000038382	chr5	14359531	14363732	+	-0.955202	0.0487214	ENSG00000049540	chr7	74043168	74043879	+	1.20756	0.0458346	ENSG00000059588	chr1	234446975	234448480	-	-1.58748	0.00893449	ENSG00000078403	chr10	21524775	21538833	+	3.6355	8.75599e-07	ENSG00000065989	chr19
													ENSG00000068097	chr17	60066386	60067434	-	1.66468	0.000311208	ENSG00000038382	chr5	14363927	14364650	+	-1.34003	0.00284363	ENSG00000049540	chr7	74048556	74051750	+	1.81198	0.000880156	ENSG00000060339	chr10	68788328	68789710	+	-1.90726	0.000902587	ENSG00000078596	chrX	79361177	79361329	-	2.63475	0.000895311	ENSG00000066279	chr1
													ENSG00000068097	chr17	60067732	60069711	-	1.11624	0.0321605	ENSG00000038382	chr5	14364816	14366860	+	-1.27056	0.00513462	ENSG00000049540	chr7	74053309	74054716	+	1.64235	0.00314003	ENSG00000062194	chr5	57230973	57231102	+	-1.9633	0.000576291	ENSG00000078596	chrX	79361479	79362581	-	2.16719	0.0103664	ENSG00000066279	chr1
													ENSG00000068097	chr17	60070807	60072215	-	1.23847	0.013863	ENSG00000038382	chr5	14366979	14368708	+	-1.17726	0.0107473	ENSG00000049540	chr7	74054769	74056271	+	1.95616	0.000271421	ENSG00000063046	chr12	53006496	53016473	+	-1.41362	0.0256108	ENSG00000078596	chrX	79362691	79362942	-	3.54451	1.80774e-06	ENSG00000066279	chr1
													ENSG00000068097	chr17	60072329	60073164	-	1.05129	0.0483689	ENSG00000038382	chr5	14374343	14378012	+	-1.00708	0.0352463	ENSG00000049540	chr7	74056435	74056672	+	2.26986	1.46948e-05	ENSG00000063241	chr19	55456489	55461512	-	-1.52423	0.013249	ENSG00000078596	chrX	79363139	79363423	-	3.229	1.92454e-05	ENSG00000066279	chr1
													ENSG00000068383	chr10	132607956	132645868	+	1.64092	0.000398336	ENSG00000038382	chr5	14378127	14381130	+	-1.0699	0.0233069	ENSG00000049540	chr7	74060184	74060376	+	1.73037	0.00165496	ENSG00000064199	chr11	124675418	124681389	+	-1.50598	0.0148584	ENSG00000078596	chrX	79363554	79367105	-	3.18526	2.61158e-05	ENSG00000066279	chr1
													ENSG00000068383	chr10	132780917	132781861	+	1.09537	0.0367095	ENSG00000038382	chr5	14387632	14387732	+	-0.959558	0.0474417	ENSG00000049618	chr6	156935576	157084662	+	1.19548	0.0488522	ENSG00000064199	chr11	124681459	124691696	+	-1.63603	0.00649588	ENSG00000078674	chr8	17957421	17957540	+	2.90594	0.000175589	ENSG00000066279	chr1
													ENSG00000068489	chr17	59163664	59169748	+	1.47068	0.00206858	ENSG00000038382	chr5	14387847	14388613	+	-1.02029	0.0323672	ENSG00000052802	chr4	165333625	165337789	+	1.37473	0.0181222	ENSG00000064419	chr7	128974962	128975819	-	-1.45283	0.0204488	ENSG00000078967	chr7	43926556	43938431	+	1.90481	0.0329476	ENSG00000066336	chr11
													ENSG00000068745	chr3	48695418	48715315	-	1.16859	0.0227405	ENSG00000038382	chr5	14388679	14389289	+	-1.30153	0.00398792	ENSG00000052802	chr4	165337937	165338652	+	1.2233	0.042335	ENSG00000064547	chr19	19624569	19626543	-	-1.37699	0.0314617	ENSG00000079102	chr8	91960517	91970658	-	10.9234	0	ENSG00000066855	chr8
													ENSG00000068745	chr3	48695421	48717157	-	1.4212	0.00321261	ENSG00000038382	chr5	14389398	14390231	+	-1.05632	0.0255252	ENSG00000053254	chr14	89350808	89351356	-	2.8976	1.13732e-08	ENSG00000064547	chr19	19627284	19627397	-	-1.65203	0.00583308	ENSG00000079102	chr8	91966381	91970658	-	7.23782	0	ENSG00000066923	chr7
													ENSG00000068878	chr2	53904156	53906598	-	1.16318	0.0235656	ENSG00000038382	chr5	14390300	14390901	+	-1.1051	0.0182977	ENSG00000054118	chr1	36225463	36259382	+	1.81405	0.000865771	ENSG00000064687	chr19	1049005	1049266	+	-1.58814	0.00889948	ENSG00000079102	chr8	91970848	91975905	-	11.6107	0	ENSG00000066923	chr7
													ENSG00000069869	chr15	55860574	55860661	-	1.64406	0.000385554	ENSG00000038382	chr5	14390990	14394038	+	-1.20637	0.00861143	ENSG00000055130	chr7	148699029	148729962	+	2.36693	5.45112e-06	ENSG00000064687	chr19	1052126	1052214	+	-1.32197	0.0422771	ENSG00000079102	chr8	91975973	91986124	-	10.4555	0	ENSG00000066923	chr7
													ENSG00000070061	chr9	108879557	108880052	-	1.80535	6.71746e-05	ENSG00000038382	chr5	14394130	14397043	+	-1.02371	0.0316576	ENSG00000055130	chr7	148730262	148753976	+	2.21758	2.45957e-05	ENSG00000064687	chr19	1052286	1053329	+	-1.97414	0.000527212	ENSG00000079102	chr8	91979931	91986124	-	9.47652	0	ENSG00000066923	chr7
													ENSG00000070061	chr9	108882187	108889332	-	1.58878	0.00067302	ENSG00000038382	chr5	14397154	14398880	+	-1.20751	0.00854014	ENSG00000055130	chr7	148754150	148756983	+	2.1447	4.94659e-05	ENSG00000064687	chr19	1054110	1054193	+	-1.37402	0.0319597	ENSG00000079102	chr8	91986325	91986887	-	12.3024	0	ENSG00000066923	chr7
													ENSG00000070061	chr9	108897038	108897148	-	1.14909	0.0259045	ENSG00000038382	chr5	14399070	14400963	+	-1.12955	0.0153844	ENSG00000055130	chr7	148757150	148759304	+	2.21699	2.47338e-05	ENSG00000064687	chr19	1057084	1057314	+	-1.31226	0.0443483	ENSG00000079102	chr8	91986972	91991639	-	11.9212	0	ENSG00000066923	chr7
													ENSG00000070061	chr9	108901530	108901628	-	1.30679	0.00826383	ENSG00000038382	chr5	14401064	14405848	+	-1.03996	0.0284742	ENSG00000055130	chr7	148759354	148759548	+	1.98605	0.000210426	ENSG00000064687	chr19	1058059	1058146	+	-1.59264	0.00863691	ENSG00000079102	chr8	91991889	92005116	-	11.6492	0	ENSG00000066923	chr7
													ENSG00000070081	chr11	17276479	17282789	+	1.43632	0.00280899	ENSG00000038382	chr5	14405990	14406573	+	-1.27564	0.00492642	ENSG00000055130	chr7	148759638	148760333	+	2.146	4.8894e-05	ENSG00000064687	chr19	1065171	1065270	+	-1.49722	0.0156782	ENSG00000079102	chr8	92005297	92011002	-	11.9143	0	ENSG00000066923	chr7
													ENSG00000070081	chr11	17337083	17337348	+	1.30669	0.00826953	ENSG00000038382	chr5	14461311	14462755	+	-1.14223	0.0140018	ENSG00000055130	chr7	148760496	148766561	+	2.0924	8.06008e-05	ENSG00000065054	chr16	2036503	2036728	+	-1.61228	0.00759265	ENSG00000079102	chr8	92011091	92014579	-	10.8934	0	ENSG00000066923	chr7
													ENSG00000070367	chr14	57239659	57244165	-	1.81469	6.03944e-05	ENSG00000038382	chr5	14462925	14465545	+	-1.05517	0.0257204	ENSG00000055130	chr7	148766723	148767619	+	2.02037	0.000155738	ENSG00000065054	chr16	2036881	2036955	+	-1.54133	0.0119112	ENSG00000079102	chr8	92014820	92017226	-	11.0474	0	ENSG00000066923	chr7
													ENSG00000070610	chr9	35740362	35740526	-	1.10004	0.0356721	ENSG00000038382	chr5	14471466	14472592	+	-1.20285	0.00885324	ENSG00000055130	chr7	148767749	148783783	+	2.02204	0.000153415	ENSG00000065054	chr16	2036998	2037538	+	-1.56779	0.0101146	ENSG00000082153	chr2	200811727	200813208	+	2.37892	0.00366237	ENSG00000066923	chr7
													ENSG00000071794	chr3	149048163	149048863	-	2.64627	4.76301e-10	ENSG00000038382	chr5	14472658	14473994	+	-1.33899	0.00286889	ENSG00000055130	chr7	148783890	148783971	+	2.27607	1.38267e-05	ENSG00000065328	chr10	13191399	13192255	+	-1.52795	0.0129535	ENSG00000085117	chr11	44618723	44619049	+	6.76243	0	ENSG00000066923	chr7
													ENSG00000072110	chr14	68875017	68877082	-	1.66359	0.000314771	ENSG00000038382	chr5	14474097	14476894	+	-1.24736	0.00622891	ENSG00000055130	chr7	148784077	148786551	+	2.18906	3.24678e-05	ENSG00000065600	chr1	212377706	212379895	-	-1.32887	0.0407527	ENSG00000085231	chr5	69366595	69369463	-	2.00402	0.0217059	ENSG00000066923	chr7
													ENSG00000072110	chr14	68877240	68878989	-	1.79407	7.62588e-05	ENSG00000038382	chr5	14476963	14479261	+	-1.15349	0.0128513	ENSG00000055130	chr7	148786599	148786989	+	1.97057	0.000240189	ENSG00000065989	chr19	10446409	10448917	+	-4.26168	2.54212e-17	ENSG00000085563	chr7	87536541	87539268	-	2.09447	0.0145137	ENSG00000066923	chr7
													ENSG00000072110	chr14	68879069	68879962	-	1.88853	2.54591e-05	ENSG00000038382	chr5	14479350	14479919	+	-1.12024	0.0164011	ENSG00000055130	chr7	148787120	148788557	+	2.10138	7.43618e-05	ENSG00000065989	chr19	10448953	10449080	+	-3.83926	4.86573e-14	ENSG00000085563	chr7	87566241	87566785	-	1.99935	0.0221725	ENSG00000066923	chr7
													ENSG00000072110	chr14	68880108	68880810	-	1.63704	0.000414719	ENSG00000038382	chr5	14480011	14481234	+	-1.20932	0.00842482	ENSG00000055130	chr7	148788674	148789750	+	1.7722	0.00119908	ENSG00000065989	chr19	10450941	10454829	+	-3.72894	2.96082e-13	ENSG00000085563	chr7	87570223	87585512	-	2.67667	0.000705434	ENSG00000066923	chr7
													ENSG00000072110	chr14	68880989	68882458	-	1.56959	0.000812824	ENSG00000038382	chr5	14481284	14481541	+	-1.17083	0.0112821	ENSG00000055130	chr7	148789826	148790310	+	1.79222	0.0010279	ENSG00000065989	chr19	10454922	10457879	+	-4.52292	1.51433e-19	ENSG00000085563	chr7	87585680	87595766	-	2.11825	0.013061	ENSG00000066923	chr7
													ENSG00000072110	chr14	68882592	68882873	-	1.6884	0.000242581	ENSG00000038382	chr5	14481618	14482582	+	-1.09513	0.0195976	ENSG00000055130	chr7	148790440	148792713	+	3.17621	2.75794e-10	ENSG00000065989	chr19	10459498	10459595	+	-3.18569	9.36558e-10	ENSG00000085563	chr7	87595814	87600117	-	2.13878	0.0118532	ENSG00000066923	chr7
													ENSG00000072110	chr14	68883055	68884168	-	1.7704	9.93952e-05	ENSG00000038382	chr5	14482773	14485069	+	-1.15657	0.0125546	ENSG00000055130	chr7	148790441	148792726	+	2.15887	4.3166e-05	ENSG00000065989	chr19	10459759	10461004	+	-3.93876	9.26208e-15	ENSG00000086015	chr1	46032718	46033802	+	3.34101	8.52558e-06	ENSG00000066923	chr7
													ENSG00000072110	chr14	68884308	68884775	-	1.75283	0.000120962	ENSG00000038382	chr5	14482773	14485176	+	-1.71762	6.19102e-05	ENSG00000055130	chr7	148792818	148797812	+	2.07614	9.38912e-05	ENSG00000066427	chr14	92083258	92088730	-	-1.94446	0.000670119	ENSG00000086475	chr10	13338808	13344758	-	2.27412	0.00616495	ENSG00000066923	chr7
													ENSG00000072110	chr14	68884883	68885425	-	1.60596	0.000566194	ENSG00000038382	chr5	14485246	14487464	+	-1.20122	0.0089586	ENSG00000055130	chr7	148797859	148797937	+	2.32837	8.14788e-06	ENSG00000066855	chr8	65723622	65724256	+	-1.50317	0.0151195	ENSG00000087053	chr11	95888261	95914242	-	1.82915	0.0439951	ENSG00000066923	chr7
													ENSG00000072110	chr14	68885575	68890139	-	1.78215	8.71692e-05	ENSG00000038382	chr5	14488260	14492567	+	-0.988956	0.0395433	ENSG00000055130	chr7	148798019	148798572	+	2.15737	4.3808e-05	ENSG00000066923	chr7	100177972	100180493	+	-1.61131	0.00764004	ENSG00000087157	chr17	78398353	78399350	+	2.80995	0.000321072	ENSG00000066923	chr7
													ENSG00000072110	chr14	68890286	68892053	-	1.7948	7.56473e-05	ENSG00000038382	chr5	14492814	14496879	+	-1.10686	0.0180537	ENSG00000055130	chr7	148798677	148799275	+	1.94111	0.000307225	ENSG00000066923	chr7	100178005	100180493	+	-3.58954	2.61901e-12	ENSG00000087253	chr16	55531863	55532824	+	3.18286	2.65818e-05	ENSG00000066923	chr7
													ENSG00000072110	chr14	68892283	68893655	-	1.82319	5.46876e-05	ENSG00000038382	chr5	14497017	14497847	+	-1.08677	0.0207604	ENSG00000055130	chr7	148799388	148800502	+	2.05017	0.000119405	ENSG00000066923	chr7	100180672	100182090	+	-2.65321	7.08723e-07	ENSG00000087903	chr19	6040241	6042044	-	2.40961	0.00312692	ENSG00000066926	chr18
													ENSG00000072110	chr14	68893747	68902477	-	1.88614	2.61972e-05	ENSG00000038382	chr5	14502657	14504393	+	-1.17666	0.0107924	ENSG00000055208	chr6	149318015	149369909	+	1.41552	0.0141246	ENSG00000066923	chr7	100182192	100182723	+	-3.3327	1.21594e-10	ENSG00000088882	chr20	2794431	2794537	-	2.4087	0.00314103	ENSG00000067177	chrX
													ENSG00000072110	chr14	68902562	68904655	-	1.82897	5.11402e-05	ENSG00000038382	chr5	14504593	14507122	+	-1.29635	0.00416325	ENSG00000055917	chr2	20333063	20350597	-	1.43468	0.012548	ENSG00000066923	chr7	100182839	100186200	+	-2.80926	1.13703e-07	ENSG00000088882	chr20	2794639	2795277	-	2.21357	0.00828628	ENSG00000067177	chrX
													ENSG00000072110	chr14	68904736	68909318	-	1.9245	1.65305e-05	ENSG00000039319	chr5	80474830	80477219	+	-1.66317	0.000114171	ENSG00000056972	chr6	111559551	111562965	-	1.53493	0.00661079	ENSG00000066923	chr7	100186296	100188453	+	-2.41588	9.09041e-06	ENSG00000088882	chr20	2795416	2795599	-	2.22304	0.0079148	ENSG00000067177	chrX
													ENSG00000072110	chr14	68909396	68909955	-	1.83509	4.7608e-05	ENSG00000039523	chr16	67540205	67540300	+	-0.956573	0.0483217	ENSG00000056972	chr6	111563039	111566444	-	1.29968	0.0279905	ENSG00000066923	chr7	100189016	100189445	+	-4.14678	2.1831e-16	ENSG00000088882	chr20	2795896	2795982	-	1.93344	0.0293307	ENSG00000067177	chrX
													ENSG00000072110	chr14	68910042	68912156	-	1.72135	0.000170021	ENSG00000039650	chr19	49873302	49876603	-	-1.12937	0.0153998	ENSG00000056972	chr6	111566560	111567624	-	1.91041	0.000397002	ENSG00000066923	chr7	100189596	100195309	+	-3.1821	9.81561e-10	ENSG00000088882	chr20	2796161	2796247	-	1.96612	0.0256312	ENSG00000067177	chrX
													ENSG00000072110	chr14	68912242	68921006	-	1.7819	8.74133e-05	ENSG00000040275	chr5	169596701	169598476	+	-1.3683	0.0022126	ENSG00000056972	chr6	111567692	111572895	-	1.79235	0.00102747	ENSG00000066923	chr7	100195382	100197156	+	-3.29309	2.1335e-10	ENSG00000088882	chr20	2796443	2796527	-	2.28987	0.00571655	ENSG00000067177	chrX
													ENSG00000072110	chr14	68921125	68925558	-	1.8611	3.51924e-05	ENSG00000041357	chr15	78540463	78541905	+	-2.17496	1.72132e-07	ENSG00000056972	chr6	111575821	111580197	-	1.54185	0.00631109	ENSG00000066923	chr7	100197279	100197778	+	-3.08391	3.68354e-09	ENSG00000088882	chr20	2796650	2797006	-	2.18984	0.00927915	ENSG00000067177	chrX
													ENSG00000072110	chr14	68925672	68978952	-	1.66997	0.000294495	ENSG00000047365	chr4	36068278	36073689	-	-1.94195	4.10134e-06	ENSG00000056972	chr6	111592094	111605776	-	2.04095	0.000129254	ENSG00000066923	chr7	100197876	100198087	+	-3.0112	9.42218e-09	ENSG00000088882	chr20	2797094	2797192	-	2.37023	0.00382016	ENSG00000067177	chrX
													ENSG00000072310	chr17	17814410	17814615	-	1.07226	0.0425194	ENSG00000047365	chr4	36114287	36117061	-	-1.55081	0.000378955	ENSG00000058063	chr3	182889548	182896700	+	1.98866	0.00020593	ENSG00000066923	chr7	100198166	100198475	+	-2.49531	3.98514e-06	ENSG00000088882	chr20	2797342	2797968	-	2.19295	0.00915505	ENSG00000067177	chrX
													ENSG00000072310	chr17	17814747	17814835	-	1.08723	0.038663	ENSG00000047365	chr4	36147359	36147548	-	-2.35163	1.21726e-08	ENSG00000058063	chr3	182897406	182898607	+	1.32228	0.0246292	ENSG00000066923	chr7	100198582	100198843	+	-1.97447	0.000525936	ENSG00000088882	chr20	2798058	2798152	-	1.87156	0.0375375	ENSG00000067177	chrX
													ENSG00000072310	chr17	17814944	17815221	-	1.11299	0.0328394	ENSG00000047365	chr4	36212487	36213243	-	-1.87023	1.00452e-05	ENSG00000058453	chr1	16958750	16960758	+	1.44859	0.0115171	ENSG00000066923	chr7	100198957	100199262	+	-1.52014	0.0136022	ENSG00000088882	chr20	2798291	2798428	-	2.0846	0.0151768	ENSG00000067177	chrX
													ENSG00000072310	chr17	17816718	17816958	-	1.15861	0.0242824	ENSG00000048052	chr7	18290515	18325512	+	-2.80866	5.10336e-12	ENSG00000059377	chr7	139872328	139875585	+	1.31176	0.0260807	ENSG00000066923	chr7	100199367	100199541	+	-2.89626	4.00139e-08	ENSG00000088882	chr20	2798537	2798726	-	2.04722	0.0179554	ENSG00000067177	chrX
													ENSG00000072310	chr17	17817916	17818260	-	1.07813	0.040957	ENSG00000048052	chr7	18496324	18585281	+	-2.40902	4.92648e-09	ENSG00000059377	chr7	139875637	139911225	+	1.34831	0.0211834	ENSG00000066923	chr7	100199644	100200236	+	-2.60248	1.24832e-06	ENSG00000088882	chr20	2798893	2800401	-	2.3089	0.00518246	ENSG00000067177	chrX
													ENSG00000072310	chr17	17818374	17819013	-	1.0595	0.0460209	ENSG00000049540	chr7	74043034	74043118	+	-1.64236	0.000143383	ENSG00000059377	chr7	139962233	140007091	+	1.20784	0.0457735	ENSG00000066923	chr7	100200328	100200453	+	-2.72058	3.26113e-07	ENSG00000089157	chr12	120198739	120198854	-	2.41557	0.00303013	ENSG00000067177	chrX
													ENSG00000072310	chr17	17820521	17823518	-	1.97088	9.35455e-06	ENSG00000049540	chr7	74043168	74043879	+	-1.96664	2.97375e-06	ENSG00000059377	chr7	140007182	140015723	+	1.4967	0.00849756	ENSG00000066923	chr7	100200542	100200769	+	-2.14532	0.000122965	ENSG00000090006	chr19	40619493	40622401	+	1.9558	0.0267513	ENSG00000067177	chrX
													ENSG00000072682	chr5	132193080	132194926	-	1.6381	0.000410351	ENSG00000049540	chr7	74043920	74045222	+	-2.12499	3.4994e-07	ENSG00000059377	chr7	140015860	140017671	+	1.71678	0.00183205	ENSG00000066923	chr7	100200969	100201090	+	-4.0472	1.35022e-15	ENSG00000090376	chr12	66210201	66211446	+	2.01667	0.0205864	ENSG00000067177	chrX
													ENSG00000072682	chr5	132209331	132210284	-	1.19018	0.0195801	ENSG00000049540	chr7	74046217	74046696	+	-2.01486	1.57507e-06	ENSG00000059377	chr7	140017833	140020025	+	1.48431	0.00920331	ENSG00000066923	chr7	100201160	100201264	+	-2.59019	1.43056e-06	ENSG00000090932	chr19	39499043	39499192	+	6.89103	0	ENSG00000067177	chrX
													ENSG00000072682	chr5	132217348	132217752	-	1.91356	1.88377e-05	ENSG00000049540	chr7	74048556	74051750	+	-2.16458	1.99881e-07	ENSG00000059804	chr12	7921631	7922821	-	2.06387	0.000105387	ENSG00000066923	chr7	100201351	100201786	+	-2.76605	1.90139e-07	ENSG00000090932	chr19	39499473	39500615	+	5.42995	0	ENSG00000067177	chrX
													ENSG00000072682	chr5	132217848	132218545	-	2.62559	6.72608e-10	ENSG00000049540	chr7	74053309	74054716	+	-2.11151	4.22566e-07	ENSG00000059804	chr12	7923024	7924410	-	1.87285	0.00054017	ENSG00000066923	chr7	100201866	100201949	+	-3.77224	1.47455e-13	ENSG00000090932	chr19	39500672	39502815	+	3.92028	7.97479e-08	ENSG00000067177	chrX
													ENSG00000072682	chr5	132218644	132227790	-	1.79551	7.50374e-05	ENSG00000049540	chr7	74054769	74056271	+	-1.28421	0.00459744	ENSG00000059804	chr12	7924511	7925844	-	1.77517	0.00117207	ENSG00000066923	chr7	100202041	100202172	+	-2.97639	1.46186e-08	ENSG00000090932	chr19	39503057	39504071	+	5.49317	0	ENSG00000067177	chrX
													ENSG00000072786	chr5	172053042	172054569	-	1.14152	0.0272873	ENSG00000049540	chr7	74056435	74056672	+	-1.61546	0.000191749	ENSG00000059804	chr12	7925948	7929684	-	2.40867	3.5277e-06	ENSG00000066923	chr7	100202340	100202454	+	-2.86109	6.10598e-08	ENSG00000090932	chr19	39504288	39505229	+	5.99739	0	ENSG00000067177	chrX
													ENSG00000072786	chr5	172054694	172055588	-	1.06299	0.0450102	ENSG00000049540	chr7	74060184	74060376	+	-1.72721	5.53219e-05	ENSG00000059804	chr12	7929871	7930480	-	1.89269	0.000458685	ENSG00000066923	chr7	100202590	100204021	+	-2.72081	3.25355e-07	ENSG00000090932	chr19	39505451	39507039	+	6.55089	0	ENSG00000067177	chrX
													ENSG00000072786	chr5	172055776	172057349	-	1.15201	0.0253804	ENSG00000049540	chr7	74060501	74061101	+	-1.30591	0.00384138	ENSG00000059804	chr12	7930642	7931245	-	2.02653	0.000147399	ENSG00000066923	chr7	100204122	100204627	+	-2.94773	2.10331e-08	ENSG00000090932	chr19	39507618	39507830	+	5.2804	5.73532e-14	ENSG00000067177	chrX
													ENSG00000072786	chr5	172057473	172061139	-	1.28214	0.00996245	ENSG00000049540	chr7	74061139	74063153	+	-1.3182	0.00344942	ENSG00000059804	chr12	7931485	7932987	-	1.7597	0.00132045	ENSG00000066923	chr7	100204775	100205005	+	-3.35624	8.64755e-11	ENSG00000090932	chr19	39507914	39508252	+	5.8374	0	ENSG00000067248	chr5
													ENSG00000072786	chr5	172061268	172064720	-	1.25108	0.0125917	ENSG00000049540	chr7	74063369	74063621	+	-1.97356	2.71591e-06	ENSG00000059804	chr12	7933147	7933810	-	1.87645	0.000524444	ENSG00000066923	chr7	100205133	100205227	+	-3.8915	2.03709e-14	ENSG00000090975	chr12	122996910	122997325	-	2.07288	0.0160293	ENSG00000068305	chr15
													ENSG00000072786	chr5	172064812	172082326	-	1.18292	0.0205917	ENSG00000049540	chr7	74063695	74065694	+	-1.83633	1.52129e-05	ENSG00000059804	chr12	7933902	7936020	-	1.7895	0.00104858	ENSG00000066923	chr7	100205384	100211011	+	-3.59697	2.3418e-12	ENSG00000091127	chr7	105502564	105505955	-	1.97899	0.0242479	ENSG00000068305	chr15
													ENSG00000072786	chr5	172082505	172082961	-	1.06564	0.044297	ENSG00000049540	chr7	74065732	74066732	+	-1.27863	0.0048052	ENSG00000060138	chr12	10718121	10719080	-	1.79416	0.00101422	ENSG00000066923	chr7	100211185	100211435	+	-3.9292	1.09429e-14	ENSG00000091140	chr7	107891289	107893200	+	1.94732	0.0277149	ENSG00000068305	chr15
													ENSG00000072786	chr5	172090362	172093412	-	1.17643	0.0215271	ENSG00000049540	chr7	74066776	74068657	+	-1.85482	1.21531e-05	ENSG00000060982	chr12	24818049	24829823	-	6.74765	0	ENSG00000066923	chr7	100211185	100211438	+	-4.21706	5.90863e-17	ENSG00000091409	chr2	172427970	172465539	+	2.05499	0.0173919	ENSG00000068383	chr10
													ENSG00000072786	chr5	172093960	172096426	-	1.95032	1.2065e-05	ENSG00000049759	chr18	58165861	58245427	+	-1.19633	0.00929317	ENSG00000060982	chr12	24829897	24832723	-	7.56111	0	ENSG00000066923	chr7	100211539	100211795	+	-3.26328	3.23065e-10	ENSG00000091972	chr3	112332701	112344962	+	3.78485	2.52754e-07	ENSG00000069943	chr15
													ENSG00000072786	chr5	172096560	172105656	-	1.1398	0.0276026	ENSG00000049759	chr18	58245508	58248899	+	-1.13197	0.0151284	ENSG00000060982	chr12	24832863	24836511	-	7.86473	0	ENSG00000066923	chr7	100211876	100213735	+	-2.19924	7.4685e-05	ENSG00000091972	chr3	112333224	112344962	+	2.10194	0.014046	ENSG00000070081	chr11
													ENSG00000072786	chr5	172106814	172107780	-	1.11248	0.0329483	ENSG00000049759	chr18	58323334	58324996	+	-1.3736	0.0021092	ENSG00000060982	chr12	24836596	24842082	-	7.44314	0	ENSG00000066923	chr7	100213806	100214007	+	-1.98301	0.000490639	ENSG00000092199	chr14	21211306	21211406	-	3.79925	2.24154e-07	ENSG00000070081	chr11
													ENSG00000072786	chr5	172107852	172117481	-	1.17932	0.0210953	ENSG00000049759	chr18	58330914	58333818	+	-1.28505	0.00456727	ENSG00000060982	chr12	24842224	24849786	-	6.06827	0	ENSG00000067057	chr10	3107309	3108701	+	-1.37152	0.0324202	ENSG00000092439	chr15	50583159	50586392	-	3.00501	9.19122e-05	ENSG00000070756	chr8
													ENSG00000072786	chr5	172117630	172127373	-	1.06415	0.0446936	ENSG00000049759	chr18	58333892	58341038	+	-1.20798	0.00851228	ENSG00000060982	chr12	24849949	24878530	-	6.07235	0	ENSG00000067182	chr12	6334244	6341776	-	-1.85523	0.00135051	ENSG00000092929	chr17	75843519	75843663	-	3.04817	6.82817e-05	ENSG00000071054	chr2
													ENSG00000072786	chr5	172127421	172156624	-	1.1158	0.0322451	ENSG00000049759	chr18	58341169	58341678	+	-1.30113	0.00400022	ENSG00000060982	chr12	24878649	24881301	-	7.58592	0	ENSG00000067836	chr16	4797501	4797714	-	-1.53177	0.0126586	ENSG00000093000	chr22	45171683	45175894	+	2.94522	0.000136204	ENSG00000071054	chr2
													ENSG00000072786	chr5	172156788	172187887	-	1.06908	0.0433435	ENSG00000049759	chr18	58343103	58349537	+	-2.057	8.9309e-07	ENSG00000060982	chr12	24881411	24894275	-	8.30135	0	ENSG00000067836	chr16	4797840	4797938	-	-1.37815	0.0312608	ENSG00000095066	chr19	12764917	12764999	-	2.36678	0.00388187	ENSG00000071054	chr2
													ENSG00000072840	chr4	5719373	5729307	+	3.03359	4.41699e-13	ENSG00000049759	chr18	58349614	58350991	+	-1.22496	0.00746583	ENSG00000060982	chr12	24894475	24901814	-	7.54694	0	ENSG00000067836	chr16	4797987	4798071	-	-1.41068	0.0260009	ENSG00000095303	chr9	122371272	122371613	+	2.03266	0.0191923	ENSG00000071054	chr2
													ENSG00000072840	chr4	5733435	5741716	+	1.2169	0.0162188	ENSG00000049759	chr18	58351045	58357194	+	-1.35322	0.00253129	ENSG00000060982	chr12	24901885	24948927	-	7.70905	0	ENSG00000067836	chr16	4798184	4798569	-	-1.42161	0.0244888	ENSG00000095303	chr9	122371272	122377899	+	2.28066	0.00596824	ENSG00000071073	chr2
													ENSG00000072840	chr4	5741814	5745204	+	1.88237	2.73776e-05	ENSG00000049759	chr18	58373269	58383246	+	-1.66583	0.000110846	ENSG00000061938	chr3	195878592	195879049	-	2.89752	1.13792e-08	ENSG00000067836	chr16	4799781	4800498	-	-1.43804	0.0222575	ENSG00000095303	chr9	122378015	122378433	+	1.97653	0.0245118	ENSG00000071082	chr2
													ENSG00000072840	chr4	5745341	5748148	+	1.96204	1.04445e-05	ENSG00000049759	chr18	58383319	58385526	+	-1.02771	0.0308378	ENSG00000063046	chr12	53022606	53027782	+	1.21912	0.0431892	ENSG00000067836	chr16	4800578	4801267	-	-1.44822	0.0209964	ENSG00000095303	chr9	122378573	122378775	+	1.85871	0.0394554	ENSG00000071082	chr2
													ENSG00000072840	chr4	5753052	5753785	+	2.06561	2.8208e-06	ENSG00000049759	chr18	58387498	58389085	+	-0.978229	0.0422539	ENSG00000063046	chr12	53027919	53028015	+	3.59039	5.61212e-13	ENSG00000067836	chr16	4801321	4801503	-	-1.5278	0.0129623	ENSG00000095303	chr9	122378918	122381371	+	1.81635	0.046196	ENSG00000071127	chr4
													ENSG00000072840	chr4	5753933	5756264	+	1.91667	1.8167e-05	ENSG00000049759	chr18	58389192	58390646	+	-1.17752	0.0107256	ENSG00000063046	chr12	53037622	53038356	+	2.9949	3.26093e-09	ENSG00000068650	chr13	112854530	112855911	+	-4.43238	9.28651e-19	ENSG00000095303	chr9	122383755	122386446	+	1.89613	0.0340482	ENSG00000071205	chr4
													ENSG00000072840	chr4	5756362	5783552	+	1.92755	1.59113e-05	ENSG00000049759	chr18	58390742	58391487	+	-1.77227	3.27446e-05	ENSG00000063046	chr12	53039343	53039630	+	2.76341	6.06086e-08	ENSG00000068878	chr2	53892960	53893674	-	-2.30278	2.79664e-05	ENSG00000096654	chr6	27472433	27472661	-	2.24229	0.00720548	ENSG00000071205	chr4
													ENSG00000072840	chr4	5793717	5797022	+	1.83011	5.04742e-05	ENSG00000050555	chr9	131009587	131026285	+	-0.951017	0.0499856	ENSG00000064102	chr12	26922700	26924355	-	1.38749	0.0167765	ENSG00000068878	chr2	53904156	53906598	-	-1.41115	0.0259472	ENSG00000099194	chr10	100352496	100354427	+	1.80434	0.0482444	ENSG00000071205	chr4
													ENSG00000072840	chr4	5797232	5798586	+	1.75109	0.000123323	ENSG00000050555	chr9	131039052	131039131	+	-1.36811	0.00221617	ENSG00000064115	chr12	26980646	26990450	-	1.42641	0.0131972	ENSG00000069482	chr11	68684732	68684924	+	-1.54856	0.0114076	ENSG00000099204	chr10	114571406	114575416	-	2.35422	0.00413975	ENSG00000071205	chr4
													ENSG00000072840	chr4	5798792	5801950	+	1.62369	0.00047468	ENSG00000050555	chr9	131052965	131056929	+	-1.00314	0.0361094	ENSG00000064225	chr3	98763431	98768430	+	1.80368	0.000940278	ENSG00000069482	chr11	68688926	68690917	+	-1.64291	0.00619358	ENSG00000099821	chr19	624905	625124	-	1.89256	0.0345188	ENSG00000071205	chr4
													ENSG00000072840	chr4	5804841	5808201	+	1.92271	1.6892e-05	ENSG00000050555	chr9	131067205	131068078	+	-1.18893	0.00983061	ENSG00000064225	chr3	98768529	98770879	+	1.28714	0.0300253	ENSG00000069869	chr15	55860574	55860661	-	-4.25303	2.99148e-17	ENSG00000099864	chr19	709151	726138	+	3.15325	3.26357e-05	ENSG00000071282	chr3
													ENSG00000072840	chr4	5808327	5809518	+	2.19498	4.96387e-07	ENSG00000050555	chr9	131079298	131082059	+	-0.951493	0.0498623	ENSG00000064225	chr3	98772916	98773920	+	1.83817	0.000714765	ENSG00000070061	chr9	108879557	108880052	-	-1.39671	0.0281892	ENSG00000099864	chr19	726189	727008	+	2.8078	0.000325118	ENSG00000071282	chr3
													ENSG00000072840	chr4	5809611	5810339	+	2.01998	5.07603e-06	ENSG00000050555	chr9	131082161	131085524	+	-1.31585	0.00351965	ENSG00000064225	chr3	98773983	98784945	+	1.60395	0.00410444	ENSG00000070061	chr9	108882187	108889332	-	-1.30767	0.0454398	ENSG00000099864	chr19	727088	727564	+	2.93566	0.000144384	ENSG00000071282	chr3
													ENSG00000072840	chr4	5810450	5810956	+	1.47808	0.00193264	ENSG00000050555	chr9	131087622	131087718	+	-1.60299	0.000219428	ENSG00000064225	chr3	98785040	98788036	+	1.44763	0.0115726	ENSG00000070081	chr11	17315475	17330127	+	-1.421	0.0245821	ENSG00000099864	chr19	727694	731095	+	2.90618	0.00017549	ENSG00000072071	chr19
													ENSG00000073008	chr19	44650105	44653900	+	4.38892	0	ENSG00000051108	chr16	56932391	56935235	+	-1.94986	3.70305e-06	ENSG00000064225	chr3	98788222	98788326	+	1.55042	0.00595229	ENSG00000070081	chr11	17337083	17337348	+	-1.48697	0.0166848	ENSG00000099864	chr19	731245	734173	+	3.17383	2.82594e-05	ENSG00000072071	chr19
													ENSG00000073008	chr19	44657910	44658742	+	4.71057	0	ENSG00000051341	chr3	121432417	121432918	-	-0.959947	0.0473463	ENSG00000064225	chr3	98788463	98791841	+	1.66556	0.0026602	ENSG00000070081	chr11	17337534	17349345	+	-1.29491	0.0485756	ENSG00000099864	chr19	734194	736019	+	2.93595	0.000144264	ENSG00000072071	chr19
													ENSG00000073008	chr19	44661323	44661740	+	4.76575	0	ENSG00000051341	chr3	121433033	121436122	-	-3.7168	1.51356e-20	ENSG00000064225	chr3	98791993	98793675	+	1.47298	0.00989801	ENSG00000070367	chr14	57244359	57246711	-	-1.89044	0.00102891	ENSG00000099864	chr19	736078	740352	+	2.39841	0.00330608	ENSG00000072071	chr19
													ENSG00000073614	chr12	321109	322417	-	1.24021	0.0136756	ENSG00000051341	chr3	121468431	121471990	-	-1.05247	0.0262153	ENSG00000064651	chr5	128114287	128114586	+	1.2889	0.0297321	ENSG00000071082	chr2	101002808	101004158	+	-1.45819	0.0198047	ENSG00000099864	chr19	736078	746285	+	3.70075	5.12319e-07	ENSG00000072071	chr19
													ENSG00000073792	chr3	185647138	185649403	-	1.38364	0.00443307	ENSG00000051341	chr3	121483582	121485041	-	-1.06617	0.0238985	ENSG00000064651	chr5	128114681	128131067	+	1.26025	0.0347203	ENSG00000071127	chr4	10088741	10097711	-	-2.49661	3.92835e-06	ENSG00000099864	chr19	740483	746285	+	2.44713	0.00256041	ENSG00000072071	chr19
													ENSG00000073792	chr3	185649534	185652094	-	1.37101	0.0049067	ENSG00000052749	chr10	97393760	97396218	-	-0.98333	0.0409271	ENSG00000064961	chr19	3572994	3573292	+	1.66896	0.00259677	ENSG00000071246	chr14	76770051	76771190	+	-4.05063	1.27183e-15	ENSG00000100023	chr22	21695496	21696885	+	2.16219	0.0106091	ENSG00000072071	chr19
													ENSG00000073792	chr3	185652168	185657286	-	1.04614	0.0499315	ENSG00000052841	chr11	43450241	43451182	+	-0.962522	0.0466069	ENSG00000064961	chr19	3573347	3573692	+	1.64806	0.00301483	ENSG00000071282	chr3	8501980	8532737	+	-3.38663	5.54578e-11	ENSG00000100028	chr22	24568176	24571916	+	1.85111	0.0406383	ENSG00000072071	chr19
													ENSG00000073792	chr3	185657402	185658341	-	1.17306	0.0220543	ENSG00000053254	chr14	89350808	89351356	-	-1.42683	0.00128772	ENSG00000065183	chr1	117929924	117933288	+	1.7828	0.00110568	ENSG00000071282	chr3	8532825	8537185	+	-3.63276	1.34623e-12	ENSG00000100075	chr22	19178240	19178387	-	2.9688	0.000117051	ENSG00000072071	chr19
													ENSG00000073792	chr3	185658409	185672541	-	1.20767	0.0172969	ENSG00000054267	chr1	235196115	235213769	-	-1.05039	0.0266025	ENSG00000065268	chr19	984563	985865	+	1.44638	0.0116707	ENSG00000071282	chr3	8548903	8565432	+	-3.34345	1.03749e-10	ENSG00000100075	chr22	19178240	19178580	-	1.89471	0.03422	ENSG00000072071	chr19
													ENSG00000073792	chr3	185672669	185675296	-	1.27659	0.010403	ENSG00000054983	chr14	87939981	87941395	-	-1.49484	0.000666764	ENSG00000065485	chr3	123145592	123146099	+	7.53622	0	ENSG00000071794	chr3	149059807	149060643	-	-1.41091	0.0259763	ENSG00000100154	chr22	28030366	28094080	-	1.90966	0.0323332	ENSG00000072071	chr19
													ENSG00000073792	chr3	185675431	185675791	-	1.24782	0.0129117	ENSG00000054983	chr14	87941558	87945553	-	-2.55164	4.74279e-10	ENSG00000065675	chr10	6428362	6430810	-	2.6389	2.68741e-07	ENSG00000072071	chr19	14152222	14152309	-	-1.73423	0.00328486	ENSG00000100239	chr22	50441026	50443866	+	2.27293	0.00619663	ENSG00000072071	chr19
													ENSG00000073792	chr3	185675913	185687057	-	1.15535	0.0248061	ENSG00000054983	chr14	87950748	87963384	-	-1.39648	0.0017089	ENSG00000065675	chr10	6430938	6441893	-	2.72265	9.88078e-08	ENSG00000072210	chr17	19651778	19652547	+	-1.57706	0.00954939	ENSG00000100368	chr22	36922283	36923244	+	1.9082	0.0325105	ENSG00000072071	chr19
													ENSG00000073792	chr3	185689627	185692699	-	1.11801	0.031784	ENSG00000054983	chr14	87963511	87965505	-	-1.6004	0.000225413	ENSG00000065675	chr10	6479165	6483440	-	1.44104	0.0120482	ENSG00000072210	chr17	19652632	19656366	+	-1.3418	0.0380565	ENSG00000100368	chr22	36929559	36929639	+	2.24368	0.00716123	ENSG00000072071	chr19
													ENSG00000073792	chr3	185692762	185696612	-	1.22056	0.0158177	ENSG00000054983	chr14	87965629	87968335	-	-1.57923	0.000281981	ENSG00000065675	chr10	6491812	6497035	-	2.1683	3.96445e-05	ENSG00000072210	chr17	19656574	19657745	+	-1.38034	0.0308955	ENSG00000100368	chr22	36930510	36930673	+	2.37973	0.00364536	ENSG00000072071	chr19
													ENSG00000073792	chr3	185696663	185698299	-	1.37555	0.00472642	ENSG00000054983	chr14	87982243	87984394	-	-1.39752	0.00169298	ENSG00000066923	chr7	100220673	100220760	+	1.30369	0.0272982	ENSG00000072210	chr17	19657862	19661127	+	-1.50076	0.0153279	ENSG00000100368	chr22	36935687	36936549	+	1.85254	0.0404065	ENSG00000072071	chr19
													ENSG00000073921	chr11	85976682	85981129	-	5.31754	0	ENSG00000054983	chr14	87984533	87986489	-	-1.4412	0.0011221	ENSG00000066926	chr18	57554424	57554845	-	3.95123	0	ENSG00000072210	chr17	19661268	19663333	+	-1.40068	0.0275338	ENSG00000100473	chr14	30874591	30874916	+	2.62193	0.000964128	ENSG00000072071	chr19
													ENSG00000074054	chr2	121457757	121458840	-	1.30784	0.00820436	ENSG00000054983	chr14	87986602	87988144	-	-1.69599	7.89073e-05	ENSG00000066926	chr18	57554952	57559145	-	1.52303	0.00713755	ENSG00000072210	chr17	19665047	19671721	+	-1.30729	0.0455206	ENSG00000100473	chr14	30874972	30875056	+	2.65682	0.000791966	ENSG00000072071	chr19
													ENSG00000074370	chr17	3937636	3940971	-	1.31747	0.00761154	ENSG00000054983	chr14	87988207	87988455	-	-1.12884	0.0154559	ENSG00000067177	chrX	72584302	72593104	-	1.57896	0.00489864	ENSG00000072682	chr5	132193080	132194926	-	-1.40359	0.0270662	ENSG00000100473	chr14	30875103	30877572	+	2.492	0.00200702	ENSG00000072071	chr19
													ENSG00000074370	chr17	3943522	3944704	-	2.43199	1.52342e-08	ENSG00000054983	chr14	87988523	87992970	-	-1.79255	2.57902e-05	ENSG00000067177	chrX	72602273	72603119	-	2.32176	8.72718e-06	ENSG00000072682	chr5	132209331	132210284	-	-1.88291	0.0010908	ENSG00000100473	chr14	30877728	30878811	+	2.88232	0.000204025	ENSG00000072071	chr19
													ENSG00000075151	chr1	20950108	20969474	-	3.94361	0	ENSG00000055130	chr7	148699029	148729962	+	-1.15009	0.0132035	ENSG00000067177	chrX	72603220	72605271	-	2.21176	2.60588e-05	ENSG00000072682	chr5	132217348	132217752	-	-1.50226	0.0152079	ENSG00000100473	chr14	30878944	30879423	+	3.03797	7.3186e-05	ENSG00000072071	chr19
													ENSG00000075234	chr22	46268072	46268514	+	1.36457	0.00517316	ENSG00000055130	chr7	148730262	148753976	+	-1.23916	0.00666678	ENSG00000067177	chrX	72605400	72605541	-	1.3536	0.0205578	ENSG00000072682	chr5	132217848	132218545	-	-2.05737	0.000265236	ENSG00000100473	chr14	30879485	30880452	+	2.57859	0.00123118	ENSG00000072071	chr19
													ENSG00000075234	chr22	46268591	46272335	+	1.05115	0.0484063	ENSG00000055130	chr7	148754150	148756983	+	-1.22785	0.00729495	ENSG00000067177	chrX	72605619	72609624	-	1.76934	0.00122489	ENSG00000073050	chr19	43553091	43553401	-	-3.14833	1.54941e-09	ENSG00000100473	chr14	30880496	30880587	+	2.61112	0.00102793	ENSG00000072210	chr17
													ENSG00000075234	chr22	46272416	46273898	+	1.14694	0.0262936	ENSG00000055130	chr7	148757150	148759304	+	-1.15824	0.0124057	ENSG00000067177	chrX	72611184	72618710	-	2.27308	1.42376e-05	ENSG00000073578	chr5	251103	251338	+	-5.06914	1.21475e-24	ENSG00000100473	chr14	30880734	30884553	+	1.88121	0.0361537	ENSG00000072274	chr3
													ENSG00000075234	chr22	46274069	46275248	+	1.19291	0.0192249	ENSG00000055130	chr7	148759354	148759548	+	-1.21686	0.00795595	ENSG00000067177	chrX	72618849	72619214	-	1.7475	0.00144971	ENSG00000073584	chr17	40645619	40645796	-	-1.70578	0.00400682	ENSG00000100473	chr14	30884656	30885394	+	2.16859	0.0102935	ENSG00000072274	chr3
													ENSG00000075234	chr22	46275421	46278586	+	1.18137	0.0208081	ENSG00000055130	chr7	148759638	148760333	+	-1.3218	0.00334244	ENSG00000067177	chrX	72620901	72623109	-	1.74682	0.00145706	ENSG00000073737	chr2	169069717	169081523	+	-1.48539	0.0168262	ENSG00000100473	chr14	30885041	30885394	+	1.81968	0.0456017	ENSG00000072274	chr3
													ENSG00000075234	chr22	46278661	46281599	+	1.09182	0.0375346	ENSG00000055130	chr7	148760496	148766561	+	-1.46083	0.000928276	ENSG00000067177	chrX	72635299	72636277	-	2.54797	7.65555e-07	ENSG00000073737	chr2	169081894	169083329	+	-1.7937	0.00214745	ENSG00000100473	chr14	30885620	30885796	+	2.98099	0.000107898	ENSG00000072682	chr5
													ENSG00000075234	chr22	46284032	46285241	+	1.13218	0.0290097	ENSG00000055130	chr7	148766723	148767619	+	-1.07816	0.0220543	ENSG00000067177	chrX	72636386	72644362	-	1.82054	0.000821571	ENSG00000073737	chr2	169083587	169091790	+	-3.04163	6.35217e-09	ENSG00000100599	chr14	92513976	92555751	+	2.88124	0.000205382	ENSG00000072682	chr5
													ENSG00000075234	chr22	46285279	46287073	+	1.11864	0.0316576	ENSG00000055130	chr7	148767749	148783783	+	-1.28048	0.00473142	ENSG00000067177	chrX	72644496	72650390	-	1.85164	0.000640424	ENSG00000073737	chr2	169091953	169095544	+	-2.46096	5.7004e-06	ENSG00000100599	chr14	92555955	92577360	+	2.07625	0.0157905	ENSG00000072682	chr5
													ENSG00000075234	chr22	46287154	46288423	+	1.10627	0.0342893	ENSG00000055130	chr7	148783890	148783971	+	-1.23024	0.00716011	ENSG00000067177	chrX	72652651	72653435	-	1.86012	0.000598908	ENSG00000074855	chr19	17327880	17328162	-	-1.6174	0.00733863	ENSG00000100599	chr14	92577477	92615407	+	1.86417	0.0386014	ENSG00000072682	chr5
													ENSG00000075234	chr22	46288588	46289402	+	1.27223	0.0107435	ENSG00000055130	chr7	148784077	148786551	+	-1.24341	0.00644157	ENSG00000067177	chrX	72653530	72656120	-	2.18502	3.37966e-05	ENSG00000074855	chr19	17329831	17329959	-	-1.73484	0.00327094	ENSG00000100599	chr14	92641329	92651582	+	2.04456	0.0181648	ENSG00000072682	chr5
													ENSG00000075234	chr22	46289561	46289826	+	1.19119	0.0194494	ENSG00000055130	chr7	148786599	148786989	+	-1.27874	0.00480131	ENSG00000067177	chrX	72656242	72657588	-	1.95236	0.000280242	ENSG00000074855	chr19	17330504	17330828	-	-1.61963	0.00722393	ENSG00000100813	chr14	23064488	23065966	-	1.96231	0.0260322	ENSG00000074266	chr11
													ENSG00000075234	chr22	46289899	46292791	+	1.06459	0.0445611	ENSG00000055130	chr7	148787120	148788557	+	-1.12186	0.0162336	ENSG00000067177	chrX	72657641	72666151	-	1.33561	0.0227754	ENSG00000074855	chr19	17330989	17331088	-	-1.42559	0.0239043	ENSG00000100888	chr14	21431858	21456032	-	1.81944	0.0456276	ENSG00000074706	chr6
													ENSG00000075292	chr2	71406262	71408122	+	1.30056	0.008663	ENSG00000055130	chr7	148789826	148790310	+	-1.08487	0.0210325	ENSG00000067177	chrX	72666297	72667375	-	1.57083	0.00518514	ENSG00000074855	chr19	17333554	17333690	-	-1.67001	0.00515519	ENSG00000101187	chr20	62642552	62656358	+	4.84595	7.42421e-12	ENSG00000074706	chr6
													ENSG00000075420	chr3	172295514	172298728	+	1.10231	0.0351857	ENSG00000055130	chr7	148790440	148792713	+	-1.15268	0.0129313	ENSG00000067829	chrX	153790292	153790564	-	3.42489	7.25711e-12	ENSG00000075239	chr11	108134316	108135142	+	-1.3343	0.0396215	ENSG00000101187	chr20	62660533	62661064	+	2.007	0.0214498	ENSG00000075218	chr22
													ENSG00000075420	chr3	172335082	172337330	+	1.09709	0.0363157	ENSG00000055130	chr7	148790441	148792726	+	-1.26707	0.00528548	ENSG00000068097	chr17	60073886	60076130	-	1.62758	0.00348663	ENSG00000075239	chr11	108141700	108142437	+	-1.29405	0.0488056	ENSG00000101187	chr20	62661175	62664934	+	1.85209	0.0404778	ENSG00000075218	chr22
													ENSG00000075420	chr3	172337401	172341113	+	1.27731	0.0103528	ENSG00000055130	chr7	148792818	148797812	+	-1.20598	0.00863847	ENSG00000068305	chr15	99566104	99598430	+	2.03931	0.000131069	ENSG00000075239	chr11	108142550	108143983	+	-1.2948	0.048598	ENSG00000101187	chr20	62667910	62668012	+	2.02236	0.020057	ENSG00000075240	chr22
													ENSG00000075420	chr3	172347361	172352803	+	1.06252	0.0451366	ENSG00000055130	chr7	148797859	148797937	+	-1.26079	0.00556784	ENSG00000068305	chr15	99566104	99632978	+	2.01313	0.000165839	ENSG00000075239	chr11	108146359	108147270	+	-1.31077	0.0446805	ENSG00000101187	chr20	62669078	62669951	+	2.04143	0.0184363	ENSG00000075539	chr4
													ENSG00000075651	chr3	171677694	171686685	-	2.38232	3.26516e-08	ENSG00000055130	chr7	148798019	148798572	+	-1.40499	0.00157801	ENSG00000068745	chr3	48695418	48708120	-	3.09018	9.0127e-10	ENSG00000075292	chr2	71406262	71408122	+	-3.67514	6.93891e-13	ENSG00000101199	chr20	63284512	63284866	+	4.15133	9.74183e-09	ENSG00000075651	chr3
													ENSG00000075711	chr3	197076685	197081051	-	1.33787	0.00646459	ENSG00000055130	chr7	148798677	148799275	+	-1.20894	0.00845019	ENSG00000068784	chr2	45413293	45418365	-	1.70076	0.00206232	ENSG00000075336	chr18	74158276	74158376	+	-2.04761	0.000286863	ENSG00000101361	chr20	2652931	2653279	+	3.49119	2.72286e-06	ENSG00000075702	chr19
													ENSG00000075826	chr10	100488974	100489252	-	2.03131	4.40428e-06	ENSG00000055130	chr7	148799388	148800502	+	-1.53974	0.000424598	ENSG00000068784	chr2	45419894	45476993	-	1.32376	0.0244067	ENSG00000075413	chr14	103465793	103465972	+	-1.34783	0.0368229	ENSG00000101361	chr20	2657218	2657929	+	1.91097	0.0321871	ENSG00000075711	chr3
													ENSG00000075945	chr1	169982867	169983270	-	1.4553	0.00237513	ENSG00000055609	chr7	152157925	152158863	-	-2.01071	1.66617e-06	ENSG00000068784	chr2	45477075	45488240	-	1.3093	0.0264546	ENSG00000075420	chr3	172329076	172330541	+	-3.19779	7.95609e-10	ENSG00000101442	chr20	38766377	38767464	+	1.96375	0.0258711	ENSG00000075711	chr3
													ENSG00000076555	chr12	109166993	109167896	+	2.13161	1.17666e-06	ENSG00000055917	chr2	20327378	20350810	-	-0.982695	0.0410763	ENSG00000068784	chr2	45547612	45551125	-	1.28286	0.030734	ENSG00000075539	chr4	48546271	48547584	-	-1.38639	0.0298823	ENSG00000102098	chrX	18324093	18324907	-	1.90317	0.0331998	ENSG00000075826	chr10
													ENSG00000076555	chr12	109168034	109171805	+	2.20058	4.5878e-07	ENSG00000055950	chr10	100983817	100986749	-	-3.97839	1.82245e-23	ENSG00000069869	chr15	55829999	55830514	-	1.79229	0.00102763	ENSG00000075539	chr4	48586728	48589745	-	-4.23409	4.28459e-17	ENSG00000102172	chrX	21978966	21984304	+	3.51227	2.30781e-06	ENSG00000076928	chr19
													ENSG00000076555	chr12	109174230	109175931	+	2.15033	9.13218e-07	ENSG00000055950	chr10	100984074	100986749	-	-1.23724	0.0067692	ENSG00000069869	chr15	55830586	55833008	-	1.48677	0.00906488	ENSG00000075624	chr7	5527891	5528004	-	-1.60906	0.0077469	ENSG00000102172	chrX	21984418	21985144	+	2.39905	0.00329577	ENSG00000077097	chr3
													ENSG00000076555	chr12	109176040	109176153	+	2.03168	4.38468e-06	ENSG00000058056	chr3	179690301	179701008	+	-2.33969	1.46459e-08	ENSG00000069869	chr15	55833104	55834038	-	2.03523	0.000135969	ENSG00000075702	chr19	36071716	36073342	+	-1.45913	0.0197058	ENSG00000103194	chr16	84775225	84778895	+	3.83719	1.63459e-07	ENSG00000077232	chr2
													ENSG00000076555	chr12	109176263	109179088	+	1.91231	1.91308e-05	ENSG00000058056	chr3	179701129	179706934	+	-2.2935	2.9732e-08	ENSG00000069869	chr15	55834145	55834227	-	1.97919	0.000223261	ENSG00000075702	chr19	36083242	36084654	+	-1.41719	0.0250919	ENSG00000103222	chr16	16036603	16044450	+	1.9107	0.0322086	ENSG00000077984	chr20
													ENSG00000076555	chr12	109179297	109179917	+	1.82238	5.51585e-05	ENSG00000058056	chr3	179707076	179708773	+	-1.75143	4.17977e-05	ENSG00000069869	chr15	55834286	55837789	-	1.99884	0.000188218	ENSG00000075702	chr19	36089105	36089185	+	-1.7125	0.00382797	ENSG00000103249	chr16	1455795	1456113	-	2.81791	0.000306614	ENSG00000078304	chr14
													ENSG00000076555	chr12	109188162	109191613	+	2.47901	7.30405e-09	ENSG00000058056	chr3	179708957	179719940	+	-2.42549	3.78589e-09	ENSG00000069869	chr15	55837849	55838107	-	1.97288	0.000235523	ENSG00000075702	chr19	36089306	36090445	+	-1.77787	0.00240553	ENSG00000103319	chr16	22251322	22256748	+	1.89055	0.0348302	ENSG00000078747	chr20
													ENSG00000076555	chr12	109191763	109191847	+	1.88357	2.70187e-05	ENSG00000058056	chr3	179720034	179721402	+	-1.9325	4.6223e-06	ENSG00000069869	chr15	55838180	55838509	-	2.11834	6.33763e-05	ENSG00000075702	chr19	36090520	36091200	+	-1.36419	0.0337366	ENSG00000103335	chr16	88736739	88737559	-	3.6757	6.28487e-07	ENSG00000079308	chr2
													ENSG00000076555	chr12	109197153	109199402	+	1.62988	0.000445589	ENSG00000058056	chr3	179721589	179730189	+	-1.75778	3.8855e-05	ENSG00000069869	chr15	55838604	55840447	-	2.12861	5.77424e-05	ENSG00000075702	chr19	36091311	36091402	+	-2.22477	5.89492e-05	ENSG00000103495	chr16	29807173	29810194	+	4.17145	7.97455e-09	ENSG00000079459	chr8
													ENSG00000076555	chr12	109199552	109201567	+	1.78456	8.48616e-05	ENSG00000058056	chr3	179730260	179730616	+	-1.88961	7.90133e-06	ENSG00000069869	chr15	55840517	55840606	-	1.93862	0.000313571	ENSG00000075702	chr19	36094164	36097027	+	-1.97338	0.000530577	ENSG00000103942	chr15	82892841	82898390	-	2.61464	0.00100656	ENSG00000081154	chr3
													ENSG00000076555	chr12	109201701	109206710	+	2.23358	2.8872e-07	ENSG00000058056	chr3	179740372	179742197	+	-2.57609	3.13433e-10	ENSG00000069869	chr15	55840727	55841934	-	2.05865	0.000110554	ENSG00000075702	chr19	36097079	36099399	+	-2.16848	9.93329e-05	ENSG00000103995	chr15	48805656	48810961	-	2.04804	0.0179053	ENSG00000081791	chr5
													ENSG00000076555	chr12	109212936	109216618	+	1.84597	4.19579e-05	ENSG00000058056	chr3	179742350	179745043	+	-2.11983	3.76181e-07	ENSG00000069869	chr15	55842163	55846969	-	1.53041	0.00679658	ENSG00000075702	chr19	36101317	36101664	+	-1.41302	0.0256874	ENSG00000104055	chr15	43234929	43235469	-	2.12052	0.0129384	ENSG00000081985	chr1
													ENSG00000076555	chr12	109222620	109222799	+	2.48961	6.17675e-09	ENSG00000058056	chr3	179745217	179752285	+	-1.91766	5.57072e-06	ENSG00000069869	chr15	55847034	55848372	-	1.91349	0.000386912	ENSG00000075702	chr19	36102151	36102737	+	-1.41514	0.0253814	ENSG00000104356	chr8	98128540	98129978	+	2.22134	0.00797806	ENSG00000081985	chr1
													ENSG00000076555	chr12	109222912	109223815	+	1.53475	0.00113644	ENSG00000058056	chr3	179752373	179754732	+	-2.24425	6.26602e-08	ENSG00000069869	chr15	55848430	55848521	-	1.70823	0.00194926	ENSG00000075702	chr19	36102851	36102948	+	-1.30435	0.0462098	ENSG00000104689	chr8	23197204	23199266	-	2.27235	0.00621319	ENSG00000081985	chr1
													ENSG00000076555	chr12	109227489	109232669	+	1.93369	1.47898e-05	ENSG00000058056	chr3	179754854	179757052	+	-1.79059	2.6405e-05	ENSG00000069869	chr15	55848575	55848806	-	1.57859	0.0049093	ENSG00000075702	chr19	36103074	36103156	+	-1.38794	0.0296224	ENSG00000104689	chr8	23200600	23200687	-	2.03107	0.0193246	ENSG00000081985	chr1
													ENSG00000076555	chr12	109237380	109239830	+	1.44544	0.00259388	ENSG00000058056	chr3	179757078	179761112	+	-2.21977	8.97252e-08	ENSG00000069869	chr15	55848886	55850542	-	1.98036	0.000221126	ENSG00000075702	chr19	36103207	36103343	+	-1.52341	0.0133109	ENSG00000105173	chr19	29812152	29812532	+	2.082	0.0153709	ENSG00000081985	chr1
													ENSG00000076555	chr12	109239985	109241078	+	1.55283	0.000954428	ENSG00000058056	chr3	179761255	179764002	+	-2.17287	1.77224e-07	ENSG00000069869	chr15	55850742	55852424	-	2.00425	0.00017919	ENSG00000075826	chr10	100508048	100509007	-	-2.00868	0.000397189	ENSG00000105173	chr19	29812578	29812689	+	1.97808	0.0243521	ENSG00000081985	chr1
													ENSG00000076555	chr12	109241281	109242437	+	1.79123	7.8636e-05	ENSG00000058056	chr3	179764168	179765695	+	-1.828	1.68589e-05	ENSG00000069869	chr15	55852543	55856131	-	2.45947	2.04742e-06	ENSG00000076555	chr12	109166993	109167896	+	-1.46253	0.0193136	ENSG00000105339	chr8	141155970	141165186	+	2.53339	0.00159907	ENSG00000081985	chr1
													ENSG00000076555	chr12	109246448	109247606	+	2.12717	1.24982e-06	ENSG00000058056	chr3	179765848	179781739	+	-1.90983	6.14019e-06	ENSG00000069869	chr15	55856196	55860407	-	2.26448	1.55332e-05	ENSG00000076555	chr12	109168034	109171805	+	-2.08916	0.000202502	ENSG00000105339	chr8	141160783	141163329	+	4.64411	6.55648e-11	ENSG00000081985	chr1
													ENSG00000076555	chr12	109250104	109252046	+	1.72429	0.000164702	ENSG00000058056	chr3	179781823	179784048	+	-1.6864	8.80071e-05	ENSG00000069869	chr15	55860778	55862913	-	1.61729	0.00375057	ENSG00000076555	chr12	109174230	109175931	+	-2.83785	8.06849e-08	ENSG00000105383	chr19	51235676	51235823	+	1.96337	0.025902	ENSG00000081985	chr1
													ENSG00000076555	chr12	109252156	109253015	+	3.53919	0	ENSG00000059378	chr7	140026348	140027276	-	-1.47354	0.000821543	ENSG00000069869	chr15	55863079	55869579	-	1.69579	0.00213971	ENSG00000076555	chr12	109176040	109176153	+	-1.74083	0.00313906	ENSG00000105472	chr19	50723506	50723905	+	2.77148	0.000404707	ENSG00000081985	chr1
													ENSG00000076555	chr12	109253158	109254214	+	2.1167	1.43499e-06	ENSG00000059378	chr7	140027406	140028613	-	-1.54533	0.000401194	ENSG00000069869	chr15	55869681	55872415	-	1.62341	0.0035877	ENSG00000076555	chr12	109176263	109179088	+	-2.73171	2.86799e-07	ENSG00000105472	chr19	50723528	50723911	+	3.48916	2.76242e-06	ENSG00000081985	chr1
													ENSG00000076555	chr12	109254334	109256140	+	2.19476	4.97786e-07	ENSG00000059378	chr7	140028688	140034235	-	-1.45274	0.00100312	ENSG00000069869	chr15	55872476	55873958	-	2.1072	7.03022e-05	ENSG00000076555	chr12	109179297	109179917	+	-1.84641	0.00144465	ENSG00000105472	chr19	50723672	50723905	+	2.70827	0.000585553	ENSG00000081985	chr1
													ENSG00000076555	chr12	109256236	109258268	+	1.8678	3.25312e-05	ENSG00000059378	chr7	140034331	140037715	-	-1.19283	0.00953929	ENSG00000069869	chr15	55874008	55924646	-	1.82717	0.000779659	ENSG00000076555	chr12	109188162	109191613	+	-2.85855	6.28836e-08	ENSG00000105472	chr19	50724091	50724410	+	3.1112	4.40513e-05	ENSG00000081985	chr1
													ENSG00000076555	chr12	109258364	109258973	+	1.82256	5.50555e-05	ENSG00000059378	chr7	140041839	140046884	-	-1.43984	0.00113644	ENSG00000069869	chr15	55924699	55951376	-	2.19807	2.97123e-05	ENSG00000076555	chr12	109191763	109191847	+	-2.27192	3.77812e-05	ENSG00000105472	chr19	50724601	50724973	+	2.94205	0.000138653	ENSG00000082074	chr5
													ENSG00000076555	chr12	109259108	109260480	+	1.84927	4.04001e-05	ENSG00000059378	chr7	140047007	140054662	-	-1.03929	0.0286127	ENSG00000069869	chr15	55951414	55951511	-	1.60358	0.00411202	ENSG00000076555	chr12	109197153	109199402	+	-1.70487	0.00403154	ENSG00000105472	chr19	50724601	50725022	+	4.01837	3.29608e-08	ENSG00000082269	chr6
													ENSG00000076555	chr12	109260657	109262357	+	1.2524	0.0124698	ENSG00000059378	chr7	140054763	140056856	-	-1.28439	0.00459017	ENSG00000069869	chr15	55951589	55966473	-	1.92141	0.000362163	ENSG00000076555	chr12	109199552	109201567	+	-2.32076	2.35255e-05	ENSG00000105556	chr19	336173	344774	-	2.80923	0.000322373	ENSG00000082898	chr2
													ENSG00000076555	chr12	109265280	109265389	+	2.07353	2.54884e-06	ENSG00000059378	chr7	140057153	140057899	-	-1.32526	0.00324203	ENSG00000069869	chr15	55966546	55993511	-	1.9906	0.000202752	ENSG00000076555	chr12	109201701	109206710	+	-2.46656	5.3854e-06	ENSG00000105640	chr19	17861474	17862096	+	4.11794	1.32538e-08	ENSG00000082898	chr2
													ENSG00000076555	chr12	109265525	109266236	+	2.25127	2.24361e-07	ENSG00000059378	chr7	140058034	140062522	-	-1.49119	0.000690999	ENSG00000070540	chr17	68421820	68426075	-	1.70373	0.00201731	ENSG00000076555	chr12	109212936	109216618	+	-1.54613	0.011568	ENSG00000105643	chr19	18010729	18012913	+	2.68429	0.000675238	ENSG00000083312	chr5
													ENSG00000076662	chr19	10335976	10338682	-	2.50383	4.93238e-09	ENSG00000059588	chr1	234446975	234448480	-	-1.26567	0.00534198	ENSG00000070540	chr17	68433575	68434556	-	1.48278	0.00929119	ENSG00000076555	chr12	109222620	109222799	+	-3.29799	1.99174e-10	ENSG00000105655	chr19	18437760	18437860	-	2.27346	0.00618061	ENSG00000085063	chr11
													ENSG00000077254	chr1	77718641	77721172	-	1.41809	0.00330144	ENSG00000059804	chr12	7921631	7922821	-	-1.88156	8.73201e-06	ENSG00000070540	chr17	68436479	68444493	-	1.6232	0.00359296	ENSG00000076555	chr12	109222912	109223815	+	-2.24542	4.84649e-05	ENSG00000105737	chr19	41999299	42003332	-	3.55751	1.62123e-06	ENSG00000085063	chr11
													ENSG00000077254	chr1	77734416	77736056	-	3.07063	2.16834e-13	ENSG00000059804	chr12	7923024	7924410	-	-1.45207	0.00100941	ENSG00000070540	chr17	68444589	68450728	-	1.25856	0.0350159	ENSG00000076555	chr12	109227489	109232669	+	-2.02914	0.000335742	ENSG00000105737	chr19	42003453	42003555	-	3.31335	1.04007e-05	ENSG00000085063	chr11
													ENSG00000078070	chr3	183037434	183039026	-	1.70557	0.000201988	ENSG00000059804	chr12	7924511	7925844	-	-1.5385	0.000429986	ENSG00000070540	chr17	68450897	68452910	-	1.33278	0.0231704	ENSG00000076555	chr12	109237380	109239830	+	-2.35334	1.70742e-05	ENSG00000105737	chr19	42003683	42005723	-	3.44865	3.79518e-06	ENSG00000085063	chr11
													ENSG00000078618	chr1	51798411	51800556	-	3.8506	0	ENSG00000059804	chr12	7925948	7929684	-	-1.46407	0.000900204	ENSG00000070614	chr5	150486023	150520868	+	1.95129	0.000282264	ENSG00000076555	chr12	109239985	109241078	+	-2.56793	1.82954e-06	ENSG00000105737	chr19	42005948	42006645	-	3.84925	1.48157e-07	ENSG00000085377	chr6
													ENSG00000079102	chr8	91960517	91970658	-	1.309	0.00813571	ENSG00000059804	chr12	7929871	7930480	-	-1.80951	2.10066e-05	ENSG00000070614	chr5	150521767	150527804	+	1.46996	0.010077	ENSG00000076555	chr12	109241281	109242437	+	-2.05488	0.000270728	ENSG00000105737	chr19	42006810	42021301	-	3.57474	1.42846e-06	ENSG00000085662	chr7
													ENSG00000079102	chr8	91970848	91975905	-	1.32762	0.00702035	ENSG00000059804	chr12	7930642	7931245	-	-1.79747	2.43068e-05	ENSG00000070614	chr5	150535021	150535700	+	1.35018	0.0209523	ENSG00000076555	chr12	109246448	109247606	+	-1.94664	0.00065782	ENSG00000105737	chr19	42021474	42021947	-	2.86986	0.000220637	ENSG00000085719	chr8
													ENSG00000079102	chr8	91975973	91986124	-	1.21342	0.0166	ENSG00000059804	chr12	7931485	7932987	-	-1.73088	5.30887e-05	ENSG00000070614	chr5	150535885	150539228	+	1.34141	0.0220408	ENSG00000076555	chr12	109250104	109252046	+	-2.73389	2.7975e-07	ENSG00000105737	chr19	42022056	42022241	-	3.43964	4.06865e-06	ENSG00000085719	chr8
													ENSG00000079102	chr8	91979931	91986124	-	1.08666	0.0388137	ENSG00000059804	chr12	7933147	7933810	-	-1.78241	2.91086e-05	ENSG00000070614	chr5	150540264	150541570	+	1.24293	0.0381561	ENSG00000076555	chr12	109252156	109253015	+	-2.63758	8.42287e-07	ENSG00000105737	chr19	42022354	42042552	-	3.35777	7.5725e-06	ENSG00000085719	chr8
													ENSG00000079102	chr8	91986325	91986887	-	1.54427	0.001037	ENSG00000059804	chr12	7933902	7936020	-	-1.77288	3.25312e-05	ENSG00000070814	chr5	150392176	150392708	+	1.26888	0.0331566	ENSG00000076555	chr12	109253158	109254214	+	-3.47315	1.54847e-11	ENSG00000105737	chr19	42042755	42053602	-	3.49227	2.70621e-06	ENSG00000085719	chr8
													ENSG00000079102	chr8	91986972	91991639	-	1.71216	0.000188112	ENSG00000060982	chr12	24818049	24829823	-	-3.8165	1.22944e-21	ENSG00000071073	chr2	98625835	98635222	-	1.71432	0.00186298	ENSG00000076555	chr12	109254334	109256140	+	-2.77543	1.70383e-07	ENSG00000105737	chr19	42053709	42053825	-	3.28754	1.26023e-05	ENSG00000085719	chr8
													ENSG00000079102	chr8	91991889	92005116	-	1.20483	0.0176708	ENSG00000060982	chr12	24829897	24832723	-	-4.27643	4.8888e-27	ENSG00000071073	chr2	98635288	98636517	-	1.4787	0.00954904	ENSG00000076555	chr12	109256236	109258268	+	-2.67831	5.33129e-07	ENSG00000105737	chr19	42053929	42054320	-	3.56796	1.49696e-06	ENSG00000085719	chr8
													ENSG00000079102	chr8	92005297	92011002	-	1.16927	0.0226537	ENSG00000060982	chr12	24832863	24836511	-	-3.26376	5.67686e-16	ENSG00000071073	chr2	98636595	98639808	-	1.55868	0.00564592	ENSG00000076555	chr12	109258364	109258973	+	-2.30715	2.68357e-05	ENSG00000105737	chr19	42054472	42056662	-	3.34162	8.50403e-06	ENSG00000085719	chr8
													ENSG00000079102	chr8	92011091	92014579	-	1.2654	0.011312	ENSG00000060982	chr12	24836596	24842082	-	-3.77189	3.81055e-21	ENSG00000071073	chr2	98640001	98640121	-	1.56174	0.0055245	ENSG00000076555	chr12	109259108	109260480	+	-2.41501	9.16706e-06	ENSG00000105737	chr19	42056823	42056925	-	3.21548	2.11947e-05	ENSG00000085719	chr8
													ENSG00000079102	chr8	92014820	92017226	-	1.21177	0.0167925	ENSG00000060982	chr12	24842224	24849786	-	-3.64379	9.06958e-20	ENSG00000071073	chr2	98640228	98643923	-	1.78972	0.00104762	ENSG00000076555	chr12	109260657	109262357	+	-2.38278	1.27059e-05	ENSG00000105737	chr19	42056978	42059349	-	3.39004	5.9363e-06	ENSG00000085719	chr8
													ENSG00000079246	chr2	216194985	216203278	+	2.27274	1.65402e-07	ENSG00000060982	chr12	24849949	24878530	-	-4.60783	2.65451e-31	ENSG00000071073	chr2	98644053	98645428	-	1.91341	0.000387082	ENSG00000076555	chr12	109265280	109265389	+	-3.2405	4.44081e-10	ENSG00000105737	chr19	42059527	42062488	-	3.37313	6.74024e-06	ENSG00000085719	chr8
													ENSG00000079308	chr2	217809991	217810248	-	1.3247	0.00718493	ENSG00000060982	chr12	24878649	24881301	-	-4.27842	4.6219e-27	ENSG00000071073	chr2	98645542	98655445	-	1.37523	0.0180671	ENSG00000076555	chr12	109265525	109266236	+	-2.11076	0.000166887	ENSG00000105737	chr19	42062653	42062758	-	2.98623	0.00010406	ENSG00000085719	chr8
													ENSG00000079308	chr2	217812445	217813215	-	1.0743	0.0419544	ENSG00000060982	chr12	24881411	24894275	-	-3.49971	2.79219e-18	ENSG00000071073	chr2	98655520	98656352	-	1.62995	0.00342707	ENSG00000077254	chr1	77718641	77721172	-	-1.41319	0.0256647	ENSG00000105737	chr19	42062855	42065223	-	2.91112	0.000170068	ENSG00000085719	chr8
													ENSG00000079435	chr19	42407791	42407976	-	2.2458	2.42707e-07	ENSG00000060982	chr12	24894475	24901814	-	-4.53855	2.19172e-30	ENSG00000071073	chr2	98656465	98658218	-	1.45147	0.011312	ENSG00000077254	chr1	77734416	77736056	-	-2.11191	0.00016536	ENSG00000105737	chr19	42065387	42065692	-	2.65337	0.000808247	ENSG00000085719	chr8
													ENSG00000079435	chr19	42410842	42423419	-	1.27568	0.0104671	ENSG00000060982	chr12	24901885	24948927	-	-3.33031	1.32018e-16	ENSG00000071073	chr2	98658264	98663046	-	1.56949	0.00523762	ENSG00000078070	chr3	183037434	183039026	-	-2.79124	1.41256e-07	ENSG00000105737	chr19	42065820	42069241	-	3.03158	7.6549e-05	ENSG00000085719	chr8
													ENSG00000079739	chr1	63593734	63629425	+	2.67238	3.06147e-10	ENSG00000061273	chr12	47791308	47791586	-	-0.964719	0.0459916	ENSG00000071073	chr2	98663179	98675035	-	2.0295	0.000143314	ENSG00000078304	chr14	101912473	101917831	+	-1.62054	0.00717822	ENSG00000105939	chr7	139055295	139061036	-	4.56322	1.52563e-10	ENSG00000085719	chr8
													ENSG00000079739	chr1	63629587	63629942	+	3.53074	0	ENSG00000061273	chr12	47796298	47797017	-	-1.02037	0.0323542	ENSG00000071073	chr2	98675175	98678304	-	1.7281	0.00168514	ENSG00000078487	chr7	100425136	100428156	-	-1.62553	0.00694799	ENSG00000106327	chr7	100621126	100626763	-	2.50678	0.00184572	ENSG00000085719	chr8
													ENSG00000079739	chr1	63630087	63631656	+	3.12037	7.82823e-14	ENSG00000061273	chr12	47798972	47819767	-	-1.25279	0.00595263	ENSG00000071073	chr2	98678471	98726239	-	1.19256	0.0496229	ENSG00000078618	chr1	51798411	51800556	-	-2.13769	0.000131069	ENSG00000106327	chr7	100627661	100627744	-	3.13915	3.61703e-05	ENSG00000086015	chr1
													ENSG00000079739	chr1	63631782	63634829	+	3.52931	0	ENSG00000061918	chr4	155759143	155759787	+	-4.95775	3.7268e-36	ENSG00000071205	chr4	147822822	147822896	+	1.23686	0.0394249	ENSG00000078674	chr8	17957421	17957540	+	-1.74685	0.00300837	ENSG00000106327	chr7	100627974	100628073	-	2.69069	0.000651591	ENSG00000086015	chr1
													ENSG00000079739	chr1	63635019	63636234	+	3.06984	2.16834e-13	ENSG00000061918	chr4	155759860	155774968	+	-5.1283	1.20573e-38	ENSG00000071205	chr4	147913139	147939825	+	1.54548	0.00615668	ENSG00000079150	chr2	178469785	178477062	-	-1.46351	0.0192018	ENSG00000106327	chr7	100628136	100628224	-	2.33839	0.00447981	ENSG00000086189	chr5
													ENSG00000079739	chr1	63636388	63638685	+	3.01655	6.09539e-13	ENSG00000061918	chr4	155775068	155777524	+	-4.53675	2.31262e-30	ENSG00000071205	chr4	147955374	147965024	+	1.8063	0.000921438	ENSG00000081189	chr5	88722829	88728493	-	-3.23273	4.9333e-10	ENSG00000106327	chr7	100628306	100629253	-	2.83773	0.000269051	ENSG00000086300	chr7
													ENSG00000079739	chr1	63638800	63648517	+	3.02256	5.45352e-13	ENSG00000061918	chr4	155777642	155789714	+	-4.74736	3.41173e-33	ENSG00000071575	chr2	12718577	12723260	+	2.6764	1.71536e-07	ENSG00000081189	chr5	88722925	88728493	-	-2.40906	9.74828e-06	ENSG00000106327	chr7	100631945	100632082	-	3.34776	8.18485e-06	ENSG00000086300	chr7
													ENSG00000079739	chr1	63648652	63651669	+	3.15951	3.71775e-14	ENSG00000061918	chr4	155789911	155793856	+	-4.44483	3.63451e-29	ENSG00000071794	chr3	149041680	149042166	-	1.56046	0.00557163	ENSG00000081189	chr5	88728628	88729218	-	-2.64351	7.8949e-07	ENSG00000106327	chr7	100632198	100633001	-	2.24523	0.00710119	ENSG00000086300	chr7
													ENSG00000079739	chr1	63651852	63654332	+	3.11071	9.59176e-14	ENSG00000061918	chr4	155796510	155799877	+	-4.60204	3.1711e-31	ENSG00000071967	chr2	171522738	171541585	+	1.92675	0.000346666	ENSG00000081189	chr5	88729347	88731729	-	-2.58862	1.45598e-06	ENSG00000106484	chr7	130486395	130495368	+	2.75692	0.000440942	ENSG00000086619	chr1
													ENSG00000079739	chr1	63654466	63659586	+	3.05623	2.83102e-13	ENSG00000061918	chr4	155803764	155804593	+	-5.02773	3.63586e-37	ENSG00000071967	chr2	171541793	171553346	+	1.59323	0.0044296	ENSG00000081189	chr5	88731901	88749070	-	-2.71506	3.48045e-07	ENSG00000106484	chr7	130497235	130497936	+	2.26997	0.0062842	ENSG00000086730	chr7
													ENSG00000080824	chr14	102082444	102083034	-	1.66359	0.000314771	ENSG00000061918	chr4	155804747	155805103	+	-4.08708	9.69243e-25	ENSG00000071967	chr2	171553500	171554524	+	1.48583	0.00912038	ENSG00000081189	chr5	88749117	88751857	-	-2.72747	3.01502e-07	ENSG00000106484	chr7	130498013	130498139	+	2.95995	0.000123499	ENSG00000086730	chr7
													ENSG00000081189	chr5	88823927	88827036	-	1.10293	0.0350391	ENSG00000061918	chr4	155805229	155806386	+	-4.6998	1.53294e-32	ENSG00000072274	chr3	196072152	196077064	-	1.58304	0.00476432	ENSG00000081189	chr5	88752043	88760988	-	-2.92263	2.88858e-08	ENSG00000106484	chr7	130498275	130498419	+	3.03365	7.54417e-05	ENSG00000086730	chr7
													ENSG00000081985	chr1	67320444	67321602	+	1.85542	3.76253e-05	ENSG00000061987	chr12	62532670	62534845	+	-1.18262	0.0103377	ENSG00000072415	chr14	67241533	67269701	+	1.39779	0.0157752	ENSG00000081189	chr5	88752043	88761185	-	-2.7424	2.52563e-07	ENSG00000106484	chr7	130498477	130499875	+	4.00716	3.67382e-08	ENSG00000086730	chr7
													ENSG00000081985	chr1	67321889	67326735	+	2.02084	5.01995e-06	ENSG00000062282	chr11	75769112	75784618	+	-1.39868	0.00167471	ENSG00000072415	chr14	67301466	67301972	+	1.85729	0.000612418	ENSG00000081189	chr5	88761125	88804598	-	-2.84256	7.62665e-08	ENSG00000106484	chr7	130499915	130500462	+	2.41416	0.0030524	ENSG00000086730	chr7
													ENSG00000081985	chr1	67326849	67328200	+	1.80187	6.98387e-05	ENSG00000062282	chr11	75784746	75790188	+	-1.60666	0.000211175	ENSG00000072415	chr14	67302118	67302410	+	1.21179	0.0448218	ENSG00000081189	chr5	88761328	88804598	-	-2.57531	1.68579e-06	ENSG00000106484	chr7	130500532	130500789	+	2.31618	0.0050006	ENSG00000086730	chr7
													ENSG00000081985	chr1	67328384	67329587	+	1.92639	1.61451e-05	ENSG00000062282	chr11	75790295	75790661	+	-1.36789	0.00221944	ENSG00000072415	chr14	67302571	67303522	+	1.34324	0.021813	ENSG00000081189	chr5	88804801	88823735	-	-2.54961	2.23283e-06	ENSG00000106484	chr7	130500890	130502644	+	2.59022	0.00115377	ENSG00000087077	chr7
													ENSG00000081985	chr1	67329729	67330660	+	1.76056	0.000111057	ENSG00000062282	chr11	75790731	75796328	+	-1.8511	1.27115e-05	ENSG00000072415	chr14	67317479	67320230	+	1.30301	0.0274099	ENSG00000081189	chr5	88823927	88827036	-	-2.75014	2.30271e-07	ENSG00000106484	chr7	130502720	130503933	+	3.13576	3.70118e-05	ENSG00000087077	chr7
													ENSG00000081985	chr1	67330810	67338624	+	2.53849	2.82651e-09	ENSG00000062282	chr11	75796532	75797158	+	-1.37528	0.00207697	ENSG00000072415	chr14	67320397	67321057	+	1.24918	0.0368775	ENSG00000081307	chr3	132675923	132676443	+	-1.32869	0.0407934	ENSG00000106484	chr7	130503996	130504939	+	2.51701	0.00174461	ENSG00000087077	chr7
													ENSG00000081985	chr1	67351089	67367825	+	2.2551	2.12671e-07	ENSG00000062282	chr11	75797332	75798227	+	-0.979178	0.0420014	ENSG00000072415	chr14	67323812	67332780	+	1.37424	0.018174	ENSG00000081985	chr1	67326849	67328200	+	-2.86514	5.81373e-08	ENSG00000106524	chr7	16600945	16602380	-	1.8581	0.0395314	ENSG00000087077	chr7
													ENSG00000081985	chr1	67368025	67372436	+	2.60358	9.73615e-10	ENSG00000062485	chr12	56274878	56275002	-	-1.02374	0.0316576	ENSG00000072571	chr5	163464802	163467701	+	1.44205	0.0119725	ENSG00000081985	chr1	67351089	67367825	+	-1.89708	0.000977946	ENSG00000106771	chr9	109106609	109108453	-	2.39305	0.00339206	ENSG00000087266	chr4
													ENSG00000081985	chr1	67372534	67372625	+	2.45695	1.03491e-08	ENSG00000063854	chr16	1823037	1826712	-	-1.24889	0.00614822	ENSG00000072840	chr4	5731657	5733351	+	1.35291	0.0206462	ENSG00000081985	chr1	67372783	67379986	+	-1.41738	0.0250688	ENSG00000106853	chr9	111592982	111594222	-	3.07144	5.7892e-05	ENSG00000087266	chr4
													ENSG00000081985	chr1	67372783	67379986	+	1.99927	6.56827e-06	ENSG00000064199	chr11	124673952	124675238	+	-1.16078	0.0121661	ENSG00000072840	chr4	5733435	5741716	+	1.31486	0.0256589	ENSG00000081985	chr1	67380123	67386579	+	-2.3178	2.41665e-05	ENSG00000106853	chr9	111594267	111597317	-	2.74032	0.000486962	ENSG00000087266	chr4
													ENSG00000081985	chr1	67380123	67386579	+	2.54436	2.57813e-09	ENSG00000064666	chr19	1026724	1031071	+	-1.80451	2.23e-05	ENSG00000072840	chr4	5753052	5753785	+	1.35275	0.0206662	ENSG00000081985	chr1	67386669	67390029	+	-1.86422	0.00125828	ENSG00000106976	chr9	128222596	128222793	+	2.19095	0.00923762	ENSG00000088256	chr19
													ENSG00000081985	chr1	67386669	67390029	+	3.08395	1.6512e-13	ENSG00000064666	chr19	1031192	1032392	+	-1.64099	0.000145535	ENSG00000072840	chr4	5793717	5797022	+	1.73549	0.00159283	ENSG00000082074	chr5	39119634	39122336	-	-3.27145	2.87498e-10	ENSG00000106976	chr9	128234107	128239445	+	1.92705	0.0300941	ENSG00000088256	chr19
													ENSG00000081985	chr1	67390128	67395547	+	1.09154	0.0376069	ENSG00000064666	chr19	1032458	1032559	+	-1.4989	0.000639603	ENSG00000072840	chr4	5797232	5798586	+	1.7497	0.0014257	ENSG00000082153	chr2	200811727	200813208	+	-3.65499	9.51913e-13	ENSG00000106976	chr9	128239779	128242232	+	3.04949	6.76377e-05	ENSG00000088812	chr20
													ENSG00000082146	chr2	201458864	201469953	+	1.06945	0.0432475	ENSG00000064666	chr19	1032696	1036130	+	-2.56761	3.62024e-10	ENSG00000072840	chr4	5798792	5801950	+	1.27081	0.0328339	ENSG00000083312	chr5	72816752	72848385	+	-3.07553	4.11065e-09	ENSG00000106976	chr9	128248753	128250115	+	1.8344	0.0432061	ENSG00000088992	chr12
													ENSG00000082153	chr2	200811727	200813208	+	4.72435	0	ENSG00000064666	chr19	1036246	1036416	+	-1.69714	7.79818e-05	ENSG00000073008	chr19	44650105	44653900	+	1.76109	0.00130608	ENSG00000083312	chr5	72848498	72851244	+	-1.50952	0.0145326	ENSG00000106976	chr9	128250356	128250725	+	2.84467	0.000258372	ENSG00000088992	chr12
													ENSG00000083312	chr5	72848251	72848385	+	1.37601	0.00471279	ENSG00000064666	chr19	1036562	1037625	+	-6.72932	4.41929e-66	ENSG00000073008	chr19	44657910	44658742	+	1.81614	0.000851674	ENSG00000083312	chr5	72851319	72855774	+	-1.37044	0.0326011	ENSG00000107438	chr10	95238111	95238568	-	4.27161	2.96377e-09	ENSG00000089157	chr12
													ENSG00000083457	chr17	3723383	3723688	-	1.25746	0.0120129	ENSG00000064961	chr19	3572994	3573292	+	-2.84338	2.68061e-12	ENSG00000073008	chr19	44661323	44661740	+	1.73273	0.00162593	ENSG00000083312	chr5	72861914	72865596	+	-1.33533	0.0394159	ENSG00000107438	chr10	95238685	95247215	-	3.55801	1.61586e-06	ENSG00000089157	chr12
													ENSG00000085063	chr11	33710343	33717370	-	3.54605	0	ENSG00000064961	chr19	3573347	3573692	+	-3.46615	6.09771e-18	ENSG00000073060	chr12	124778586	124786357	-	1.76774	0.00123923	ENSG00000083312	chr5	72877346	72882467	+	-1.41936	0.0248009	ENSG00000107438	chr10	95247366	95263864	-	4.23323	4.36638e-09	ENSG00000089248	chr12
													ENSG00000085063	chr11	33717471	33722379	-	3.59835	0	ENSG00000065054	chr16	2036503	2036728	+	-3.86421	3.61768e-22	ENSG00000073578	chr5	231000	233477	+	2.17896	3.58465e-05	ENSG00000083312	chr5	72883232	72887070	+	-1.35042	0.0362676	ENSG00000107438	chr10	95264063	95268778	-	4.48318	3.51305e-10	ENSG00000089351	chr19
													ENSG00000085063	chr11	33722463	33731424	-	4.26192	0	ENSG00000065054	chr16	2036881	2036955	+	-3.52754	1.45273e-18	ENSG00000073792	chr3	185647138	185649403	-	3.67554	1.44706e-13	ENSG00000083312	chr5	72888303	72889786	+	-1.41436	0.0254999	ENSG00000107438	chr10	95268862	95271633	-	3.54359	1.81208e-06	ENSG00000090013	chr19
													ENSG00000085063	chr11	33731468	33736382	-	1.48401	0.00182962	ENSG00000065054	chr16	2036998	2037538	+	-3.49546	3.08263e-18	ENSG00000073792	chr3	185649534	185652094	-	3.33923	2.65295e-11	ENSG00000083312	chr5	72897151	72900006	+	-1.41654	0.0251899	ENSG00000107438	chr10	95268862	95290820	-	4.4472	5.09672e-10	ENSG00000090013	chr19
													ENSG00000085117	chr11	44605182	44605355	+	1.1145	0.0325101	ENSG00000065054	chr16	2037600	2037826	+	-3.69744	2.44252e-20	ENSG00000073792	chr3	185652168	185657286	-	3.2104	1.71266e-10	ENSG00000083312	chr5	72900081	72900974	+	-1.29365	0.0489146	ENSG00000107438	chr10	95271784	95290820	-	4.3341	1.56313e-09	ENSG00000090013	chr19
													ENSG00000085117	chr11	44605429	44615272	+	2.38627	3.07327e-08	ENSG00000065057	chr16	2040047	2040133	-	-1.76228	3.68351e-05	ENSG00000073792	chr3	185657402	185658341	-	3.89364	0	ENSG00000083444	chr1	11963636	11964175	+	-4.01951	2.22443e-15	ENSG00000107566	chr10	100185637	100185799	-	2.30156	0.00538899	ENSG00000090382	chr12
													ENSG00000085117	chr11	44615373	44618162	+	1.13386	0.0286782	ENSG00000065057	chr16	2040238	2043567	-	-1.69688	7.81479e-05	ENSG00000073792	chr3	185658409	185672541	-	3.75709	3.78254e-14	ENSG00000083750	chrX	55751196	55753392	+	-1.37123	0.0324718	ENSG00000107872	chr10	102421182	102421354	+	1.82345	0.0449419	ENSG00000090382	chr12
													ENSG00000085117	chr11	44618723	44619049	+	3.87736	0	ENSG00000065057	chr16	2043726	2044630	-	-1.48884	0.000706662	ENSG00000073792	chr3	185658409	185675296	-	3.50313	2.18815e-12	ENSG00000084234	chr11	130122513	130123612	+	-1.31151	0.0445135	ENSG00000107954	chr10	103585225	103589514	+	3.15402	3.24628e-05	ENSG00000090861	chr16
													ENSG00000085662	chr7	134448061	134448387	-	1.21884	0.0160048	ENSG00000065057	chr16	2044800	2046128	-	-1.34604	0.0026995	ENSG00000073792	chr3	185672669	185675296	-	3.68176	1.33331e-13	ENSG00000084234	chr11	130135715	130137256	+	-1.30766	0.0454398	ENSG00000107954	chr10	103585356	103589514	+	3.07087	5.80625e-05	ENSG00000090863	chr16
													ENSG00000086015	chr1	45829581	45882364	+	1.06012	0.0458725	ENSG00000065057	chr16	2046366	2047709	-	-1.34727	0.00267107	ENSG00000073792	chr3	185675431	185675791	-	3.49834	2.3489e-12	ENSG00000084234	chr11	130137291	130140398	+	-1.30592	0.0458377	ENSG00000108107	chr19	55388048	55388247	+	2.48476	0.00208403	ENSG00000090863	chr16
													ENSG00000086015	chr1	46034266	46034538	+	1.09569	0.0366466	ENSG00000065268	chr19	989895	990223	+	-4.28584	3.74061e-27	ENSG00000073792	chr3	185675913	185687057	-	4.61257	0	ENSG00000085117	chr11	44618723	44619049	+	-1.44048	0.0219509	ENSG00000108176	chr10	67805787	67811524	-	1.86462	0.0385567	ENSG00000090863	chr16
													ENSG00000086300	chr7	26346466	26360975	+	1.11088	0.0332802	ENSG00000065268	chr19	991145	991227	+	-2.94921	3.59187e-13	ENSG00000073792	chr3	185687191	185689355	-	4.49451	0	ENSG00000085185	chrX	130025379	130028635	+	-1.4386	0.0221794	ENSG00000108298	chr17	39201308	39203011	+	4.98597	1.55327e-12	ENSG00000090863	chr16
													ENSG00000086758	chrX	53575788	53576900	-	2.9783	1.26137e-12	ENSG00000065615	chr6	83909090	83914416	+	-1.01266	0.0339957	ENSG00000073792	chr3	185689627	185692699	-	3.15225	3.84659e-10	ENSG00000085433	chr1	108991329	108995580	-	-1.56027	0.0105938	ENSG00000108433	chr17	46931207	46932067	+	1.95725	0.0265776	ENSG00000090863	chr16
													ENSG00000087253	chr16	55509352	55525508	+	1.21622	0.0162861	ENSG00000065665	chr10	12129794	12133241	+	-1.05888	0.0250568	ENSG00000073792	chr3	185692762	185696612	-	3.42277	7.49351e-12	ENSG00000085449	chr2	223878730	223880124	-	-1.41252	0.0257539	ENSG00000109046	chr17	27307919	27309100	+	1.86805	0.0380262	ENSG00000090863	chr16
													ENSG00000087253	chr16	55525647	55528377	+	1.16204	0.023744	ENSG00000065665	chr10	12157067	12157908	+	-1.08506	0.0210084	ENSG00000073792	chr3	185696663	185698299	-	1.85332	0.000632333	ENSG00000085449	chr2	223880232	223881942	-	-1.48201	0.0171658	ENSG00000109066	chr17	74776577	74777264	+	1.85909	0.0394321	ENSG00000090863	chr16
													ENSG00000087253	chr16	55528594	55529835	+	1.10233	0.0351848	ENSG00000065665	chr10	12161121	12162213	+	-0.995791	0.0378125	ENSG00000073792	chr3	185698347	185823153	-	3.40553	9.72362e-12	ENSG00000085449	chr2	223894339	223895504	-	-1.36883	0.0328938	ENSG00000109111	chr17	28662342	28673371	+	1.87588	0.0369304	ENSG00000090863	chr16
													ENSG00000087253	chr16	55529947	55531914	+	1.09009	0.0379655	ENSG00000065675	chr10	6428362	6430810	-	-1.3047	0.00387977	ENSG00000073921	chr11	85976682	85981129	-	2.8018	3.81105e-08	ENSG00000085449	chr2	223895630	223898958	-	-1.43683	0.0224053	ENSG00000109180	chr4	48831431	48832620	+	1.88045	0.0362618	ENSG00000090863	chr16
													ENSG00000087253	chr16	55532882	55534443	+	1.21752	0.0161534	ENSG00000065675	chr10	6430938	6441893	-	-1.98885	2.2229e-06	ENSG00000074266	chr11	86257596	86264172	+	1.97526	0.000230449	ENSG00000085449	chr2	223901333	223905947	-	-1.3875	0.0297001	ENSG00000109265	chr4	56179430	56272321	+	3.99347	4.14933e-08	ENSG00000090863	chr16
													ENSG00000087253	chr16	55534477	55537578	+	1.26919	0.0109931	ENSG00000065675	chr10	6479165	6483440	-	-1.70367	7.24258e-05	ENSG00000074266	chr11	86277138	86277918	+	1.9069	0.000408833	ENSG00000085449	chr2	223906001	223912253	-	-1.35279	0.0358246	ENSG00000109265	chr4	56272492	56307535	+	4.17429	7.75976e-09	ENSG00000090863	chr16
													ENSG00000087253	chr16	55537632	55541838	+	1.09561	0.0366611	ENSG00000065675	chr10	6491812	6497035	-	-1.77342	3.23376e-05	ENSG00000074370	chr17	3937636	3940971	-	1.79493	0.00100845	ENSG00000085449	chr2	223912326	223917943	-	-1.52839	0.0129283	ENSG00000109265	chr4	56307699	56310666	+	2.71154	0.000573624	ENSG00000090863	chr16
													ENSG00000087253	chr16	55537632	55545735	+	1.43182	0.00292364	ENSG00000065978	chr1	42682731	42683403	+	-1.0858	0.0209043	ENSG00000074370	chr17	3943522	3944704	-	6.83894	0	ENSG00000085449	chr2	223918010	223945148	-	-1.47477	0.0179534	ENSG00000109265	chr4	56310734	56313197	+	3.97427	4.93124e-08	ENSG00000090889	chrX
													ENSG00000087253	chr16	55545817	55549277	+	1.37325	0.00481531	ENSG00000065978	chr1	42701046	42701981	+	-2.44636	2.70459e-09	ENSG00000074370	chr17	3953710	3964174	-	1.23462	0.0398983	ENSG00000085721	chr16	15086454	15091315	-	-1.5961	0.00844779	ENSG00000109265	chr4	56313379	56314040	+	4.1767	7.58415e-09	ENSG00000091483	chr1
													ENSG00000087253	chr16	55549402	55550949	+	1.30327	0.00848701	ENSG00000065989	chr19	10446409	10448917	+	-2.52119	7.89495e-10	ENSG00000074755	chr17	4022828	4024919	-	2.40111	3.80783e-06	ENSG00000085999	chr1	46248408	46248512	+	-1.45292	0.0204401	ENSG00000109265	chr4	56316689	56323377	+	3.59202	1.2487e-06	ENSG00000092199	chr14
													ENSG00000087253	chr16	55551102	55574631	+	1.21924	0.0159545	ENSG00000065989	chr19	10448953	10449080	+	-2.96875	2.46425e-13	ENSG00000075151	chr1	20950108	20969474	-	2.4135	3.34423e-06	ENSG00000085999	chr1	46248598	46250000	+	-1.3485	0.0366728	ENSG00000109265	chr4	56323567	56324104	+	4.41639	6.9888e-10	ENSG00000092439	chr15
													ENSG00000087253	chr16	55574729	55579109	+	1.28188	0.00998334	ENSG00000065989	chr19	10450941	10454829	+	-2.80063	5.90282e-12	ENSG00000075407	chr10	38095629	38095744	+	1.68857	0.00225684	ENSG00000087087	chr7	100888383	100888474	+	-2.28167	3.43927e-05	ENSG00000109265	chr4	56324266	56327644	+	3.81463	1.97196e-07	ENSG00000092621	chr1
													ENSG00000087253	chr16	55579244	55582914	+	1.29919	0.00874711	ENSG00000065989	chr19	10454922	10457879	+	-3.06732	3.47807e-14	ENSG00000075618	chr7	5593768	5603257	+	3.14165	4.46537e-10	ENSG00000087842	chrX	15479821	15491162	-	-1.47603	0.0178094	ENSG00000109332	chr4	102797460	102799407	-	2.00515	0.021605	ENSG00000092621	chr1
													ENSG00000087842	chrX	15425990	15455848	-	2.70557	1.73068e-10	ENSG00000065989	chr19	10459498	10459595	+	-2.6612	7.21024e-11	ENSG00000075618	chr7	5603413	5603496	+	2.96681	4.68855e-09	ENSG00000087903	chr19	6040241	6042044	-	-1.2933	0.0490006	ENSG00000109576	chr4	170060969	170061892	-	1.94304	0.0282289	ENSG00000092621	chr1
													ENSG00000087842	chrX	15479821	15491162	-	1.54299	0.00104974	ENSG00000065989	chr19	10459759	10461004	+	-2.48132	1.53525e-09	ENSG00000075618	chr7	5603617	5603863	+	3.02258	2.24772e-09	ENSG00000088854	chr20	3252684	3253726	-	-1.50218	0.0152114	ENSG00000109576	chr4	170068687	170069148	-	1.82143	0.0452721	ENSG00000092621	chr1
													ENSG00000087842	chrX	15491309	15493190	-	1.80019	7.11845e-05	ENSG00000066044	chr19	8302605	8302777	-	-1.4775	0.000790101	ENSG00000075618	chr7	5604028	5604954	+	1.2393	0.0389242	ENSG00000088854	chr20	3253819	3255219	-	-2.08215	0.000214494	ENSG00000109576	chr4	170069230	170070587	-	2.52523	0.00166813	ENSG00000092621	chr1
													ENSG00000087903	chr19	6040241	6042044	-	1.4549	0.0023822	ENSG00000066044	chr19	8302980	8303855	-	-1.49553	0.000662444	ENSG00000075618	chr7	5604029	5605271	+	3.45296	4.76325e-12	ENSG00000088854	chr20	3256211	3259480	-	-1.8054	0.00196712	ENSG00000109576	chr4	170070652	170073136	-	2.34547	0.00432381	ENSG00000092621	chr1
													ENSG00000088038	chr19	54143749	54144006	+	1.13496	0.0284586	ENSG00000066044	chr19	8304088	8305031	-	-1.79346	2.5503e-05	ENSG00000075826	chr10	100488974	100489252	-	2.5515	7.36662e-07	ENSG00000088854	chr20	3259554	3259922	-	-1.8979	0.000972379	ENSG00000109576	chr4	170087248	170088396	-	2.25613	0.00672791	ENSG00000092621	chr1
													ENSG00000088038	chr19	54148535	54148620	+	1.1771	0.021431	ENSG00000066044	chr19	8305156	8308149	-	-1.52843	0.0004762	ENSG00000075975	chr3	12557176	12570071	+	1.51649	0.00746055	ENSG00000088854	chr20	3278949	3281641	-	-1.55856	0.0107061	ENSG00000109576	chr4	170088564	170089624	-	1.95732	0.0265744	ENSG00000092621	chr1
													ENSG00000088256	chr19	3119053	3119206	+	1.0717	0.0426565	ENSG00000066279	chr1	197096164	197100431	-	-0.973986	0.0433937	ENSG00000076685	chr10	103174982	103176486	-	1.19876	0.0480068	ENSG00000088854	chr20	3298175	3304440	-	-1.77188	0.0025135	ENSG00000110076	chr11	64630573	64635271	-	1.83513	0.0431273	ENSG00000092621	chr1
													ENSG00000088305	chr20	32780465	32781353	+	4.42992	0	ENSG00000066279	chr1	197122595	197124110	-	-1.13047	0.0152889	ENSG00000076685	chr10	103174982	103181185	-	1.25164	0.0363471	ENSG00000088854	chr20	3304543	3315033	-	-2.03612	0.000315735	ENSG00000110092	chr11	69643246	69643832	+	2.12888	0.012419	ENSG00000092621	chr1
													ENSG00000088305	chr20	32784859	32786502	+	4.06852	0	ENSG00000066279	chr1	197124331	197124870	-	-0.972241	0.0438699	ENSG00000076770	chrX	132406392	132489814	-	1.32628	0.0240268	ENSG00000088854	chr20	3315120	3315735	-	-1.71113	0.00386328	ENSG00000110092	chr11	69643991	69647994	+	1.96995	0.0252208	ENSG00000093000	chr22
													ENSG00000088305	chr20	32787451	32788854	+	3.77612	0	ENSG00000066322	chr1	43365623	43367486	-	-1.04439	0.0276931	ENSG00000076928	chr19	41884493	41888064	+	2.29727	1.11416e-05	ENSG00000088854	chr20	3332361	3340504	-	-1.55872	0.0106996	ENSG00000110492	chr11	46381758	46382057	+	2.97356	0.00011351	ENSG00000093072	chr22
													ENSG00000088305	chr20	32789012	32791601	+	3.32698	0	ENSG00000066855	chr8	65723622	65724256	+	-1.14712	0.0134855	ENSG00000076928	chr19	41896482	41898442	+	1.68	0.00239747	ENSG00000088854	chr20	3348623	3359516	-	-2.12771	0.000143524	ENSG00000110492	chr11	46382133	46382294	+	1.92594	0.0302361	ENSG00000095066	chr19
													ENSG00000088305	chr20	32800298	32800835	+	4.34878	0	ENSG00000066923	chr7	100200328	100200453	+	-1.40896	0.00151973	ENSG00000077232	chr2	182757825	182758837	+	3.34336	2.49769e-11	ENSG00000088854	chr20	3359593	3374048	-	-1.88996	0.00103275	ENSG00000110492	chr11	46382461	46382587	+	2.38283	0.00358714	ENSG00000095066	chr19
													ENSG00000088305	chr20	32800925	32801278	+	4.35328	0	ENSG00000066923	chr7	100200542	100200769	+	-1.31084	0.00368018	ENSG00000077380	chr2	171726916	171727821	+	1.59366	0.0044167	ENSG00000088854	chr20	3374154	3375030	-	-1.75212	0.00289922	ENSG00000110492	chr11	46382748	46383469	+	1.86728	0.0381373	ENSG00000095066	chr19
													ENSG00000088305	chr20	32801426	32802385	+	3.89765	0	ENSG00000066923	chr7	100201160	100201264	+	-1.17776	0.0107098	ENSG00000077380	chr2	171727967	171728305	+	1.51078	0.00774205	ENSG00000088970	chr20	21145654	21161871	+	-3.14343	1.65649e-09	ENSG00000110514	chr11	47295579	47295897	+	2.69051	0.000651591	ENSG00000095066	chr19
													ENSG00000088305	chr20	32802470	32807762	+	3.83362	0	ENSG00000066923	chr7	100201351	100201786	+	-1.28906	0.00442015	ENSG00000077684	chr4	128811396	128831733	+	1.66279	0.00271599	ENSG00000089009	chr12	112406342	112406747	-	-1.44123	0.0218511	ENSG00000110583	chr11	63939102	63945840	+	2.21125	0.00838217	ENSG00000095066	chr19
													ENSG00000088970	chr20	21145654	21161871	+	3.91459	0	ENSG00000066923	chr7	100202041	100202172	+	-1.06387	0.0242662	ENSG00000077782	chr8	38413804	38413918	-	1.30749	0.0267176	ENSG00000089157	chr12	120200891	120201083	-	-2.21545	6.41404e-05	ENSG00000110697	chr11	67495225	67495438	-	1.99896	0.0222066	ENSG00000095209	chr9
													ENSG00000088992	chr12	117039210	117041947	-	1.69572	0.00022449	ENSG00000066923	chr7	100202340	100202454	+	-1.595	0.000238627	ENSG00000077782	chr8	38416060	38417306	-	1.62771	0.00348352	ENSG00000089351	chr19	35014387	35015827	+	-2.19385	7.8505e-05	ENSG00000110697	chr11	67496348	67497231	-	1.99751	0.0223374	ENSG00000095209	chr9
													ENSG00000088992	chr12	117041994	117046559	-	1.80554	6.70703e-05	ENSG00000066923	chr7	100202590	100204021	+	-1.77773	3.07424e-05	ENSG00000077782	chr8	38417416	38417870	-	2.20132	2.87938e-05	ENSG00000090006	chr19	40612192	40613065	+	-1.45015	0.0207762	ENSG00000110697	chr11	67497436	67497522	-	1.85035	0.0407452	ENSG00000095209	chr9
													ENSG00000088992	chr12	117046666	117046772	-	1.81015	6.35945e-05	ENSG00000066923	chr7	100204775	100205005	+	-1.82622	1.72104e-05	ENSG00000077782	chr8	38421941	38424509	-	2.48131	1.60717e-06	ENSG00000090006	chr19	40613529	40613916	+	-1.46272	0.0192908	ENSG00000110697	chr11	67498322	67498596	-	1.83806	0.0426589	ENSG00000095209	chr9
													ENSG00000088992	chr12	117046666	117046777	-	1.65844	0.000331844	ENSG00000066923	chr7	100205133	100205227	+	-1.3736	0.0021092	ENSG00000077782	chr8	38424699	38426122	-	1.74339	0.00149765	ENSG00000090006	chr19	40614038	40614315	+	-1.63304	0.0066213	ENSG00000110881	chr12	50059954	50077213	+	2.4843	0.00208943	ENSG00000095209	chr9
													ENSG00000088992	chr12	117046838	117049019	-	1.69193	0.000233661	ENSG00000066923	chr7	100205384	100211011	+	-0.97835	0.0422202	ENSG00000077782	chr8	38426245	38427921	-	2.08785	8.4056e-05	ENSG00000090006	chr19	40614446	40616889	+	-2.23195	5.50679e-05	ENSG00000110881	chr12	50077363	50078000	+	2.76177	0.000429407	ENSG00000095370	chr9
													ENSG00000088992	chr12	117049158	117056806	-	1.81386	6.09447e-05	ENSG00000066923	chr7	100220673	100220760	+	-1.38493	0.00190274	ENSG00000077782	chr8	38428093	38428352	-	2.02632	0.000147606	ENSG00000090006	chr19	40617020	40617100	+	-2.41687	9.00687e-06	ENSG00000110881	chr12	50078127	50078421	+	2.2706	0.00626523	ENSG00000095370	chr9
													ENSG00000088992	chr12	117049158	117075271	-	1.36093	0.00532731	ENSG00000066933	chr15	71880558	71883594	-	-0.95705	0.0481894	ENSG00000077782	chr8	38457534	38467981	-	1.28488	0.0304133	ENSG00000090006	chr19	40617225	40619347	+	-1.6501	0.00590636	ENSG00000110881	chr12	50078577	50078924	+	2.58042	0.00121798	ENSG00000095370	chr9
													ENSG00000088992	chr12	117056886	117067045	-	1.42429	0.00312461	ENSG00000067057	chr10	3067707	3082388	+	-1.5205	0.00051566	ENSG00000077984	chr20	24949575	24957287	+	2.38911	4.32861e-06	ENSG00000090006	chr19	40619493	40622401	+	-2.46134	5.67917e-06	ENSG00000110881	chr12	50078980	50079902	+	2.96497	0.000119887	ENSG00000095370	chr9
													ENSG00000088992	chr12	117056886	117075271	-	1.64535	0.000380414	ENSG00000067057	chr10	3082461	3099275	+	-1.50719	0.00058816	ENSG00000077984	chr20	24957459	24958928	+	2.27975	1.33113e-05	ENSG00000090006	chr19	40622667	40622950	+	-1.49957	0.0154412	ENSG00000110881	chr12	50080055	50080498	+	2.87047	0.000219784	ENSG00000095370	chr9
													ENSG00000088992	chr12	117075340	117099225	-	1.63435	0.00042582	ENSG00000067057	chr10	3099352	3101365	+	-1.27071	0.0051295	ENSG00000077984	chr20	24959044	24959635	+	2.30232	1.0611e-05	ENSG00000090006	chr19	40623021	40623604	+	-1.62386	0.00702618	ENSG00000110881	chr12	50080589	50081102	+	1.92851	0.0299054	ENSG00000095370	chr9
													ENSG00000089060	chr12	113299974	113304321	-	1.63537	0.000421624	ENSG00000067057	chr10	3101554	3103779	+	-1.27899	0.00479157	ENSG00000078043	chr18	46812612	46815312	-	2.02467	0.000149828	ENSG00000090006	chr19	40623732	40623936	+	-1.65585	0.0056893	ENSG00000110881	chr12	50081181	50081260	+	3.26652	1.47146e-05	ENSG00000095564	chr10
													ENSG00000089060	chr12	113304385	113306495	-	1.65432	0.000346478	ENSG00000067057	chr10	3103944	3105115	+	-1.39584	0.00171909	ENSG00000078403	chr10	21524775	21534645	+	1.91221	0.000390969	ENSG00000090006	chr19	40624082	40625857	+	-1.99014	0.000462289	ENSG00000111450	chr12	130801488	130806982	-	1.84693	0.0412943	ENSG00000099250	chr10
													ENSG00000089060	chr12	113306575	113307691	-	1.41928	0.00326788	ENSG00000067057	chr10	3105159	3105393	+	-1.44794	0.00105109	ENSG00000078403	chr10	21524775	21538833	+	2.61734	3.45362e-07	ENSG00000090006	chr19	40626009	40626975	+	-2.07739	0.000223601	ENSG00000111640	chr12	6534569	6534810	+	1.81821	0.0458491	ENSG00000099250	chr10
													ENSG00000089060	chr12	113307844	113310234	-	1.80274	6.91905e-05	ENSG00000067057	chr10	3105501	3107214	+	-1.45482	0.000982915	ENSG00000078596	chrX	79361177	79361329	-	4.56897	0	ENSG00000090006	chr19	40627355	40627705	+	-1.92069	0.00081058	ENSG00000111788	chr12	9298528	9298780	+	3.15596	3.20643e-05	ENSG00000099250	chr10
													ENSG00000089060	chr12	113310355	113315335	-	1.71193	0.000188516	ENSG00000067057	chr10	3107309	3108701	+	-2.24758	5.97222e-08	ENSG00000078596	chrX	79361479	79362581	-	5.02018	0	ENSG00000090006	chr19	40627857	40629396	+	-2.09134	0.000198607	ENSG00000111885	chr6	119179945	119180312	-	2.77787	0.000389818	ENSG00000099250	chr10
													ENSG00000089060	chr12	113315476	113316526	-	1.87711	2.91685e-05	ENSG00000067057	chr10	3109480	3112222	+	-1.36923	0.00219534	ENSG00000078596	chrX	79362691	79362942	-	4.668	0	ENSG00000090097	chr3	51958349	51958790	-	-1.36978	0.0327184	ENSG00000111885	chr6	119180427	119188405	-	2.23449	0.00747667	ENSG00000099250	chr10
													ENSG00000089060	chr12	113316656	113316942	-	1.63051	0.00044293	ENSG00000067057	chr10	3112286	3113119	+	-1.42082	0.00136104	ENSG00000078596	chrX	79363139	79363423	-	4.79421	0	ENSG00000090097	chr3	51959651	51959895	-	-2.27893	3.53003e-05	ENSG00000111885	chr6	119188577	119189664	-	2.90359	0.00017844	ENSG00000099250	chr10
													ENSG00000089060	chr12	113317001	113318964	-	1.76775	0.000102503	ENSG00000067057	chr10	3113188	3113372	+	-1.522	0.000508064	ENSG00000078596	chrX	79363554	79367105	-	6.18222	0	ENSG00000090097	chr3	51960642	51960866	-	-1.34184	0.0380565	ENSG00000111885	chr6	119189883	119193777	-	2.46194	0.00236918	ENSG00000099250	chr10
													ENSG00000089060	chr12	113319071	113320331	-	1.682	0.000259568	ENSG00000067057	chr10	3113518	3116776	+	-1.88422	8.44736e-06	ENSG00000079257	chr3	158666744	158667012	-	1.23359	0.0401047	ENSG00000090376	chr12	66210201	66211446	+	-3.32369	1.38535e-10	ENSG00000111885	chr6	119193892	119201254	-	2.58111	0.00121297	ENSG00000099250	chr10
													ENSG00000089060	chr12	113320498	113320581	-	1.60241	0.000586672	ENSG00000067057	chr10	3116846	3118782	+	-1.42995	0.00125058	ENSG00000079257	chr3	158667074	158668996	-	1.44341	0.0118814	ENSG00000090382	chr12	69348544	69350108	+	-1.76488	0.00264363	ENSG00000111885	chr6	119201347	119204759	-	2.37084	0.00381043	ENSG00000099250	chr10
													ENSG00000089060	chr12	113320907	113321056	-	1.69843	0.000218211	ENSG00000067057	chr10	3118869	3119892	+	-1.3417	0.00280362	ENSG00000079257	chr3	158669132	158669433	-	1.24822	0.037071	ENSG00000090889	chrX	70343761	70343877	+	-1.45989	0.019619	ENSG00000111885	chr6	119204882	119248260	-	2.3344	0.00456954	ENSG00000099250	chr10
													ENSG00000089060	chr12	113321108	113321196	-	1.69566	0.000224556	ENSG00000067057	chr10	3120044	3129819	+	-1.3937	0.00175374	ENSG00000079313	chr19	1828631	1848202	-	1.43093	0.0128555	ENSG00000090932	chr19	39507618	39507830	+	-2.30478	2.74346e-05	ENSG00000111885	chr6	119248354	119290683	-	2.36717	0.0038741	ENSG00000099256	chr10
													ENSG00000089060	chr12	113321348	113332723	-	1.82586	5.30635e-05	ENSG00000067057	chr10	3129983	3132380	+	-1.45887	0.000946348	ENSG00000081154	chr3	101579951	101585483	+	1.97783	0.000225617	ENSG00000090932	chr19	39507914	39508252	+	-2.93499	2.47123e-08	ENSG00000111885	chr6	119302103	119306896	-	1.84048	0.0423096	ENSG00000099256	chr10
													ENSG00000089060	chr12	113332960	113334443	-	1.5257	0.00124047	ENSG00000067057	chr10	3132441	3133203	+	-1.41256	0.00147049	ENSG00000082074	chr5	39110389	39118874	-	1.31232	0.0260001	ENSG00000091140	chr7	107891289	107893200	+	-1.94733	0.000654112	ENSG00000111885	chr6	119306992	119348463	-	3.02154	8.17498e-05	ENSG00000099256	chr10
													ENSG00000089157	chr12	120199000	120199118	-	4.83501	0	ENSG00000067057	chr10	3133314	3134483	+	-1.58065	0.000277815	ENSG00000082074	chr5	39119036	39119535	-	1.49328	0.008695	ENSG00000091436	chr2	173076002	173090998	+	-1.31241	0.0443126	ENSG00000111885	chr6	119349287	119349542	-	3.20687	2.26123e-05	ENSG00000099256	chr10
													ENSG00000090006	chr19	40612192	40613065	+	1.20568	0.0175641	ENSG00000067057	chr10	3134582	3135736	+	-1.54516	0.000401772	ENSG00000082074	chr5	39122402	39124253	-	1.51115	0.00772461	ENSG00000091436	chr2	173091190	173169805	+	-1.57554	0.00965082	ENSG00000112559	chr6	41638652	41638739	+	3.74832	3.46351e-07	ENSG00000099256	chr10
													ENSG00000090006	chr19	40614038	40614315	+	1.2772	0.0103584	ENSG00000067057	chr10	3135838	3136450	+	-1.4799	0.00077096	ENSG00000082074	chr5	39134349	39134855	-	1.55315	0.00585158	ENSG00000091436	chr2	173169892	173182854	+	-1.4894	0.0164552	ENSG00000112559	chr6	41638825	41646126	+	2.73721	0.000496066	ENSG00000099256	chr10
													ENSG00000090006	chr19	40614446	40616889	+	1.52054	0.00130273	ENSG00000067167	chr8	70598011	70600019	-	-1.13578	0.0146993	ENSG00000082074	chr5	39135014	39137600	-	2.17195	3.8354e-05	ENSG00000091436	chr2	173182955	173187558	+	-1.69238	0.00440782	ENSG00000112559	chr6	41646308	41649619	+	2.86846	0.000222764	ENSG00000099256	chr10
													ENSG00000090006	chr19	40617020	40617100	+	1.39722	0.00396237	ENSG00000068001	chr3	50318539	50318956	-	-1.32878	0.00314009	ENSG00000082074	chr5	39137720	39138657	-	1.92718	0.000345603	ENSG00000091436	chr2	173187623	173190895	+	-1.74254	0.0031007	ENSG00000112559	chr6	41649843	41653319	+	3.26262	1.51273e-05	ENSG00000099256	chr10
													ENSG00000090006	chr19	40617225	40619347	+	1.25546	0.0121887	ENSG00000068001	chr3	50319045	50319569	-	-1.21036	0.0083626	ENSG00000082074	chr5	39138691	39139233	-	1.67821	0.00242727	ENSG00000091436	chr2	173190923	173191040	+	-1.72699	0.00346257	ENSG00000112715	chr6	43771312	43774341	+	2.35544	0.00411512	ENSG00000099785	chr19
													ENSG00000090006	chr19	40619493	40622401	+	1.92802	1.58224e-05	ENSG00000068001	chr3	50320535	50321366	-	-2.31599	2.11001e-08	ENSG00000082074	chr5	39139252	39141095	-	1.60299	0.00412955	ENSG00000091436	chr2	173191177	173198026	+	-1.58752	0.00893449	ENSG00000112715	chr6	43774392	43777469	+	2.39528	0.00335943	ENSG00000099822	chr19
													ENSG00000090006	chr19	40623021	40623604	+	1.20915	0.0171065	ENSG00000068305	chr15	99566104	99598430	+	-2.35324	1.18696e-08	ENSG00000082074	chr5	39141141	39153448	-	3.66507	1.6711e-13	ENSG00000091436	chr2	173198112	173203796	+	-1.95436	0.000618769	ENSG00000112715	chr6	43777665	43778460	+	2.23479	0.00746935	ENSG00000099968	chr22
													ENSG00000090006	chr19	40623732	40623936	+	1.83111	4.98694e-05	ENSG00000068305	chr15	99566104	99632978	+	-3.19225	2.63728e-15	ENSG00000082074	chr5	39153604	39201826	-	1.57435	0.00505534	ENSG00000091436	chr2	173203870	173209729	+	-1.6293	0.00677453	ENSG00000112715	chr6	43778536	43778889	+	2.31469	0.00503858	ENSG00000100055	chr22
													ENSG00000090006	chr19	40624082	40625857	+	1.24699	0.0129908	ENSG00000068305	chr15	99598511	99632978	+	-2.08067	6.46832e-07	ENSG00000082213	chr5	31551432	31552773	+	1.71725	0.00182573	ENSG00000091436	chr2	173209835	173217115	+	-1.68149	0.00476291	ENSG00000112715	chr6	43778918	43781956	+	2.17512	0.00997401	ENSG00000100055	chr22
													ENSG00000090006	chr19	40626009	40626975	+	1.30158	0.00859363	ENSG00000068305	chr15	99633173	99645561	+	-2.20665	1.08844e-07	ENSG00000083807	chr19	58498691	58499123	-	1.39505	0.0160428	ENSG00000091436	chr2	173217250	173229689	+	-2.41118	9.53879e-06	ENSG00000112715	chr6	43778918	43784541	+	1.98138	0.0239954	ENSG00000100055	chr22
													ENSG00000090006	chr19	40627355	40627705	+	1.34967	0.00585754	ENSG00000068305	chr15	99645764	99671323	+	-2.1626	2.05627e-07	ENSG00000083828	chr19	57769878	57776543	+	1.95128	0.000282264	ENSG00000091436	chr2	173229733	173232192	+	-2.46931	5.23239e-06	ENSG00000112715	chr6	43782087	43784541	+	2.0239	0.0199355	ENSG00000100055	chr22
													ENSG00000090006	chr19	40627857	40629396	+	1.30818	0.00818226	ENSG00000068305	chr15	99671454	99674393	+	-2.12454	3.5189e-07	ENSG00000085063	chr11	33710343	33717370	-	3.27697	6.52214e-11	ENSG00000091436	chr2	173232459	173238373	+	-2.87686	5.05031e-08	ENSG00000112773	chr6	81752178	81752569	-	1.81217	0.046873	ENSG00000100055	chr22
													ENSG00000090097	chr3	51959292	51959367	-	1.79013	7.95812e-05	ENSG00000068305	chr15	99674612	99675399	+	-2.24133	6.54454e-08	ENSG00000085063	chr11	33717471	33722379	-	3.51411	1.83938e-12	ENSG00000091436	chr2	173239496	173258699	+	-2.19315	7.89817e-05	ENSG00000112787	chr12	132570540	132571307	+	4.87781	5.22985e-12	ENSG00000100055	chr22
													ENSG00000090097	chr3	51959411	51959577	-	1.90472	2.09395e-05	ENSG00000068305	chr15	99675458	99690241	+	-2.32613	1.80354e-08	ENSG00000085063	chr11	33722463	33731424	-	1.97968	0.000222281	ENSG00000091436	chr2	173258815	173261063	+	-2.21197	6.62674e-05	ENSG00000112787	chr12	132571322	132572288	+	3.10509	4.60458e-05	ENSG00000100055	chr22
													ENSG00000090097	chr3	51959651	51959895	-	1.26088	0.0117102	ENSG00000068305	chr15	99706855	99710634	+	-2.31962	1.99653e-08	ENSG00000085063	chr11	33722463	33736382	-	3.20455	1.85771e-10	ENSG00000091436	chr2	173261137	173263745	+	-2.30483	2.74288e-05	ENSG00000113048	chr5	72223850	72226057	-	2.16588	0.0104211	ENSG00000100055	chr22
													ENSG00000090097	chr3	51960023	51960189	-	1.24897	0.0127971	ENSG00000068305	chr15	99710760	99712390	+	-2.29795	2.78014e-08	ENSG00000085117	chr11	44565736	44587475	+	1.22093	0.0428181	ENSG00000091436	chr2	173263895	173266050	+	-3.13975	1.73911e-09	ENSG00000113328	chr5	163437659	163437760	+	2.68596	0.000668854	ENSG00000100097	chr22
													ENSG00000090097	chr3	51960320	51960526	-	1.25185	0.0125175	ENSG00000069482	chr11	68685004	68685594	+	-0.988656	0.0396222	ENSG00000085117	chr11	44605429	44615272	+	1.54533	0.00616275	ENSG00000092841	chr12	56160320	56160626	+	-1.29891	0.0475262	ENSG00000113360	chr5	31515564	31521123	-	1.89695	0.033973	ENSG00000100097	chr22
													ENSG00000090097	chr3	51960642	51960866	-	1.60215	0.000587938	ENSG00000069869	chr15	55829999	55830514	-	-1.3165	0.00349965	ENSG00000085382	chr6	104852371	104859567	-	1.40064	0.0154939	ENSG00000092853	chr1	35737075	35737339	-	-1.36462	0.0336621	ENSG00000113389	chr5	32712545	32724698	+	3.28887	1.2509e-05	ENSG00000100097	chr22
													ENSG00000090097	chr3	51960898	51961010	-	1.86214	3.47731e-05	ENSG00000069869	chr15	55830586	55833008	-	-1.03367	0.0296837	ENSG00000085563	chr7	87504449	87505897	-	5.04309	0	ENSG00000092853	chr1	35737421	35737992	-	-1.50967	0.0145195	ENSG00000113389	chr5	32724820	32738864	+	2.70558	0.000595327	ENSG00000100225	chr22
													ENSG00000090097	chr3	51961033	51961160	-	1.56515	0.000848711	ENSG00000069869	chr15	55833104	55834038	-	-1.23662	0.00679961	ENSG00000085563	chr7	87509481	87515231	-	3.86234	0	ENSG00000092853	chr1	35738097	35738455	-	-1.48265	0.0171131	ENSG00000113389	chr5	32739030	32774708	+	2.61961	0.000977295	ENSG00000100290	chr22
													ENSG00000090581	chr16	1352017	1352102	+	1.08174	0.0400672	ENSG00000069869	chr15	55834145	55834227	-	-1.29824	0.0040975	ENSG00000085563	chr7	87536541	87539268	-	3.45349	4.72811e-12	ENSG00000092853	chr1	35738582	35739136	-	-1.56227	0.0104633	ENSG00000113389	chr5	32774843	32780722	+	3.24194	1.75538e-05	ENSG00000100316	chr22
													ENSG00000090686	chr1	21724095	21728570	-	1.23619	0.0140971	ENSG00000069869	chr15	55834286	55837789	-	-1.23707	0.00677539	ENSG00000085563	chr7	87549518	87549851	-	3.78867	2.57697e-14	ENSG00000092853	chr1	35749531	35749633	-	-1.29568	0.0483771	ENSG00000113389	chr5	32780816	32782893	+	2.79442	0.000352587	ENSG00000100350	chr22
													ENSG00000090932	chr19	39507618	39507830	+	1.79397	7.63285e-05	ENSG00000069869	chr15	55837849	55838107	-	-1.05959	0.0249432	ENSG00000085563	chr7	87550578	87550725	-	4.44207	0	ENSG00000092853	chr1	35751506	35753745	-	-1.36083	0.034337	ENSG00000113389	chr5	32783028	32784796	+	2.72749	0.000525582	ENSG00000100350	chr22
													ENSG00000090932	chr19	39507914	39508252	+	2.04746	3.57549e-06	ENSG00000069869	chr15	55838180	55838509	-	-1.11161	0.017454	ENSG00000085563	chr7	87566241	87566785	-	4.08265	0	ENSG00000093217	chr3	38360408	38362937	+	-1.42492	0.0239936	ENSG00000113389	chr5	32783028	32784799	+	3.08882	5.14933e-05	ENSG00000100350	chr22
													ENSG00000091483	chr1	241497970	241500437	-	1.9394	1.37898e-05	ENSG00000069869	chr15	55838604	55840447	-	-1.22252	0.00761292	ENSG00000085563	chr7	87570223	87585512	-	3.92273	0	ENSG00000095303	chr9	122371272	122377899	+	-1.65425	0.00575117	ENSG00000113389	chr5	32784883	32786234	+	2.60295	0.00107416	ENSG00000100350	chr22
													ENSG00000092094	chr14	20448811	20448964	-	2.13751	1.08537e-06	ENSG00000069869	chr15	55840517	55840606	-	-1.48169	0.000757607	ENSG00000085563	chr7	87585680	87595766	-	3.49404	2.50277e-12	ENSG00000095303	chr9	122378573	122378775	+	-1.58419	0.00912041	ENSG00000113648	chr5	135346057	135360497	-	1.90525	0.0329101	ENSG00000100376	chr22
													ENSG00000092148	chr14	31101067	31101180	-	1.72605	0.000161945	ENSG00000069869	chr15	55840727	55841934	-	-1.5272	0.000481912	ENSG00000085563	chr7	87595814	87600117	-	4.48538	0	ENSG00000095303	chr9	122378918	122381371	+	-1.66038	0.00551844	ENSG00000113648	chr5	135370142	135378177	-	2.32367	0.00481906	ENSG00000100376	chr22
													ENSG00000092439	chr15	50583159	50586392	-	6.49946	0	ENSG00000069869	chr15	55842163	55846969	-	-0.964435	0.0460519	ENSG00000085760	chr2	55254201	55254654	-	3.75006	3.78254e-14	ENSG00000095303	chr9	122381552	122381664	+	-1.55304	0.0110902	ENSG00000113716	chr5	150024680	150026706	+	3.25445	1.60229e-05	ENSG00000100379	chr22
													ENSG00000092621	chr1	119712160	119721170	+	2.25611	2.09616e-07	ENSG00000069869	chr15	55847034	55848372	-	-1.12546	0.0158383	ENSG00000086015	chr1	46006395	46008296	+	1.71534	0.00185229	ENSG00000095303	chr9	122381747	122383509	+	-1.48287	0.0170984	ENSG00000113758	chr5	177457503	177457655	-	1.83379	0.0432791	ENSG00000100417	chr22
													ENSG00000092621	chr1	119721321	119723376	+	2.21181	3.91675e-07	ENSG00000069869	chr15	55848430	55848521	-	-1.09268	0.0199431	ENSG00000086189	chr5	62398560	62398646	-	5.22579	0	ENSG00000095303	chr9	122383755	122386446	+	-1.702	0.00411186	ENSG00000113758	chr5	177457757	177458058	-	2.01979	0.020285	ENSG00000100417	chr22
													ENSG00000092621	chr1	119723441	119726851	+	2.20142	4.53421e-07	ENSG00000069869	chr15	55848886	55850542	-	-1.1651	0.0117785	ENSG00000086200	chr5	62578935	62591577	+	3.14349	4.36126e-10	ENSG00000095303	chr9	122386732	122390198	+	-1.67234	0.00506915	ENSG00000113758	chr5	177458707	177459098	-	3.19619	2.43273e-05	ENSG00000100417	chr22
													ENSG00000092621	chr1	119726905	119727004	+	2.11327	1.50327e-06	ENSG00000069869	chr15	55850742	55852424	-	-1.2344	0.00692229	ENSG00000086289	chr7	37949048	37950200	+	1.23552	0.0396969	ENSG00000099308	chr19	18124774	18128400	+	-1.78548	0.00228095	ENSG00000113758	chr5	177459268	177460432	-	2.72568	0.000529013	ENSG00000100448	chr14
													ENSG00000092621	chr1	119727102	119734634	+	2.08767	2.11308e-06	ENSG00000069869	chr15	55852543	55856131	-	-1.07123	0.0230974	ENSG00000086504	chr16	370225	370499	-	1.85105	0.000643167	ENSG00000099308	chr19	18128458	18128866	+	-1.601	0.00818111	ENSG00000113758	chr5	177460555	177460644	-	2.45464	0.00246236	ENSG00000100448	chr14
													ENSG00000092621	chr1	119734766	119735295	+	2.01073	5.69764e-06	ENSG00000069869	chr15	55856196	55860407	-	-0.992349	0.0386591	ENSG00000086666	chr15	80072647	80098416	+	1.4268	0.0131619	ENSG00000099308	chr19	18134982	18135740	+	-1.88598	0.00106523	ENSG00000113758	chr5	177460703	177466772	-	2.469	0.00227636	ENSG00000100448	chr14
													ENSG00000092621	chr1	119735443	119737114	+	1.98735	7.62243e-06	ENSG00000069869	chr15	55860778	55862913	-	-1.24009	0.00661549	ENSG00000087053	chr11	95849862	95850600	-	2.77092	5.54311e-08	ENSG00000099308	chr19	18142015	18143763	+	-1.3915	0.0290366	ENSG00000113758	chr5	177466835	177466911	-	2.9004	0.000181539	ENSG00000100448	chr14
													ENSG00000092621	chr1	119737266	119740386	+	2.00746	5.93614e-06	ENSG00000069869	chr15	55863079	55869579	-	-1.19292	0.00953284	ENSG00000087053	chr11	95858632	95861992	-	1.42481	0.0133264	ENSG00000099308	chr19	18144693	18145003	+	-1.59157	0.0086998	ENSG00000113758	chr5	177467062	177467255	-	3.18708	2.57984e-05	ENSG00000100448	chr14
													ENSG00000092621	chr1	119740518	119741767	+	1.97776	8.59078e-06	ENSG00000069869	chr15	55869681	55872415	-	-1.06892	0.0234623	ENSG00000087157	chr17	78392665	78398252	+	1.41567	0.0141149	ENSG00000099821	chr19	624905	625124	-	-2.43452	7.51896e-06	ENSG00000113758	chr5	177467332	177467481	-	2.96619	0.000118944	ENSG00000100503	chr14
													ENSG00000092621	chr1	119741897	119742807	+	2.05545	3.22065e-06	ENSG00000069869	chr15	55872476	55873958	-	-1.15765	0.012456	ENSG00000087191	chr17	63827923	63828138	+	1.27338	0.0323715	ENSG00000099821	chr19	625254	629540	-	-1.90803	0.00089691	ENSG00000113758	chr5	177467627	177467743	-	4.93704	2.6698e-12	ENSG00000100526	chr14
													ENSG00000092621	chr1	119743044	119743886	+	2.09489	1.92389e-06	ENSG00000069869	chr15	55874008	55924646	-	-1.13096	0.0152354	ENSG00000087206	chr5	176982623	177006539	-	1.76976	0.00122134	ENSG00000100028	chr22	24568176	24571916	+	-1.99123	0.000458189	ENSG00000113758	chr5	177467817	177468108	-	2.28863	0.00574724	ENSG00000100526	chr14
													ENSG00000093000	chr22	45171683	45175894	+	1.18613	0.0201388	ENSG00000069869	chr15	55951414	55951511	-	-0.967951	0.0450483	ENSG00000087253	chr16	55537632	55541838	+	1.23058	0.0407305	ENSG00000100097	chr22	37675711	37676986	+	-2.0454	0.00029219	ENSG00000113758	chr5	177468220	177468844	-	2.10229	0.0140294	ENSG00000100664	chr14
													ENSG00000095066	chr19	12764917	12764999	-	1.46042	0.00226802	ENSG00000069869	chr15	55951589	55966473	-	-1.19217	0.00958892	ENSG00000087299	chr14	50267910	50269163	-	1.40642	0.0149701	ENSG00000100097	chr22	37677065	37678483	+	-1.79888	0.00206646	ENSG00000113758	chr5	177468899	177473436	-	2.63035	0.000917006	ENSG00000100697	chr14
													ENSG00000095066	chr19	12774897	12775405	-	1.36109	0.00532133	ENSG00000069869	chr15	55966546	55993511	-	-1.13612	0.0146703	ENSG00000087301	chr14	52470680	52482230	-	1.27468	0.0321297	ENSG00000100097	chr22	37678654	37679603	+	-2.31607	2.45862e-05	ENSG00000113790	chr3	185204757	185218136	-	2.74428	0.000475432	ENSG00000100814	chr14
													ENSG00000095209	chr9	105705753	105721537	+	1.08627	0.0389182	ENSG00000069998	chr22	17148560	17159126	-	-3.21503	1.62336e-15	ENSG00000087301	chr14	52544371	52552316	-	1.39683	0.0158701	ENSG00000100154	chr22	27992663	27993287	-	-1.38689	0.0298005	ENSG00000113790	chr3	185248517	185253949	-	2.72812	0.000524407	ENSG00000100815	chr14
													ENSG00000095303	chr9	122371272	122371613	+	1.26932	0.0109826	ENSG00000070018	chr12	12121420	12124565	-	-6.82507	5.95092e-68	ENSG00000087502	chr12	29341816	29343120	-	1.25463	0.035776	ENSG00000100154	chr22	28096408	28098915	-	-1.49323	0.0160591	ENSG00000113851	chr3	3175269	3179621	-	1.88983	0.0349272	ENSG00000101003	chr20
													ENSG00000095303	chr9	122386621	122390198	+	1.05968	0.0459869	ENSG00000070018	chr12	12124662	12125296	-	-7.15763	1.16577e-74	ENSG00000087586	chr20	56390665	56392168	-	1.86933	0.000555574	ENSG00000100154	chr22	28105802	28107062	-	-1.35072	0.0362118	ENSG00000114021	chr3	100334798	100339087	+	1.83433	0.043212	ENSG00000101004	chr20
													ENSG00000095303	chr9	122386732	122390198	+	1.19576	0.0188585	ENSG00000070018	chr12	12125432	12126691	-	-7.02083	7.35672e-72	ENSG00000088205	chr2	117821296	117821650	+	1.44237	0.0119535	ENSG00000100162	chr22	41939196	41943610	-	-1.59459	0.0085261	ENSG00000114107	chr3	138525564	138529199	-	2.80099	0.000338229	ENSG00000101152	chr20
													ENSG00000095303	chr9	122390345	122392189	+	1.12688	0.0300082	ENSG00000070018	chr12	12126921	12130783	-	-6.64223	2.11353e-64	ENSG00000088247	chr19	6421317	6421650	-	4.05099	0	ENSG00000100266	chr22	42891182	42893457	-	-4.29884	1.25263e-17	ENSG00000114126	chr3	141974191	141978520	-	2.68659	0.000666298	ENSG00000101190	chr20
													ENSG00000096063	chr6	35869110	35869482	-	1.05918	0.0460872	ENSG00000070018	chr12	12130893	12131821	-	-5.7422	2.61899e-48	ENSG00000088305	chr20	32780465	32781353	+	2.52844	9.50087e-07	ENSG00000100271	chr22	43059527	43063813	-	-2.49669	3.92671e-06	ENSG00000114126	chr3	142005544	142028579	-	2.17632	0.00992636	ENSG00000101310	chr20
													ENSG00000096092	chr6	52671245	52677087	+	1.59773	0.000615201	ENSG00000070018	chr12	12132057	12135175	-	-5.75165	1.8307e-48	ENSG00000088305	chr20	32784859	32786502	+	2.22465	2.30147e-05	ENSG00000100290	chr22	43124183	43127697	+	-1.66569	0.00531256	ENSG00000114391	chr3	101682907	101685818	-	6.08315	0	ENSG00000101310	chr20
													ENSG00000096092	chr6	52677172	52681813	+	1.69875	0.000217468	ENSG00000070018	chr12	12135300	12138325	-	-7.0448	2.40808e-72	ENSG00000088305	chr20	32787451	32788854	+	2.52052	1.03674e-06	ENSG00000100290	chr22	43127795	43128496	+	-1.54405	0.0117256	ENSG00000114631	chr3	127629289	127639245	+	5.94548	0	ENSG00000101336	chr20
													ENSG00000096092	chr6	52681914	52684078	+	1.77642	9.30152e-05	ENSG00000070018	chr12	12138534	12147366	-	-5.83601	7.09668e-50	ENSG00000088305	chr20	32800298	32800835	+	2.2228	2.34458e-05	ENSG00000100290	chr22	43128625	43129213	+	-1.56774	0.0101164	ENSG00000114631	chr3	127639523	127660378	+	4.83158	8.5015e-12	ENSG00000101336	chr20
													ENSG00000096092	chr6	52684165	52686010	+	1.87725	2.91243e-05	ENSG00000070018	chr12	12147556	12148942	-	-6.55552	9.43003e-63	ENSG00000088305	chr20	32800925	32801278	+	2.17776	3.62854e-05	ENSG00000100299	chr22	50627052	50627166	-	-1.61692	0.00736149	ENSG00000114631	chr3	127661159	127662237	+	4.84718	7.35786e-12	ENSG00000101336	chr20
													ENSG00000096654	chr6	27472433	27472973	-	1.13595	0.0282704	ENSG00000070018	chr12	12149153	12150836	-	-6.48849	1.72627e-61	ENSG00000088305	chr20	32801426	32802385	+	2.14642	4.87366e-05	ENSG00000100316	chr22	39313729	39314107	-	-2.14899	0.000119021	ENSG00000114631	chr3	127662311	127668441	+	4.5162	2.51897e-10	ENSG00000101336	chr20
													ENSG00000097021	chr1	6318578	6327299	-	1.28892	0.00945179	ENSG00000070018	chr12	12151038	12158829	-	-6.64645	1.75786e-64	ENSG00000088305	chr20	32802470	32807762	+	2.66202	2.03666e-07	ENSG00000100316	chr22	39317021	39317461	-	-1.48728	0.0166544	ENSG00000114631	chr3	127668597	127669141	+	4.93995	2.599e-12	ENSG00000101336	chr20
													ENSG00000099194	chr10	100347531	100348064	+	1.51743	0.00134089	ENSG00000070018	chr12	12159155	12159780	-	-6.44411	1.16252e-60	ENSG00000088882	chr20	2794431	2794537	-	3.45524	4.60225e-12	ENSG00000100347	chr22	43968818	43972236	+	-1.4547	0.0202256	ENSG00000114631	chr3	127669202	127671434	+	5.18268	1.57641e-13	ENSG00000101336	chr20
													ENSG00000099194	chr10	100348346	100352366	+	1.83224	4.92286e-05	ENSG00000070018	chr12	12159964	12162193	-	-6.28388	1.01693e-57	ENSG00000088882	chr20	2794639	2795277	-	3.46692	3.84143e-12	ENSG00000100347	chr22	43976183	43976750	+	-4.15498	1.88066e-16	ENSG00000114631	chr3	127671613	127672268	+	5.21224	1.09371e-13	ENSG00000101347	chr20
													ENSG00000099194	chr10	100354632	100356532	+	1.36665	0.00508701	ENSG00000070018	chr12	12162419	12164273	-	-5.56256	2.2614e-45	ENSG00000088882	chr20	2795416	2795599	-	3.37249	1.60315e-11	ENSG00000100393	chr22	41152012	41152206	+	-2.05851	0.000262528	ENSG00000114737	chr3	50608142	50608373	-	2.17465	0.00999726	ENSG00000101347	chr20
													ENSG00000099194	chr10	100356764	100360734	+	2.14649	9.61071e-07	ENSG00000070018	chr12	12164562	12165079	-	-6.30337	4.49773e-58	ENSG00000088882	chr20	2795896	2795982	-	3.35987	1.94985e-11	ENSG00000100417	chr22	41577923	41578806	-	-1.36396	0.033777	ENSG00000114737	chr3	50608593	50611631	-	2.1977	0.0089511	ENSG00000101347	chr20
													ENSG00000099331	chr19	17209709	17210333	+	1.81607	5.94144e-05	ENSG00000070018	chr12	12165295	12179810	-	-6.70658	1.21645e-65	ENSG00000088882	chr20	2796161	2796247	-	4.55826	0	ENSG00000100417	chr22	41578881	41583959	-	-1.40257	0.0272169	ENSG00000114982	chr2	96602338	96602753	-	1.84481	0.0416149	ENSG00000101347	chr20
													ENSG00000099331	chr19	17210380	17210715	+	1.50782	0.00146551	ENSG00000070018	chr12	12179981	12181043	-	-5.99907	1.15439e-52	ENSG00000088882	chr20	2796443	2796527	-	3.54868	1.08238e-12	ENSG00000100417	chr22	41584058	41584281	-	-1.3621	0.0341284	ENSG00000115211	chr2	27369212	27369414	-	2.7543	0.000447925	ENSG00000101347	chr20
													ENSG00000099822	chr19	603967	605061	+	1.69291	0.000231287	ENSG00000070018	chr12	12181439	12183980	-	-6.31349	2.9426e-58	ENSG00000088882	chr20	2796650	2797006	-	3.72762	6.20443e-14	ENSG00000100417	chr22	41584372	41584527	-	-1.37461	0.0318596	ENSG00000115232	chr2	181509807	181511699	+	2.22714	0.00775881	ENSG00000101347	chr20
													ENSG00000099822	chr19	608182	610259	+	1.43136	0.00293531	ENSG00000070018	chr12	12184111	12186923	-	-5.69904	1.35207e-47	ENSG00000088882	chr20	2797094	2797192	-	3.66291	1.78368e-13	ENSG00000100417	chr22	41584603	41586076	-	-1.5044	0.0150115	ENSG00000115306	chr2	54558887	54599092	+	1.86906	0.0378698	ENSG00000101347	chr20
													ENSG00000099949	chr22	20982571	20983027	+	1.30875	0.0081502	ENSG00000070018	chr12	12187119	12203203	-	-6.25224	3.79491e-57	ENSG00000088882	chr20	2797342	2797968	-	3.86988	0	ENSG00000100417	chr22	41586193	41589719	-	-1.4298	0.0233432	ENSG00000115306	chr2	54599243	54612161	+	2.23136	0.00758088	ENSG00000101347	chr20
													ENSG00000099991	chr22	24038461	24041139	+	1.05995	0.0459126	ENSG00000070018	chr12	12203400	12244262	-	-6.01711	5.62711e-53	ENSG00000088882	chr20	2798058	2798152	-	4.61427	0	ENSG00000100578	chr14	58427813	58429363	+	-1.34647	0.0370931	ENSG00000115306	chr2	54612334	54616207	+	1.93005	0.0297292	ENSG00000101347	chr20
													ENSG00000099991	chr22	24062025	24062959	+	1.84063	4.46339e-05	ENSG00000070018	chr12	12244655	12266681	-	-6.73618	3.25356e-66	ENSG00000088882	chr20	2798291	2798428	-	3.6684	1.55965e-13	ENSG00000100815	chr14	92033253	92039547	-	-1.97583	0.000520612	ENSG00000115306	chr2	54616298	54617608	+	2.79382	0.000353642	ENSG00000101347	chr20
													ENSG00000099991	chr22	24087713	24091583	+	1.07172	0.0426536	ENSG00000070190	chr4	99866121	99868117	+	-1.12324	0.0160843	ENSG00000088882	chr20	2798537	2798726	-	3.47803	3.21674e-12	ENSG00000100888	chr14	21431858	21456032	-	-1.29071	0.0496775	ENSG00000115306	chr2	54617688	54618078	+	2.69169	0.00064755	ENSG00000101347	chr20
													ENSG00000100023	chr22	21695496	21696885	+	1.66211	0.000319613	ENSG00000070718	chr8	42153105	42154616	+	-1.48393	0.000741573	ENSG00000088882	chr20	2798893	2800401	-	4.34965	0	ENSG00000100934	chr14	39048729	39055143	-	-2.61223	1.11768e-06	ENSG00000115306	chr2	54622487	54623479	+	2.53278	0.00160363	ENSG00000101347	chr20
													ENSG00000100028	chr22	24568176	24571916	+	2.27788	1.53637e-07	ENSG00000070718	chr8	42165156	42165427	+	-1.2256	0.0074278	ENSG00000088888	chr20	3857809	3861332	+	1.71045	0.00191826	ENSG00000100997	chr20	25302346	25303550	-	-1.74454	0.00305728	ENSG00000115306	chr2	54623596	54624804	+	2.32337	0.00482378	ENSG00000101347	chr20
													ENSG00000100092	chr22	37647521	37648319	+	1.51706	0.0013452	ENSG00000070718	chr8	42167810	42168961	+	-1.20129	0.00895452	ENSG00000088992	chr12	117039210	117041947	-	2.80694	3.58405e-08	ENSG00000101000	chr20	35172224	35174702	+	-1.43566	0.022553	ENSG00000115306	chr2	54624962	54625932	+	2.32941	0.00468301	ENSG00000101347	chr20
													ENSG00000100116	chr22	37815500	37815663	+	1.58756	0.000681245	ENSG00000070759	chr1	45347062	45347609	-	-1.19869	0.00913208	ENSG00000088992	chr12	117041994	117046559	-	2.68413	1.56529e-07	ENSG00000101004	chr20	25453642	25455673	-	-4.8549	1.41038e-22	ENSG00000115306	chr2	54626234	54628097	+	1.84046	0.0423096	ENSG00000101347	chr20
													ENSG00000100154	chr22	28105802	28107062	-	1.15601	0.0247006	ENSG00000070882	chr7	24800279	24804315	-	-1.37807	0.00202453	ENSG00000088992	chr12	117046666	117046772	-	2.93155	7.3786e-09	ENSG00000101004	chr20	25461635	25462383	-	-5.23564	2.6266e-26	ENSG00000115306	chr2	54628250	54628933	+	2.41241	0.00308001	ENSG00000101425	chr20
													ENSG00000100154	chr22	28163599	28296198	-	1.06746	0.043797	ENSG00000070882	chr7	24804437	24806776	-	-1.44301	0.00110265	ENSG00000088992	chr12	117046666	117046777	-	2.79973	3.90932e-08	ENSG00000101004	chr20	25462541	25467389	-	-4.80634	4.02086e-22	ENSG00000115306	chr2	54629803	54629892	+	2.32898	0.00469013	ENSG00000101425	chr20
													ENSG00000100271	chr22	43051887	43059384	-	1.1567	0.0245918	ENSG00000070882	chr7	24806902	24809807	-	-1.46917	0.000857485	ENSG00000088992	chr12	117046838	117049019	-	2.58896	4.8116e-07	ENSG00000101004	chr20	25467458	25469991	-	-3.84082	4.74191e-14	ENSG00000115306	chr2	54631611	54632566	+	2.38734	0.00349926	ENSG00000101425	chr20
													ENSG00000100316	chr22	39318592	39319595	-	4.25337	0	ENSG00000070882	chr7	24866237	24870732	-	-1.31311	0.00360613	ENSG00000088992	chr12	117049158	117056806	-	2.73505	8.50831e-08	ENSG00000101004	chr20	25470095	25476043	-	-4.14105	2.42587e-16	ENSG00000115306	chr2	54632768	54637713	+	2.02694	0.0196618	ENSG00000101425	chr20
													ENSG00000100368	chr22	36922283	36923244	+	1.2602	0.0117648	ENSG00000070961	chr12	89610043	89610421	-	-0.95865	0.047718	ENSG00000088992	chr12	117049158	117075271	-	3.95025	0	ENSG00000101004	chr20	25479206	25480161	-	-4.91743	3.57597e-23	ENSG00000115306	chr2	54637803	54642983	+	1.96224	0.026035	ENSG00000101425	chr20
													ENSG00000100368	chr22	36923367	36925987	+	1.46487	0.00218103	ENSG00000071054	chr2	101698137	101698473	+	-1.04327	0.0278857	ENSG00000088992	chr12	117056886	117067045	-	2.35889	5.92561e-06	ENSG00000101004	chr20	25480267	25481968	-	-4.8357	2.1368e-22	ENSG00000115306	chr2	54643129	54644323	+	1.87189	0.0375098	ENSG00000101425	chr20
													ENSG00000100368	chr22	36929559	36929639	+	1.28575	0.00968852	ENSG00000071054	chr2	101698538	101790720	+	-1.03845	0.0287777	ENSG00000088992	chr12	117056886	117075271	-	2.63558	2.7963e-07	ENSG00000101004	chr20	25491525	25496663	-	-3.60792	1.97867e-12	ENSG00000115306	chr2	54644583	54645226	+	2.16146	0.0106434	ENSG00000101425	chr20
													ENSG00000100368	chr22	36930510	36930673	+	1.34578	0.00604676	ENSG00000071054	chr2	101790776	101823928	+	-1.04657	0.0272932	ENSG00000088992	chr12	117075340	117099225	-	3.21831	1.53057e-10	ENSG00000101004	chr20	25496803	25498210	-	-4.38945	2.15583e-18	ENSG00000115306	chr2	54645453	54645928	+	2.35147	0.00419904	ENSG00000101425	chr20
													ENSG00000100368	chr22	36930830	36932765	+	1.19889	0.0184467	ENSG00000071054	chr2	101839994	101842609	+	-1.09107	0.0201507	ENSG00000089006	chr20	17957037	17968700	-	1.70979	0.00192756	ENSG00000101004	chr20	25504104	25504888	-	-3.68894	5.61212e-13	ENSG00000115306	chr2	54646017	54646194	+	2.2566	0.00671152	ENSG00000101425	chr20
													ENSG00000100368	chr22	36935687	36936549	+	1.41141	0.00349965	ENSG00000071054	chr2	101842681	101844101	+	-0.972419	0.0438319	ENSG00000089006	chr20	17968457	17968700	-	1.26568	0.033757	ENSG00000101004	chr20	25526598	25585455	-	-4.94048	2.15519e-23	ENSG00000115306	chr2	54646475	54647131	+	2.09545	0.0144526	ENSG00000101439	chr20
													ENSG00000100395	chr22	41214026	41216139	+	2.42519	1.69355e-08	ENSG00000071054	chr2	101844311	101855977	+	-1.09561	0.0195354	ENSG00000089157	chr12	120198739	120198854	-	6.35417	0	ENSG00000101188	chr20	62709921	62754685	+	-3.41181	3.85897e-11	ENSG00000115306	chr2	54647261	54648986	+	1.93174	0.029523	ENSG00000101596	chr18
													ENSG00000100427	chr22	50061657	50064034	-	1.7237	0.000165805	ENSG00000071054	chr2	101856138	101858996	+	-1.151	0.0131047	ENSG00000089248	chr12	112019894	112022150	+	2.49088	1.44544e-06	ENSG00000101188	chr20	62754886	62758266	+	-4.29685	1.29992e-17	ENSG00000115306	chr2	54649189	54649614	+	2.49214	0.00200608	ENSG00000101596	chr18
													ENSG00000100427	chr22	50074332	50076841	-	2.69703	2.00389e-10	ENSG00000071054	chr2	101859082	101859643	+	-1.21998	0.00776399	ENSG00000089289	chrX	70133540	70133723	+	1.93204	0.000331969	ENSG00000101188	chr20	62758356	62760018	+	-2.90998	3.38452e-08	ENSG00000115306	chr2	54649989	54653609	+	2.42707	0.00285442	ENSG00000101868	chrX
													ENSG00000100427	chr22	50076912	50077401	-	2.76035	6.71324e-11	ENSG00000071054	chr2	101859082	101859736	+	-1.01285	0.0339579	ENSG00000089289	chrX	70146828	70148761	+	3.18504	2.43893e-10	ENSG00000101190	chr20	62842097	62854016	-	-1.30021	0.0471974	ENSG00000115306	chr2	54655208	54655914	+	2.07457	0.015905	ENSG00000101955	chrX
													ENSG00000100427	chr22	50084961	50085139	-	1.14185	0.02722	ENSG00000071054	chr2	101859864	101860825	+	-0.978917	0.0420593	ENSG00000089327	chr19	35154869	35155551	+	1.22401	0.0421849	ENSG00000101190	chr20	62857638	62859364	-	-1.38258	0.030515	ENSG00000115306	chr2	54655998	54657850	+	2.25487	0.00677332	ENSG00000101955	chrX
													ENSG00000100448	chr14	24573810	24574245	-	4.6104	0	ENSG00000071054	chr2	101860986	101864930	+	-1.08497	0.0210179	ENSG00000089327	chr19	35155611	35157426	+	2.91572	9.0795e-09	ENSG00000101361	chr20	2652931	2653279	+	-4.97035	1.11456e-23	ENSG00000115306	chr2	54658046	54659154	+	2.52726	0.00164913	ENSG00000102024	chrX
													ENSG00000100448	chr14	24574499	24574675	-	4.72463	0	ENSG00000071054	chr2	101870415	101871494	+	-1.00603	0.0354614	ENSG00000089327	chr19	35158400	35164156	+	1.38326	0.0171951	ENSG00000101361	chr20	2657218	2657929	+	-2.52645	2.85676e-06	ENSG00000115306	chr2	54659266	54659936	+	2.06376	0.0167189	ENSG00000102024	chrX
													ENSG00000100448	chr14	24574810	24575265	-	4.46408	0	ENSG00000071054	chr2	101870415	101873647	+	-1.12703	0.0156562	ENSG00000089876	chr10	125836855	125838206	-	1.28376	0.0305741	ENSG00000101439	chr20	23633999	23635254	-	-1.96066	0.000588619	ENSG00000115306	chr2	54659999	54664453	+	2.77485	0.000396507	ENSG00000102024	chrX
													ENSG00000100448	chr14	24575412	24576169	-	4.59114	0	ENSG00000071054	chr2	101871685	101873647	+	-1.18165	0.0104041	ENSG00000089876	chr10	125841934	125852293	-	1.55683	0.00571202	ENSG00000101442	chr20	38766377	38767464	+	-1.32769	0.040994	ENSG00000115306	chr2	54664691	54665915	+	1.93664	0.0289325	ENSG00000102024	chrX
													ENSG00000100448	chr14	24575454	24576169	-	3.9431	0	ENSG00000071054	chr2	101873764	101874082	+	-0.989897	0.0393051	ENSG00000089876	chr10	125881071	125885365	-	1.42739	0.0131235	ENSG00000101596	chr18	2656261	2666157	+	-1.75202	0.00290093	ENSG00000115306	chr2	54666088	54667604	+	2.14302	0.0116351	ENSG00000102024	chrX
													ENSG00000100473	chr14	30874591	30874916	+	4.13604	0	ENSG00000071054	chr2	101877146	101882551	+	-0.953877	0.0491519	ENSG00000090097	chr3	51961304	51967326	-	1.20615	0.0461671	ENSG00000101596	chr18	2739520	2740703	+	-2.06611	0.000246101	ENSG00000115306	chr2	54667646	54668351	+	2.45993	0.00239862	ENSG00000102024	chrX
													ENSG00000100473	chr14	30874972	30875056	+	4.05058	0	ENSG00000071054	chr2	101882685	101885187	+	-1.03252	0.0298974	ENSG00000090097	chr3	51971892	51973965	-	1.66094	0.0027523	ENSG00000101596	chr18	2800740	2802528	+	-1.74135	0.00312739	ENSG00000115318	chr2	74533679	74533882	-	2.33517	0.00455126	ENSG00000102024	chrX
													ENSG00000100473	chr14	30875103	30877572	+	4.13995	0	ENSG00000071054	chr2	101885287	101887088	+	-0.993	0.0385088	ENSG00000090339	chr19	10271226	10274765	+	1.59699	0.00431328	ENSG00000101639	chr18	12999588	13001457	+	-1.65895	0.00556972	ENSG00000115318	chr2	74535454	74535588	-	2.2774	0.00606897	ENSG00000102024	chrX
													ENSG00000100473	chr14	30877728	30878811	+	4.04983	0	ENSG00000071082	chr2	101011025	101011450	+	-1.067	0.0237668	ENSG00000090339	chr19	10275028	10283481	+	1.29947	0.0280119	ENSG00000101849	chrX	9691711	9692113	+	-1.33808	0.0388438	ENSG00000115318	chr2	74535755	74535996	-	2.06061	0.0169781	ENSG00000102024	chrX
													ENSG00000100473	chr14	30878944	30879423	+	4.12108	0	ENSG00000071127	chr4	10088741	10097711	-	-2.59038	2.45537e-10	ENSG00000090339	chr19	10283786	10284033	+	1.74363	0.00149534	ENSG00000101849	chrX	9693419	9697369	+	-1.31398	0.0439613	ENSG00000115318	chr2	74536150	74536291	-	1.82153	0.0452629	ENSG00000102024	chrX
													ENSG00000100473	chr14	30879485	30880452	+	3.98987	0	ENSG00000071205	chr4	147822822	147822896	+	-1.02591	0.0312006	ENSG00000090339	chr19	10284320	10284403	+	1.74934	0.00142981	ENSG00000101888	chrX	109537021	109538045	+	-1.92653	0.000773568	ENSG00000115318	chr2	74536928	74549369	-	2.48302	0.00210307	ENSG00000102024	chrX
													ENSG00000100473	chr14	30880496	30880587	+	4.02984	0	ENSG00000071205	chr4	147822957	147847151	+	-1.28979	0.00439678	ENSG00000090339	chr19	10284657	10284783	+	1.61576	0.00378611	ENSG00000101888	chrX	109538131	109541475	+	-1.4972	0.0156782	ENSG00000115840	chr2	171893258	171894203	-	2.28887	0.00574232	ENSG00000102024	chrX
													ENSG00000100473	chr14	30880734	30884553	+	4.15211	0	ENSG00000071205	chr4	147864956	147866712	+	-1.27158	0.00509227	ENSG00000090339	chr19	10285028	10285115	+	1.9579	0.000267559	ENSG00000101888	chrX	109541619	109542507	+	-1.43189	0.0230724	ENSG00000115946	chr2	68158529	68161683	+	2.70361	0.000602863	ENSG00000102024	chrX
													ENSG00000100473	chr14	30884656	30885394	+	4.02465	0	ENSG00000071205	chr4	147881932	147906638	+	-1.55482	0.000363711	ENSG00000090581	chr16	1352017	1352102	+	1.82645	0.000783645	ENSG00000102024	chrX	115561260	115610243	+	-1.50135	0.0152785	ENSG00000116128	chr1	147613199	147614427	+	2.35963	0.00402287	ENSG00000102312	chrX
													ENSG00000100473	chr14	30885041	30885394	+	1.35204	0.00574199	ENSG00000071205	chr4	148023413	148046892	+	-1.23627	0.00681943	ENSG00000090661	chr19	8257077	8257879	+	1.82876	0.000769677	ENSG00000102024	chrX	115622409	115629198	+	-1.57115	0.00991104	ENSG00000116128	chr1	147622531	147623842	+	2.24527	0.00710119	ENSG00000102524	chr13
													ENSG00000100473	chr14	30885620	30885796	+	4.269	0	ENSG00000071246	chr14	76763130	76769963	+	-1.83669	1.51583e-05	ENSG00000090863	chr16	74485917	74491001	-	2.33484	7.61535e-06	ENSG00000102024	chrX	115634081	115634881	+	-1.53426	0.0124513	ENSG00000116133	chr1	54883773	54886889	-	1.93545	0.0290794	ENSG00000102524	chr13
													ENSG00000100473	chr14	30886312	30889616	+	3.64303	0	ENSG00000071246	chr14	76770051	76771190	+	-1.65207	0.000128983	ENSG00000090889	chrX	70402695	70403864	+	2.05764	0.000111554	ENSG00000102024	chrX	115646535	115647550	+	-1.74847	0.00297692	ENSG00000116198	chr1	3839776	3844907	-	2.4939	0.00198771	ENSG00000102837	chr13
													ENSG00000100599	chr14	92555955	92577360	+	1.17416	0.0218873	ENSG00000071246	chr14	76771246	76773137	+	-1.73703	4.93985e-05	ENSG00000090971	chr19	55485258	55485661	+	1.45807	0.0108586	ENSG00000102024	chrX	115647673	115647893	+	-1.58285	0.00919655	ENSG00000116251	chr1	6186816	6197652	-	1.82441	0.04479	ENSG00000102837	chr13
													ENSG00000100599	chr14	92577477	92615407	+	1.21834	0.016066	ENSG00000071246	chr14	76773211	76775892	+	-1.75939	3.8125e-05	ENSG00000090971	chr19	55485780	55486408	+	1.38854	0.016687	ENSG00000102172	chrX	21984418	21985144	+	-1.79304	0.00215832	ENSG00000116353	chr1	29216136	29216588	-	1.88729	0.0353155	ENSG00000102854	chr16
													ENSG00000100599	chr14	92615479	92641238	+	1.15717	0.0245089	ENSG00000071246	chr14	76778071	76778946	+	-1.53703	0.000436523	ENSG00000091409	chr2	172465663	172467481	+	1.40147	0.0154189	ENSG00000102265	chrX	47582474	47583408	+	-1.37471	0.0318459	ENSG00000116771	chr1	15573724	15574757	-	2.83846	0.000268219	ENSG00000102878	chr16
													ENSG00000100599	chr14	92641329	92651582	+	1.3884	0.00426582	ENSG00000071282	chr3	8501980	8532737	+	-3.37426	4.95938e-17	ENSG00000091409	chr2	172467560	172469125	+	1.51645	0.00746103	ENSG00000102265	chrX	47583536	47584936	+	-1.46968	0.0185195	ENSG00000116771	chr1	15574841	15577685	-	2.23397	0.00749304	ENSG00000103024	chr16
													ENSG00000100664	chr14	103337227	103338327	+	2.84657	1.43538e-11	ENSG00000071282	chr3	8532825	8537185	+	-3.78248	2.9141e-21	ENSG00000091409	chr2	172469380	172470974	+	1.37583	0.0180041	ENSG00000102265	chrX	47585015	47585205	+	-1.52573	0.0131247	ENSG00000116771	chr1	15577864	15578859	-	2.51877	0.00172642	ENSG00000103257	chr16
													ENSG00000100815	chr14	92033253	92039547	-	1.45501	0.00238097	ENSG00000071282	chr3	8548903	8565432	+	-3.96559	2.55929e-23	ENSG00000091409	chr2	172471105	172474055	+	1.36045	0.0197419	ENSG00000102265	chrX	47585331	47585543	+	-1.55295	0.0110951	ENSG00000116771	chr1	15579054	15580094	-	3.18294	2.65818e-05	ENSG00000103257	chr16
													ENSG00000100823	chr14	20456860	20456991	+	3.02018	5.66825e-13	ENSG00000071564	chr19	1615520	1615686	-	-1.01961	0.0325101	ENSG00000091409	chr2	172479739	172479990	+	1.33707	0.0225775	ENSG00000102265	chrX	47585667	47586521	+	-1.60639	0.00788813	ENSG00000116771	chr1	15580142	15583193	-	3.08234	5.37653e-05	ENSG00000103335	chr16
													ENSG00000100906	chr14	35402663	35402771	-	1.10219	0.0352089	ENSG00000071564	chr19	1650287	1652300	-	-1.2451	0.00635035	ENSG00000091409	chr2	172480051	172484782	+	1.48639	0.00908901	ENSG00000102316	chrX	54809223	54809303	+	-1.51042	0.0144476	ENSG00000116906	chr1	231266165	231266277	+	1.84645	0.0413621	ENSG00000103811	chr15
													ENSG00000100906	chr14	35403798	35404418	-	1.05155	0.048307	ENSG00000071575	chr2	12718577	12723260	+	-4.68333	2.55533e-32	ENSG00000091409	chr2	172485264	172487023	+	1.19493	0.0490006	ENSG00000103245	chr16	737329	739643	-	-1.43958	0.0220633	ENSG00000116977	chr1	236539091	236540566	+	2.21589	0.00818905	ENSG00000103811	chr15
													ENSG00000101057	chr20	43700044	43702490	+	1.07873	0.0407898	ENSG00000071575	chr2	12723552	12740326	+	-3.56786	5.60361e-19	ENSG00000091409	chr2	172487630	172487728	+	1.39028	0.0165166	ENSG00000103249	chr16	1455795	1456113	-	-2.96727	1.64134e-08	ENSG00000116991	chr1	232399273	232402392	-	2.73821	0.000492878	ENSG00000103811	chr15
													ENSG00000101057	chr20	43702903	43705219	+	1.10853	0.0337881	ENSG00000072071	chr19	14152222	14152309	-	-2.90814	7.90247e-13	ENSG00000091409	chr2	172487807	172487961	+	1.28184	0.0309146	ENSG00000103335	chr16	88736739	88737559	-	-8.60422	9.18703e-72	ENSG00000116991	chr1	232425808	232428411	-	3.41902	4.73095e-06	ENSG00000103811	chr15
													ENSG00000101104	chr20	44921731	44924161	+	1.12584	0.030218	ENSG00000072071	chr19	14152437	14152517	-	-1.87381	9.60769e-06	ENSG00000091409	chr2	172488038	172488126	+	1.40524	0.0150785	ENSG00000103335	chr16	88749479	88784901	-	-2.50263	3.69752e-06	ENSG00000116991	chr1	232428564	232432247	-	3.24498	1.71972e-05	ENSG00000103811	chr15
													ENSG00000101311	chr20	6079577	6084040	-	1.90156	2.17335e-05	ENSG00000072071	chr19	14152613	14152784	-	-3.13953	7.92818e-15	ENSG00000091409	chr2	172488228	172489485	+	1.25716	0.0353007	ENSG00000103365	chr16	23467700	23468886	-	-1.48137	0.017221	ENSG00000116991	chr1	232471528	232479627	-	4.85429	6.80591e-12	ENSG00000103811	chr15
													ENSG00000101311	chr20	6085287	6087777	-	1.26134	0.01167	ENSG00000072071	chr19	14152912	14155359	-	-1.35935	0.00239524	ENSG00000091409	chr2	172489658	172491024	+	1.49891	0.00838149	ENSG00000103365	chr16	23468996	23469996	-	-1.52592	0.0131134	ENSG00000116991	chr1	232479730	232483792	-	3.38795	6.01286e-06	ENSG00000103811	chr15
													ENSG00000101311	chr20	6097033	6097524	-	1.42048	0.00323421	ENSG00000072071	chr19	14155527	14156110	-	-1.46399	0.000900657	ENSG00000091409	chr2	172491331	172491425	+	1.29896	0.0280893	ENSG00000103365	chr16	23470165	23474904	-	-1.61333	0.00753805	ENSG00000117139	chr1	202730027	202730909	-	1.88165	0.036102	ENSG00000103811	chr15
													ENSG00000101311	chr20	6097631	6107532	-	1.04615	0.0499315	ENSG00000072071	chr19	14156201	14156658	-	-1.26118	0.00555059	ENSG00000091409	chr2	172501901	172504091	+	1.2215	0.0426875	ENSG00000103365	chr16	23475061	23478368	-	-1.63863	0.00637975	ENSG00000117139	chr1	202731939	202733401	-	1.81407	0.0465713	ENSG00000103811	chr15
													ENSG00000101311	chr20	6116044	6119404	-	1.16606	0.0231077	ENSG00000072071	chr19	14156724	14156925	-	-2.13903	2.87276e-07	ENSG00000091972	chr3	112333224	112340902	+	2.80067	3.86577e-08	ENSG00000103365	chr16	23478501	23478883	-	-1.63041	0.00673176	ENSG00000117139	chr1	202764145	202766397	-	2.36591	0.00389689	ENSG00000104043	chr15
													ENSG00000101361	chr20	2652663	2652842	+	1.69616	0.000223479	ENSG00000072071	chr19	14157145	14157251	-	-2.22842	7.90314e-08	ENSG00000091972	chr3	112333224	112344962	+	3.24282	1.07224e-10	ENSG00000103365	chr16	23478911	23479765	-	-1.53637	0.0122822	ENSG00000117139	chr1	202777094	202808102	-	2.23371	0.00749844	ENSG00000104219	chr8
													ENSG00000101361	chr20	2652931	2653279	+	1.63947	0.000404329	ENSG00000072071	chr19	14157460	14157882	-	-2.12563	3.47094e-07	ENSG00000091972	chr3	112340983	112344962	+	1.81832	0.000836422	ENSG00000103365	chr16	23480770	23482923	-	-1.42986	0.0233378	ENSG00000117411	chr1	43979511	43981109	+	2.02941	0.0194607	ENSG00000104231	chr8
													ENSG00000101442	chr20	38766377	38767464	+	3.97115	0	ENSG00000072071	chr19	14158052	14158338	-	-1.11876	0.0165732	ENSG00000091972	chr3	112345288	112347558	+	1.83666	0.000723533	ENSG00000103365	chr16	23483004	23486015	-	-1.50785	0.0146823	ENSG00000117411	chr1	43981473	43981689	+	2.09038	0.0147806	ENSG00000104267	chr8
													ENSG00000101464	chr20	34575246	34581548	-	1.16631	0.0230802	ENSG00000072071	chr19	14158552	14159090	-	-2.50134	1.09974e-09	ENSG00000091972	chr3	112347830	112349712	+	2.44044	2.50341e-06	ENSG00000103365	chr16	23486152	23486710	-	-1.43223	0.0230297	ENSG00000117411	chr1	43981924	43984865	+	2.17243	0.0101027	ENSG00000104267	chr8
													ENSG00000101464	chr20	34581672	34585437	-	1.19649	0.0187563	ENSG00000072071	chr19	14159215	14159401	-	-2.05778	8.83425e-07	ENSG00000091972	chr3	112349819	112361543	+	3.24834	9.89894e-11	ENSG00000103365	chr16	23486790	23488606	-	-1.56824	0.0100831	ENSG00000117411	chr1	43985055	43985278	+	1.85817	0.0395255	ENSG00000104267	chr8
													ENSG00000101464	chr20	34585580	34588453	-	1.38138	0.00451435	ENSG00000072071	chr19	14159584	14159735	-	-1.67965	9.4985e-05	ENSG00000092094	chr14	20448811	20448964	-	1.49286	0.00871942	ENSG00000103365	chr16	23488709	23491677	-	-1.71192	0.00384275	ENSG00000117411	chr1	43985400	43985517	+	1.95393	0.0269383	ENSG00000104267	chr8
													ENSG00000101464	chr20	34588607	34616042	-	1.24243	0.0134528	ENSG00000072071	chr19	14159773	14160112	-	-1.90542	6.48137e-06	ENSG00000092199	chr14	21211306	21211406	-	2.56685	6.18957e-07	ENSG00000103365	chr16	23491800	23493360	-	-1.6602	0.00552234	ENSG00000118193	chr1	200615609	200617612	-	1.88994	0.0349214	ENSG00000104267	chr8
													ENSG00000101464	chr20	34616139	34634615	-	1.21144	0.0168284	ENSG00000072071	chr19	14160297	14160593	-	-2.20873	1.0555e-07	ENSG00000092199	chr14	21231072	21233953	-	8.68602	0	ENSG00000103365	chr16	23493458	23494303	-	-1.63424	0.00657139	ENSG00000118513	chr6	135187904	135189766	+	2.60335	0.0010724	ENSG00000104267	chr8
													ENSG00000101464	chr20	34634715	34637876	-	1.05288	0.0479282	ENSG00000072071	chr19	14160696	14161312	-	-2.76606	1.11141e-11	ENSG00000092199	chr14	21263336	21263620	-	1.70333	0.00202315	ENSG00000103365	chr16	23494378	23495694	-	-1.4811	0.0172508	ENSG00000118655	chr1	113907161	113908009	+	2.07722	0.015711	ENSG00000104312	chr8
													ENSG00000101464	chr20	34657244	34676956	-	1.11207	0.0330377	ENSG00000072071	chr19	14161626	14162606	-	-1.60019	0.000225894	ENSG00000092621	chr1	119712160	119721170	+	2.59425	4.52362e-07	ENSG00000103495	chr16	29807173	29810194	+	-2.86566	5.78501e-08	ENSG00000118965	chr2	19930552	19931269	-	1.8326	0.0434847	ENSG00000104361	chr8
													ENSG00000101955	chrX	38149894	38154462	-	2.39107	2.85694e-08	ENSG00000072071	chr19	14170791	14177531	-	-1.34282	0.00277654	ENSG00000092621	chr1	119721321	119723376	+	2.39324	4.14673e-06	ENSG00000103811	chr15	78939171	78944891	-	-3.92758	1.12458e-14	ENSG00000118965	chr2	19969605	19973563	-	1.89375	0.0343634	ENSG00000104408	chr8
													ENSG00000101955	chrX	38154583	38156896	-	2.82717	2.03521e-11	ENSG00000072071	chr19	14177744	14183533	-	-1.48687	0.000720821	ENSG00000092621	chr1	119723441	119726851	+	2.54375	8.00534e-07	ENSG00000103942	chr15	82849903	82851151	-	-3.2109	6.64648e-10	ENSG00000119121	chr9	74744145	74747889	-	1.82114	0.0453169	ENSG00000104679	chr8
													ENSG00000101955	chrX	38157029	38160017	-	3.33476	0	ENSG00000072071	chr19	14183697	14205985	-	-1.96886	2.88885e-06	ENSG00000092621	chr1	119726905	119727004	+	2.65056	2.3359e-07	ENSG00000103942	chr15	82851231	82852142	-	-3.42804	3.04305e-11	ENSG00000119326	chr9	108955827	108965378	-	2.74845	0.00046446	ENSG00000104691	chr8
													ENSG00000101955	chrX	38160196	38160933	-	2.4137	2.02143e-08	ENSG00000072274	chr3	196072152	196073930	-	-2.54438	5.36057e-10	ENSG00000092621	chr1	119727102	119734634	+	2.0883	8.37054e-05	ENSG00000103942	chr15	82852252	82854644	-	-3.71307	3.83257e-13	ENSG00000119408	chr9	124292088	124301936	+	2.45052	0.00251828	ENSG00000104691	chr8
													ENSG00000101955	chrX	38161054	38164769	-	2.36558	4.22695e-08	ENSG00000072786	chr5	172105737	172107780	-	-3.3942	3.16375e-17	ENSG00000092621	chr1	119734766	119735295	+	2.43769	2.5783e-06	ENSG00000103942	chr15	82854800	82859029	-	-3.47347	1.54226e-11	ENSG00000119411	chr9	113349780	113354240	+	1.97715	0.0244513	ENSG00000104870	chr19
													ENSG00000101955	chrX	38164895	38171881	-	2.02328	4.86903e-06	ENSG00000072818	chr17	7342067	7342275	+	-1.66606	0.000110593	ENSG00000092621	chr1	119735443	119737114	+	2.58291	5.14867e-07	ENSG00000103942	chr15	82859135	82864167	-	-3.90775	1.53662e-14	ENSG00000119523	chr9	99221137	99221547	-	2.37846	0.00366863	ENSG00000104870	chr19
													ENSG00000101955	chrX	38172057	38174160	-	1.7155	0.000181381	ENSG00000073050	chr19	43553091	43553401	-	-5.59523	6.71076e-46	ENSG00000092621	chr1	119737266	119740386	+	2.40167	3.78715e-06	ENSG00000103942	chr15	82864259	82875273	-	-4.04832	1.32472e-15	ENSG00000119772	chr2	25248252	25249618	-	1.99708	0.0223762	ENSG00000104870	chr19
													ENSG00000101955	chrX	38174351	38178285	-	1.3916	0.00415129	ENSG00000073578	chr5	231000	233477	+	-3.71896	1.4348e-20	ENSG00000092621	chr1	119740518	119741767	+	2.52379	9.99007e-07	ENSG00000103942	chr15	82875404	82892685	-	-3.37617	6.44822e-11	ENSG00000119772	chr2	25248252	25249657	-	2.07358	0.0159776	ENSG00000104872	chr19
													ENSG00000101955	chrX	38178344	38220696	-	1.6225	0.000480171	ENSG00000073578	chr5	251103	251338	+	-5.62618	2.11798e-46	ENSG00000092621	chr1	119741897	119742807	+	2.46728	1.87583e-06	ENSG00000103942	chr15	82892841	82898390	-	-1.3392	0.0386046	ENSG00000119772	chr2	25248252	25251912	-	1.88608	0.0355138	ENSG00000105048	chr19
													ENSG00000102024	chrX	115561260	115610243	+	1.67002	0.000294397	ENSG00000073584	chr17	40645619	40645796	-	-1.51854	0.000525543	ENSG00000092621	chr1	119743044	119743886	+	2.61932	3.3772e-07	ENSG00000104055	chr15	43233344	43233554	-	-4.78689	6.10023e-22	ENSG00000119772	chr2	25248252	25252194	-	2.27851	0.00603699	ENSG00000105048	chr19
													ENSG00000102024	chrX	115610323	115622246	+	1.60816	0.000553788	ENSG00000073737	chr2	169069717	169081523	+	-1.51154	0.000563291	ENSG00000092847	chr1	35883446	35888427	+	2.45099	2.23762e-06	ENSG00000104055	chr15	43233687	43234769	-	-5.67706	5.38509e-31	ENSG00000119772	chr2	25249724	25252194	-	2.00516	0.021605	ENSG00000105048	chr19
													ENSG00000102024	chrX	115622409	115629198	+	1.57547	0.000765986	ENSG00000073737	chr2	169081894	169083329	+	-1.58737	0.000258805	ENSG00000092929	chr17	75843519	75843663	-	1.71431	0.00186298	ENSG00000104055	chr15	43234929	43235469	-	-4.95982	1.40781e-23	ENSG00000119888	chr2	47369235	47373463	+	2.04914	0.0178192	ENSG00000105048	chr19
													ENSG00000102024	chrX	115629327	115629835	+	1.69001	0.000238405	ENSG00000073737	chr2	169091953	169095544	+	-1.34302	0.00277163	ENSG00000093010	chr22	19963759	19964168	+	2.7539	6.78379e-08	ENSG00000104055	chr15	43235837	43238817	-	-4.74158	1.60435e-21	ENSG00000119888	chr2	47369581	47373463	+	3.91939	8.01701e-08	ENSG00000105048	chr19
													ENSG00000102024	chrX	115629967	115634000	+	2.00962	5.77339e-06	ENSG00000073849	chr3	186930834	186963785	+	-1.8822	8.66082e-06	ENSG00000095066	chr19	12797166	12799859	-	1.3598	0.0198047	ENSG00000104055	chr15	43239056	43239163	-	-2.26314	4.09844e-05	ENSG00000119888	chr2	47373570	47373808	+	4.98787	1.51708e-12	ENSG00000105048	chr19
													ENSG00000102024	chrX	115634081	115634881	+	1.55643	0.000922526	ENSG00000073849	chr3	186963926	187038742	+	-1.36745	0.00222838	ENSG00000095066	chr19	12799989	12800177	-	1.44021	0.0121109	ENSG00000104774	chr19	12658141	12658224	-	-2.19368	7.85892e-05	ENSG00000119888	chr2	47374048	47375234	+	5.24067	5.73532e-14	ENSG00000105048	chr19
													ENSG00000102024	chrX	115635046	115636836	+	1.39244	0.00412223	ENSG00000073849	chr3	187038873	187042654	+	-1.77522	3.1682e-05	ENSG00000095066	chr19	12800299	12800916	-	1.54829	0.00603826	ENSG00000104774	chr19	12658510	12661260	-	-3.05927	5.06874e-09	ENSG00000119888	chr2	47375299	47377014	+	4.80764	1.09095e-11	ENSG00000105048	chr19
													ENSG00000102024	chrX	115636978	115640408	+	1.84325	4.32822e-05	ENSG00000073849	chr3	187043310	187051249	+	-1.635	0.000155391	ENSG00000095066	chr19	12801069	12801159	-	1.49726	0.00847124	ENSG00000104833	chr19	6496221	6501287	-	-3.85408	3.78254e-14	ENSG00000119888	chr2	47377077	47378953	+	3.65043	7.81184e-07	ENSG00000105048	chr19
													ENSG00000102024	chrX	115640503	115643313	+	1.38572	0.00435955	ENSG00000073849	chr3	187051346	187072849	+	-1.8387	1.48013e-05	ENSG00000095066	chr19	12801270	12801740	-	1.86352	0.000582781	ENSG00000104833	chr19	6501397	6501515	-	-2.63426	8.73539e-07	ENSG00000119888	chr2	47379054	47379769	+	4.9912	1.43702e-12	ENSG00000105048	chr19
													ENSG00000102024	chrX	115643508	115645021	+	2.0682	2.72428e-06	ENSG00000073849	chr3	187072947	187074159	+	-1.65142	0.000129841	ENSG00000095794	chr10	35207051	35211254	+	1.48476	0.00918106	ENSG00000104833	chr19	6501623	6502156	-	-2.34913	1.77884e-05	ENSG00000119888	chr2	47379969	47385166	+	4.6862	4.24564e-11	ENSG00000105193	chr19
													ENSG00000102024	chrX	115645099	115646072	+	2.07	2.66398e-06	ENSG00000073849	chr3	187074333	187075562	+	-1.61293	0.000197189	ENSG00000095932	chr19	3474996	3478419	-	2.6064	3.93192e-07	ENSG00000104870	chr19	49513243	49513387	+	-3.94022	9.03826e-15	ENSG00000119888	chr2	47385210	47386572	+	5.69303	0	ENSG00000105223	chr19
													ENSG00000102024	chrX	115646186	115646402	+	1.64119	0.000397328	ENSG00000074695	chr18	59333244	59338557	-	-1.77362	3.22736e-05	ENSG00000095932	chr19	3478478	3478818	-	2.23803	2.01394e-05	ENSG00000105048	chr19	55133927	55134066	-	-2.19491	7.77781e-05	ENSG00000119979	chr10	119104197	119104764	+	1.81793	0.0458931	ENSG00000105223	chr19
													ENSG00000102024	chrX	115646535	115647550	+	1.93686	1.42235e-05	ENSG00000074706	chr6	154200040	154212770	-	-1.92973	4.79001e-06	ENSG00000097007	chr9	130835525	130854064	+	1.2098	0.0453258	ENSG00000105048	chr19	55134156	55137103	-	-2.04384	0.000296185	ENSG00000119979	chr10	119132264	119132515	+	2.42724	0.0028526	ENSG00000105223	chr19
													ENSG00000102024	chrX	115647673	115647893	+	1.57062	0.000804761	ENSG00000074706	chr6	154212855	154214218	-	-2.15313	2.35035e-07	ENSG00000099204	chr10	114436373	114437844	-	1.77786	0.0011482	ENSG00000105048	chr19	55137212	55137961	-	-2.25369	4.46742e-05	ENSG00000120437	chr6	159775313	159776150	+	2.07313	0.0160124	ENSG00000105223	chr19
													ENSG00000102024	chrX	115648017	115649429	+	1.15418	0.024992	ENSG00000074706	chr6	154214276	154221257	-	-1.81466	1.97566e-05	ENSG00000099204	chr10	114441077	114441722	-	1.50492	0.0080566	ENSG00000105048	chr19	55138074	55140883	-	-2.07365	0.000230449	ENSG00000120690	chr13	40943144	40943842	-	5.72236	0	ENSG00000105223	chr19
													ENSG00000102043	chrX	64359527	64395340	-	1.04886	0.0491286	ENSG00000074706	chr6	154221328	154223170	-	-1.71691	6.23927e-05	ENSG00000099204	chr10	114444134	114445312	-	1.26211	0.0343988	ENSG00000105048	chr19	55140960	55141186	-	-1.81655	0.00181388	ENSG00000120913	chr8	22585162	22585321	+	3.04519	6.97205e-05	ENSG00000105223	chr19
													ENSG00000102081	chrX	147928807	147929948	+	3.00226	8.03215e-13	ENSG00000074706	chr6	154223243	154246591	-	-1.69585	7.90275e-05	ENSG00000099204	chr10	114445403	114447880	-	2.11895	6.30356e-05	ENSG00000105048	chr19	55141302	55141857	-	-1.59956	0.00825922	ENSG00000121104	chr17	49716315	49717513	-	1.90114	0.0334717	ENSG00000105374	chr19
													ENSG00000102580	chr13	95725252	95757644	+	1.08642	0.0388799	ENSG00000074706	chr6	154246760	154247449	-	-2.36334	1.01444e-08	ENSG00000099204	chr10	114488016	114491791	-	1.79112	0.00103629	ENSG00000105048	chr19	55141920	55145544	-	-2.01696	0.000370449	ENSG00000121104	chr17	49717714	49719760	-	1.91915	0.0310906	ENSG00000105374	chr19
													ENSG00000102699	chr13	24446761	24447016	-	1.9201	1.74269e-05	ENSG00000074706	chr6	154265964	154289713	-	-2.58637	2.62715e-10	ENSG00000099204	chr10	114571406	114575416	-	3.01146	2.60659e-09	ENSG00000105048	chr19	55145565	55146434	-	-1.60784	0.00780808	ENSG00000121104	chr17	49722594	49732551	-	1.83516	0.0431273	ENSG00000105374	chr19
													ENSG00000102763	chr13	41778056	41783795	-	1.17414	0.0218873	ENSG00000074706	chr6	154289756	154356672	-	-1.5415	0.000417357	ENSG00000099250	chr10	33180365	33182698	-	2.29696	1.11743e-05	ENSG00000105048	chr19	55145565	55146681	-	-1.47085	0.0183811	ENSG00000121104	chr17	49732720	49763892	-	2.2043	0.00866153	ENSG00000105514	chr19
													ENSG00000102805	chr13	76996127	77000458	+	1.36557	0.00513066	ENSG00000075336	chr18	74158276	74158376	+	-1.00697	0.0352683	ENSG00000099250	chr10	33186488	33192281	-	1.34456	0.0216443	ENSG00000105173	chr19	29821817	29821996	+	-1.37687	0.0314771	ENSG00000121152	chr2	96335848	96341675	+	2.00922	0.0212434	ENSG00000105520	chr19
													ENSG00000103042	chr16	58680241	58683955	-	1.16813	0.0228098	ENSG00000075420	chr3	172329076	172330541	+	-2.68113	5.09678e-11	ENSG00000099250	chr10	33202995	33207572	-	3.59152	5.51964e-13	ENSG00000105173	chr19	29822130	29822240	+	-1.53046	0.0127651	ENSG00000121210	chr4	153591194	153592475	+	3.75393	3.29533e-07	ENSG00000105520	chr19
													ENSG00000103194	chr16	84772685	84775160	+	2.4443	1.26036e-08	ENSG00000075539	chr4	48586728	48589745	-	-2.26968	4.28611e-08	ENSG00000099250	chr10	33207716	33213386	-	2.35998	5.85895e-06	ENSG00000105223	chr19	40348724	40366419	+	-1.73223	0.00333114	ENSG00000121350	chr12	21437814	21440368	+	1.94484	0.0280022	ENSG00000105640	chr19
													ENSG00000103194	chr16	84775225	84778895	+	1.47957	0.0019068	ENSG00000075568	chr2	97759053	97759652	-	-0.998752	0.0371017	ENSG00000099250	chr10	33221863	33226134	-	3.10504	7.36089e-10	ENSG00000105223	chr19	40365930	40366419	+	-2.47394	4.99873e-06	ENSG00000121644	chr1	244686669	244689249	+	1.92525	0.0303138	ENSG00000105649	chr19
													ENSG00000103222	chr16	16131935	16134350	+	1.22977	0.0148019	ENSG00000075618	chr7	5603617	5603863	+	-1.00571	0.0355336	ENSG00000099250	chr10	33226289	33254028	-	2.47914	1.64565e-06	ENSG00000105223	chr19	40366510	40366610	+	-2.22499	5.88363e-05	ENSG00000121690	chr11	33016028	33025659	+	3.81908	1.90175e-07	ENSG00000105835	chr7
													ENSG00000103811	chr15	78939171	78944891	-	1.10651	0.0342401	ENSG00000075624	chr7	5527891	5528004	-	-1.39807	0.00168444	ENSG00000099250	chr10	33254194	33256316	-	2.76783	5.74654e-08	ENSG00000105223	chr19	40366684	40366773	+	-1.9375	0.000709755	ENSG00000121690	chr11	33026049	33027686	+	4.05831	2.30998e-08	ENSG00000105926	chr7
													ENSG00000103995	chr15	48805656	48810961	-	2.17514	6.50814e-07	ENSG00000075826	chr10	100509102	100509316	-	-1.59285	0.000244153	ENSG00000099250	chr10	33256471	33263646	-	2.67692	1.70528e-07	ENSG00000105223	chr19	40366915	40367696	+	-2.00865	0.000397193	ENSG00000121690	chr11	33027813	33028603	+	3.61353	1.04753e-06	ENSG00000105926	chr7
													ENSG00000104043	chr15	49866484	49876278	-	2.51478	4.13381e-09	ENSG00000075945	chr1	169992255	170016462	-	-0.977015	0.0426033	ENSG00000099250	chr10	33270856	33330708	-	2.33775	7.39143e-06	ENSG00000105223	chr19	40367879	40369908	+	-2.02766	0.000339713	ENSG00000121690	chr11	33028792	33031378	+	3.8149	1.96994e-07	ENSG00000105926	chr7
													ENSG00000104043	chr15	49876523	49879376	-	2.59029	1.21429e-09	ENSG00000075975	chr3	12572373	12574792	+	-2.16669	1.93854e-07	ENSG00000099250	chr10	33330882	33334310	-	3.32504	3.24609e-11	ENSG00000105223	chr19	40370028	40370110	+	-1.96578	0.00056482	ENSG00000121690	chr11	33032478	33032668	+	3.51759	2.21176e-06	ENSG00000105926	chr7
													ENSG00000104043	chr15	49879459	49897292	-	2.57367	1.5974e-09	ENSG00000076604	chr17	28744255	28747213	+	-1.47383	0.000819384	ENSG00000099256	chr10	24849891	24851388	-	1.71462	0.00186002	ENSG00000105223	chr19	40370237	40371673	+	-2.3927	1.14569e-05	ENSG00000121690	chr11	33032793	33032889	+	3.24097	1.76353e-05	ENSG00000105926	chr7
													ENSG00000104043	chr15	49898251	49901092	-	2.55076	2.32303e-09	ENSG00000076604	chr17	28747264	28747843	+	-1.37173	0.00214578	ENSG00000099256	chr10	24855364	24856913	-	1.33895	0.0223449	ENSG00000105223	chr19	40371873	40374481	+	-2.2217	6.05879e-05	ENSG00000121690	chr11	33032967	33033262	+	3.63819	8.58852e-07	ENSG00000105926	chr7
													ENSG00000104043	chr15	49901239	49916934	-	2.64383	4.96442e-10	ENSG00000076604	chr17	28747947	28748017	+	-1.42044	0.00136556	ENSG00000099256	chr10	24937367	24942330	-	1.90622	0.000411162	ENSG00000105223	chr19	40374620	40376609	+	-2.07861	0.000221348	ENSG00000122223	chr1	160831427	160832519	-	2.40311	0.00323088	ENSG00000105926	chr7
													ENSG00000104043	chr15	49917039	49918839	-	2.76988	5.68091e-11	ENSG00000076604	chr17	28748178	28748262	+	-1.41003	0.00150562	ENSG00000099256	chr10	24942436	24952528	-	1.48125	0.00938732	ENSG00000105223	chr19	40376774	40377786	+	-1.95638	0.000609051	ENSG00000122223	chr1	160832575	160834051	-	2.96458	0.000120075	ENSG00000105926	chr7
													ENSG00000104043	chr15	49918950	49920246	-	2.78457	4.39448e-11	ENSG00000076604	chr17	28748423	28748511	+	-1.36566	0.00226515	ENSG00000099290	chr10	50097802	50099978	+	1.70108	0.0020577	ENSG00000105223	chr19	40377885	40377986	+	-1.89255	0.00101422	ENSG00000122223	chr1	160834116	160836195	-	2.75965	0.000433729	ENSG00000105926	chr7
													ENSG00000104043	chr15	49923494	49931119	-	2.86844	9.68565e-12	ENSG00000076604	chr17	28748666	28748945	+	-1.43991	0.00113604	ENSG00000099785	chr19	8422016	8426609	+	1.99153	0.000201081	ENSG00000105281	chr19	46778908	46782383	-	-1.58605	0.00901113	ENSG00000122223	chr1	160836254	160838451	-	2.99984	9.51416e-05	ENSG00000106268	chr7
													ENSG00000104043	chr15	49934182	49961977	-	2.78152	4.63039e-11	ENSG00000076641	chr8	80976906	80980435	-	-2.05285	9.45594e-07	ENSG00000099821	chr19	623603	624719	-	1.73345	0.00161683	ENSG00000105339	chr8	141160783	141163329	+	-1.91414	0.000854161	ENSG00000122223	chr1	160838518	160838939	-	2.72449	0.000531928	ENSG00000106344	chr7
													ENSG00000104043	chr15	49962020	49972582	-	2.62597	6.69377e-10	ENSG00000076641	chr8	80980494	80984776	-	-2.15757	2.20546e-07	ENSG00000099822	chr19	603967	605061	+	2.56769	6.1328e-07	ENSG00000105355	chr19	4844793	4847691	-	-7.89755	2.14827e-60	ENSG00000122223	chr1	160839049	160841210	-	2.46798	0.0022875	ENSG00000106537	chr7
													ENSG00000104043	chr15	49972790	49979617	-	2.8691	9.57085e-12	ENSG00000076641	chr8	80985377	80987370	-	-2.09219	5.52375e-07	ENSG00000099822	chr19	605222	607964	+	2.26482	1.54832e-05	ENSG00000105383	chr19	51225155	51225218	+	-2.91859	3.0359e-08	ENSG00000122223	chr1	160839049	160862617	-	3.71035	4.72544e-07	ENSG00000107263	chr9
													ENSG00000104043	chr15	49996759	50002153	-	2.72882	1.15763e-10	ENSG00000076641	chr8	80987466	80991479	-	-2.02427	1.39138e-06	ENSG00000099864	chr19	709151	726138	+	2.5127	1.1325e-06	ENSG00000105383	chr19	51235676	51235823	+	-2.43509	7.47525e-06	ENSG00000122223	chr1	160841485	160841584	-	1.82931	0.0439951	ENSG00000107331	chr9
													ENSG00000104043	chr15	50002223	50010845	-	2.52966	3.25753e-09	ENSG00000076641	chr8	80991530	80993103	-	-2.08595	6.01191e-07	ENSG00000099864	chr19	726189	727008	+	2.99483	3.26161e-09	ENSG00000105383	chr19	51235676	51239518	+	-1.79091	0.00219287	ENSG00000122223	chr1	160841901	160862617	-	2.58292	0.00120145	ENSG00000107331	chr9
													ENSG00000104043	chr15	50010917	50038768	-	2.6736	2.99887e-10	ENSG00000076770	chrX	132406392	132489814	-	-1.44196	0.00111407	ENSG00000099864	chr19	727088	727564	+	3.53933	1.2427e-12	ENSG00000105472	chr19	50723506	50723905	+	-4.39324	2.00314e-18	ENSG00000122515	chr7	44759460	44760425	+	2.35826	0.00405231	ENSG00000107331	chr9
													ENSG00000104043	chr15	50038829	50044594	-	2.771	5.56879e-11	ENSG00000076928	chr19	41884493	41888064	+	-1.35869	0.00240917	ENSG00000099864	chr19	727694	731095	+	3.06369	1.28762e-09	ENSG00000105472	chr19	50723528	50723911	+	-6.74358	6.48351e-44	ENSG00000122557	chr7	35635458	35638350	-	1.801	0.0489154	ENSG00000107331	chr9
													ENSG00000104043	chr15	50044692	50047351	-	2.53641	2.92095e-09	ENSG00000076928	chr19	41896482	41897946	+	-1.26748	0.00526602	ENSG00000099864	chr19	731245	734173	+	2.79659	4.05885e-08	ENSG00000105472	chr19	50723672	50723905	+	-4.77435	7.97625e-22	ENSG00000122729	chr9	32384735	32405485	+	1.84749	0.0412132	ENSG00000107331	chr9
													ENSG00000104043	chr15	50047464	50074127	-	2.53602	2.93914e-09	ENSG00000077684	chr4	128811396	128831733	+	-1.01426	0.0336472	ENSG00000099864	chr19	734194	736019	+	3.19575	2.10562e-10	ENSG00000105472	chr19	50724091	50724410	+	-5.10267	5.67887e-25	ENSG00000122861	chr10	73909294	73911525	+	2.30088	0.00540891	ENSG00000107331	chr9
													ENSG00000104043	chr15	50074185	50106939	-	2.4363	1.42707e-08	ENSG00000077782	chr8	38413804	38413918	-	-4.00663	8.57391e-24	ENSG00000099864	chr19	736078	740352	+	2.29901	1.09666e-05	ENSG00000105472	chr19	50724601	50724973	+	-3.28978	2.23544e-10	ENSG00000122861	chr10	73911218	73911525	+	2.34458	0.0043409	ENSG00000107331	chr9
													ENSG00000104043	chr15	50107008	50114426	-	2.59703	1.08548e-09	ENSG00000077782	chr8	38414023	38414152	-	-4.42145	7.23937e-29	ENSG00000099864	chr19	736078	746285	+	3.14208	4.44081e-10	ENSG00000105472	chr19	50724601	50725022	+	-4.95892	1.43404e-23	ENSG00000122966	chr12	119742464	119752050	-	1.83193	0.0435894	ENSG00000107331	chr9
													ENSG00000104055	chr15	43233344	43233554	-	3.80581	0	ENSG00000077782	chr8	38414289	38414559	-	-4.24293	1.27001e-26	ENSG00000099864	chr19	740483	746285	+	1.79314	0.00102152	ENSG00000105486	chr19	48151339	48153872	-	-1.30241	0.0466787	ENSG00000122966	chr12	119772910	119775786	-	1.83454	0.0431883	ENSG00000107331	chr9
													ENSG00000104055	chr15	43233687	43234769	-	3.11462	9.00375e-14	ENSG00000077782	chr8	38414629	38414779	-	-4.18938	5.72662e-26	ENSG00000099889	chr22	19977586	19977958	-	1.27073	0.0328427	ENSG00000105556	chr19	336173	344774	-	-2.50145	3.73582e-06	ENSG00000123080	chr1	50969899	50970358	+	1.96409	0.0258385	ENSG00000107331	chr9
													ENSG00000104055	chr15	43234929	43235469	-	4.2957	0	ENSG00000077782	chr8	38414901	38415870	-	-4.5315	2.71084e-30	ENSG00000100023	chr22	21695496	21696885	+	2.79771	4.007e-08	ENSG00000105643	chr19	18008777	18008971	+	-1.45495	0.0201986	ENSG00000123104	chr12	26339483	26340167	-	2.3472	0.00428769	ENSG00000107537	chr10
													ENSG00000104055	chr15	43235837	43238817	-	3.80477	0	ENSG00000077782	chr8	38416060	38417306	-	-4.50325	6.3457e-30	ENSG00000100116	chr22	37808163	37809949	+	1.38198	0.0173307	ENSG00000105643	chr19	18009118	18009592	+	-1.47925	0.0174495	ENSG00000123104	chr12	26400258	26411320	-	2.58139	0.0012113	ENSG00000107551	chr10
													ENSG00000104055	chr15	43239056	43239163	-	2.16184	7.80771e-07	ENSG00000077782	chr8	38417416	38417870	-	-4.54634	1.73156e-30	ENSG00000100116	chr22	37808163	37810027	+	2.86956	1.62845e-08	ENSG00000105643	chr19	18009694	18009783	+	-1.3067	0.0456652	ENSG00000123104	chr12	26436346	26439127	-	2.01163	0.0210316	ENSG00000107551	chr10
													ENSG00000104093	chr15	51449193	51450129	-	2.03504	4.19918e-06	ENSG00000077782	chr8	38417991	38418228	-	-3.84076	6.62334e-22	ENSG00000100116	chr22	37810157	37812887	+	1.73724	0.0015723	ENSG00000105643	chr19	18010039	18010196	+	-1.49493	0.0158965	ENSG00000123104	chr12	26475418	26476912	-	1.85686	0.0397294	ENSG00000107551	chr10
													ENSG00000104093	chr15	51450346	51451645	-	2.1933	5.08224e-07	ENSG00000077782	chr8	38419735	38421797	-	-4.44635	3.4764e-29	ENSG00000100116	chr22	37812988	37813463	+	1.78689	0.00107118	ENSG00000105643	chr19	18010358	18010572	+	-1.37543	0.0317202	ENSG00000123104	chr12	26486360	26487068	-	2.17071	0.0101862	ENSG00000107551	chr10
													ENSG00000104093	chr15	51451697	51453550	-	2.18328	5.81602e-07	ENSG00000077782	chr8	38421941	38424509	-	-4.40069	1.3367e-28	ENSG00000100116	chr22	37813609	37815126	+	2.43556	2.63415e-06	ENSG00000105649	chr19	18197660	18198725	-	-1.82511	0.00170256	ENSG00000123104	chr12	26494340	26495152	-	2.279	0.00602165	ENSG00000107551	chr10
													ENSG00000104093	chr15	51458795	51459598	-	2.12098	1.35912e-06	ENSG00000077782	chr8	38424699	38426122	-	-4.46891	1.7731e-29	ENSG00000100116	chr22	37815280	37815418	+	2.03557	0.000135563	ENSG00000105649	chr19	18198849	18200327	-	-1.52818	0.0129426	ENSG00000123104	chr12	26578833	26580027	-	1.85344	0.0402546	ENSG00000107551	chr10
													ENSG00000104093	chr15	51466311	51471223	-	2.22146	3.4287e-07	ENSG00000077782	chr8	38426245	38427921	-	-4.38373	2.18918e-28	ENSG00000100116	chr22	37815500	37815663	+	3.29292	5.18123e-11	ENSG00000105649	chr19	18200445	18202513	-	-1.5623	0.0104633	ENSG00000123104	chr12	26580155	26595465	-	1.94749	0.0276984	ENSG00000107551	chr10
													ENSG00000104093	chr15	51478347	51479948	-	2.30431	1.04526e-07	ENSG00000077782	chr8	38428093	38428352	-	-5.22375	4.46501e-40	ENSG00000100116	chr22	37815834	37816200	+	1.83096	0.000757143	ENSG00000105649	chr19	18202740	18203896	-	-1.30214	0.0467221	ENSG00000123104	chr12	26597134	26599145	-	1.92967	0.0297511	ENSG00000107551	chr10
													ENSG00000104093	chr15	51480139	51480542	-	2.3265	7.55567e-08	ENSG00000077782	chr8	38428435	38457356	-	-3.59847	2.6992e-19	ENSG00000100116	chr22	37816321	37816567	+	1.75427	0.00137695	ENSG00000105778	chr7	32573418	32575955	+	-3.12137	2.23682e-09	ENSG00000123104	chr12	26602495	26602617	-	2.144	0.0115815	ENSG00000107551	chr10
													ENSG00000104093	chr15	51481623	51486073	-	2.20867	4.0919e-07	ENSG00000077782	chr8	38457534	38467981	-	-4.2975	2.67968e-27	ENSG00000100225	chr22	32475398	32478981	+	1.39073	0.0164785	ENSG00000105793	chr7	90346774	90352816	+	-1.42558	0.0239043	ENSG00000123104	chr12	26621296	26622240	-	1.90053	0.0335218	ENSG00000107551	chr10
													ENSG00000104093	chr15	51488119	51488548	-	2.4512	1.13082e-08	ENSG00000077984	chr20	24949575	24957287	+	-1.36606	0.00225651	ENSG00000100241	chr22	50467690	50467786	-	1.27781	0.0315787	ENSG00000105875	chr7	135195084	135196144	-	-1.30431	0.0462134	ENSG00000123104	chr12	26628162	26631866	-	1.91821	0.031225	ENSG00000107738	chr10
													ENSG00000104093	chr15	51542507	51545583	-	2.52123	3.73554e-09	ENSG00000077984	chr20	24957459	24958928	+	-1.38096	0.00197246	ENSG00000100266	chr22	42876333	42879048	-	1.64071	0.00317507	ENSG00000105939	chr7	139055295	139061036	-	-6.46596	2.44932e-40	ENSG00000123104	chr12	26632059	26653976	-	1.85403	0.0401599	ENSG00000107738	chr10
													ENSG00000104267	chr8	85464115	85465272	+	3.90997	0	ENSG00000077984	chr20	24959044	24959635	+	-1.24309	0.00645843	ENSG00000100297	chr22	35417856	35419884	+	1.95094	0.000282991	ENSG00000105963	chr7	899261	899419	-	-1.52968	0.0128267	ENSG00000123104	chr12	26663846	26665910	-	2.08087	0.0154487	ENSG00000107738	chr10
													ENSG00000104267	chr8	85465469	85473693	+	3.48262	0	ENSG00000078403	chr10	21524775	21534645	+	-2.14273	2.72344e-07	ENSG00000100316	chr22	39318592	39319595	-	4.76286	0	ENSG00000105963	chr7	899490	900102	-	-1.37857	0.0311882	ENSG00000123104	chr12	26682673	26686481	-	1.86354	0.0387131	ENSG00000107738	chr10
													ENSG00000104267	chr8	85473811	85474324	+	3.83507	0	ENSG00000078403	chr10	21524775	21538833	+	-1.04118	0.0282483	ENSG00000100350	chr22	36501407	36505896	-	2.67785	1.68805e-07	ENSG00000105963	chr7	900616	904126	-	-1.66987	0.00515982	ENSG00000123104	chr12	26715445	26715752	-	2.01603	0.02064	ENSG00000107738	chr10
													ENSG00000104267	chr8	85474416	85475798	+	3.76824	0	ENSG00000078596	chrX	79361177	79361329	-	-6.74458	2.23632e-66	ENSG00000100427	chr22	50061657	50064034	-	4.00656	0	ENSG00000105963	chr7	904272	905060	-	-1.48226	0.017146	ENSG00000123104	chr12	26715835	26716144	-	1.9342	0.0292234	ENSG00000107771	chr10
													ENSG00000104267	chr8	85475860	85477120	+	3.76458	0	ENSG00000078596	chrX	79361479	79362581	-	-6.38586	1.38483e-59	ENSG00000100427	chr22	50064198	50068433	-	4.25474	0	ENSG00000105963	chr7	905172	919968	-	-1.37855	0.0311882	ENSG00000123104	chr12	26724742	26725650	-	2.27642	0.00609379	ENSG00000107819	chr10
													ENSG00000104267	chr8	85477275	85480670	+	3.88618	0	ENSG00000078596	chrX	79362691	79362942	-	-6.45929	6.07316e-61	ENSG00000100427	chr22	50068555	50070527	-	4.05288	0	ENSG00000105963	chr7	920050	926553	-	-1.4594	0.0196751	ENSG00000123104	chr12	26725765	26790157	-	1.80833	0.0475011	ENSG00000107819	chr10
													ENSG00000104341	chr8	97776108	97805353	+	4.88004	0	ENSG00000078596	chrX	79363139	79363423	-	-6.77663	5.30713e-67	ENSG00000100427	chr22	50070583	50074216	-	4.23816	0	ENSG00000105963	chr7	926644	935375	-	-1.74364	0.00307786	ENSG00000123213	chr5	65763108	65777427	+	2.21929	0.00805016	ENSG00000107863	chr10
													ENSG00000104341	chr8	97805464	97815328	+	4.78918	0	ENSG00000078596	chrX	79363554	79367105	-	-6.76105	1.06887e-66	ENSG00000100427	chr22	50074332	50076841	-	3.76336	3.78254e-14	ENSG00000105968	chr7	44841012	44843277	-	-1.45074	0.0207025	ENSG00000124181	chr20	41137858	41159606	+	2.21554	0.0082006	ENSG00000107863	chr10
													ENSG00000104341	chr8	97815401	97816058	+	4.56011	0	ENSG00000078674	chr8	17957421	17957540	+	-2.77665	9.14269e-12	ENSG00000100427	chr22	50076912	50077401	-	4.17925	0	ENSG00000106080	chr7	30019123	30022665	-	-1.3512	0.0361151	ENSG00000124181	chr20	41159758	41159870	+	1.96012	0.0262774	ENSG00000107863	chr10
													ENSG00000104341	chr8	97816180	97819140	+	4.54317	0	ENSG00000078747	chr20	34363348	34369393	+	-1.76035	3.76921e-05	ENSG00000100427	chr22	50077502	50079918	-	4.10058	0	ENSG00000106133	chr7	72949491	72949846	-	-2.65968	6.58752e-07	ENSG00000124181	chr20	41159963	41160106	+	2.19818	0.0089291	ENSG00000107863	chr10
													ENSG00000104341	chr8	97819238	97825058	+	5.17237	0	ENSG00000079150	chr2	178469785	178477062	-	-1.08972	0.0203512	ENSG00000100427	chr22	50080019	50080344	-	3.94661	0	ENSG00000106153	chr7	56104475	56106364	-	-1.44422	0.0214783	ENSG00000124181	chr20	41160153	41162452	+	2.02167	0.0201094	ENSG00000107863	chr10
													ENSG00000104341	chr8	97825153	97851397	+	5.07513	0	ENSG00000079313	chr19	1819131	1819934	-	-0.95702	0.0481948	ENSG00000100427	chr22	50080397	50083084	-	4.15096	0	ENSG00000106211	chr7	76303076	76303802	+	-3.52896	6.68064e-12	ENSG00000124181	chr20	41162536	41162642	+	1.96862	0.0253518	ENSG00000107863	chr10
													ENSG00000104361	chr8	98194822	98195942	-	1.7586	0.000113521	ENSG00000079313	chr19	1823785	1825839	-	-1.0304	0.0303223	ENSG00000100427	chr22	50083173	50084726	-	4.08584	0	ENSG00000106211	chr7	76303865	76303984	+	-2.04967	0.000282264	ENSG00000124181	chr20	41163275	41163378	+	1.81017	0.0471704	ENSG00000107863	chr10
													ENSG00000104361	chr8	98222600	98236155	-	1.101	0.0354556	ENSG00000079313	chr19	1825943	1826878	-	-1.36631	0.00225202	ENSG00000100427	chr22	50084961	50085139	-	3.82665	1.31736e-14	ENSG00000106327	chr7	100631052	100633001	-	-1.62218	0.00710114	ENSG00000124181	chr20	41163479	41163715	+	2.18492	0.00951119	ENSG00000107863	chr10
													ENSG00000104361	chr8	98236214	98252463	-	1.1622	0.0237227	ENSG00000079432	chr19	42284771	42286771	+	-1.65226	0.000128752	ENSG00000100427	chr22	50084961	50085355	-	4.54695	0	ENSG00000106397	chr7	101211716	101211846	-	-2.53299	2.66104e-06	ENSG00000124181	chr20	41164006	41164081	+	1.8765	0.0368582	ENSG00000107863	chr10
													ENSG00000104626	chr8	9011752	9016322	+	1.06543	0.0443523	ENSG00000079819	chr6	130840598	130858131	-	-1.29964	0.00404979	ENSG00000100473	chr14	30874591	30874916	+	1.36359	0.0193701	ENSG00000106459	chr7	129710571	129711475	+	-1.3139	0.043971	ENSG00000124181	chr20	41164201	41164933	+	2.19099	0.00923762	ENSG00000108055	chr10
													ENSG00000104635	chr8	22404980	22408310	+	1.05591	0.0470618	ENSG00000079819	chr6	130858243	130863638	-	-1.42051	0.00136495	ENSG00000100473	chr14	30874972	30875056	+	2.16401	4.11793e-05	ENSG00000106484	chr7	130486395	130495368	+	-2.14257	0.000125787	ENSG00000124181	chr20	41165101	41165245	+	1.88976	0.0349291	ENSG00000108439	chr17
													ENSG00000104774	chr19	12658141	12658224	-	1.07577	0.0415486	ENSG00000079819	chr6	130863718	130865536	-	-1.06175	0.0245961	ENSG00000100473	chr14	30875103	30877572	+	1.65431	0.00288667	ENSG00000106484	chr7	130495522	130497156	+	-2.25796	4.28976e-05	ENSG00000124181	chr20	41165367	41165450	+	2.28073	0.00596824	ENSG00000108773	chr17
													ENSG00000104774	chr19	12663462	12663703	-	1.25224	0.0124846	ENSG00000079819	chr6	130865634	130867459	-	-1.12897	0.0154431	ENSG00000100473	chr14	30877728	30878811	+	1.485	0.00916813	ENSG00000106484	chr7	130497235	130497936	+	-1.54733	0.011497	ENSG00000124181	chr20	41165551	41165639	+	2.40315	0.00323088	ENSG00000109189	chr4
													ENSG00000104805	chr19	48904454	48905753	+	2.34803	5.49542e-08	ENSG00000079819	chr6	130867581	130869563	-	-1.37433	0.00209601	ENSG00000100473	chr14	30878944	30879423	+	1.44377	0.0118573	ENSG00000106484	chr7	130498013	130498139	+	-1.75931	0.0027523	ENSG00000124181	chr20	41165826	41166194	+	2.23203	0.00755842	ENSG00000109390	chr4
													ENSG00000104884	chr19	45361642	45363743	-	1.04724	0.0495997	ENSG00000079819	chr6	130870126	130885096	-	-1.19762	0.0092028	ENSG00000100473	chr14	30879485	30880452	+	1.8074	0.000912966	ENSG00000106484	chr7	130498275	130498419	+	-2.16339	0.000104287	ENSG00000124181	chr20	41166394	41166476	+	2.03167	0.0192726	ENSG00000109475	chr4
													ENSG00000104884	chr19	45363911	45363986	-	1.12924	0.0295671	ENSG00000079819	chr6	130878250	130885096	-	-2.53225	6.56765e-10	ENSG00000100473	chr14	30880496	30880587	+	1.51119	0.00772386	ENSG00000106484	chr7	130498477	130499875	+	-1.86658	0.00123525	ENSG00000124181	chr20	41166859	41167852	+	1.82603	0.0445195	ENSG00000109572	chr4
													ENSG00000105048	chr19	55145565	55146434	-	1.1115	0.0331526	ENSG00000079819	chr6	130885268	130890294	-	-1.14129	0.0140971	ENSG00000100473	chr14	30880734	30884553	+	3.50705	2.06015e-12	ENSG00000106484	chr7	130499915	130500462	+	-1.84066	0.00151089	ENSG00000124181	chr20	41167929	41168767	+	2.37588	0.0037189	ENSG00000109572	chr4
													ENSG00000105048	chr19	55146466	55146681	-	1.42969	0.00297791	ENSG00000079819	chr6	130890466	130894344	-	-0.973035	0.0436751	ENSG00000100473	chr14	30884656	30885394	+	1.99205	0.000200207	ENSG00000106484	chr7	130500532	130500789	+	-1.82101	0.00175508	ENSG00000124181	chr20	41168870	41169079	+	2.43392	0.0027518	ENSG00000109572	chr4
													ENSG00000105186	chr19	32622619	32625874	-	1.0789	0.0407499	ENSG00000079819	chr6	130894441	130894967	-	-1.31663	0.00349781	ENSG00000100473	chr14	30885620	30885796	+	1.24353	0.0380494	ENSG00000106484	chr7	130500890	130502644	+	-1.80482	0.00197532	ENSG00000124181	chr20	41169175	41169457	+	1.95473	0.0268805	ENSG00000109572	chr4
													ENSG00000105323	chr19	41304261	41305646	+	1.41143	0.00349965	ENSG00000079819	chr6	130895119	130899491	-	-1.11936	0.0165089	ENSG00000100473	chr14	30886312	30889616	+	2.77267	5.42438e-08	ENSG00000106484	chr7	130502720	130503933	+	-1.75145	0.00291295	ENSG00000124181	chr20	41170269	41172193	+	2.42623	0.00286578	ENSG00000109689	chr4
													ENSG00000105325	chr19	3527814	3530792	+	1.08425	0.0394593	ENSG00000079819	chr6	130899578	130900962	-	-1.15537	0.0126664	ENSG00000100503	chr14	50738286	50739308	-	4.09494	0	ENSG00000106484	chr7	130503996	130504939	+	-2.05116	0.000279258	ENSG00000124181	chr20	41172289	41172421	+	1.81465	0.046484	ENSG00000109689	chr4
													ENSG00000105339	chr8	141160783	141163329	+	5.50838	0	ENSG00000079819	chr6	130901180	130904465	-	-1.13626	0.0146591	ENSG00000100522	chr14	52783485	52784497	-	1.48887	0.00894631	ENSG00000106804	chr9	121006058	121006904	-	-1.52979	0.0128206	ENSG00000124181	chr20	41172645	41172729	+	2.13705	0.0119564	ENSG00000109762	chr4
													ENSG00000105341	chr19	41432408	41433537	-	1.27262	0.0107129	ENSG00000079819	chr6	130904540	130908821	-	-1.39067	0.00180409	ENSG00000100575	chr14	58411971	58427054	-	1.20782	0.0457735	ENSG00000107438	chr10	95247366	95263864	-	-1.80931	0.00191115	ENSG00000124215	chr20	59994489	59995833	+	3.21625	2.11112e-05	ENSG00000109762	chr4
													ENSG00000105355	chr19	4844793	4847691	-	1.39013	0.00420017	ENSG00000079819	chr6	130908863	130926605	-	-1.29981	0.00404372	ENSG00000100599	chr14	92513976	92555751	+	3.42506	7.2451e-12	ENSG00000107438	chr10	95268862	95290820	-	-1.59933	0.00827056	ENSG00000124215	chr20	59996054	59996631	+	2.47477	0.00220361	ENSG00000109762	chr4
													ENSG00000105379	chr19	51345381	51346900	-	1.1273	0.0299256	ENSG00000079819	chr6	130926709	130955105	-	-1.2297	0.0071886	ENSG00000100599	chr14	92555955	92577360	+	4.06426	0	ENSG00000107537	chr10	13278354	13280976	-	-1.46612	0.0189025	ENSG00000124523	chr6	13579609	13584076	+	3.63791	8.59928e-07	ENSG00000109854	chr11
													ENSG00000105379	chr19	51347058	51350329	-	1.06539	0.0443603	ENSG00000079819	chr6	130955317	130955994	-	-1.20003	0.00904325	ENSG00000100599	chr14	92577477	92615407	+	3.63195	2.90306e-13	ENSG00000107537	chr10	13288541	13291831	-	-1.31916	0.0428538	ENSG00000124588	chr6	3012674	3016884	+	2.34356	0.00436165	ENSG00000110057	chr11
													ENSG00000105379	chr19	51350391	51353132	-	1.12009	0.0313573	ENSG00000079819	chr6	130956499	131063142	-	-1.88796	8.05742e-06	ENSG00000100599	chr14	92615479	92641238	+	4.31219	0	ENSG00000107537	chr10	13291912	13294428	-	-1.49455	0.0159366	ENSG00000124782	chr6	7210948	7211573	+	3.3719	6.79776e-06	ENSG00000110057	chr11
													ENSG00000105379	chr19	51353290	51354150	-	1.19176	0.0193865	ENSG00000079819	chr6	130956499	131063155	-	-1.27051	0.00513646	ENSG00000100599	chr14	92641329	92651582	+	2.88021	1.42068e-08	ENSG00000107551	chr10	44959866	44970165	+	-2.04433	0.000294976	ENSG00000125257	chr13	95021682	95034605	-	2.16537	0.010445	ENSG00000110400	chr11
													ENSG00000105379	chr19	51354308	51366270	-	1.20483	0.0176708	ENSG00000079950	chr6	132464075	132468403	-	-1.06589	0.0239359	ENSG00000100644	chr14	61695839	61720382	+	1.20236	0.0470783	ENSG00000107551	chr10	44970264	44971773	+	-1.78152	0.00234581	ENSG00000125257	chr13	95034739	95043682	-	2.17453	0.0100008	ENSG00000110400	chr11
													ENSG00000105383	chr19	51225155	51225803	+	1.20227	0.0179859	ENSG00000079950	chr6	132471600	132472282	-	-0.958049	0.0479043	ENSG00000100644	chr14	61734285	61736889	+	1.42694	0.0131569	ENSG00000107551	chr10	44971848	44982521	+	-1.89498	0.000994652	ENSG00000125257	chr13	95043787	95044266	-	2.55241	0.00142897	ENSG00000110400	chr11
													ENSG00000105383	chr19	51226081	51235157	+	1.57772	0.000749585	ENSG00000079950	chr6	132503588	132513007	-	-1.03486	0.0294594	ENSG00000100664	chr14	103337227	103338327	+	5.00213	0	ENSG00000107551	chr10	44982663	44984022	+	-2.12398	0.000148574	ENSG00000125257	chr13	95053184	95062704	-	1.91156	0.0321062	ENSG00000110665	chr11
													ENSG00000105383	chr19	51235676	51239518	+	1.38956	0.00422122	ENSG00000080189	chr20	46358763	46363900	-	-1.28479	0.00457709	ENSG00000100697	chr14	95141748	95157230	-	1.65748	0.00281707	ENSG00000107551	chr10	44984113	44984813	+	-1.6304	0.00673176	ENSG00000125257	chr13	95062859	95071662	-	2.05447	0.0174234	ENSG00000110665	chr11
													ENSG00000105514	chr19	11343120	11345252	-	1.09164	0.0375822	ENSG00000080822	chr3	98521437	98522849	-	-0.982202	0.0412008	ENSG00000100814	chr14	20316560	20325539	-	1.55785	0.00567553	ENSG00000107551	chr10	44984970	44989274	+	-1.99711	0.000436899	ENSG00000125257	chr13	95071853	95073204	-	1.93857	0.0287365	ENSG00000110665	chr11
													ENSG00000105514	chr19	11345415	11345520	-	1.15657	0.0246023	ENSG00000081189	chr5	88722925	88728493	-	-1.42021	0.00136836	ENSG00000100823	chr14	20456860	20456991	+	2.01304	0.000165907	ENSG00000107551	chr10	44989375	44989670	+	-1.89754	0.000975021	ENSG00000125257	chr13	95073304	95074214	-	1.86971	0.0377995	ENSG00000110665	chr11
													ENSG00000105514	chr19	11345628	11346127	-	1.15214	0.0253595	ENSG00000081189	chr5	88728628	88729218	-	-1.26173	0.0055259	ENSG00000101082	chr20	36613986	36614305	-	1.26322	0.0342075	ENSG00000107551	chr10	44989721	44990948	+	-1.6776	0.00489153	ENSG00000125257	chr13	95074324	95075432	-	1.93711	0.0288901	ENSG00000110811	chr12
													ENSG00000105643	chr19	18010729	18012913	+	2.683	2.55195e-10	ENSG00000081189	chr5	88729347	88731729	-	-1.20547	0.00867362	ENSG00000101082	chr20	36615374	36632595	-	1.60261	0.0041413	ENSG00000107551	chr10	44991069	44991905	+	-1.87089	0.00119662	ENSG00000125257	chr13	95178091	95186701	-	1.87001	0.0377514	ENSG00000110811	chr12
													ENSG00000105647	chr19	18160563	18160919	+	1.40295	0.00377056	ENSG00000081189	chr5	88731901	88749070	-	-1.42175	0.00134998	ENSG00000101082	chr20	36633629	36634490	-	1.50778	0.00790015	ENSG00000107551	chr10	44992002	44993269	+	-1.86989	0.00120607	ENSG00000125257	chr13	95188542	95194836	-	2.04062	0.0185087	ENSG00000110811	chr12
													ENSG00000105647	chr19	18160969	18161054	+	1.31352	0.00784403	ENSG00000081189	chr5	88749117	88751857	-	-1.4147	0.00144149	ENSG00000101082	chr20	36634589	36641245	-	1.73697	0.00157512	ENSG00000107738	chr10	71755466	71760868	-	-7.58083	1.29385e-55	ENSG00000125257	chr13	95207925	95209434	-	1.9523	0.027112	ENSG00000110811	chr12
													ENSG00000105647	chr19	18162310	18162408	+	1.25277	0.0124361	ENSG00000081189	chr5	88752043	88760988	-	-1.80719	2.16138e-05	ENSG00000101187	chr20	62669078	62669951	+	1.44767	0.0115715	ENSG00000107863	chr10	24595190	24595717	-	-1.59327	0.0086015	ENSG00000125257	chr13	95247753	95301241	-	2.11896	0.0130277	ENSG00000110811	chr12
													ENSG00000105647	chr19	18162506	18162967	+	1.48962	0.0017374	ENSG00000081189	chr5	88752043	88761185	-	-1.20271	0.00885937	ENSG00000101194	chr20	62952889	62953211	+	1.63048	0.00341411	ENSG00000107863	chr10	24596882	24597447	-	-1.95532	0.000613898	ENSG00000125503	chr19	55103568	55112467	-	2.02115	0.0201492	ENSG00000110811	chr12
													ENSG00000105647	chr19	18163147	18163263	+	1.39583	0.00400605	ENSG00000081189	chr5	88761125	88804598	-	-1.63978	0.000147482	ENSG00000101194	chr20	62953272	62956765	+	2.09023	8.21857e-05	ENSG00000107863	chr10	24600930	24601978	-	-1.65107	0.00586632	ENSG00000125633	chr2	117974900	117975188	-	1.84133	0.0421822	ENSG00000110811	chr12
													ENSG00000105647	chr19	18163388	18166160	+	1.37526	0.00473621	ENSG00000081189	chr5	88761328	88804598	-	-1.29125	0.00434454	ENSG00000101194	chr20	62962754	62963273	+	1.41204	0.0144476	ENSG00000107863	chr10	24602103	24604312	-	-1.88519	0.00107175	ENSG00000125944	chr1	23341017	23344211	-	2.12742	0.0124986	ENSG00000110811	chr12
													ENSG00000105647	chr19	18166302	18167130	+	1.2495	0.0127451	ENSG00000081189	chr5	88804801	88823735	-	-1.50398	0.00060806	ENSG00000101194	chr20	62963680	62964228	+	1.70359	0.00201915	ENSG00000107863	chr10	24604348	24607499	-	-1.39024	0.0292445	ENSG00000126458	chr19	49636727	49636824	-	7.21326	0	ENSG00000110811	chr12
													ENSG00000105647	chr19	18167306	18168475	+	1.15645	0.0246214	ENSG00000081307	chr3	132675923	132676443	+	-0.982531	0.0411127	ENSG00000101266	chr20	487575	488678	-	1.29672	0.02843	ENSG00000107863	chr10	24607903	24619473	-	-2.26179	4.13948e-05	ENSG00000126467	chr19	49744404	49745202	-	3.06836	5.8989e-05	ENSG00000110811	chr12
													ENSG00000105647	chr19	18168546	18168726	+	1.14378	0.0268698	ENSG00000082074	chr5	39141141	39153448	-	-1.78135	2.94694e-05	ENSG00000101306	chr20	31824123	31824259	+	2.15481	4.48847e-05	ENSG00000107874	chr10	102425198	102432526	-	-3.01514	8.9643e-09	ENSG00000126467	chr19	49745396	49746470	-	2.05672	0.0172545	ENSG00000110811	chr12
													ENSG00000105647	chr19	18168896	18169087	+	1.15663	0.0245992	ENSG00000082269	chr6	70413702	70415291	+	-1.6317	0.000161056	ENSG00000101306	chr20	31824352	31826605	+	2.14072	5.1372e-05	ENSG00000108100	chr10	35483478	35501501	+	-2.25482	4.42212e-05	ENSG00000126467	chr19	49746798	49747389	-	2.05754	0.0171916	ENSG00000110811	chr12
													ENSG00000105649	chr19	18198849	18200327	-	1.51881	0.001323	ENSG00000082269	chr6	70415376	70426439	+	-1.32409	0.00327553	ENSG00000101306	chr20	31830889	31831013	+	2.46778	1.86589e-06	ENSG00000108298	chr17	39201308	39203011	+	-2.46014	5.74853e-06	ENSG00000126467	chr19	49748168	49748374	-	3.19644	2.42974e-05	ENSG00000110888	chr12
													ENSG00000105649	chr19	18202740	18203896	-	1.18236	0.0206655	ENSG00000082269	chr6	70426532	70428304	+	-0.959725	0.0474056	ENSG00000101311	chr20	6119572	6122774	-	1.64559	0.00306987	ENSG00000108433	chr17	46931207	46932067	+	-3.90871	1.51302e-14	ENSG00000126467	chr19	49748469	49762004	-	1.93011	0.0297273	ENSG00000110888	chr12
													ENSG00000105662	chr19	18743026	18745823	+	1.36372	0.00521074	ENSG00000083312	chr5	72816752	72848385	+	-1.02559	0.031268	ENSG00000101577	chr18	2928660	2929065	-	1.28138	0.0309753	ENSG00000109066	chr17	74776577	74777264	+	-1.84927	0.00141305	ENSG00000126561	chr17	42288598	42289402	+	1.92498	0.0303337	ENSG00000110958	chr12
													ENSG00000105662	chr19	18745960	18747053	+	1.08159	0.0400985	ENSG00000083444	chr1	11963636	11964175	+	-2.15842	2.17921e-07	ENSG00000101577	chr18	2940712	2951055	-	1.79074	0.00103944	ENSG00000109066	chr17	74777375	74785482	+	-2.59132	1.41257e-06	ENSG00000126561	chr17	42300870	42301275	+	1.83184	0.0435895	ENSG00000110987	chr12
													ENSG00000105662	chr19	18749875	18753500	+	1.11963	0.0314618	ENSG00000083520	chr13	72774059	72775211	-	-1.18373	0.0102451	ENSG00000101596	chr18	2703886	2705694	+	1.55054	0.00594802	ENSG00000109066	chr17	74788870	74790200	+	-1.89125	0.00102376	ENSG00000126561	chr17	42309098	42309377	+	1.85896	0.0394429	ENSG00000111052	chr12
													ENSG00000105737	chr19	41999299	42003332	-	1.79005	7.96396e-05	ENSG00000084234	chr11	130070082	130109429	+	-0.991018	0.0389981	ENSG00000101596	chr18	2796521	2800523	+	1.31376	0.0258048	ENSG00000109066	chr17	74790296	74790956	+	-3.06336	4.8029e-09	ENSG00000126822	chr14	64704704	64727593	+	1.9585	0.0264606	ENSG00000111052	chr12
													ENSG00000105737	chr19	42003453	42003555	-	1.28461	0.00977251	ENSG00000084234	chr11	130109602	130110538	+	-0.984902	0.0405426	ENSG00000101773	chr18	22934159	22936754	+	1.37351	0.018252	ENSG00000109066	chr17	74791036	74795012	+	-1.92637	0.000774462	ENSG00000126822	chr14	64730312	64730642	+	1.83782	0.0426918	ENSG00000111052	chr12
													ENSG00000105737	chr19	42003683	42005723	-	1.83485	4.77345e-05	ENSG00000084234	chr11	130121810	130122305	+	-1.03589	0.0292662	ENSG00000101901	chrX	111718274	111720095	+	1.96337	0.000255408	ENSG00000109066	chr17	74795111	74795524	+	-1.95755	0.000603112	ENSG00000126822	chr14	64742455	64742982	+	3.19227	2.50104e-05	ENSG00000111052	chr12
													ENSG00000105737	chr19	42005948	42006645	-	1.79923	7.19761e-05	ENSG00000084234	chr11	130122513	130123612	+	-1.05349	0.0260265	ENSG00000101955	chrX	38149894	38154462	-	1.40327	0.0152592	ENSG00000109066	chr17	74795632	74819750	+	-1.72514	0.00350382	ENSG00000126870	chr7	158902595	158905989	+	1.98164	0.0239692	ENSG00000111052	chr12
													ENSG00000105737	chr19	42021474	42021947	-	1.17657	0.0215048	ENSG00000084234	chr11	130123779	130126700	+	-1.0435	0.0278461	ENSG00000101955	chrX	38157029	38160017	-	1.85978	0.000600404	ENSG00000109066	chr17	74819843	74835927	+	-2.00254	0.000417663	ENSG00000126878	chr9	131096660	131096802	+	3.29316	1.21344e-05	ENSG00000111144	chr12
													ENSG00000105737	chr19	42022056	42022241	-	1.11193	0.0330605	ENSG00000084234	chr11	130126830	130127766	+	-0.952941	0.049432	ENSG00000101955	chrX	38161054	38164769	-	1.42955	0.0129535	ENSG00000109111	chr17	28662342	28673371	+	-6.16194	1.35546e-36	ENSG00000126878	chr9	131096863	131111597	+	1.93737	0.0288723	ENSG00000111196	chr12
													ENSG00000105737	chr19	42022354	42042552	-	1.12456	0.0304665	ENSG00000084234	chr11	130129206	130130038	+	-1.05778	0.02526	ENSG00000101955	chrX	38164895	38171881	-	1.95722	0.000269034	ENSG00000109111	chr17	28681980	28682727	+	-3.87601	2.62535e-14	ENSG00000126878	chr9	131114618	131117756	+	2.73934	0.00049007	ENSG00000111424	chr12
													ENSG00000105737	chr19	42042755	42053602	-	1.47075	0.00206761	ENSG00000084234	chr11	130130166	130133629	+	-0.976095	0.0428297	ENSG00000101955	chrX	38172057	38174160	-	1.57682	0.00496978	ENSG00000109180	chr4	48831431	48832620	+	-1.48764	0.0166155	ENSG00000126878	chr9	131117918	131120235	+	2.64568	0.000844327	ENSG00000111424	chr12
													ENSG00000105737	chr19	42053709	42053825	-	1.53212	0.00116557	ENSG00000084234	chr11	130135715	130137256	+	-1.21167	0.00827718	ENSG00000101955	chrX	38174351	38178285	-	1.23175	0.040486	ENSG00000109572	chr4	169690652	169692114	+	-1.52522	0.0131615	ENSG00000127022	chr5	179699005	179705679	+	2.34928	0.0042415	ENSG00000111424	chr12
													ENSG00000105737	chr19	42053929	42054320	-	2.24708	2.38284e-07	ENSG00000084234	chr11	130137291	130140398	+	-1.20672	0.00859267	ENSG00000101955	chrX	38178344	38220696	-	2.17634	3.67862e-05	ENSG00000109736	chr4	2932409	2932600	-	-1.46785	0.0187223	ENSG00000127022	chr5	179699770	179705679	+	2.94508	0.000136262	ENSG00000111424	chr12
													ENSG00000105737	chr19	42054472	42056662	-	1.41909	0.00327317	ENSG00000084234	chr11	130140483	130141498	+	-1.03951	0.0285657	ENSG00000102034	chrX	130081539	130110325	-	1.66266	0.00271819	ENSG00000109736	chr4	2933177	2933567	-	-1.78012	0.0023694	ENSG00000127022	chr5	179724783	179726683	+	3.41523	4.88181e-06	ENSG00000111424	chr12
													ENSG00000105737	chr19	42056823	42056925	-	1.53942	0.00108631	ENSG00000085231	chr5	69355794	69355895	-	-1.50667	0.000591233	ENSG00000102043	chrX	64356338	64359405	-	1.60061	0.00420232	ENSG00000109762	chr4	185357737	185361924	+	-2.99538	1.14459e-08	ENSG00000127423	chr1	25835846	25837413	-	1.88147	0.0361193	ENSG00000111602	chr12
													ENSG00000105737	chr19	42056978	42059349	-	1.67424	0.000281727	ENSG00000085491	chr1	108148386	108154983	-	-0.988071	0.0397514	ENSG00000102043	chrX	64359527	64395340	-	1.66663	0.00264287	ENSG00000109805	chr4	17815358	17817261	+	-1.81235	0.00186815	ENSG00000127423	chr1	25837554	25859280	-	2.36461	0.00392364	ENSG00000111640	chr12
													ENSG00000105737	chr19	42059527	42062488	-	1.75543	0.000117629	ENSG00000085491	chr1	108155135	108157462	-	-1.03216	0.0299686	ENSG00000102098	chrX	18242590	18246577	-	1.53822	0.00647483	ENSG00000109854	chr11	20363749	20364237	+	-2.83111	8.75727e-08	ENSG00000127663	chr19	5134061	5135339	+	2.02144	0.0201288	ENSG00000111669	chr12
													ENSG00000105737	chr19	42062855	42065223	-	1.60258	0.000585811	ENSG00000085491	chr1	108161293	108181941	-	-0.985714	0.0403314	ENSG00000102098	chrX	18265802	18304972	-	1.54118	0.00634	ENSG00000109854	chr11	20363912	20364237	+	-1.41028	0.0260633	ENSG00000127838	chr2	218282180	218292465	+	2.52111	0.00170539	ENSG00000111674	chr12
													ENSG00000105737	chr19	42065387	42065692	-	1.53594	0.00112375	ENSG00000085491	chr1	108185954	108199956	-	-1.10567	0.0182196	ENSG00000102098	chrX	18320420	18323859	-	1.23977	0.0388292	ENSG00000109854	chr11	20364432	20367174	+	-2.05423	0.000272145	ENSG00000127838	chr2	218323431	218339783	+	1.98794	0.023331	ENSG00000111711	chr12
													ENSG00000105737	chr19	42065820	42069241	-	1.19402	0.0190803	ENSG00000085563	chr7	87504449	87505897	-	-4.44094	4.07296e-29	ENSG00000102098	chrX	18334095	18354592	-	1.2166	0.0437412	ENSG00000109854	chr11	20367281	20376580	+	-1.98575	0.000479431	ENSG00000129460	chr14	23475308	23475558	+	2.06481	0.0166323	ENSG00000111897	chr6
													ENSG00000105875	chr7	135187169	135188433	-	1.18065	0.0209116	ENSG00000085563	chr7	87509481	87515231	-	-4.68767	2.23418e-32	ENSG00000102172	chrX	21978966	21984304	+	3.90237	0	ENSG00000109854	chr11	20376717	20382178	+	-2.02273	0.000353848	ENSG00000129680	chrX	136227431	136228623	-	3.96011	5.5921e-08	ENSG00000112146	chr6
													ENSG00000105939	chr7	139055295	139061036	-	1.70456	0.000204252	ENSG00000085563	chr7	87536541	87539268	-	-4.20156	4.07175e-26	ENSG00000102309	chrX	72186534	72196785	+	2.04666	0.000123197	ENSG00000109854	chr11	20382239	20382980	+	-1.96262	0.000579377	ENSG00000129951	chr19	813895	814434	-	2.60501	0.00106339	ENSG00000112306	chr6
													ENSG00000106077	chr7	73737735	73738328	-	1.8825	2.73425e-05	ENSG00000085563	chr7	87549518	87549851	-	-4.00885	8.08953e-24	ENSG00000102384	chrX	101109998	101120402	+	2.24848	1.81737e-05	ENSG00000110013	chr11	124637202	124638542	-	-2.2256	5.849e-05	ENSG00000129951	chr19	814607	814692	-	2.29236	0.00564813	ENSG00000112576	chr6
													ENSG00000106077	chr7	73738463	73738646	-	1.59925	0.000605786	ENSG00000085563	chr7	87550578	87550725	-	-4.09827	7.14155e-25	ENSG00000102699	chr13	24446761	24447016	-	2.12763	5.82616e-05	ENSG00000110013	chr11	124638737	124639710	-	-1.96501	0.000568021	ENSG00000129951	chr19	814749	814886	-	2.91472	0.000165904	ENSG00000112851	chr5
													ENSG00000106080	chr7	30019123	30022665	-	2.03353	4.28223e-06	ENSG00000085563	chr7	87566241	87566785	-	-3.29117	3.12571e-16	ENSG00000102760	chr13	41458470	41466823	+	2.38207	4.66305e-06	ENSG00000110013	chr11	124639867	124647365	-	-2.19841	7.52383e-05	ENSG00000129951	chr19	815081	815186	-	2.15487	0.0109733	ENSG00000112893	chr5
													ENSG00000106080	chr7	30022816	30026312	-	2.32792	7.39747e-08	ENSG00000085563	chr7	87570223	87585512	-	-3.13791	8.20063e-15	ENSG00000102760	chr13	41466930	41468776	+	1.68668	0.00228825	ENSG00000110013	chr11	124647498	124648066	-	-2.50298	3.68529e-06	ENSG00000129951	chr19	815327	815666	-	2.22157	0.00797234	ENSG00000113140	chr5
													ENSG00000106244	chr7	99398013	99400303	-	1.33545	0.00659126	ENSG00000085563	chr7	87585680	87595766	-	-2.20568	1.1038e-07	ENSG00000102760	chr13	41468838	41470478	+	1.68756	0.00227379	ENSG00000110013	chr11	124648175	124649619	-	-2.36186	1.56735e-05	ENSG00000129951	chr19	815851	821485	-	3.15522	3.22295e-05	ENSG00000113140	chr5
													ENSG00000106327	chr7	100621126	100626763	-	2.01311	5.53187e-06	ENSG00000085563	chr7	87595814	87600117	-	-2.53223	6.56765e-10	ENSG00000102804	chr13	44434883	44436044	-	1.41029	0.0146055	ENSG00000110013	chr11	124649796	124654655	-	-2.00306	0.000416154	ENSG00000129993	chr16	88901656	88941020	-	2.88005	0.000207061	ENSG00000113140	chr5
													ENSG00000106327	chr7	100627661	100627744	-	1.85751	3.67059e-05	ENSG00000086189	chr5	62398560	62398646	-	-2.16207	2.07133e-07	ENSG00000102804	chr13	44436095	44436504	-	2.43471	2.65902e-06	ENSG00000110013	chr11	124654793	124660628	-	-2.12025	0.000153642	ENSG00000130158	chr19	11200469	11200716	-	2.13163	0.0122661	ENSG00000113140	chr5
													ENSG00000106327	chr7	100627974	100628073	-	1.73033	0.000154805	ENSG00000086200	chr5	62578935	62591577	+	-1.66309	0.000114249	ENSG00000102804	chr13	44436095	44437176	-	2.04299	0.00012711	ENSG00000110013	chr11	124660803	124669360	-	-2.30511	2.73688e-05	ENSG00000130158	chr19	11201052	11201889	-	2.95166	0.000130392	ENSG00000113140	chr5
													ENSG00000106327	chr7	100628136	100628224	-	1.79379	7.64602e-05	ENSG00000086504	chr16	370225	370499	-	-1.34304	0.00277163	ENSG00000102837	chr13	53034500	53041910	+	2.80658	3.59656e-08	ENSG00000110013	chr11	124669521	124673642	-	-1.97029	0.000544222	ENSG00000130158	chr19	11202125	11202394	-	1.8785	0.0365581	ENSG00000113140	chr5
													ENSG00000106327	chr7	100628306	100629253	-	1.69958	0.000215554	ENSG00000086548	chr19	41762223	41766183	+	-2.22494	8.32002e-08	ENSG00000102854	chr16	661784	661888	+	1.38851	0.016687	ENSG00000110328	chr11	11379264	11432621	-	-1.76423	0.00265516	ENSG00000130158	chr19	11213328	11214275	-	3.13359	3.7626e-05	ENSG00000113140	chr5
													ENSG00000106327	chr7	100631945	100632082	-	2.2836	1.41543e-07	ENSG00000086548	chr19	41766299	41770802	+	-2.29567	2.87846e-08	ENSG00000102858	chr16	4677572	4681550	+	1.3407	0.022124	ENSG00000110395	chr11	119278297	119278510	+	-2.14052	0.00012797	ENSG00000130158	chr19	11214649	11215387	-	2.85505	0.000243101	ENSG00000113140	chr5
													ENSG00000106327	chr7	100632198	100633001	-	2.34963	5.36807e-08	ENSG00000086666	chr15	80072647	80098416	+	-1.67815	9.65291e-05	ENSG00000102879	chr16	30184343	30185209	+	1.44002	0.0121229	ENSG00000110514	chr11	47295579	47295897	+	-3.20665	7.0476e-10	ENSG00000130158	chr19	11215471	11215801	-	2.50805	0.00183295	ENSG00000113140	chr5
													ENSG00000106665	chr7	74289734	74317480	+	2.69609	2.03688e-10	ENSG00000086666	chr15	80072647	80120328	+	-2.29861	2.75458e-08	ENSG00000102879	chr16	30186720	30186816	+	2.27796	1.35612e-05	ENSG00000110888	chr12	30729325	30730239	-	-1.37109	0.0324875	ENSG00000130158	chr19	11217096	11217231	-	2.42759	0.00284832	ENSG00000113240	chr5
													ENSG00000106665	chr7	74317667	74338448	+	3.19026	1.90147e-14	ENSG00000086758	chrX	53686368	53686588	-	-1.76563	3.54125e-05	ENSG00000103024	chr16	1770993	1771070	-	3.94257	0	ENSG00000110958	chr12	56672809	56672952	-	-2.09119	0.000198816	ENSG00000130158	chr19	11222248	11222735	-	2.00838	0.0213155	ENSG00000113360	chr5
													ENSG00000106665	chr7	74339004	74353880	+	2.99978	8.38042e-13	ENSG00000087087	chr7	100888383	100888474	+	-1.74986	4.25101e-05	ENSG00000103037	chr16	58515564	58515791	+	1.21274	0.0445971	ENSG00000111206	chr12	2864752	2865355	-	-1.68524	0.00463869	ENSG00000130158	chr19	11222905	11222993	-	2.68197	0.000684002	ENSG00000113810	chr3
													ENSG00000106665	chr7	74354004	74356410	+	3.27983	0	ENSG00000087157	chr17	78398353	78399350	+	-2.69023	4.35073e-11	ENSG00000103042	chr16	58680241	58683955	-	1.66968	0.00258425	ENSG00000111249	chr12	111322580	111334441	+	-1.91428	0.000853295	ENSG00000130158	chr19	11223106	11227337	-	2.40469	0.00320547	ENSG00000113916	chr3
													ENSG00000106665	chr7	74356623	74357280	+	3.33323	0	ENSG00000087266	chr4	2820753	2822935	+	-0.986061	0.0402538	ENSG00000103121	chr16	80976179	80980770	-	1.56288	0.0054848	ENSG00000111249	chr12	111338474	111341780	+	-2.3975	1.09646e-05	ENSG00000130158	chr19	11227477	11228940	-	3.64436	8.17107e-07	ENSG00000113916	chr3
													ENSG00000106665	chr7	74357477	74360175	+	3.21215	1.28146e-14	ENSG00000087338	chr2	69841039	69843149	+	-1.04446	0.0276833	ENSG00000103121	chr16	80976179	80981806	-	1.27448	0.032166	ENSG00000111490	chr12	64843485	64864668	+	-1.49313	0.0160679	ENSG00000130158	chr19	11233366	11235598	-	2.70362	0.000602863	ENSG00000114026	chr3
													ENSG00000106665	chr7	74360278	74364255	+	3.19263	1.90147e-14	ENSG00000087586	chr20	56388202	56390556	-	-1.69608	7.88473e-05	ENSG00000103194	chr16	84772685	84775160	+	1.54299	0.00626087	ENSG00000111602	chr12	56432524	56433026	-	-1.88462	0.00107633	ENSG00000130158	chr19	11237779	11238045	-	2.01052	0.0211251	ENSG00000114026	chr3
													ENSG00000106665	chr7	74364315	74375887	+	3.288	0	ENSG00000087586	chr20	56388202	56392154	-	-1.40157	0.00163073	ENSG00000103202	chr16	397313	398990	+	1.87898	0.00051418	ENSG00000111640	chr12	6536590	6536724	+	-1.63144	0.00668976	ENSG00000130158	chr19	11238115	11238187	-	2.36907	0.00384201	ENSG00000114026	chr3
													ENSG00000106665	chr7	74376822	74380806	+	3.16579	3.11867e-14	ENSG00000087586	chr20	56388202	56392168	-	-1.31756	0.00346947	ENSG00000103222	chr16	16036603	16044450	+	2.61902	3.38798e-07	ENSG00000111640	chr12	6537216	6537309	+	-2.53788	2.52997e-06	ENSG00000130158	chr19	11238304	11242045	-	2.20521	0.00862179	ENSG00000114166	chr3
													ENSG00000106665	chr7	74380863	74386521	+	3.2405	6.53189e-15	ENSG00000087589	chr20	56412494	56437164	+	-1.90524	6.49553e-06	ENSG00000103249	chr16	1465338	1471624	-	2.58732	4.90107e-07	ENSG00000111640	chr12	6537357	6537593	+	-4.10201	4.98209e-16	ENSG00000130158	chr19	11242207	11243059	-	2.95587	0.000127012	ENSG00000114554	chr3
													ENSG00000106665	chr7	74386604	74389103	+	3.27376	6.53189e-15	ENSG00000087589	chr20	56437586	56445900	+	-2.35462	1.16157e-08	ENSG00000103335	chr16	88716277	88716361	-	2.17919	3.57742e-05	ENSG00000111667	chr12	6855821	6856017	+	-2.11772	0.00015722	ENSG00000130158	chr19	11245712	11245812	-	2.71737	0.000553215	ENSG00000114573	chr3
													ENSG00000106665	chr7	74389259	74397074	+	3.43007	0	ENSG00000087589	chr20	56446001	56450599	+	-1.61136	0.000200471	ENSG00000103479	chr16	53447106	53451703	+	4.2761	0	ENSG00000111737	chr12	120097373	120098811	-	-1.3282	0.040892	ENSG00000130158	chr19	11251086	11252119	-	2.01751	0.0205106	ENSG00000114686	chr3
													ENSG00000106665	chr7	74397233	74400370	+	3.66122	0	ENSG00000088888	chr20	3857809	3861332	+	-1.286	0.00453046	ENSG00000103657	chr15	63686535	63689589	-	2.90208	1.07741e-08	ENSG00000112039	chr6	35458440	35459331	+	-1.3829	0.0304664	ENSG00000130396	chr6	167952187	167962433	+	3.7604	3.12227e-07	ENSG00000114770	chr3
													ENSG00000106665	chr7	74400555	74401505	+	3.18412	2.51663e-14	ENSG00000089009	chr12	112408656	112409587	-	-1.12964	0.0153799	ENSG00000103995	chr15	48805656	48810961	-	2.99371	3.30818e-09	ENSG00000112701	chr6	75621625	75622751	+	-1.40513	0.0268328	ENSG00000130396	chr6	167952187	167962439	+	5.26802	5.73532e-14	ENSG00000115053	chr2
													ENSG00000106665	chr7	74401567	74403837	+	3.2297	6.53189e-15	ENSG00000089057	chr20	4970919	5001406	-	-2.48028	1.56115e-09	ENSG00000104219	chr8	17205775	17207960	+	1.27873	0.0314463	ENSG00000112701	chr6	75622858	75623900	+	-1.57476	0.00969592	ENSG00000130396	chr6	167962567	167965757	+	3.69901	5.1993e-07	ENSG00000115255	chr19
													ENSG00000106683	chr7	74084045	74085748	+	1.26019	0.0117648	ENSG00000089094	chr12	121453344	121467158	-	-1.63125	0.000161772	ENSG00000104267	chr8	85477275	85480670	+	1.3071	0.0267772	ENSG00000112701	chr6	75623959	75633580	+	-1.4182	0.0249567	ENSG00000130396	chr6	167966045	167969114	+	4.25623	3.47118e-09	ENSG00000115255	chr19
													ENSG00000106683	chr7	74085844	74096622	+	1.49033	0.0017256	ENSG00000089123	chr20	13630152	13638894	-	-1.05183	0.026326	ENSG00000104320	chr8	89981523	89981953	-	1.47883	0.00954206	ENSG00000112701	chr6	75633726	75634707	+	-2.32767	2.19618e-05	ENSG00000130396	chr6	167969198	167969782	+	3.20003	2.37414e-05	ENSG00000115339	chr2
													ENSG00000106683	chr7	74105980	74106077	+	1.13283	0.0288898	ENSG00000089157	chr12	120198739	120198854	-	-2.96214	2.80075e-13	ENSG00000104341	chr8	97776108	97805353	+	2.56904	6.0393e-07	ENSG00000112701	chr6	75647801	75659262	+	-1.33368	0.0397484	ENSG00000130706	chr20	62303781	62306197	+	2.35439	0.004137	ENSG00000115339	chr2
													ENSG00000106683	chr7	74107957	74108905	+	1.07442	0.0419239	ENSG00000089157	chr12	120200831	120201083	-	-1.22554	0.00743031	ENSG00000104341	chr8	97805464	97815328	+	2.17572	3.701e-05	ENSG00000112701	chr6	75659407	75663221	+	-1.55401	0.0110322	ENSG00000130706	chr20	62306447	62306648	+	8.52329	0	ENSG00000115738	chr2
													ENSG00000106683	chr7	74109036	74111648	+	1.23621	0.0140971	ENSG00000089159	chr12	120224377	120265617	-	-1.15127	0.0130802	ENSG00000104341	chr8	97815401	97816058	+	1.91652	0.000377377	ENSG00000112701	chr6	75663518	75666712	+	-1.53675	0.0122503	ENSG00000130706	chr20	62306487	62306648	+	8.73465	0	ENSG00000115738	chr2
													ENSG00000106683	chr7	74111707	74111933	+	1.19605	0.0188187	ENSG00000089220	chr12	118138148	118139451	+	-0.991811	0.0387998	ENSG00000104341	chr8	97816180	97819140	+	2.63655	2.76559e-07	ENSG00000112701	chr6	75666941	75670553	+	-1.63663	0.00647483	ENSG00000130706	chr20	62307452	62307596	+	2.47263	0.00222988	ENSG00000115825	chr2
													ENSG00000106683	chr7	74111998	74115802	+	1.29368	0.00912769	ENSG00000089248	chr12	112019894	112022150	+	-1.78845	2.70846e-05	ENSG00000104341	chr8	97819238	97825058	+	2.2969	1.1177e-05	ENSG00000112701	chr6	75670720	75675435	+	-1.79167	0.00217995	ENSG00000130706	chr20	62307828	62308021	+	1.92718	0.0300862	ENSG00000115825	chr2
													ENSG00000106683	chr7	74115958	74120583	+	1.19369	0.0191194	ENSG00000089351	chr19	35000486	35009119	+	-1.07223	0.0229547	ENSG00000104341	chr8	97825153	97851397	+	2.51257	1.13364e-06	ENSG00000112701	chr6	75675468	75675860	+	-1.88499	0.00107309	ENSG00000130706	chr20	62308470	62308655	+	2.22099	0.00799161	ENSG00000115825	chr2
													ENSG00000106683	chr7	74120638	74120892	+	1.17748	0.0213699	ENSG00000089486	chr16	4514664	4538325	-	-1.53533	0.000443936	ENSG00000104408	chr8	108229195	108248613	-	1.3317	0.0233089	ENSG00000112701	chr6	75676054	75677030	+	-1.73137	0.00335221	ENSG00000130714	chr9	131503073	131506403	+	2.04437	0.0181762	ENSG00000115825	chr2
													ENSG00000106771	chr9	109091155	109093475	-	2.13609	1.10584e-06	ENSG00000089486	chr16	4514664	4538702	-	-1.05192	0.0263112	ENSG00000104408	chr8	108233672	108234998	-	1.22299	0.0423798	ENSG00000112701	chr6	75677256	75678583	+	-2.08465	0.000210109	ENSG00000130751	chr19	47042904	47045191	+	2.102	0.014046	ENSG00000115825	chr2
													ENSG00000107331	chr9	137007964	137008416	-	1.28278	0.00991332	ENSG00000089685	chr17	78214789	78215966	+	-1.26387	0.00542631	ENSG00000104529	chr8	143580727	143581054	-	1.29373	0.0289338	ENSG00000112701	chr6	75678692	75678811	+	-2.04582	0.000291127	ENSG00000130768	chr1	27935244	27945232	+	1.82125	0.0453028	ENSG00000115825	chr2
													ENSG00000107331	chr9	137008622	137008731	-	1.39395	0.00407013	ENSG00000089685	chr17	78216034	78216664	+	-2.1441	2.67253e-07	ENSG00000104679	chr8	23293373	23294769	+	1.53536	0.00659169	ENSG00000112701	chr6	75678927	75695804	+	-1.67342	0.00503273	ENSG00000130768	chr1	27954526	27955684	+	2.28434	0.00586544	ENSG00000115825	chr2
													ENSG00000107331	chr9	137009644	137009769	-	1.1561	0.0246856	ENSG00000089876	chr10	125852642	125853961	-	-0.992421	0.0386473	ENSG00000104774	chr19	12658344	12661260	-	2.8906	1.24164e-08	ENSG00000112701	chr6	75695923	75697425	+	-1.65019	0.0059038	ENSG00000130768	chr1	27956082	27958476	+	2.22064	0.00800016	ENSG00000115825	chr2
													ENSG00000107331	chr9	137009903	137009983	-	1.17486	0.0217732	ENSG00000089876	chr10	125867183	125880543	-	-1.05896	0.0250481	ENSG00000104835	chr19	38918530	38918766	-	1.30615	0.026923	ENSG00000112701	chr6	75697517	75702645	+	-1.65521	0.00571202	ENSG00000130812	chr19	10094938	10095982	-	2.04744	0.017944	ENSG00000115825	chr2
													ENSG00000107331	chr9	137010124	137010193	-	1.45885	0.00230028	ENSG00000089876	chr10	125881071	125885365	-	-1.02125	0.0321689	ENSG00000104918	chr19	7669121	7669317	+	3.02191	2.26594e-09	ENSG00000112701	chr6	75703072	75709527	+	-1.57258	0.00982762	ENSG00000130827	chrX	154466793	154467057	+	1.81157	0.0469649	ENSG00000115825	chr2
													ENSG00000107331	chr9	137010371	137010620	-	1.39641	0.00398809	ENSG00000090266	chr7	140697391	140702866	+	-0.960823	0.0470981	ENSG00000104918	chr19	7669444	7669821	+	3.28183	6.09451e-11	ENSG00000112701	chr6	75709630	75711328	+	-1.71583	0.00374689	ENSG00000130827	chrX	154468001	154468082	+	1.84782	0.0411566	ENSG00000115825	chr2
													ENSG00000107331	chr9	137010737	137010973	-	1.1259	0.0302119	ENSG00000090339	chr19	10271226	10274765	+	-1.51843	0.000525951	ENSG00000104918	chr19	7669898	7670219	+	3.2246	1.39878e-10	ENSG00000112701	chr6	75711416	75713513	+	-1.70255	0.00409845	ENSG00000130827	chrX	154468969	154469056	+	1.86565	0.0384034	ENSG00000115825	chr2
													ENSG00000107331	chr9	137011105	137011186	-	1.30152	0.00859659	ENSG00000090339	chr19	10275028	10283481	+	-1.76727	3.47643e-05	ENSG00000104951	chr19	49909884	49929417	-	2.03989	0.000130444	ENSG00000112701	chr6	75713581	75713675	+	-1.60867	0.00776381	ENSG00000130827	chrX	154469482	154469688	+	1.95849	0.0264606	ENSG00000115825	chr2
													ENSG00000107331	chr9	137011309	137011407	-	1.38414	0.00441555	ENSG00000090339	chr19	10283786	10284033	+	-1.63159	0.000161184	ENSG00000105122	chr19	15456646	15457292	-	1.55103	0.00593088	ENSG00000112701	chr6	75713825	75715385	+	-1.44508	0.0213739	ENSG00000131115	chr19	44213244	44217791	+	1.80941	0.0472836	ENSG00000115825	chr2
													ENSG00000107331	chr9	137011554	137011634	-	1.33763	0.00647569	ENSG00000090339	chr19	10284320	10284403	+	-1.40676	0.00155149	ENSG00000105185	chr19	32581700	32582195	+	4.06211	0	ENSG00000112715	chr6	43771312	43774341	+	-1.33239	0.040033	ENSG00000131697	chr1	5875100	5877093	-	1.82943	0.0439916	ENSG00000115825	chr2
													ENSG00000107331	chr9	137011749	137011844	-	1.12802	0.029794	ENSG00000090339	chr19	10284657	10284783	+	-1.59035	0.000250717	ENSG00000105220	chr19	34377881	34378934	+	1.32878	0.0236813	ENSG00000112715	chr6	43774392	43777469	+	-2.05335	0.000274196	ENSG00000132300	chr2	86108536	86111113	+	2.87844	0.000209254	ENSG00000115825	chr2
													ENSG00000107331	chr9	137012018	137012102	-	1.4545	0.0023904	ENSG00000090339	chr19	10285028	10285115	+	-1.53961	0.00042513	ENSG00000105352	chr19	41619395	41619670	-	1.20452	0.0465645	ENSG00000112715	chr6	43778536	43778889	+	-1.57578	0.00963562	ENSG00000132436	chr7	50447297	50448181	-	1.98335	0.023791	ENSG00000115825	chr2
													ENSG00000107331	chr9	137012162	137012265	-	1.16435	0.0233815	ENSG00000090382	chr12	69348544	69350108	+	-2.3989	5.77725e-09	ENSG00000105352	chr19	41619711	41620211	-	1.63292	0.00335325	ENSG00000112715	chr6	43778918	43784541	+	-1.49883	0.0155131	ENSG00000132470	chr17	75753974	75754576	+	2.33601	0.00453429	ENSG00000115825	chr2
													ENSG00000107331	chr9	137012376	137012485	-	1.30037	0.00867362	ENSG00000090382	chr12	69350272	69352220	+	-3.15409	5.92203e-15	ENSG00000105376	chr19	10291341	10291489	+	1.53076	0.0067807	ENSG00000112773	chr6	81750471	81751590	-	-2.28361	3.37396e-05	ENSG00000132470	chr17	75755850	75756429	+	3.7413	3.65675e-07	ENSG00000115825	chr2
													ENSG00000107331	chr9	137012590	137012712	-	1.10552	0.0344529	ENSG00000090382	chr12	69352298	69353153	+	-2.01731	1.52416e-06	ENSG00000105376	chr19	10292866	10292998	+	2.32121	8.76842e-06	ENSG00000112773	chr6	81752178	81752376	-	-2.01876	0.000365456	ENSG00000132481	chr17	75875123	75875400	-	2.93779	0.00014261	ENSG00000115825	chr2
													ENSG00000107331	chr9	137012925	137013002	-	1.28748	0.00955661	ENSG00000090661	chr19	8209494	8210706	+	-3.75659	5.59625e-21	ENSG00000105393	chr19	17267516	17268756	+	1.36284	0.0194578	ENSG00000112773	chr6	81752178	81752431	-	-2.27272	3.75108e-05	ENSG00000132481	chr17	75875474	75875901	-	2.00479	0.0216345	ENSG00000115884	chr2
													ENSG00000107331	chr9	137013318	137013461	-	1.40045	0.00385297	ENSG00000090661	chr19	8210862	8251076	+	-3.43578	1.22316e-17	ENSG00000105639	chr19	17826910	17830108	-	3.31084	4.00405e-11	ENSG00000112773	chr6	81752178	81752569	-	-2.621	1.0127e-06	ENSG00000132481	chr17	75876099	75876262	-	2.41343	0.00306271	ENSG00000115884	chr2
													ENSG00000107331	chr9	137013563	137013832	-	1.36896	0.00499157	ENSG00000090661	chr19	8251249	8254499	+	-3.95459	3.41976e-23	ENSG00000105639	chr19	17830218	17830503	-	3.18459	2.45215e-10	ENSG00000112787	chr12	132570540	132571307	+	-3.75614	1.90954e-13	ENSG00000132481	chr17	75876492	75876718	-	3.46372	3.38684e-06	ENSG00000115884	chr2
													ENSG00000107331	chr9	137014038	137014168	-	1.17481	0.0217802	ENSG00000090661	chr19	8254616	8255607	+	-3.40132	2.69419e-17	ENSG00000105639	chr19	17830620	17831228	-	2.93397	7.15672e-09	ENSG00000113240	chr5	178617434	178618556	-	-2.06956	0.000239103	ENSG00000132749	chr11	68750699	68751420	-	3.54367	1.81208e-06	ENSG00000115884	chr2
													ENSG00000107331	chr9	137014404	137014690	-	1.22029	0.0158465	ENSG00000090661	chr19	8255725	8255822	+	-3.59309	3.06588e-19	ENSG00000105639	chr19	17831400	17831674	-	2.68111	1.62452e-07	ENSG00000113360	chr5	31515564	31521123	-	-3.17572	1.07019e-09	ENSG00000132780	chr1	45606591	45613169	+	2.45433	0.00246487	ENSG00000115902	chr2
													ENSG00000107331	chr9	137014810	137014913	-	1.33254	0.00675078	ENSG00000090661	chr19	8255879	8256236	+	-3.55021	8.50527e-19	ENSG00000105639	chr19	17831798	17832519	-	3.1881	2.33926e-10	ENSG00000113360	chr5	31530924	31531990	-	-1.51736	0.0138327	ENSG00000132792	chr20	37768044	37777345	+	1.81943	0.0456276	ENSG00000115902	chr2
													ENSG00000107331	chr9	137015097	137015414	-	1.14344	0.0269275	ENSG00000090661	chr19	8256286	8256618	+	-3.17647	3.68854e-15	ENSG00000105639	chr19	17832708	17832790	-	3.19322	2.17886e-10	ENSG00000113360	chr5	31531525	31531990	-	-2.46435	5.50909e-06	ENSG00000132792	chr20	37803048	37840102	+	1.8827	0.0359876	ENSG00000115902	chr2
													ENSG00000107331	chr9	137015596	137015675	-	1.41785	0.00330852	ENSG00000090661	chr19	8256710	8256949	+	-3.39957	2.80055e-17	ENSG00000105639	chr19	17832929	17834571	-	3.17341	2.86219e-10	ENSG00000113552	chr5	142002129	142003088	-	-1.87397	0.00116887	ENSG00000132792	chr20	37840199	37842339	+	1.80975	0.0472463	ENSG00000115902	chr2
													ENSG00000107331	chr9	137015871	137015962	-	1.30894	0.00813807	ENSG00000090661	chr19	8257077	8257879	+	-1.59019	0.000251126	ENSG00000105639	chr19	17834721	17834852	-	3.09652	8.2686e-10	ENSG00000113552	chr5	142005116	142006144	-	-1.5724	0.00983322	ENSG00000132792	chr20	37842419	37859899	+	1.86458	0.0385567	ENSG00000115902	chr2
													ENSG00000107331	chr9	137016174	137016291	-	1.31772	0.00759558	ENSG00000090661	chr19	8257985	8261688	+	-3.23351	1.08967e-15	ENSG00000105639	chr19	17835003	17835083	-	2.84708	2.16356e-08	ENSG00000113552	chr5	142006326	142007799	-	-1.39595	0.0282872	ENSG00000132792	chr20	37860344	37871925	+	1.80934	0.0472909	ENSG00000116096	chr2
													ENSG00000107331	chr9	137016471	137016574	-	1.30193	0.00857327	ENSG00000090661	chr19	8261844	8261930	+	-3.4944	3.15822e-18	ENSG00000105639	chr19	17835215	17835924	-	2.84584	2.19685e-08	ENSG00000113552	chr5	142007900	142011912	-	-1.7435	0.00308048	ENSG00000133056	chr1	204433949	204434439	-	1.88179	0.0360982	ENSG00000116171	chr1
													ENSG00000107331	chr9	137016738	137016920	-	1.35487	0.00560817	ENSG00000090863	chr16	74453334	74456649	-	-1.4965	0.000655839	ENSG00000105639	chr19	17836051	17837129	-	4.2713	0	ENSG00000113552	chr5	142012041	142012288	-	-1.93323	0.000734698	ENSG00000133315	chr11	63998687	63998838	-	2.11062	0.0135377	ENSG00000116171	chr1
													ENSG00000107331	chr9	137017124	137017196	-	1.15713	0.0245139	ENSG00000090924	chr19	39415260	39415339	+	-1.98551	2.32356e-06	ENSG00000105639	chr19	17837213	17837932	-	2.9305	7.47087e-09	ENSG00000113648	chr5	135346057	135350823	-	-2.19626	7.68087e-05	ENSG00000133315	chr11	63998872	63998955	-	2.25857	0.00665163	ENSG00000116171	chr1
													ENSG00000107331	chr9	137017346	137017502	-	1.18013	0.0209873	ENSG00000090924	chr19	39416414	39416551	+	-1.4874	0.000717097	ENSG00000105639	chr19	17838063	17838263	-	3.27792	6.43977e-11	ENSG00000113648	chr5	135346057	135360497	-	-1.79844	0.0020737	ENSG00000133315	chr11	63999036	63999331	-	1.81463	0.046484	ENSG00000116171	chr1
													ENSG00000107331	chr9	137017692	137017787	-	1.24382	0.0133124	ENSG00000090924	chr19	39416597	39416850	+	-1.55186	0.000374955	ENSG00000105639	chr19	17838390	17839477	-	3.05879	1.37689e-09	ENSG00000113648	chr5	135350913	135360497	-	-1.99201	0.000455568	ENSG00000133315	chr11	64000343	64015252	-	2.29825	0.00548135	ENSG00000116171	chr1
													ENSG00000107331	chr9	137017901	137017973	-	1.34175	0.00625467	ENSG00000090924	chr19	39418105	39418734	+	-1.94193	4.10134e-06	ENSG00000105639	chr19	17840341	17841389	-	2.79489	4.13516e-08	ENSG00000113648	chr5	135389126	135399749	-	-3.93	1.08055e-14	ENSG00000133315	chr11	64015281	64151239	-	1.8413	0.0421822	ENSG00000116171	chr1
													ENSG00000107331	chr9	137018075	137018178	-	1.12684	0.0300152	ENSG00000090924	chr19	39418826	39418917	+	-1.97126	2.80087e-06	ENSG00000105639	chr19	17841546	17841640	-	2.82671	2.80233e-08	ENSG00000113648	chr5	135389126	135399786	-	-5.11134	4.66959e-25	ENSG00000133454	chr22	25742293	25760984	+	5.43302	0	ENSG00000116171	chr1
													ENSG00000107331	chr9	137018351	137018719	-	1.16884	0.0227074	ENSG00000090924	chr19	39419003	39420626	+	-1.8692	1.01769e-05	ENSG00000105639	chr19	17841762	17842316	-	3.75536	3.78254e-14	ENSG00000113790	chr3	185204757	185218136	-	-2.0237	0.000350955	ENSG00000133454	chr22	25763389	25768115	+	5.69672	0	ENSG00000116171	chr1
													ENSG00000107331	chr9	137018815	137018903	-	1.09184	0.0375336	ENSG00000090924	chr19	39420659	39420751	+	-1.92664	4.97648e-06	ENSG00000105639	chr19	17842610	17843027	-	2.9319	7.34882e-09	ENSG00000113790	chr3	185229543	185235290	-	-1.77183	0.00251399	ENSG00000133454	chr22	25769428	25770110	+	6.03214	0	ENSG00000116171	chr1
													ENSG00000107331	chr9	137019070	137019178	-	1.32257	0.00730524	ENSG00000090924	chr19	39421113	39421283	+	-1.99337	2.0972e-06	ENSG00000105639	chr19	17843900	17844234	-	2.944	6.28983e-09	ENSG00000113790	chr3	185248517	185253949	-	-1.76874	0.00257155	ENSG00000133454	chr22	25823678	25826409	+	5.8731	0	ENSG00000116251	chr1
													ENSG00000107331	chr9	137019306	137020336	-	1.24016	0.0136797	ENSG00000090924	chr19	39421299	39422115	+	-1.88689	8.16783e-06	ENSG00000105639	chr19	17844430	17847946	-	3.01934	2.34611e-09	ENSG00000113845	chr3	119503620	119503954	+	-1.51116	0.0143833	ENSG00000133454	chr22	25826499	25828776	+	6.44485	0	ENSG00000116574	chr1
													ENSG00000107331	chr9	137021061	137021392	-	1.18608	0.0201424	ENSG00000090924	chr19	39422288	39422732	+	-1.76668	3.49876e-05	ENSG00000105647	chr19	18153294	18155457	+	1.24852	0.0370151	ENSG00000114107	chr3	138525564	138529199	-	-3.22555	5.43051e-10	ENSG00000133454	chr22	25868385	25874286	+	6.03811	0	ENSG00000116574	chr1
													ENSG00000107331	chr9	137021610	137021891	-	1.32498	0.0071677	ENSG00000090975	chr12	122987430	122987511	-	-1.08221	0.0214306	ENSG00000105737	chr19	41999299	42003332	-	4.7504	0	ENSG00000114268	chr3	48523599	48523701	-	-1.31619	0.0434908	ENSG00000133454	chr22	25895280	25898307	+	6.44667	0	ENSG00000116604	chr1
													ENSG00000107331	chr9	137022001	137022351	-	1.17994	0.0210101	ENSG00000090975	chr12	122987659	122987785	-	-1.15712	0.0125021	ENSG00000105737	chr19	42003453	42003555	-	5.33639	0	ENSG00000114268	chr3	48525669	48535512	-	-1.35354	0.0356595	ENSG00000133454	chr22	25902736	25903631	+	6.66415	0	ENSG00000116701	chr1
													ENSG00000107331	chr9	137022478	137022702	-	1.29659	0.00892635	ENSG00000090975	chr12	123001158	123004394	-	-0.978831	0.0420818	ENSG00000105737	chr19	42003683	42005723	-	6.17204	0	ENSG00000114268	chr3	48535658	48536256	-	-1.74651	0.00301395	ENSG00000133454	chr22	25903831	25908322	+	5.99744	0	ENSG00000116701	chr1
													ENSG00000107331	chr9	137022865	137022941	-	1.29901	0.00875987	ENSG00000091409	chr2	172427970	172465539	+	-1.60509	0.000214655	ENSG00000105737	chr19	42005948	42006645	-	3.95307	0	ENSG00000114268	chr3	48539771	48543580	-	-1.52797	0.0129535	ENSG00000133454	chr22	25908432	25910946	+	6.61031	0	ENSG00000116701	chr1
													ENSG00000107738	chr10	71751290	71751668	-	1.36807	0.00502746	ENSG00000091409	chr2	172465663	172467481	+	-1.38147	0.00196312	ENSG00000105737	chr19	42006810	42021301	-	5.5187	0	ENSG00000114268	chr3	48549960	48550118	-	-1.76285	0.00268248	ENSG00000133454	chr22	25921409	25946137	+	7.43963	0	ENSG00000116701	chr1
													ENSG00000107738	chr10	71751861	71752975	-	1.34753	0.00595852	ENSG00000091409	chr2	172467560	172469125	+	-1.88498	8.36766e-06	ENSG00000105737	chr19	42021474	42021947	-	5.82424	0	ENSG00000114391	chr3	101682907	101685818	-	-5.54655	1.43031e-29	ENSG00000133454	chr22	25946250	25947712	+	6.90457	0	ENSG00000116701	chr1
													ENSG00000107738	chr10	71753002	71755359	-	1.34888	0.00589434	ENSG00000091409	chr2	172469380	172470974	+	-1.51284	0.000555726	ENSG00000105737	chr19	42022056	42022241	-	5.2798	0	ENSG00000114631	chr3	127668597	127669141	+	-1.43108	0.0231813	ENSG00000133454	chr22	25950450	25952286	+	6.57263	0	ENSG00000116701	chr1
													ENSG00000107738	chr10	71755466	71760868	-	2.55116	2.30849e-09	ENSG00000091409	chr2	172471105	172474055	+	-1.51699	0.000533612	ENSG00000105737	chr19	42022354	42042552	-	5.96637	0	ENSG00000114735	chr3	50572208	50577052	+	-3.40916	4.00447e-11	ENSG00000133454	chr22	25952423	25955179	+	6.61143	0	ENSG00000116701	chr1
													ENSG00000107738	chr10	71762026	71773358	-	1.42576	0.00308354	ENSG00000091409	chr2	172474265	172474929	+	-1.40435	0.00158771	ENSG00000105737	chr19	42042755	42053602	-	5.74592	0	ENSG00000114904	chr3	52763624	52765887	-	-1.59588	0.00846035	ENSG00000133454	chr22	25955364	25992363	+	6.50724	0	ENSG00000116701	chr1
													ENSG00000107874	chr10	102425198	102432526	-	2.61572	7.94274e-10	ENSG00000091409	chr2	172475122	172475597	+	-1.49466	0.000667781	ENSG00000105737	chr19	42053709	42053825	-	4.59359	0	ENSG00000114999	chr2	112503181	112520282	+	-1.30236	0.0466793	ENSG00000133454	chr22	25992493	26003265	+	5.85795	0	ENSG00000116701	chr1
													ENSG00000107954	chr10	103585225	103589514	+	2.36283	4.40119e-08	ENSG00000091409	chr2	172475685	172476395	+	-1.28794	0.00446213	ENSG00000105737	chr19	42053929	42054320	-	5.49554	0	ENSG00000115163	chr2	26792240	26792756	+	-1.32201	0.0422755	ENSG00000133731	chr8	81680783	81681498	-	2.36273	0.00396183	ENSG00000116701	chr1
													ENSG00000107954	chr10	103585356	103589514	+	2.08357	2.22824e-06	ENSG00000091409	chr2	172476513	172479641	+	-1.351	0.00258287	ENSG00000105737	chr19	42054472	42056662	-	4.40265	0	ENSG00000115194	chr2	27256520	27256788	-	-1.8819	0.00109916	ENSG00000133835	chr5	119475727	119475824	+	2.2843	0.00586544	ENSG00000116701	chr1
													ENSG00000107954	chr10	103589660	103590134	+	1.8754	2.97631e-05	ENSG00000091409	chr2	172479739	172479990	+	-1.42366	0.00132603	ENSG00000105737	chr19	42056823	42056925	-	5.3747	0	ENSG00000115194	chr2	27256893	27257154	-	-2.30923	2.63017e-05	ENSG00000134077	chr3	9383307	9384210	+	4.4469	5.09976e-10	ENSG00000116701	chr1
													ENSG00000107959	chr10	3148291	3149621	-	1.57903	0.000740163	ENSG00000091409	chr2	172480051	172484782	+	-1.35652	0.00245734	ENSG00000105737	chr19	42056978	42059349	-	4.81768	0	ENSG00000115194	chr2	27258058	27258161	-	-1.71401	0.00378979	ENSG00000134077	chr3	9384335	9384524	+	3.15606	3.20639e-05	ENSG00000116701	chr1
													ENSG00000107959	chr10	3165527	3166229	-	1.38524	0.00437649	ENSG00000091409	chr2	172484942	172485121	+	-1.62062	0.00018135	ENSG00000105737	chr19	42059527	42062488	-	3.88532	0	ENSG00000115211	chr2	27369212	27369414	-	-1.86961	0.00120874	ENSG00000134138	chr15	36896686	36950324	-	5.15802	2.07866e-13	ENSG00000116701	chr1
													ENSG00000108091	chr10	59793111	59794473	-	1.23639	0.0140812	ENSG00000091409	chr2	172485264	172487023	+	-1.54261	0.000412604	ENSG00000105737	chr19	42062653	42062758	-	5.2554	0	ENSG00000115232	chr2	181534370	181534816	+	-3.56628	3.78244e-12	ENSG00000134138	chr15	36950400	37036814	-	4.63195	7.46995e-11	ENSG00000117091	chr1
													ENSG00000108091	chr10	59794597	59804420	-	1.21447	0.0164822	ENSG00000091409	chr2	172487138	172487264	+	-1.4266	0.00128998	ENSG00000105737	chr19	42062855	42065223	-	4.99582	0	ENSG00000115255	chr19	1491384	1495294	+	-1.87197	0.00118627	ENSG00000134138	chr15	37036959	37083771	-	4.37591	1.04139e-09	ENSG00000117153	chr1
													ENSG00000108091	chr10	59804520	59806922	-	1.21689	0.0162188	ENSG00000091409	chr2	172487630	172487728	+	-1.38475	0.00190559	ENSG00000105737	chr19	42065387	42065692	-	6.05251	0	ENSG00000115255	chr19	1495387	1495469	+	-1.69426	0.00434911	ENSG00000134138	chr15	37083885	37093581	-	3.772	2.82895e-07	ENSG00000117155	chr1
													ENSG00000108091	chr10	59807078	59812635	-	1.27997	0.0101393	ENSG00000091409	chr2	172487807	172487961	+	-1.20407	0.00876094	ENSG00000105737	chr19	42065820	42069241	-	5.67938	0	ENSG00000115255	chr19	1495607	1496285	+	-1.55828	0.0107237	ENSG00000134138	chr15	37096430	37097967	-	4.64188	6.70363e-11	ENSG00000117155	chr1
													ENSG00000108091	chr10	59812795	59814652	-	1.18529	0.0202514	ENSG00000091409	chr2	172488038	172488126	+	-1.49032	0.000696433	ENSG00000105835	chr7	106263617	106268464	-	1.35571	0.0202896	ENSG00000115268	chr19	1438428	1438811	+	-1.88259	0.00109331	ENSG00000134202	chr1	109739493	109739833	-	2.05845	0.0171168	ENSG00000117155	chr1
													ENSG00000108091	chr10	59814755	59832525	-	1.28496	0.00974695	ENSG00000091409	chr2	172488228	172489485	+	-1.63165	0.000161107	ENSG00000105835	chr7	106268600	106269154	-	1.4105	0.0145883	ENSG00000115286	chr19	1387847	1388525	+	-3.1664	1.21408e-09	ENSG00000134333	chr11	18399548	18400837	+	1.92054	0.0309009	ENSG00000117155	chr1
													ENSG00000108091	chr10	59832653	59852553	-	1.27854	0.0102524	ENSG00000091409	chr2	172489658	172491024	+	-1.43685	0.0011697	ENSG00000105835	chr7	106275049	106277023	-	3.08893	9.16938e-10	ENSG00000115317	chr2	74532714	74532820	+	-1.6253	0.0069575	ENSG00000134333	chr11	18401010	18402840	+	1.86055	0.03922	ENSG00000117155	chr1
													ENSG00000108100	chr10	35483478	35501501	+	2.06887	2.70166e-06	ENSG00000091409	chr2	172491122	172491221	+	-1.35726	0.00244161	ENSG00000105835	chr7	106277179	106284828	-	1.26388	0.0341068	ENSG00000115318	chr2	74533679	74533882	-	-2.03702	0.000313571	ENSG00000134508	chr18	23188909	23194448	+	2.12742	0.0124986	ENSG00000117155	chr1
													ENSG00000108179	chr10	79347743	79349076	+	1.25828	0.0119343	ENSG00000091409	chr2	172491331	172491425	+	-1.46411	0.000899992	ENSG00000105926	chr7	24623784	24641716	+	1.50065	0.00828683	ENSG00000115318	chr2	74533993	74534100	-	-1.90046	0.000951919	ENSG00000134508	chr18	23194540	23213977	+	1.94323	0.0282085	ENSG00000117155	chr1
													ENSG00000108179	chr10	79349106	79349665	+	1.38942	0.00422624	ENSG00000091409	chr2	172491523	172497975	+	-1.41406	0.00145012	ENSG00000105926	chr7	24650712	24663590	+	1.79439	0.0010127	ENSG00000115318	chr2	74534236	74534316	-	-1.82061	0.00175979	ENSG00000134508	chr18	23214054	23234608	+	2.1068	0.0137674	ENSG00000117155	chr1
													ENSG00000108179	chr10	79349753	79351487	+	1.46602	0.00215874	ENSG00000091409	chr2	172498100	172501772	+	-1.83645	1.51968e-05	ENSG00000105926	chr7	24680520	24687438	+	1.22863	0.0411307	ENSG00000115318	chr2	74534431	74534531	-	-1.83144	0.0016219	ENSG00000134508	chr18	23234704	23235895	+	2.00657	0.0214814	ENSG00000117155	chr1
													ENSG00000108179	chr10	79351583	79352317	+	1.49424	0.0016645	ENSG00000091409	chr2	172501901	172504091	+	-1.65377	0.000126637	ENSG00000105939	chr7	139078653	139079104	-	2.0114	0.000168145	ENSG00000115318	chr2	74534774	74535292	-	-1.92519	0.000781611	ENSG00000134508	chr18	23236051	23237142	+	1.80061	0.0489694	ENSG00000117155	chr1
													ENSG00000108179	chr10	79352392	79353707	+	1.37403	0.00478821	ENSG00000091972	chr3	112332701	112344962	+	-4.84812	1.35052e-34	ENSG00000106244	chr7	99398013	99400303	-	3.75487	3.78254e-14	ENSG00000115318	chr2	74535454	74535588	-	-2.33202	2.10272e-05	ENSG00000134508	chr18	23253936	23257227	+	1.85849	0.0394721	ENSG00000117155	chr1
													ENSG00000108298	chr17	39201308	39203011	+	5.06632	0	ENSG00000091972	chr3	112333224	112340902	+	-6.25806	2.98031e-57	ENSG00000106268	chr7	2242256	2242925	+	3.12294	5.75676e-10	ENSG00000115318	chr2	74535755	74535996	-	-1.85843	0.00131692	ENSG00000134597	chrX	130411525	130412361	+	2.01142	0.0210409	ENSG00000117155	chr1
													ENSG00000108389	chr17	58512506	58512852	-	1.63394	0.000427635	ENSG00000091972	chr3	112333224	112344962	+	-6.00614	8.70626e-53	ENSG00000106268	chr7	2242292	2242925	+	2.13435	5.46438e-05	ENSG00000115318	chr2	74536150	74536291	-	-1.76487	0.00264363	ENSG00000134602	chrX	132023407	132023508	+	1.86636	0.0382771	ENSG00000117335	chr1
													ENSG00000109046	chr17	27294435	27301788	+	1.58109	0.000725617	ENSG00000091972	chr3	112340983	112344962	+	-6.60958	8.85592e-64	ENSG00000106415	chr7	8004059	8022483	+	3.08586	9.55438e-10	ENSG00000115318	chr2	74536471	74536709	-	-2.92618	2.76797e-08	ENSG00000134744	chr1	52436978	52438220	-	3.62712	9.36615e-07	ENSG00000117676	chr1
													ENSG00000109674	chr4	177336321	177339783	+	2.74422	8.86329e-11	ENSG00000091972	chr3	112345288	112347558	+	-6.96224	1.10757e-70	ENSG00000106415	chr7	8022569	8055436	+	1.2912	0.0293578	ENSG00000115318	chr2	74536928	74549369	-	-2.34085	1.92667e-05	ENSG00000134755	chr18	31068212	31068299	-	3.03492	7.48168e-05	ENSG00000117984	chr11
													ENSG00000109674	chr4	177339857	177341476	+	2.40733	2.23046e-08	ENSG00000091972	chr3	112347830	112349712	+	-7.19301	2.15572e-75	ENSG00000106415	chr7	8071131	8084897	+	1.72381	0.00174138	ENSG00000115318	chr2	74549583	74550185	-	-2.88083	4.81968e-08	ENSG00000134755	chr18	31068212	31068894	-	2.57105	0.00128541	ENSG00000117984	chr11
													ENSG00000109674	chr4	177351549	177353308	+	2.63772	5.50438e-10	ENSG00000091972	chr3	112349819	112361543	+	-6.06818	7.21446e-54	ENSG00000106415	chr7	8085017	8086193	+	1.21406	0.0443126	ENSG00000115318	chr2	74550348	74552322	-	-2.19177	7.99785e-05	ENSG00000134755	chr18	31068344	31068894	-	2.64311	0.000856677	ENSG00000118007	chr3
													ENSG00000109674	chr4	177353728	177360503	+	2.85165	1.31416e-11	ENSG00000092820	chr6	158767078	158767261	-	-1.35259	0.00254604	ENSG00000106537	chr7	16754030	16776211	+	2.84259	2.28716e-08	ENSG00000115318	chr2	74552646	74553876	-	-2.55732	2.05853e-06	ENSG00000134755	chr18	31069151	31070726	-	3.55885	1.60769e-06	ENSG00000118292	chr1
													ENSG00000109674	chr4	177360677	177362289	+	1.74047	0.000138508	ENSG00000092820	chr6	158767512	158769326	-	-1.40088	0.00164144	ENSG00000106537	chr7	16777122	16777798	+	2.91213	9.49714e-09	ENSG00000115355	chr2	55328435	55332566	-	-3.28963	2.23839e-10	ENSG00000134755	chr18	31070850	31071605	-	3.73982	3.69718e-07	ENSG00000118292	chr1
													ENSG00000109736	chr4	2933209	2933567	-	1.12	0.0313756	ENSG00000092820	chr6	158769418	158769784	-	-1.39691	0.00170255	ENSG00000106537	chr7	16777911	16779003	+	2.90635	1.02267e-08	ENSG00000115524	chr2	197418951	197420428	-	-1.67366	0.00502454	ENSG00000134755	chr18	31071841	31074683	-	2.51918	0.00172307	ENSG00000118939	chr13
													ENSG00000109805	chr4	17815358	17817261	+	1.90157	2.17335e-05	ENSG00000092820	chr6	158769944	158770764	-	-1.35471	0.00249903	ENSG00000106537	chr7	16779116	16783417	+	3.06854	1.20772e-09	ENSG00000115750	chr2	9845318	9849373	+	-1.63495	0.00654171	ENSG00000134755	chr18	31074907	31079847	-	3.65332	7.63807e-07	ENSG00000119321	chr9
													ENSG00000109881	chr11	27339035	27340696	-	2.96402	1.64885e-12	ENSG00000092820	chr6	158770894	158771244	-	-1.35873	0.00240857	ENSG00000106560	chr7	150685785	150687052	+	1.39495	0.0160518	ENSG00000115750	chr2	9849460	9851541	+	-1.51385	0.0141283	ENSG00000134755	chr18	31079989	31080096	-	2.99426	9.8648e-05	ENSG00000119321	chr9
													ENSG00000109971	chr11	123057919	123058252	-	1.58678	0.000686381	ENSG00000092820	chr6	158771407	158776408	-	-1.15873	0.0123644	ENSG00000106560	chr7	150687087	150692315	+	1.4586	0.0108206	ENSG00000115750	chr2	9851638	9854326	+	-1.37014	0.0326546	ENSG00000134755	chr18	31080352	31082238	-	2.62452	0.000950129	ENSG00000119408	chr9
													ENSG00000110063	chr11	126338399	126343307	+	1.046	0.0499648	ENSG00000092820	chr6	158776504	158783520	-	-1.39757	0.00169245	ENSG00000106628	chr7	44122282	44123511	-	1.43297	0.0126888	ENSG00000115750	chr2	9854421	9868276	+	-1.33461	0.0395593	ENSG00000134755	chr18	31082423	31082926	-	3.28115	1.31912e-05	ENSG00000119535	chr1
													ENSG00000110080	chr11	126355842	126406096	+	1.51433	0.0013783	ENSG00000092820	chr6	158783666	158784644	-	-1.48941	0.000702888	ENSG00000106780	chr9	120605641	120607741	-	1.53856	0.00646006	ENSG00000115750	chr2	9868429	9875865	+	-1.54627	0.0115607	ENSG00000134755	chr18	31083060	31086576	-	2.20567	0.00860151	ENSG00000119537	chr18
													ENSG00000110080	chr11	126406171	126406473	+	1.90959	1.97547e-05	ENSG00000092820	chr6	158784727	158785309	-	-1.1958	0.00932889	ENSG00000106780	chr9	120622755	120659374	-	1.62156	0.00363604	ENSG00000115750	chr2	9876018	9882706	+	-1.40671	0.0265921	ENSG00000134755	chr18	31086742	31087669	-	3.41924	4.72686e-06	ENSG00000119655	chr14
													ENSG00000110080	chr11	126406557	126406943	+	1.97488	8.90904e-06	ENSG00000092820	chr6	158787203	158789288	-	-1.20088	0.0089834	ENSG00000106853	chr9	111594267	111597317	-	1.51123	0.00772326	ENSG00000115750	chr2	9882805	9904859	+	-1.33463	0.0395593	ENSG00000134755	chr18	31087813	31089439	-	3.01761	8.41237e-05	ENSG00000119655	chr14
													ENSG00000110080	chr11	126407023	126407252	+	2.07706	2.43103e-06	ENSG00000092820	chr6	158789371	158818082	-	-1.18389	0.0102349	ENSG00000106976	chr9	128220341	128222197	+	1.50455	0.00807606	ENSG00000115750	chr2	9905006	9910736	+	-1.30016	0.0472049	ENSG00000134755	chr18	31089594	31091028	-	3.56785	1.49696e-06	ENSG00000119899	chr6
													ENSG00000110080	chr11	126407349	126407574	+	1.97104	9.33747e-06	ENSG00000092820	chr6	158818166	158819317	-	-1.12321	0.0160869	ENSG00000106976	chr9	128234107	128239445	+	1.47285	0.00990566	ENSG00000115750	chr2	9911557	9913159	+	-1.34643	0.0370977	ENSG00000134755	chr18	31091147	31092101	-	2.46365	0.00234463	ENSG00000119899	chr6
													ENSG00000110080	chr11	126407634	126408099	+	2.07155	2.61241e-06	ENSG00000092929	chr17	75833045	75833193	-	-1.45647	0.00096719	ENSG00000106976	chr9	128239515	128239728	+	1.27642	0.0318353	ENSG00000115750	chr2	9913249	9919041	+	-1.32639	0.0412601	ENSG00000134755	chr18	31093643	31101903	-	3.70732	4.83996e-07	ENSG00000119915	chr10
													ENSG00000110080	chr11	126408496	126409268	+	1.93098	1.526e-05	ENSG00000092929	chr17	75843519	75843663	-	-1.96978	2.85338e-06	ENSG00000106976	chr9	128239779	128242232	+	2.51437	1.1112e-06	ENSG00000115750	chr2	9919820	9933783	+	-1.46879	0.018617	ENSG00000135093	chr12	109052761	109056682	+	1.87926	0.0364292	ENSG00000119915	chr10
													ENSG00000110080	chr11	126409411	126413505	+	2.05568	3.21163e-06	ENSG00000093010	chr22	19963759	19964168	+	-2.0177	1.51637e-06	ENSG00000106976	chr9	128248753	128250115	+	1.20625	0.0461514	ENSG00000115816	chr2	37211082	37211843	-	-2.22998	5.61064e-05	ENSG00000135250	chr7	105118022	105125782	-	1.96526	0.0257072	ENSG00000119915	chr10
													ENSG00000110080	chr11	126413648	126413961	+	1.86245	3.46567e-05	ENSG00000093072	chr22	17181576	17181820	-	-1.62564	0.00017152	ENSG00000106976	chr9	128250356	128250725	+	2.12424	6.01227e-05	ENSG00000115902	chr2	64990170	65001448	+	-1.67695	0.00490955	ENSG00000135297	chr6	73480367	73480675	+	2.30447	0.00530694	ENSG00000119965	chr10
													ENSG00000110107	chr11	60898626	60898862	-	2.18549	5.64653e-07	ENSG00000093072	chr22	17182022	17182604	-	-1.37972	0.00199376	ENSG00000106991	chr9	127815806	127815943	-	1.71522	0.00185365	ENSG00000115902	chr2	65001490	65003953	+	-1.54864	0.0114034	ENSG00000135506	chr12	57718420	57718992	+	4.37515	1.0447e-09	ENSG00000120832	chr12
													ENSG00000110651	chr11	2377615	2390412	+	2.61686	7.79802e-10	ENSG00000093072	chr22	17182761	17188339	-	-1.51537	0.000542306	ENSG00000106991	chr9	127816053	127817149	-	1.68454	0.00232254	ENSG00000115902	chr2	65004015	65010597	+	-1.54688	0.0115175	ENSG00000135597	chr6	138917627	138920215	-	1.88695	0.035368	ENSG00000120899	chr8
													ENSG00000110651	chr11	2390526	2394095	+	2.73693	1.00469e-10	ENSG00000093072	chr22	17188447	17189942	-	-1.52733	0.000481317	ENSG00000106991	chr9	127817203	127818120	-	1.46658	0.0102989	ENSG00000115902	chr2	65016673	65018071	+	-1.35706	0.0350021	ENSG00000135605	chr4	48141419	48145079	-	2.99728	9.67404e-05	ENSG00000120899	chr8
													ENSG00000110651	chr11	2394192	2394972	+	2.69574	2.0484e-10	ENSG00000093072	chr22	17190032	17191683	-	-1.50632	0.000593222	ENSG00000106991	chr9	127818377	127818716	-	1.48849	0.00896483	ENSG00000115935	chr2	174585611	174682774	-	-1.3397	0.0385019	ENSG00000135605	chr4	48145295	48145408	-	2.09456	0.0145113	ENSG00000121064	chr17
													ENSG00000110651	chr11	2395046	2395416	+	2.71764	1.40793e-10	ENSG00000093072	chr22	17191810	17203563	-	-1.53222	0.000458341	ENSG00000106991	chr9	127818832	127819622	-	1.49847	0.00840455	ENSG00000115935	chr2	174677124	174682774	-	-1.80693	0.00194613	ENSG00000135605	chr4	48228659	48269752	-	2.18638	0.00944963	ENSG00000121064	chr17
													ENSG00000110651	chr11	2395520	2395869	+	2.72373	1.26467e-10	ENSG00000093072	chr22	17203773	17207071	-	-1.60891	0.000205951	ENSG00000106991	chr9	127819660	127819900	-	1.53282	0.00669882	ENSG00000115946	chr2	68158529	68161683	+	-2.62814	9.36748e-07	ENSG00000135636	chr2	71539239	71551041	+	1.97199	0.0250047	ENSG00000121064	chr17
													ENSG00000110651	chr11	2395970	2396628	+	2.76402	6.30211e-11	ENSG00000093072	chr22	17207290	17209356	-	-1.47371	0.000820239	ENSG00000106991	chr9	127820037	127824304	-	1.46813	0.0101953	ENSG00000115998	chr2	70214494	70215371	-	-1.46105	0.0194768	ENSG00000135747	chr1	247000074	247007906	-	2.10051	0.0141281	ENSG00000121064	chr17
													ENSG00000110651	chr11	2396714	2396804	+	2.87457	8.66308e-12	ENSG00000093072	chr22	17209723	17219356	-	-1.12857	0.0154833	ENSG00000106991	chr9	127824446	127824800	-	1.56915	0.00524855	ENSG00000116030	chr2	202231732	202238440	-	-2.16401	0.000103713	ENSG00000135966	chr2	105280723	105284316	-	1.91043	0.0322291	ENSG00000121064	chr17
													ENSG00000110665	chr11	2297921	2299428	-	1.95678	1.11517e-05	ENSG00000093167	chr3	37065942	37075024	-	-1.01448	0.0336015	ENSG00000106991	chr9	127824974	127825231	-	1.55774	0.00567911	ENSG00000116062	chr2	47783493	47790927	+	-1.38225	0.0305599	ENSG00000136021	chr12	100315734	100317803	+	2.06661	0.0164847	ENSG00000121064	chr17
													ENSG00000110665	chr11	2299707	2300520	-	1.63485	0.000423923	ENSG00000093167	chr3	37174605	37176060	-	-1.0705	0.0232095	ENSG00000106991	chr9	127825357	127825695	-	1.64158	0.00315686	ENSG00000116096	chr2	72887736	72888314	+	-2.31847	2.40598e-05	ENSG00000136144	chr13	49549648	49549743	-	1.9772	0.0244513	ENSG00000121064	chr17
													ENSG00000110665	chr11	2299707	2301756	-	2.3043	1.04526e-07	ENSG00000094916	chr12	54257692	54280008	-	-2.17247	1.78132e-07	ENSG00000106991	chr9	127825860	127826510	-	1.67676	0.00245317	ENSG00000116171	chr1	52927465	52941796	+	-2.39419	1.12987e-05	ENSG00000136144	chr13	49551468	49552178	-	1.98548	0.0235886	ENSG00000121064	chr17
													ENSG00000110665	chr11	2300613	2301756	-	1.48046	0.00189246	ENSG00000095564	chr10	91951566	91953737	+	-1.19183	0.00961402	ENSG00000106991	chr9	127826672	127829687	-	1.49331	0.00869499	ENSG00000116171	chr1	52941853	52948009	+	-2.3437	1.87677e-05	ENSG00000136144	chr13	49552285	49555515	-	1.81506	0.0464379	ENSG00000121064	chr17
													ENSG00000110697	chr11	67498024	67498133	-	1.22496	0.0153347	ENSG00000095564	chr10	91960154	91962538	+	-1.02093	0.0322419	ENSG00000106991	chr9	127829827	127843094	-	1.54725	0.00608108	ENSG00000116171	chr1	52948080	52950755	+	-2.27553	3.64941e-05	ENSG00000136144	chr13	49580584	49585444	-	1.96342	0.0259015	ENSG00000121064	chr17
													ENSG00000110811	chr12	6830011	6830353	+	4.85877	0	ENSG00000095564	chr10	91997751	92008123	+	-0.973062	0.0436714	ENSG00000106991	chr9	127843245	127854289	-	1.67144	0.00255229	ENSG00000116171	chr1	52950886	52954740	+	-2.8073	1.16385e-07	ENSG00000136404	chr15	83107772	83112797	+	1.79592	0.0498553	ENSG00000121064	chr17
													ENSG00000110811	chr12	6830554	6830639	+	4.33577	0	ENSG00000095794	chr10	35127193	35178889	+	-1.08698	0.0207332	ENSG00000107719	chr10	70526136	70529229	+	3.06805	1.21408e-09	ENSG00000116171	chr1	52954804	52961503	+	-2.95073	2.02712e-08	ENSG00000136436	chr17	48862304	48862838	+	1.91546	0.0316042	ENSG00000121064	chr17
													ENSG00000110811	chr12	6830770	6831216	+	4.22509	0	ENSG00000095794	chr10	35207051	35211254	+	-1.0356	0.0293071	ENSG00000107719	chr10	70529331	70529889	+	1.42731	0.0131249	ENSG00000116171	chr1	52961629	52974769	+	-2.29425	3.03417e-05	ENSG00000136560	chr2	161160486	161179614	+	1.83586	0.0430106	ENSG00000121281	chr16
													ENSG00000110811	chr12	6831352	6831825	+	4.75178	0	ENSG00000095932	chr19	3474996	3478419	-	-2.18239	1.54944e-07	ENSG00000107719	chr10	70532781	70532995	+	2.70962	1.15476e-07	ENSG00000116171	chr1	52974832	52976683	+	-2.50085	3.75649e-06	ENSG00000136731	chr2	128174858	128176814	+	2.39437	0.00336954	ENSG00000121281	chr16
													ENSG00000110811	chr12	6831914	6833592	+	4.43104	0	ENSG00000095932	chr19	3478478	3478818	-	-1.64627	0.000137423	ENSG00000107719	chr10	70533070	70533922	+	2.4538	2.1711e-06	ENSG00000116171	chr1	52976769	52978217	+	-2.55715	2.05983e-06	ENSG00000136738	chr10	17693312	17695049	+	2.48314	0.00210232	ENSG00000121281	chr16
													ENSG00000110811	chr12	6833644	6833742	+	5.62049	0	ENSG00000095932	chr19	3478929	3479125	-	-1.07286	0.0228606	ENSG00000107719	chr10	70534524	70534739	+	1.30906	0.0264801	ENSG00000116171	chr1	52978367	52980396	+	-2.20054	7.38637e-05	ENSG00000136738	chr10	17696869	17700191	+	2.01517	0.0207241	ENSG00000121281	chr16
													ENSG00000110811	chr12	6833809	6833925	+	3.93315	0	ENSG00000096654	chr6	27472433	27472661	-	-0.991292	0.0389307	ENSG00000107719	chr10	70537906	70538280	+	2.35375	6.26414e-06	ENSG00000116171	chr1	52980543	52988029	+	-1.41867	0.0249017	ENSG00000136738	chr10	17700279	17704431	+	2.34726	0.00428769	ENSG00000121281	chr16
													ENSG00000110811	chr12	6834049	6836985	+	5.109	0	ENSG00000096968	chr9	5050831	5054563	+	-1.01958	0.0325104	ENSG00000107719	chr10	70538408	70538892	+	2.08011	9.04493e-05	ENSG00000116171	chr1	52988136	53014890	+	-2.55977	2.00415e-06	ENSG00000136738	chr10	17704518	17704970	+	1.82784	0.0442115	ENSG00000121281	chr16
													ENSG00000110811	chr12	6837086	6837423	+	3.86348	0	ENSG00000096968	chr9	5070052	5072492	+	-0.993045	0.0385048	ENSG00000107719	chr10	70539008	70539092	+	1.58964	0.00454796	ENSG00000116251	chr1	6200750	6208681	-	-1.71818	0.00368317	ENSG00000136738	chr10	17705024	17705588	+	1.79977	0.0490918	ENSG00000121281	chr16
													ENSG00000110811	chr12	6837573	6837732	+	5.15933	0	ENSG00000096968	chr9	5072626	5073698	+	-1.07458	0.0226203	ENSG00000107719	chr10	70539762	70541102	+	1.7515	0.00140698	ENSG00000116273	chr1	6616858	6619803	+	-1.58301	0.00918769	ENSG00000136738	chr10	17705741	17708776	+	2.1555	0.0109442	ENSG00000121281	chr16
													ENSG00000110811	chr12	6837849	6837958	+	3.76098	0	ENSG00000096968	chr9	5077580	5078306	+	-0.987891	0.0397918	ENSG00000107719	chr10	70541534	70547306	+	1.57887	0.0049007	ENSG00000116273	chr1	6620337	6621411	+	-1.49249	0.0161241	ENSG00000136738	chr10	17708951	17714543	+	2.30395	0.00531977	ENSG00000121281	chr16
													ENSG00000110811	chr12	6838033	6839000	+	4.10635	0	ENSG00000096968	chr9	5081861	5089674	+	-1.30605	0.00383767	ENSG00000107719	chr10	70547446	70564364	+	1.39709	0.0158485	ENSG00000116574	chr1	228736004	228737673	+	-2.02674	0.000342342	ENSG00000136813	chr9	111425828	111428042	-	3.13327	3.76916e-05	ENSG00000121281	chr16
													ENSG00000110811	chr12	6839140	6839297	+	4.10612	0	ENSG00000096968	chr9	5089863	5090446	+	-1.31541	0.00353339	ENSG00000107719	chr10	70564519	70566581	+	1.2138	0.0443617	ENSG00000116574	chr1	228737731	228743285	+	-1.51824	0.0137574	ENSG00000136930	chr9	124384656	124386757	-	3.12191	4.09207e-05	ENSG00000121281	chr16
													ENSG00000110841	chr12	27524365	27578152	+	1.20591	0.0175367	ENSG00000096968	chr9	5090570	5090739	+	-1.39142	0.00179178	ENSG00000107771	chr10	84425048	84425731	+	4.25617	0	ENSG00000116604	chr1	156475237	156477012	-	-1.36011	0.0344398	ENSG00000136997	chr8	127739019	127740398	+	2.35805	0.00405588	ENSG00000121281	chr16
													ENSG00000110841	chr12	27578239	27633362	+	1.21057	0.0169386	ENSG00000096968	chr9	5090911	5123004	+	-1.01448	0.0336015	ENSG00000107815	chr10	100987880	100989644	+	1.29519	0.028694	ENSG00000116750	chr1	193023036	193023844	-	-2.78925	1.44383e-07	ENSG00000137166	chr6	41546867	41565745	+	2.35039	0.00421894	ENSG00000121281	chr16
													ENSG00000110841	chr12	27635115	27646062	+	1.15549	0.0247899	ENSG00000096968	chr9	5123121	5126333	+	-1.3083	0.00376232	ENSG00000107815	chr10	100991054	100993190	+	1.91883	0.000370002	ENSG00000117399	chr1	43359821	43359969	+	-1.96391	0.000573274	ENSG00000137166	chr6	41587512	41587793	+	1.95466	0.0268826	ENSG00000121281	chr16
													ENSG00000110841	chr12	27647842	27650010	+	1.26876	0.0110279	ENSG00000096968	chr9	5126446	5126684	+	-1.21477	0.00809156	ENSG00000107816	chr10	100997234	101002497	+	1.38421	0.0171131	ENSG00000117528	chr1	94458643	94464775	+	-1.46623	0.0188915	ENSG00000137166	chr6	41589854	41589999	+	2.20579	0.00859955	ENSG00000121281	chr16
													ENSG00000110841	chr12	27654814	27656616	+	1.43368	0.00287453	ENSG00000097007	chr9	130835525	130854064	+	-1.04387	0.0277813	ENSG00000107816	chr10	101002946	101003507	+	1.39222	0.0163196	ENSG00000117625	chr1	211276418	211278117	+	-1.87514	0.00115788	ENSG00000137166	chr6	41590170	41590271	+	1.94609	0.027857	ENSG00000121281	chr16
													ENSG00000110841	chr12	27656730	27660884	+	1.19831	0.0185193	ENSG00000099204	chr10	114571406	114575416	-	-1.03026	0.0303523	ENSG00000107816	chr10	101004166	101005458	+	1.77421	0.00118046	ENSG00000117650	chr1	211671284	211673483	-	-1.30708	0.0455675	ENSG00000137185	chr6	28225330	28227012	+	1.8293	0.0439951	ENSG00000121281	chr16
													ENSG00000110841	chr12	27667320	27671431	+	1.26362	0.0114647	ENSG00000099250	chr10	33180365	33182698	-	-6.99505	2.42985e-71	ENSG00000107816	chr10	101005715	101006485	+	1.81428	0.000864259	ENSG00000117868	chr7	158752843	158759486	-	-1.45428	0.0202721	ENSG00000137642	chr11	121589056	121589259	+	5.7023	0	ENSG00000121281	chr16
													ENSG00000110841	chr12	27671546	27672427	+	1.52205	0.00128431	ENSG00000099250	chr10	33186488	33192281	-	-7.25289	1.21889e-76	ENSG00000107882	chr10	102599544	102615268	+	1.53183	0.00673643	ENSG00000118292	chr1	150272863	150274087	+	-3.05352	5.45838e-09	ENSG00000137642	chr11	121589281	121590040	+	4.61198	9.2178e-11	ENSG00000121281	chr16
													ENSG00000110841	chr12	27676599	27679489	+	1.07234	0.0424999	ENSG00000099250	chr10	33202995	33207572	-	-6.39105	1.11286e-59	ENSG00000107954	chr10	103585225	103589514	+	1.43168	0.0127972	ENSG00000118292	chr1	150274170	150275741	+	-2.87952	4.89243e-08	ENSG00000137642	chr11	121590174	121591001	+	1.91411	0.0317621	ENSG00000121281	chr16
													ENSG00000110841	chr12	27679639	27679933	+	1.13594	0.0282704	ENSG00000099250	chr10	33207716	33213386	-	-7.89834	9.31336e-91	ENSG00000107959	chr10	3165527	3166229	-	1.47478	0.00979079	ENSG00000118308	chr12	25052956	25061592	+	-1.78335	0.00231746	ENSG00000137642	chr11	121591156	121595623	+	2.1428	0.0116438	ENSG00000121281	chr16
													ENSG00000110841	chr12	27680061	27681546	+	1.35295	0.00570119	ENSG00000099250	chr10	33221863	33226134	-	-6.93884	3.2633e-70	ENSG00000107968	chr10	30434378	30437176	+	1.5527	0.00586632	ENSG00000118308	chr12	25061653	25062820	+	-1.75917	0.00275489	ENSG00000137642	chr11	121606957	121607186	+	1.81159	0.0469649	ENSG00000121281	chr16
													ENSG00000110841	chr12	27681696	27682387	+	1.55337	0.000949394	ENSG00000099250	chr10	33226289	33254028	-	-7.01692	8.82196e-72	ENSG00000107968	chr10	30434748	30437176	+	1.57428	0.00505745	ENSG00000118308	chr12	25062900	25063720	+	-1.52831	0.0129335	ENSG00000137642	chr11	121612832	121614871	+	1.8143	0.0465308	ENSG00000121281	chr16
													ENSG00000110841	chr12	27682498	27682615	+	1.33205	0.0067732	ENSG00000099250	chr10	33254194	33256316	-	-7.9651	2.77962e-92	ENSG00000107968	chr10	30437406	30438916	+	1.57391	0.00506986	ENSG00000118308	chr12	25063816	25066365	+	-1.54944	0.0113428	ENSG00000137642	chr11	121625277	121627555	+	2.00565	0.021564	ENSG00000121281	chr16
													ENSG00000110841	chr12	27687507	27688298	+	1.14405	0.0268222	ENSG00000099250	chr10	33256471	33263646	-	-7.18087	3.84826e-75	ENSG00000107968	chr10	30439274	30447782	+	1.31756	0.0252795	ENSG00000118308	chr12	25066512	25069350	+	-1.6119	0.0076104	ENSG00000137834	chr15	66711724	66716421	+	2.68464	0.000673924	ENSG00000121310	chr1
													ENSG00000110841	chr12	27691928	27692591	+	1.09311	0.0372228	ENSG00000099250	chr10	33270856	33330708	-	-7.36857	4.40953e-79	ENSG00000107968	chr10	30447949	30450258	+	1.54766	0.00606601	ENSG00000118308	chr12	25069431	25079244	+	-1.49585	0.0158099	ENSG00000137834	chr15	66716498	66780997	+	2.0591	0.0170705	ENSG00000121310	chr1
													ENSG00000110881	chr12	50059954	50077213	+	3.41725	0	ENSG00000099250	chr10	33330882	33334310	-	-7.52853	1.59851e-82	ENSG00000107968	chr10	30450519	30451638	+	1.51311	0.00763204	ENSG00000118308	chr12	25079290	25079398	+	-1.53365	0.012503	ENSG00000138074	chr2	27211533	27211767	-	1.8061	0.0479151	ENSG00000121310	chr1
													ENSG00000110881	chr12	50077363	50078000	+	2.29393	1.21707e-07	ENSG00000099256	chr10	24849891	24851388	-	-3.07832	2.79109e-14	ENSG00000107968	chr10	30451744	30458084	+	1.26598	0.0337022	ENSG00000118308	chr12	25079462	25079656	+	-1.41835	0.0249364	ENSG00000138100	chr2	27306337	27306456	+	4.836	8.14558e-12	ENSG00000121310	chr1
													ENSG00000110881	chr12	50078127	50078421	+	1.48061	0.00188987	ENSG00000099256	chr10	24851464	24855318	-	-3.35634	7.39305e-17	ENSG00000107968	chr10	30458236	30459255	+	1.40313	0.0152666	ENSG00000118308	chr12	25079763	25083423	+	-1.40626	0.0266646	ENSG00000138100	chr2	27306542	27306887	+	3.26539	1.4825e-05	ENSG00000121310	chr1
													ENSG00000110881	chr12	50078980	50079902	+	1.35696	0.00551035	ENSG00000099256	chr10	24855364	24856913	-	-3.4513	8.55894e-18	ENSG00000107968	chr10	30459501	30460706	+	1.52945	0.00684101	ENSG00000118308	chr12	25083493	25088100	+	-1.31628	0.043472	ENSG00000138160	chr10	92621473	92628808	+	2.52496	0.00166964	ENSG00000121310	chr1
													ENSG00000110881	chr12	50080055	50080498	+	1.4089	0.00357859	ENSG00000099256	chr10	24856995	24858392	-	-3.8379	7.11945e-22	ENSG00000108091	chr10	59852702	59906122	-	3.16021	3.44394e-10	ENSG00000118308	chr12	25088157	25089614	+	-1.36532	0.0335337	ENSG00000138190	chr10	92848634	92893349	+	1.79945	0.0491525	ENSG00000121310	chr1
													ENSG00000110881	chr12	50080589	50081102	+	2.18016	6.07078e-07	ENSG00000099256	chr10	24858409	24871998	-	-4.63237	1.24697e-31	ENSG00000108100	chr10	35449811	35483404	+	2.32329	8.58712e-06	ENSG00000118308	chr12	25089790	25090057	+	-1.48405	0.0169685	ENSG00000138326	chr10	78035720	78037194	+	2.20192	0.00876948	ENSG00000121310	chr1
													ENSG00000110881	chr12	50081181	50081260	+	2.40485	2.31494e-08	ENSG00000099256	chr10	24872063	24937184	-	-4.49825	7.36532e-30	ENSG00000108176	chr10	67797210	67805583	-	3.11885	6.08501e-10	ENSG00000118308	chr12	25097044	25101178	+	-1.45766	0.0198547	ENSG00000138336	chr10	68574252	68600981	+	2.86205	0.000232283	ENSG00000121552	chr3
													ENSG00000110881	chr12	50081364	50081545	+	1.55111	0.000969544	ENSG00000099256	chr10	24937367	24942330	-	-3.68155	3.60971e-20	ENSG00000108176	chr10	67805787	67811524	-	3.00081	3.01473e-09	ENSG00000118308	chr12	25101325	25102198	+	-1.5782	0.0094818	ENSG00000138336	chr10	68601034	68644698	+	2.41193	0.00308802	ENSG00000121552	chr3
													ENSG00000110888	chr12	30713885	30714959	-	1.56035	0.000887756	ENSG00000099256	chr10	24942436	24952528	-	-4.04568	2.99361e-24	ENSG00000108176	chr10	67811663	67823314	-	3.71048	8.58428e-14	ENSG00000118308	chr12	25103899	25104009	+	-1.40409	0.0269879	ENSG00000138336	chr10	68686707	68690808	+	2.31624	0.0050006	ENSG00000121621	chr11
													ENSG00000110888	chr12	30729325	30730239	-	1.71294	0.000186547	ENSG00000099331	chr19	17075874	17101660	+	-1.57341	0.000299677	ENSG00000108176	chr10	67823392	67837934	-	3.49431	2.49797e-12	ENSG00000118308	chr12	25104058	25104361	+	-1.36312	0.0339371	ENSG00000138785	chr4	105703809	105708638	-	2.45466	0.00246236	ENSG00000121621	chr11
													ENSG00000111052	chr12	80797726	80811465	-	4.63946	0	ENSG00000099364	chr16	30924459	30925731	+	-1.07802	0.0220689	ENSG00000108506	chr17	61921827	61924961	-	1.79634	0.000996242	ENSG00000118308	chr12	25104462	25106943	+	-1.48866	0.0165166	ENSG00000138794	chr4	109691009	109694525	-	2.01102	0.0210802	ENSG00000121680	chr11
													ENSG00000111052	chr12	80811683	80845730	-	5.36677	0	ENSG00000099821	chr19	624905	625124	-	-1.52092	0.000513532	ENSG00000108590	chr17	6650078	6650356	-	1.21484	0.0441409	ENSG00000118308	chr12	25107050	25107817	+	-1.52928	0.0128564	ENSG00000138794	chr4	109697768	109698300	-	2.1684	0.0102985	ENSG00000121691	chr11
													ENSG00000111052	chr12	80845939	80848251	-	4.40576	0	ENSG00000099860	chr19	2476402	2476529	+	-0.976303	0.042775	ENSG00000109046	chr17	27294435	27301788	+	2.20202	2.86078e-05	ENSG00000118513	chr6	135186020	135187834	+	-1.56067	0.0105686	ENSG00000138794	chr4	109698342	109703356	-	2.24812	0.0070117	ENSG00000121892	chr4
													ENSG00000111052	chr12	80848322	80889251	-	5.06302	0	ENSG00000099864	chr19	709151	726138	+	-2.53411	6.37108e-10	ENSG00000109046	chr17	27306882	27307744	+	1.87021	0.000551554	ENSG00000118513	chr6	135187905	135189791	+	-1.46997	0.018485	ENSG00000138801	chr4	107701285	107720120	-	1.81554	0.0463582	ENSG00000121931	chr1
													ENSG00000111052	chr12	80889369	80937641	-	3.88536	0	ENSG00000099864	chr19	726189	727008	+	-1.92132	5.31702e-06	ENSG00000109180	chr4	48831141	48831227	+	1.25264	0.0361504	ENSG00000118513	chr6	135189883	135190127	+	-1.293	0.049087	ENSG00000139116	chr12	39320013	39322668	-	1.86956	0.0378055	ENSG00000122025	chr13
													ENSG00000111412	chr12	116717893	116719763	-	1.16737	0.0229213	ENSG00000099864	chr19	727088	727564	+	-1.9576	3.34815e-06	ENSG00000109265	chr4	56179430	56272321	+	3.86312	0	ENSG00000118513	chr6	135190347	135192324	+	-1.42823	0.023545	ENSG00000139116	chr12	39322882	39325839	-	1.855	0.0400252	ENSG00000122122	chrX
													ENSG00000111490	chr12	64836658	64838683	+	1.75496	0.00011823	ENSG00000099864	chr19	727694	731095	+	-1.75093	4.20116e-05	ENSG00000109265	chr4	56272492	56307535	+	3.03814	1.819e-09	ENSG00000118513	chr6	135192558	135193838	+	-1.53478	0.0124066	ENSG00000139116	chr12	39356895	39357248	-	2.28775	0.0057716	ENSG00000122707	chr9
													ENSG00000111615	chr12	75506609	75506782	-	1.27664	0.0104002	ENSG00000099864	chr19	731245	734173	+	-2.57384	3.25256e-10	ENSG00000109265	chr4	56307699	56310666	+	4.51289	0	ENSG00000118513	chr6	135193918	135194356	+	-1.39636	0.0282369	ENSG00000139620	chr12	48681641	48682187	-	1.8066	0.0478411	ENSG00000122707	chr9
													ENSG00000111640	chr12	6534569	6534810	+	3.23203	6.53189e-15	ENSG00000099864	chr19	734194	736019	+	-2.8697	1.62873e-12	ENSG00000109265	chr4	56310734	56313197	+	2.75053	7.06565e-08	ENSG00000118513	chr6	135194451	135195748	+	-1.34086	0.0382548	ENSG00000139644	chr12	49749734	49752464	+	1.9676	0.0254728	ENSG00000122707	chr9
													ENSG00000111640	chr12	6534661	6534810	+	1.79524	7.52629e-05	ENSG00000099864	chr19	736078	740352	+	-2.67044	6.15705e-11	ENSG00000109265	chr4	56313379	56314040	+	3.32814	3.10908e-11	ENSG00000118513	chr6	135194460	135195748	+	-1.47373	0.0180597	ENSG00000139651	chr12	53186509	53187501	+	1.89458	0.0342344	ENSG00000122707	chr9
													ENSG00000111669	chr12	6869390	6869688	+	3.19181	1.90147e-14	ENSG00000099864	chr19	736078	746285	+	-1.88298	8.57878e-06	ENSG00000109265	chr4	56316689	56323377	+	4.35635	0	ENSG00000118513	chr6	135195081	135195748	+	-1.80766	0.00193471	ENSG00000139697	chr12	123345567	123348029	-	4.70825	3.33993e-11	ENSG00000122707	chr9
													ENSG00000112144	chr6	53032654	53037939	-	1.1671	0.0229547	ENSG00000099864	chr19	740483	746285	+	-3.19465	2.50915e-15	ENSG00000109265	chr4	56323567	56324104	+	3.178	2.69022e-10	ENSG00000118513	chr6	135196002	135196961	+	-1.88803	0.00104783	ENSG00000140263	chr15	45069052	45072317	+	2.10732	0.0137473	ENSG00000122707	chr9
													ENSG00000112159	chr6	89708628	89710681	-	1.34203	0.00624184	ENSG00000099901	chr22	20125436	20126303	+	-2.15271	2.36453e-07	ENSG00000109265	chr4	56324266	56327644	+	3.58365	6.23351e-13	ENSG00000118513	chr6	135196002	135198908	+	-1.48887	0.0165028	ENSG00000140284	chr15	50205363	50222965	+	1.82397	0.0448592	ENSG00000122707	chr9
													ENSG00000112208	chr6	57172810	57182032	+	4.97081	0	ENSG00000100055	chr22	37282588	37292621	+	-1.224	0.00752479	ENSG00000109332	chr4	102797460	102799407	-	1.20349	0.0467815	ENSG00000118513	chr6	135197323	135198908	+	-1.60031	0.00821879	ENSG00000140479	chr15	101305355	101307213	-	3.6768	6.25513e-07	ENSG00000122707	chr9
													ENSG00000112208	chr6	57182141	57183778	+	4.36762	0	ENSG00000100055	chr22	37292703	37294660	+	-0.986961	0.0400316	ENSG00000109458	chr4	143460487	143466103	+	1.97994	0.000221804	ENSG00000118513	chr6	135199050	135200085	+	-1.48089	0.0172739	ENSG00000140479	chr15	101307325	101313376	-	3.18772	2.57069e-05	ENSG00000122707	chr9
													ENSG00000112365	chr6	109466574	109467653	-	1.15038	0.0256655	ENSG00000100055	chr22	37301019	37303254	+	-0.964237	0.0460935	ENSG00000109674	chr4	177336321	177339783	+	1.81232	0.000877719	ENSG00000118513	chr6	135200199	135200290	+	-1.49964	0.0154395	ENSG00000140479	chr15	101313505	101318319	-	2.67909	0.000695559	ENSG00000122884	chr10
													ENSG00000112367	chr6	109785028	109786302	+	1.27373	0.0106249	ENSG00000100055	chr22	37303402	37309212	+	-1.03218	0.0299665	ENSG00000109674	chr4	177353728	177360503	+	1.5693	0.00524453	ENSG00000118513	chr6	135200415	135201639	+	-1.37855	0.0311882	ENSG00000140479	chr15	101318422	101322520	-	2.481	0.00212614	ENSG00000122966	chr12
													ENSG00000112559	chr6	41638652	41638739	+	4.25698	0	ENSG00000100055	chr22	37309323	37310988	+	-1.21786	0.00789187	ENSG00000109736	chr4	2933209	2933567	-	1.6283	0.00346929	ENSG00000118513	chr6	135201749	135203217	+	-1.42722	0.0236766	ENSG00000140479	chr15	101322607	101324850	-	2.17142	0.0101515	ENSG00000122986	chr12
													ENSG00000112559	chr6	41638825	41646126	+	4.67542	0	ENSG00000100055	chr22	37311527	37312020	+	-0.965091	0.0459011	ENSG00000109861	chr11	88296264	88300530	-	1.25558	0.0355812	ENSG00000118513	chr6	135203324	135217864	+	-1.35875	0.034706	ENSG00000140479	chr15	101325046	101326377	-	2.05997	0.017009	ENSG00000122986	chr12
													ENSG00000112559	chr6	41646308	41649619	+	5.2154	0	ENSG00000100097	chr22	37675711	37676986	+	-1.00148	0.0364721	ENSG00000109861	chr11	88300645	88309163	-	1.22122	0.0427499	ENSG00000118705	chr20	37230059	37234020	+	-2.35967	1.60291e-05	ENSG00000140479	chr15	101332031	101366196	-	3.68548	5.79704e-07	ENSG00000122986	chr12
													ENSG00000112559	chr6	41649843	41653319	+	5.85539	0	ENSG00000100225	chr22	32475398	32478981	+	-1.60245	0.000220744	ENSG00000109861	chr11	88309318	88312388	-	1.28281	0.0307386	ENSG00000118855	chr3	158814067	158819649	+	-5.4706	9.30757e-29	ENSG00000140479	chr15	101366332	101370335	-	3.59988	1.1705e-06	ENSG00000122986	chr12
													ENSG00000112576	chr6	41936107	41936559	-	1.09304	0.0372344	ENSG00000100225	chr22	32475398	32479133	+	-1.43629	0.00117633	ENSG00000109861	chr11	88312554	88334937	-	1.36344	0.0193877	ENSG00000118965	chr2	19930552	19931269	-	-1.33955	0.0385344	ENSG00000140479	chr15	101370523	101382092	-	2.12026	0.0129492	ENSG00000123104	chr12
													ENSG00000112576	chr6	41937394	41940370	-	1.32859	0.00696159	ENSG00000100284	chr22	35345784	35346930	+	-2.53361	6.42104e-10	ENSG00000109861	chr11	88326443	88328112	-	1.53785	0.00648915	ENSG00000118965	chr2	19933511	19935471	-	-1.30931	0.0450359	ENSG00000140479	chr15	101382209	101384322	-	2.36656	0.00388412	ENSG00000123159	chr19
													ENSG00000112576	chr6	41940585	41941452	-	1.475	0.00198693	ENSG00000100364	chr22	45197216	45197790	-	-1.11434	0.0170957	ENSG00000109861	chr11	88328196	88334937	-	1.59386	0.0044115	ENSG00000118965	chr2	19941839	19945786	-	-1.4486	0.0209521	ENSG00000140479	chr15	101384425	101389464	-	2.20585	0.00859955	ENSG00000123360	chr12
													ENSG00000112699	chr6	1624231	1624472	-	1.22715	0.0151032	ENSG00000100364	chr22	45197948	45199873	-	-1.07255	0.0229086	ENSG00000109861	chr11	88335082	88337501	-	1.29075	0.0294275	ENSG00000118965	chr2	19973708	19974468	-	-1.3153	0.0436857	ENSG00000140479	chr15	101389564	101393212	-	2.74568	0.000471785	ENSG00000123415	chr12
													ENSG00000112759	chr6	44219782	44227263	+	1.1863	0.0201148	ENSG00000100364	chr22	45200035	45202990	-	-0.999025	0.0370417	ENSG00000110047	chr11	64854857	64855322	-	1.24517	0.0376919	ENSG00000119121	chr9	74738612	74739367	-	-1.51282	0.0142261	ENSG00000140479	chr15	101393424	101398404	-	3.0756	5.63729e-05	ENSG00000123552	chr6
													ENSG00000113328	chr5	163441331	163441886	+	1.23083	0.0146888	ENSG00000100364	chr22	45203184	45203845	-	-0.999107	0.0370228	ENSG00000110047	chr11	64860336	64874421	-	1.32202	0.0246619	ENSG00000119121	chr9	74739449	74739723	-	-1.57085	0.00992776	ENSG00000140479	chr15	101398576	101427892	-	4.00683	3.67493e-08	ENSG00000123552	chr6
													ENSG00000113360	chr5	31515564	31521123	-	2.2456	2.43339e-07	ENSG00000100364	chr22	45203985	45205217	-	-1.06863	0.0235108	ENSG00000110047	chr11	64874518	64878061	-	1.34191	0.0219724	ENSG00000119383	chr9	129139649	129142445	+	-1.61465	0.00746914	ENSG00000140479	chr15	101427980	101429987	-	2.31375	0.00506004	ENSG00000123552	chr6
													ENSG00000113441	chr5	96996503	96998014	+	1.05807	0.0464229	ENSG00000100364	chr22	45205318	45205630	-	-1.10651	0.0181049	ENSG00000110076	chr11	64608082	64620294	-	1.30957	0.0264141	ENSG00000119599	chr14	72940377	72941745	+	-1.35533	0.0353261	ENSG00000140479	chr15	101430063	101431320	-	3.2097	2.21553e-05	ENSG00000123552	chr6
													ENSG00000113758	chr5	177457503	177457655	-	1.68049	0.000263641	ENSG00000100364	chr22	45205707	45205793	-	-1.00678	0.0353106	ENSG00000110076	chr11	64620372	64622753	-	1.54424	0.00620468	ENSG00000119673	chr14	73569396	73573388	+	-1.71936	0.00365096	ENSG00000140479	chr15	101430063	101431990	-	2.11412	0.0133051	ENSG00000123552	chr6
													ENSG00000113758	chr5	177457757	177458058	-	1.54916	0.000988592	ENSG00000100364	chr22	45205912	45211956	-	-1.14097	0.014132	ENSG00000110076	chr11	64635452	64642539	-	1.64171	0.00315504	ENSG00000119723	chr14	73961570	73961737	+	-1.95981	0.000592443	ENSG00000140479	chr15	101431463	101431990	-	1.82917	0.0439951	ENSG00000123552	chr6
													ENSG00000113758	chr5	177458707	177459098	-	1.69041	0.000237424	ENSG00000100364	chr22	45212107	45240640	-	-1.22968	0.00718877	ENSG00000110107	chr11	60898626	60898862	-	1.5996	0.00423443	ENSG00000119915	chr10	102226649	102227626	+	-2.78196	1.57556e-07	ENSG00000140479	chr15	101432100	101443556	-	3.60111	1.16041e-06	ENSG00000123983	chr2
													ENSG00000113758	chr5	177459268	177460432	-	1.72171	0.000169397	ENSG00000100412	chr22	41511968	41515377	+	-1.06676	0.0238031	ENSG00000110422	chr11	33258690	33286413	+	1.34345	0.0217844	ENSG00000119915	chr10	102227757	102228417	+	-2.26451	4.04961e-05	ENSG00000140479	chr15	101443660	101489374	-	2.69836	0.000622273	ENSG00000124126	chr20
													ENSG00000113758	chr5	177460555	177460644	-	1.52875	0.0012038	ENSG00000100422	chr22	46721015	46738007	-	-1.22383	0.00753403	ENSG00000110492	chr11	46381758	46382057	+	2.88545	1.32882e-08	ENSG00000119969	chr10	94597111	94601528	+	-1.51153	0.0143532	ENSG00000140848	chr16	57129150	57134775	+	2.17683	0.00991205	ENSG00000124222	chr20
													ENSG00000113758	chr5	177460703	177466772	-	1.47869	0.00192168	ENSG00000100439	chr14	22598329	22601667	+	-1.37995	0.00198947	ENSG00000110660	chr11	107792800	107803001	-	1.28144	0.0309753	ENSG00000120437	chr6	159775313	159776150	+	-3.49097	1.18505e-11	ENSG00000140848	chr16	57129175	57134775	+	1.93261	0.0294349	ENSG00000124228	chr20
													ENSG00000113758	chr5	177466835	177466911	-	1.55813	0.000907383	ENSG00000100439	chr14	22601755	22603390	+	-1.29829	0.00409706	ENSG00000110660	chr11	107803155	107804718	-	1.62683	0.00350382	ENSG00000120451	chr11	130906133	130906625	-	-1.46236	0.0193327	ENSG00000140995	chr16	89948814	89954243	+	1.98336	0.023791	ENSG00000124406	chr4
													ENSG00000113758	chr5	177467062	177467255	-	1.31385	0.00782294	ENSG00000100439	chr14	22603762	22603925	+	-1.10977	0.0176871	ENSG00000110660	chr11	107804770	107805359	-	1.61499	0.00380379	ENSG00000120899	chr8	27436348	27437122	+	-1.68071	0.00478712	ENSG00000141076	chr16	69163178	69165341	+	2.00005	0.0220963	ENSG00000124406	chr4
													ENSG00000113758	chr5	177467332	177467481	-	1.3355	0.00659064	ENSG00000100439	chr14	22604079	22606422	+	-1.09853	0.0191533	ENSG00000110660	chr11	107805515	107806717	-	1.44651	0.011662	ENSG00000120913	chr8	22585162	22585321	+	-1.32	0.0426743	ENSG00000141127	chr17	18867334	18872583	+	2.78941	0.000363608	ENSG00000124406	chr4
													ENSG00000113758	chr5	177467627	177467743	-	2.84961	1.36477e-11	ENSG00000100439	chr14	22606533	22609724	+	-1.17118	0.0112543	ENSG00000110660	chr11	107806876	107811667	-	1.51841	0.00736503	ENSG00000121064	chr17	56978235	56981082	+	-2.72984	2.92928e-07	ENSG00000141380	chr18	26035127	26038555	-	1.83228	0.0435342	ENSG00000124406	chr4
													ENSG00000113758	chr5	177467817	177468108	-	1.30297	0.00850728	ENSG00000100445	chr14	24442452	24442754	-	-1.00962	0.0346867	ENSG00000110660	chr11	107811794	107815790	-	2.01732	0.000159869	ENSG00000121064	chr17	56981230	56985378	+	-2.86875	5.57306e-08	ENSG00000141384	chr18	26282060	26285882	+	2.48941	0.00203557	ENSG00000124406	chr4
													ENSG00000113758	chr5	177468220	177468844	-	1.50521	0.00150255	ENSG00000100461	chr14	22905659	22906195	-	-2.10886	4.38431e-07	ENSG00000110660	chr11	107815965	107858658	-	1.68738	0.00227659	ENSG00000121064	chr17	56985467	56987695	+	-2.85466	6.59466e-08	ENSG00000141385	chr18	12344247	12348273	-	1.98691	0.0234356	ENSG00000124406	chr4
													ENSG00000113758	chr5	177468899	177473436	-	1.30774	0.00820647	ENSG00000100479	chr14	49683693	49688136	-	-1.00661	0.0353339	ENSG00000110811	chr12	6830011	6830353	+	3.28866	5.51979e-11	ENSG00000121064	chr17	56987850	56988216	+	-2.94984	2.04886e-08	ENSG00000141564	chr17	80743427	80754010	+	3.52289	2.12248e-06	ENSG00000124562	chr6
													ENSG00000113790	chr3	185229543	185235290	-	1.15756	0.024445	ENSG00000100519	chr14	52721190	52723965	+	-1.80711	2.16244e-05	ENSG00000110811	chr12	6830554	6830639	+	2.1077	6.99957e-05	ENSG00000121064	chr17	56988290	56991099	+	-3.01481	8.99937e-09	ENSG00000141576	chr17	76145353	76152355	-	2.69275	0.000643178	ENSG00000124587	chr6
													ENSG00000113810	chr3	160400965	160401915	+	1.13603	0.0282568	ENSG00000100522	chr14	52783485	52784497	-	-0.982037	0.0412425	ENSG00000110811	chr12	6830770	6831216	+	2.01768	0.000159403	ENSG00000121064	chr17	56991171	56994981	+	-2.82263	9.69813e-08	ENSG00000141576	chr17	76161647	76161843	-	2.18656	0.00944534	ENSG00000124786	chr6
													ENSG00000113810	chr3	160402093	160402676	+	1.21363	0.0165754	ENSG00000100644	chr14	61745817	61746934	+	-1.0419	0.0281114	ENSG00000110811	chr12	6831352	6831825	+	2.55682	6.93549e-07	ENSG00000121064	chr17	56995018	56995507	+	-2.86022	6.17176e-08	ENSG00000141576	chr17	76164795	76165502	-	1.82266	0.0450773	ENSG00000124786	chr6
													ENSG00000113810	chr3	160402867	160404328	+	1.40729	0.00362937	ENSG00000100664	chr14	103334260	103334389	+	-1.39123	0.00179426	ENSG00000110811	chr12	6831914	6833592	+	1.64302	0.00312635	ENSG00000121064	chr17	56995635	56996962	+	-2.92525	2.7986e-08	ENSG00000141576	chr17	76165545	76166461	-	2.81505	0.000311533	ENSG00000124787	chr6
													ENSG00000113810	chr3	160404504	160411920	+	1.38353	0.004437	ENSG00000100711	chr14	103715979	103726792	+	-1.08945	0.0203858	ENSG00000110811	chr12	6833644	6833742	+	2.16376	4.12709e-05	ENSG00000121064	chr17	56997055	56998385	+	-2.93911	2.34356e-08	ENSG00000142082	chr11	233215	233343	-	2.88367	0.000202391	ENSG00000125089	chr4
													ENSG00000113810	chr3	160412084	160412326	+	1.356	0.00555395	ENSG00000100711	chr14	103726842	103727746	+	-1.03405	0.0296272	ENSG00000110811	chr12	6833809	6833925	+	2.43862	2.55322e-06	ENSG00000121064	chr17	56998498	57000855	+	-3.09255	3.29015e-09	ENSG00000142252	chr19	45079377	45090107	+	1.95393	0.0269383	ENSG00000125089	chr4
													ENSG00000113810	chr3	160412453	160413473	+	1.52561	0.00124133	ENSG00000100711	chr14	103727914	103728908	+	-1.07699	0.0222344	ENSG00000110811	chr12	6834049	6836985	+	3.52608	1.5307e-12	ENSG00000121064	chr17	57000992	57002018	+	-3.07049	4.39064e-09	ENSG00000142798	chr1	21823488	21823616	-	3.0299	7.73749e-05	ENSG00000125089	chr4
													ENSG00000113810	chr3	160413613	160414367	+	1.80261	6.92798e-05	ENSG00000100711	chr14	103728983	103729091	+	-1.15637	0.0125725	ENSG00000110811	chr12	6837086	6837423	+	1.62179	0.00363008	ENSG00000121064	chr17	57002181	57006173	+	-2.9658	1.67303e-08	ENSG00000142798	chr1	21823719	21824121	-	2.07612	0.0157926	ENSG00000125089	chr4
													ENSG00000113810	chr3	160414517	160416251	+	1.38764	0.00428964	ENSG00000100711	chr14	103729182	103732620	+	-1.45854	0.000949238	ENSG00000110811	chr12	6837573	6837732	+	1.67633	0.00245958	ENSG00000121310	chr1	52896597	52897437	-	-2.56795	1.82954e-06	ENSG00000142798	chr1	21824204	21824306	-	2.48909	0.00203799	ENSG00000125089	chr4
													ENSG00000113810	chr3	160416415	160417723	+	1.4389	0.00274854	ENSG00000100711	chr14	103732762	103732983	+	-1.28462	0.004582	ENSG00000110811	chr12	6837849	6837958	+	1.8638	0.00058148	ENSG00000121310	chr1	52897484	52899174	-	-2.72498	3.10124e-07	ENSG00000142798	chr1	21824376	21824537	-	2.27447	0.00615414	ENSG00000125089	chr4
													ENSG00000113810	chr3	160417956	160419358	+	1.4096	0.00355519	ENSG00000100744	chr14	96379755	96382247	+	-2.49343	1.25229e-09	ENSG00000110811	chr12	6838033	6839000	+	2.77129	5.51934e-08	ENSG00000121310	chr1	52899224	52904646	-	-2.61643	1.06595e-06	ENSG00000142798	chr1	21828152	21828255	-	2.36109	0.00399432	ENSG00000125089	chr4
													ENSG00000113810	chr3	160419543	160420740	+	1.52824	0.00120986	ENSG00000100815	chr14	91993912	91995352	-	-1.06313	0.0243755	ENSG00000110811	chr12	6839140	6839297	+	1.46128	0.0106344	ENSG00000121310	chr1	52904833	52905034	-	-2.85535	6.53939e-08	ENSG00000142798	chr1	21828426	21828835	-	2.04756	0.0179366	ENSG00000125089	chr4
													ENSG00000113810	chr3	160420901	160423425	+	1.39993	0.00387013	ENSG00000100889	chr14	24094434	24096892	+	-1.14275	0.0139468	ENSG00000110881	chr12	50059128	50059759	+	2.11516	6.53236e-05	ENSG00000121310	chr1	52905090	52906519	-	-2.13668	0.000132297	ENSG00000142798	chr1	21829079	21829383	-	1.80988	0.0472266	ENSG00000125089	chr4
													ENSG00000113810	chr3	160423650	160423761	+	1.44065	0.002706	ENSG00000100889	chr14	24097137	24098203	+	-1.20471	0.00871904	ENSG00000110881	chr12	50059954	50077213	+	4.41223	0	ENSG00000121310	chr1	52906611	52907868	-	-2.78399	1.53735e-07	ENSG00000142798	chr1	21829604	21829993	-	2.6905	0.000651591	ENSG00000125124	chr16
													ENSG00000113810	chr3	160423840	160424867	+	1.38751	0.00429386	ENSG00000100889	chr14	24098387	24098475	+	-1.1381	0.0144584	ENSG00000110881	chr12	50078127	50078421	+	1.60681	0.00402279	ENSG00000121310	chr1	52907954	52911566	-	-2.59602	1.3398e-06	ENSG00000142798	chr1	21830091	21830982	-	2.61669	0.000993944	ENSG00000125503	chr19
													ENSG00000113810	chr3	160425019	160426074	+	1.22241	0.0156041	ENSG00000100889	chr14	24098678	24099049	+	-1.17294	0.0111029	ENSG00000110881	chr12	50078577	50078924	+	1.9365	0.000319016	ENSG00000121310	chr1	52911653	52911723	-	-2.46963	5.21803e-06	ENSG00000142798	chr1	21831090	21831215	-	1.8447	0.0416291	ENSG00000125503	chr19
													ENSG00000113810	chr3	160426200	160428753	+	1.40208	0.00380065	ENSG00000100889	chr14	24099236	24099558	+	-1.02751	0.0308745	ENSG00000110881	chr12	50080055	50080498	+	2.3163	9.19522e-06	ENSG00000121310	chr1	52911790	52921553	-	-1.76873	0.00257155	ENSG00000142798	chr1	21831324	21831463	-	2.21684	0.00815221	ENSG00000125648	chr19
													ENSG00000113810	chr3	160428942	160430599	+	1.36291	0.00524588	ENSG00000100889	chr14	24099720	24099995	+	-1.09672	0.0193944	ENSG00000110881	chr12	50080589	50081102	+	2.20827	2.69553e-05	ENSG00000122126	chrX	129540478	129540744	+	-1.53918	0.0120681	ENSG00000142798	chr1	21831562	21831652	-	2.17639	0.00992619	ENSG00000125648	chr19
													ENSG00000113810	chr3	160430743	160431032	+	1.40968	0.00355337	ENSG00000100889	chr14	24100213	24102753	+	-1.26283	0.00547418	ENSG00000110881	chr12	50081181	50081260	+	2.65257	2.28053e-07	ENSG00000122378	chr10	80408643	80420466	+	-2.34275	1.89379e-05	ENSG00000142798	chr1	21831796	21832495	-	2.55073	0.00144221	ENSG00000125648	chr19
													ENSG00000113810	chr3	160431205	160431643	+	1.51882	0.001323	ENSG00000100889	chr14	24102890	24103160	+	-1.15223	0.012976	ENSG00000110881	chr12	50081364	50081545	+	2.06524	0.00010407	ENSG00000122378	chr10	80408643	80420483	+	-3.26707	3.0594e-10	ENSG00000142798	chr1	21832606	21833268	-	2.00641	0.0214891	ENSG00000125703	chr1
													ENSG00000113810	chr3	160431825	160432283	+	1.30751	0.00822093	ENSG00000100889	chr14	24103255	24103510	+	-1.29742	0.00412545	ENSG00000111266	chr12	12480346	12487028	-	3.84909	1.31736e-14	ENSG00000122378	chr10	80420645	80422417	+	-2.60014	1.27977e-06	ENSG00000142798	chr1	21833384	21833467	-	2.63991	0.000870412	ENSG00000125772	chr20
													ENSG00000113810	chr3	160432515	160433026	+	1.63476	0.000424266	ENSG00000100911	chr14	24146240	24146534	-	-1.33	0.00310689	ENSG00000111266	chr12	12520000	12520871	-	2.47596	1.70408e-06	ENSG00000122378	chr10	80422508	80425866	+	-3.24141	4.38757e-10	ENSG00000142798	chr1	21833614	21833816	-	2.4246	0.00288987	ENSG00000125772	chr20
													ENSG00000113810	chr3	160433209	160433657	+	2.18483	5.69583e-07	ENSG00000100916	chr14	35826658	35831410	+	-2.82667	3.65511e-12	ENSG00000111269	chr12	12612187	12635777	+	1.25656	0.0353909	ENSG00000122378	chr10	80426006	80427332	+	-1.33421	0.0396333	ENSG00000142798	chr1	21833925	21834679	-	2.59047	0.0011524	ENSG00000125827	chr20
													ENSG00000114554	chr3	127028340	127028993	+	1.74877	0.00012652	ENSG00000100916	chr14	35831500	35832978	+	-1.02382	0.031649	ENSG00000111328	chr12	123267282	123268169	-	1.19835	0.0481091	ENSG00000122378	chr10	80427496	80431986	+	-2.82077	9.90943e-08	ENSG00000142798	chr1	21834945	21835540	-	2.09649	0.0143907	ENSG00000125863	chr20
													ENSG00000114631	chr3	127629289	127639245	+	4.16049	0	ENSG00000100916	chr14	35834923	35862590	+	-0.998051	0.0372522	ENSG00000111328	chr12	123267282	123271564	-	1.49505	0.00859166	ENSG00000122406	chr1	92837633	92840551	+	-1.31265	0.0442828	ENSG00000142798	chr1	21835637	21836802	-	2.11977	0.0129734	ENSG00000125877	chr20
													ENSG00000114631	chr3	127639523	127660378	+	4.12586	0	ENSG00000100916	chr14	35865761	35867906	+	-1.04721	0.0271757	ENSG00000111348	chr12	14950718	14961154	-	1.26999	0.0329657	ENSG00000122515	chr7	44760593	44761449	+	-5.48536	6.50368e-29	ENSG00000142798	chr1	21837006	21838825	-	2.45165	0.00250241	ENSG00000125977	chr20
													ENSG00000114631	chr3	127661159	127662237	+	4.57666	0	ENSG00000100934	chr14	39048729	39055143	-	-1.49971	0.000634453	ENSG00000111348	chr12	14950724	14961154	-	2.16526	4.08124e-05	ENSG00000122644	chr7	12687043	12688166	+	-1.41202	0.0258177	ENSG00000142798	chr1	21839085	21839371	-	2.3277	0.00472199	ENSG00000126777	chr14
													ENSG00000114631	chr3	127662311	127668441	+	3.58251	0	ENSG00000100941	chr14	39177484	39177597	+	-1.32682	0.00319735	ENSG00000111371	chr12	46209127	46229153	-	1.68633	0.0022933	ENSG00000122644	chr7	12687043	12688169	+	-1.57414	0.00973551	ENSG00000142798	chr1	21839550	21839822	-	2.66011	0.00077674	ENSG00000126787	chr14
													ENSG00000114631	chr3	127668597	127669141	+	4.10358	0	ENSG00000100997	chr20	25302346	25303550	-	-1.13613	0.0146703	ENSG00000111490	chr12	64870808	64875001	+	1.4197	0.0137671	ENSG00000122674	chr7	5905269	5910035	+	-1.65532	0.00571149	ENSG00000142798	chr1	21840017	21841101	-	2.44309	0.00261816	ENSG00000126787	chr14
													ENSG00000114631	chr3	127669202	127671434	+	4.36158	0	ENSG00000101000	chr20	35172224	35174702	+	-1.07078	0.023169	ENSG00000111540	chr12	55974139	55986869	+	2.54394	7.99117e-07	ENSG00000122674	chr7	5910116	5911861	+	-1.56163	0.0105054	ENSG00000142798	chr1	21841285	21841539	-	1.92682	0.0301153	ENSG00000126858	chr17
													ENSG00000114631	chr3	127671613	127672268	+	4.00813	0	ENSG00000101000	chr20	35174953	35176168	+	-1.75544	3.9906e-05	ENSG00000111540	chr12	55990098	55990682	+	1.2131	0.0445135	ENSG00000122678	chr7	44073377	44073625	-	-1.60801	0.00780103	ENSG00000142798	chr1	21841673	21842002	-	1.8932	0.034425	ENSG00000126870	chr7
													ENSG00000114735	chr3	50572208	50577052	+	2.27062	1.70358e-07	ENSG00000101000	chr20	35176446	35176698	+	-1.54747	0.000392482	ENSG00000111615	chr12	75506609	75506782	-	1.33252	0.0232011	ENSG00000122678	chr7	44079959	44080733	-	-1.31095	0.044636	ENSG00000142798	chr1	21842142	21842239	-	2.72187	0.000540008	ENSG00000126947	chrX
													ENSG00000114853	chr3	42659828	42661485	+	1.13688	0.0281019	ENSG00000101004	chr20	25453642	25455673	-	-2.17367	1.75311e-07	ENSG00000111640	chr12	6534569	6534810	+	8.89309	0	ENSG00000122862	chr10	69088236	69097084	+	-2.59702	1.32535e-06	ENSG00000142798	chr1	21842380	21842770	-	2.67894	0.000695559	ENSG00000127084	chr9
													ENSG00000114853	chr3	42663941	42664237	+	1.11522	0.0323656	ENSG00000101004	chr20	25461635	25462383	-	-1.57018	0.000309919	ENSG00000111640	chr12	6534661	6534810	+	3.16043	3.43592e-10	ENSG00000122884	chr10	73077813	73096766	-	-1.76099	0.00271903	ENSG00000142798	chr1	21842921	21843297	-	2.51259	0.00178684	ENSG00000127507	chr19
													ENSG00000114904	chr3	52763624	52765887	-	1.65666	0.000338131	ENSG00000101040	chr20	47210897	47212642	-	-0.955563	0.0486131	ENSG00000111652	chr12	6724152	6724614	+	1.29551	0.0286367	ENSG00000122966	chr12	119772910	119775786	-	-1.374	0.0319597	ENSG00000142798	chr1	21843438	21844148	-	2.51426	0.00177132	ENSG00000127603	chr1
													ENSG00000115211	chr2	27369212	27369414	-	3.99164	0	ENSG00000101040	chr20	47212725	47220258	-	-1.26633	0.00531455	ENSG00000111669	chr12	6869390	6869688	+	3.35439	2.11962e-11	ENSG00000122986	chr12	110649475	110650168	-	-2.60126	1.26409e-06	ENSG00000142798	chr1	21844299	21846108	-	2.45626	0.00244517	ENSG00000127824	chr2
													ENSG00000115232	chr2	181509807	181511699	+	1.24794	0.0128997	ENSG00000101040	chr20	47220324	47221314	-	-1.12565	0.0158177	ENSG00000111676	chr12	6928384	6933840	+	2.25249	1.74904e-05	ENSG00000122986	chr12	110650280	110651217	-	-2.72139	3.2328e-07	ENSG00000142798	chr1	21846255	21846448	-	2.33523	0.00455126	ENSG00000127824	chr2
													ENSG00000115255	chr19	1491384	1495294	+	1.74551	0.000131034	ENSG00000101040	chr20	47221474	47224317	-	-1.01775	0.0329145	ENSG00000111676	chr12	6934028	6934176	+	2.27341	1.41921e-05	ENSG00000122986	chr12	110651448	110655234	-	-2.68207	5.10314e-07	ENSG00000142798	chr1	21846599	21847354	-	2.64848	0.000830825	ENSG00000127824	chr2
													ENSG00000115255	chr19	1495387	1495469	+	2.16579	7.39972e-07	ENSG00000101040	chr20	47224556	47227203	-	-1.08676	0.0207604	ENSG00000111676	chr12	6934313	6934465	+	2.42749	2.87135e-06	ENSG00000122986	chr12	110655338	110661164	-	-2.69365	4.47054e-07	ENSG00000142798	chr1	21847492	21847689	-	2.60422	0.00106834	ENSG00000127914	chr7
													ENSG00000115255	chr19	1495607	1496285	+	2.48904	6.23257e-09	ENSG00000101040	chr20	47227281	47229726	-	-1.21687	0.00795595	ENSG00000111676	chr12	6934578	6935547	+	2.2349	2.07685e-05	ENSG00000122986	chr12	110661448	110683225	-	-3.23263	4.93679e-10	ENSG00000142798	chr1	21847840	21847958	-	2.1688	0.0102846	ENSG00000128815	chr10
													ENSG00000115350	chr2	74959091	74959341	+	1.29243	0.00920909	ENSG00000101040	chr20	47229806	47236326	-	-1.20643	0.00860807	ENSG00000111676	chr12	6934578	6935550	+	3.36604	1.77197e-11	ENSG00000122986	chr12	110683264	110688625	-	-3.13974	1.73911e-09	ENSG00000142798	chr1	21848093	21848643	-	2.20415	0.0086662	ENSG00000128815	chr10
													ENSG00000115457	chr2	216633965	216660557	+	1.94094	1.35379e-05	ENSG00000101040	chr20	47239138	47246008	-	-1.03917	0.0286365	ENSG00000111676	chr12	6937561	6937845	+	2.3737	5.09058e-06	ENSG00000122986	chr12	110688708	110689080	-	-3.98721	3.94578e-15	ENSG00000142798	chr1	21848794	21848893	-	2.33799	0.00448742	ENSG00000128815	chr10
													ENSG00000115457	chr2	216660786	216661858	+	2.22027	3.48236e-07	ENSG00000101040	chr20	47246517	47249287	-	-1.07434	0.0226537	ENSG00000111676	chr12	6938067	6938481	+	2.7798	4.97248e-08	ENSG00000122986	chr12	110688708	110689312	-	-3.62453	1.52861e-12	ENSG00000142798	chr1	21849031	21850041	-	2.4011	0.00326531	ENSG00000128815	chr10
													ENSG00000115457	chr2	216661998	216663940	+	2.025	4.76875e-06	ENSG00000101040	chr20	47262428	47276314	-	-1.01577	0.033315	ENSG00000111676	chr12	6939177	6940880	+	2.30237	1.06097e-05	ENSG00000122986	chr12	110688708	110689726	-	-1.56346	0.0103964	ENSG00000142798	chr1	21850498	21851546	-	2.56256	0.00134979	ENSG00000128815	chr10
													ENSG00000116030	chr2	202231732	202238440	-	1.5772	0.000753119	ENSG00000101040	chr20	47276795	47282102	-	-1.16203	0.0120586	ENSG00000111676	chr12	6941023	6941374	+	2.79028	4.36878e-08	ENSG00000123080	chr1	50969899	50970358	+	-2.67816	5.33818e-07	ENSG00000142798	chr1	21851697	21851791	-	2.02492	0.0198327	ENSG00000128815	chr10
													ENSG00000116096	chr2	72887736	72888314	+	2.96454	1.62873e-12	ENSG00000101040	chr20	47282217	47283571	-	-0.989025	0.0395344	ENSG00000111676	chr12	6941554	6941747	+	2.0073	0.00017447	ENSG00000123080	chr1	50970497	50973893	+	-2.75351	2.21245e-07	ENSG00000142798	chr1	21851926	21852088	-	2.68945	0.000655985	ENSG00000128815	chr10
													ENSG00000116096	chr2	72888604	72891347	+	2.44494	1.24826e-08	ENSG00000101040	chr20	47290274	47291796	-	-1.08089	0.0216179	ENSG00000111788	chr12	9298528	9298780	+	4.87618	0	ENSG00000123106	chr12	28450418	28452478	+	-1.81644	0.00181469	ENSG00000142798	chr1	21852233	21852700	-	2.61103	0.00102807	ENSG00000128815	chr10
													ENSG00000116128	chr1	147600337	147604777	+	2.97361	1.37845e-12	ENSG00000101040	chr20	47298872	47310056	-	-1.14899	0.0133116	ENSG00000111788	chr12	9299463	9301089	+	1.26518	0.0338523	ENSG00000123200	chr13	45965432	45967504	-	-3.98057	4.42595e-15	ENSG00000142798	chr1	21852832	21852919	-	2.71364	0.000566766	ENSG00000128815	chr10
													ENSG00000116128	chr1	147604911	147606784	+	3.67227	0	ENSG00000101040	chr20	47347926	47356657	-	-1.00097	0.036603	ENSG00000111790	chr12	26957743	26963342	+	1.35161	0.0207915	ENSG00000123268	chr12	50814439	50819635	+	-1.6576	0.00562415	ENSG00000142798	chr1	21853070	21854193	-	2.6072	0.00105038	ENSG00000128815	chr10
													ENSG00000116128	chr1	147606866	147611578	+	3.22216	1.28146e-14	ENSG00000101082	chr20	36613986	36614305	-	-1.87005	1.00671e-05	ENSG00000111790	chr12	26960628	26963342	+	1.21192	0.0447924	ENSG00000123329	chr12	57476166	57476364	-	-2.21541	6.41435e-05	ENSG00000142798	chr1	21854343	21854611	-	2.35648	0.00409045	ENSG00000128815	chr10
													ENSG00000116128	chr1	147611889	147612883	+	3.30472	0	ENSG00000101082	chr20	36615374	36632595	-	-0.987459	0.0399038	ENSG00000111885	chr6	119179945	119180312	-	3.84126	1.31736e-14	ENSG00000123360	chr12	54577345	54577860	+	-1.5558	0.0109073	ENSG00000142798	chr1	21854765	21854848	-	2.32766	0.00472199	ENSG00000128815	chr10
													ENSG00000116128	chr1	147613199	147614427	+	3.22434	1.28146e-14	ENSG00000101082	chr20	36633629	36634490	-	-1.1228	0.0161324	ENSG00000111885	chr6	119180427	119188405	-	3.79813	1.31736e-14	ENSG00000123473	chr1	47282459	47287551	-	-1.37368	0.0320094	ENSG00000142798	chr1	21854983	21855304	-	2.78246	0.000379464	ENSG00000128815	chr10
													ENSG00000116128	chr1	147614616	147615803	+	3.16065	3.71775e-14	ENSG00000101082	chr20	36634589	36641245	-	-1.17909	0.0106033	ENSG00000111885	chr6	119188577	119189664	-	3.99625	0	ENSG00000123485	chr2	233849859	233852565	-	-2.78538	1.51311e-07	ENSG00000142798	chr1	21855446	21855523	-	2.78024	0.000384622	ENSG00000128815	chr10
													ENSG00000116128	chr1	147615902	147618816	+	3.50015	0	ENSG00000101187	chr20	62657250	62658677	+	-1.2796	0.00476766	ENSG00000111885	chr6	119189883	119193777	-	3.74548	4.98327e-14	ENSG00000123600	chr2	171331867	171337453	-	-1.30994	0.044882	ENSG00000142798	chr1	21855675	21855787	-	2.7285	0.000523575	ENSG00000128815	chr10
													ENSG00000116128	chr1	147621057	147622271	+	3.62899	0	ENSG00000101187	chr20	62658767	62660412	+	-1.13884	0.0143714	ENSG00000111885	chr6	119193892	119201254	-	4.06242	0	ENSG00000123643	chr5	151479489	151487983	+	-1.3823	0.0305534	ENSG00000142798	chr1	21855912	21857015	-	2.63392	0.000899023	ENSG00000128815	chr10
													ENSG00000116128	chr1	147622531	147623842	+	3.89421	0	ENSG00000101187	chr20	62661175	62664934	+	-1.00328	0.0360832	ENSG00000111885	chr6	119201347	119204759	-	3.91624	0	ENSG00000123983	chr2	222900780	222908733	+	-2.61642	1.06595e-06	ENSG00000142798	chr1	21857195	21857285	-	2.52289	0.00168862	ENSG00000128815	chr10
													ENSG00000116133	chr1	54852386	54853434	-	4.96607	0	ENSG00000101187	chr20	62665088	62666380	+	-1.39209	0.0017818	ENSG00000111885	chr6	119204882	119248260	-	3.89466	0	ENSG00000124126	chr20	48691096	48692672	-	-1.50534	0.0149191	ENSG00000142798	chr1	21857385	21859566	-	2.72632	0.000527956	ENSG00000128815	chr10
													ENSG00000116133	chr1	54853612	54854037	-	4.98276	0	ENSG00000101187	chr20	62666575	62667745	+	-1.81617	1.94099e-05	ENSG00000111885	chr6	119248354	119290683	-	3.82382	1.31736e-14	ENSG00000124181	chr20	41163479	41163715	+	-1.4664	0.0188724	ENSG00000142798	chr1	21859676	21859835	-	2.92482	0.00015501	ENSG00000128815	chr10
													ENSG00000116133	chr1	54865446	54871350	-	5.04215	0	ENSG00000101187	chr20	62667910	62668012	+	-1.17995	0.0105365	ENSG00000111885	chr6	119290763	119301988	-	3.75555	3.78254e-14	ENSG00000124181	chr20	41168870	41169079	+	-1.33403	0.0396712	ENSG00000142798	chr1	21860002	21860177	-	2.54291	0.00151004	ENSG00000128815	chr10
													ENSG00000116133	chr1	54871613	54875093	-	4.80834	0	ENSG00000101187	chr20	62668184	62668477	+	-1.29992	0.00404024	ENSG00000111885	chr6	119302103	119306896	-	3.60283	4.6463e-13	ENSG00000124181	chr20	41169175	41169457	+	-1.51977	0.0136288	ENSG00000142798	chr1	21860235	21861757	-	2.67807	0.00069903	ENSG00000128815	chr10
													ENSG00000116133	chr1	54875211	54875942	-	4.54895	0	ENSG00000101187	chr20	62668541	62668930	+	-1.37422	0.00209733	ENSG00000111885	chr6	119306992	119348463	-	3.9081	0	ENSG00000124181	chr20	41170269	41172193	+	-1.82966	0.00164436	ENSG00000142798	chr1	21861843	21861988	-	2.44132	0.00264338	ENSG00000128815	chr10
													ENSG00000116133	chr1	54876047	54883618	-	5.03427	0	ENSG00000101187	chr20	62669078	62669951	+	-1.23523	0.00687791	ENSG00000111885	chr6	119349287	119349542	-	4.78384	0	ENSG00000124181	chr20	41174011	41174124	+	-1.75142	0.0029132	ENSG00000142798	chr1	21862115	21864100	-	2.47	0.00226377	ENSG00000128815	chr10
													ENSG00000116133	chr1	54883773	54886889	-	4.38002	0	ENSG00000101188	chr20	62709921	62754685	+	-4.5603	1.13959e-30	ENSG00000111912	chr6	125919431	125920943	+	4.31568	0	ENSG00000124181	chr20	41174011	41174127	+	-1.60071	0.00819615	ENSG00000142798	chr1	21864213	21864843	-	2.97526	0.000112141	ENSG00000128815	chr10
													ENSG00000116138	chr1	15526958	15529088	+	1.12753	0.0298788	ENSG00000101188	chr20	62754886	62758266	+	-3.24537	8.44479e-16	ENSG00000111912	chr6	125921068	125922682	+	2.90209	1.07741e-08	ENSG00000124222	chr20	58669454	58670513	+	-7.74703	4.24963e-58	ENSG00000142798	chr1	21865073	21865285	-	2.35294	0.00416754	ENSG00000128815	chr10
													ENSG00000116171	chr1	52927465	52941796	+	1.663	0.000316724	ENSG00000101188	chr20	62758356	62760018	+	-3.81496	1.27791e-21	ENSG00000111912	chr6	125922834	125927663	+	2.95474	5.48364e-09	ENSG00000124228	chr20	49242681	49243629	+	-1.72511	0.00350382	ENSG00000142798	chr1	21865365	21865717	-	2.43025	0.00280707	ENSG00000128815	chr10
													ENSG00000116171	chr1	52941853	52948009	+	1.65145	0.00035726	ENSG00000101194	chr20	62952889	62953211	+	-1.23459	0.00691236	ENSG00000111912	chr6	125927758	125928174	+	2.97721	4.10929e-09	ENSG00000124383	chr2	71149453	71149866	+	-2.15428	0.000113432	ENSG00000142798	chr1	21865809	21872186	-	2.44663	0.00256749	ENSG00000128815	chr10
													ENSG00000116171	chr1	52948080	52950755	+	1.57643	0.00075884	ENSG00000101194	chr20	62953272	62956765	+	-1.41417	0.00144904	ENSG00000111912	chr6	125928247	125928636	+	2.79586	4.08804e-08	ENSG00000124570	chr6	2948699	2948914	-	-1.84718	0.00143547	ENSG00000142798	chr1	21872377	21872620	-	2.67521	0.000711239	ENSG00000128815	chr10
													ENSG00000116171	chr1	52954804	52961503	+	1.71209	0.000188203	ENSG00000101199	chr20	63284512	63284866	+	-1.84523	1.36734e-05	ENSG00000112079	chr6	36540204	36547190	-	1.79885	0.000976824	ENSG00000124570	chr6	2953186	2954592	-	-1.64667	0.00603826	ENSG00000142798	chr1	21872760	21872997	-	4.58917	1.16326e-10	ENSG00000128815	chr10
													ENSG00000116171	chr1	52961629	52974769	+	1.65419	0.000346895	ENSG00000101220	chr20	3754158	3754397	-	-1.03739	0.0289876	ENSG00000112096	chr6	159679298	159682474	-	1.46651	0.0103027	ENSG00000124570	chr6	2954709	2955524	-	-1.62539	0.00695418	ENSG00000142798	chr1	21873091	21873375	-	2.57187	0.00128076	ENSG00000128815	chr10
													ENSG00000116171	chr1	52974832	52976683	+	1.72572	0.000162369	ENSG00000101220	chr20	3754519	3755469	-	-1.04073	0.0283337	ENSG00000112096	chr6	159682638	159684854	-	1.4038	0.0152114	ENSG00000124570	chr6	2955670	2959168	-	-1.60332	0.0080566	ENSG00000142798	chr1	21873424	21873925	-	2.64103	0.000865481	ENSG00000128815	chr10
													ENSG00000116171	chr1	52976769	52978217	+	1.71352	0.000185354	ENSG00000101220	chr20	3758678	3760082	-	-1.0214	0.032147	ENSG00000112096	chr6	159685033	159688126	-	1.33474	0.0229081	ENSG00000124570	chr6	2959342	2971117	-	-1.82677	0.00168158	ENSG00000142798	chr1	21874011	21874406	-	2.81422	0.000313019	ENSG00000128815	chr10
													ENSG00000116171	chr1	52978367	52980396	+	1.54357	0.00104364	ENSG00000101220	chr20	3760186	3767663	-	-1.13523	0.0147595	ENSG00000112096	chr6	159688242	159692661	-	1.52844	0.00689151	ENSG00000124570	chr6	2959342	2971248	-	-1.3007	0.0470843	ENSG00000142798	chr1	21874533	21874616	-	2.56645	0.00131993	ENSG00000128815	chr10
													ENSG00000116171	chr1	52988136	53014890	+	1.51484	0.00137191	ENSG00000101266	chr20	487575	488678	-	-1.64342	0.000141677	ENSG00000112096	chr6	159692863	159693145	-	1.87173	0.00054493	ENSG00000124587	chr6	42964471	42964790	-	-3.01748	8.6948e-09	ENSG00000142798	chr1	21874729	21874891	-	2.28683	0.00579503	ENSG00000128815	chr10
													ENSG00000116237	chr1	6233643	6234405	-	1.09702	0.0363301	ENSG00000101347	chr20	36893066	36897822	-	-2.30673	2.43296e-08	ENSG00000112208	chr6	57172810	57182032	+	2.03569	0.000135445	ENSG00000124782	chr6	7210948	7211573	+	-1.9722	0.000535869	ENSG00000142798	chr1	21875002	21875629	-	2.31478	0.00503752	ENSG00000128815	chr10
													ENSG00000116251	chr1	6186816	6197652	-	1.39671	0.00397932	ENSG00000101347	chr20	36897959	36898440	-	-2.20527	1.11036e-07	ENSG00000112290	chr6	110100679	110101588	-	5.6077	0	ENSG00000125144	chr16	56666970	56667312	-	-1.4987	0.0155249	ENSG00000142798	chr1	21875747	21875863	-	2.7321	0.000513005	ENSG00000128815	chr10
													ENSG00000116251	chr1	6197756	6200489	-	1.07065	0.0429296	ENSG00000101347	chr20	36898544	36904157	-	-2.17309	1.76721e-07	ENSG00000112290	chr6	110102216	110103378	-	4.46129	0	ENSG00000125247	chr13	100668794	100670360	-	-1.47259	0.0181767	ENSG00000142798	chr1	21876405	21876512	-	2.35122	0.00419935	ENSG00000128815	chr10
													ENSG00000116251	chr1	6200750	6208681	-	1.06869	0.0434401	ENSG00000101347	chr20	36904249	36905364	-	-2.38138	7.61949e-09	ENSG00000112290	chr6	110103557	110105407	-	3.84963	1.31736e-14	ENSG00000125375	chr14	50314626	50321483	+	-1.55251	0.0111246	ENSG00000142798	chr1	21876652	21878186	-	2.16297	0.0105684	ENSG00000128815	chr10
													ENSG00000116251	chr1	6208739	6209135	-	3.05763	2.77836e-13	ENSG00000101347	chr20	36905503	36911218	-	-2.30198	2.62099e-08	ENSG00000112290	chr6	110105579	110107077	-	3.6744	1.44706e-13	ENSG00000125503	chr19	55103568	55112467	-	-2.23532	5.33109e-05	ENSG00000142798	chr1	21878253	21878433	-	2.80369	0.000332909	ENSG00000128815	chr10
													ENSG00000116260	chr1	180166591	180175321	+	1.19156	0.0194029	ENSG00000101347	chr20	36911333	36912461	-	-2.40105	5.58752e-09	ENSG00000112290	chr6	110107194	110108528	-	5.41698	0	ENSG00000125633	chr2	117986069	117995446	-	-1.31188	0.0444227	ENSG00000142798	chr1	21878491	21878577	-	2.72834	0.000523871	ENSG00000128815	chr10
													ENSG00000116260	chr1	180175366	180175931	+	1.77516	9.43684e-05	ENSG00000101347	chr20	36912552	36916722	-	-2.36029	1.06224e-08	ENSG00000112290	chr6	110108681	110113326	-	4.82788	0	ENSG00000125648	chr19	6442159	6444151	-	-1.90831	0.000894959	ENSG00000142798	chr1	21878663	21878994	-	2.6306	0.000916343	ENSG00000128815	chr10
													ENSG00000116260	chr1	180176033	180178794	+	1.18362	0.0204853	ENSG00000101347	chr20	36916830	36916949	-	-2.28364	3.46301e-08	ENSG00000112290	chr6	110113460	110127469	-	4.75944	0	ENSG00000125648	chr19	6444301	6452312	-	-1.60195	0.00813048	ENSG00000142798	chr1	21879121	21880107	-	2.58169	0.00120943	ENSG00000128815	chr10
													ENSG00000116260	chr1	180178884	180182174	+	1.6433	0.000388718	ENSG00000101347	chr20	36917049	36919364	-	-2.14313	2.70868e-07	ENSG00000112290	chr6	110127629	110160635	-	3.74568	4.98327e-14	ENSG00000125648	chr19	6452479	6453981	-	-2.2373	5.22934e-05	ENSG00000142798	chr1	21880254	21880363	-	2.27706	0.00607687	ENSG00000128944	chr15
													ENSG00000116260	chr1	180182319	180183916	+	1.09886	0.0359375	ENSG00000101347	chr20	36919519	36927182	-	-2.15713	2.21944e-07	ENSG00000112290	chr6	110127629	110179439	-	5.47915	0	ENSG00000125648	chr19	6454475	6454559	-	-2.52332	2.9494e-06	ENSG00000142798	chr1	21880559	21880656	-	2.78518	0.000373663	ENSG00000129003	chr15
													ENSG00000116260	chr1	180184050	180186053	+	1.05114	0.0484063	ENSG00000101347	chr20	36927252	36930760	-	-1.99879	1.955e-06	ENSG00000112306	chr6	132814612	132814972	+	3.30042	4.64328e-11	ENSG00000125648	chr19	6457590	6458198	-	-1.49956	0.0154412	ENSG00000142798	chr1	21880835	21881339	-	1.95432	0.0269156	ENSG00000129195	chr17
													ENSG00000116260	chr1	180190580	180194213	+	1.1714	0.0223101	ENSG00000101347	chr20	36930875	36935029	-	-2.05784	8.82958e-07	ENSG00000112306	chr6	132814613	132814732	+	3.71276	7.40624e-14	ENSG00000125648	chr19	6458324	6459473	-	-2.19907	7.47835e-05	ENSG00000142798	chr1	21881502	21884528	-	3.16553	2.98679e-05	ENSG00000129250	chr17
													ENSG00000116260	chr1	180194392	180196262	+	1.11857	0.0316661	ENSG00000101347	chr20	36935189	36941039	-	-2.05294	9.44786e-07	ENSG00000112394	chr6	111172839	111177212	+	1.82956	0.000765208	ENSG00000125844	chr20	17619728	17620299	-	-2.45151	6.30301e-06	ENSG00000142798	chr1	21884674	21884767	-	3.61798	1.00999e-06	ENSG00000129250	chr17
													ENSG00000116260	chr1	180196599	180197333	+	1.06355	0.0448524	ENSG00000101347	chr20	36941111	36946738	-	-2.07164	7.32389e-07	ENSG00000112559	chr6	41638652	41638739	+	4.84898	0	ENSG00000125944	chr1	23341017	23344211	-	-4.82475	2.70699e-22	ENSG00000142798	chr1	21884918	21885013	-	2.33598	0.00453429	ENSG00000129351	chr19
													ENSG00000116260	chr1	180196890	180197333	+	1.45915	0.00229418	ENSG00000101347	chr20	36946804	36951436	-	-1.97703	2.60008e-06	ENSG00000112559	chr6	41638825	41646126	+	4.99008	0	ENSG00000125967	chr20	33658554	33658722	-	-1.3331	0.0398809	ENSG00000142798	chr1	21885157	21885320	-	2.76001	0.00043335	ENSG00000129636	chr16
													ENSG00000116266	chr1	108794907	108796234	+	1.33465	0.00663522	ENSG00000101412	chr20	33679974	33680326	-	-1.17275	0.011118	ENSG00000112559	chr6	41646308	41649619	+	4.53282	0	ENSG00000125967	chr20	33669472	33669687	-	-1.46475	0.0190699	ENSG00000142798	chr1	21885451	21887215	-	2.28797	0.00576591	ENSG00000130052	chrX
													ENSG00000116406	chr1	184708344	184710394	-	4.44877	0	ENSG00000101412	chr20	33680416	33686004	-	-2.0223	1.42604e-06	ENSG00000112559	chr6	41649843	41653319	+	6.53738	0	ENSG00000125967	chr20	33669712	33670684	-	-1.41881	0.0248824	ENSG00000142798	chr1	21887334	21887420	-	2.43195	0.00278274	ENSG00000130052	chrX
													ENSG00000116406	chr1	184710547	184711723	-	1.07528	0.0416928	ENSG00000101425	chr20	38304353	38307567	+	-1.59128	0.000248271	ENSG00000112679	chr6	348841	350822	+	1.20729	0.0458999	ENSG00000126012	chrX	53217277	53217796	-	-2.26186	4.13813e-05	ENSG00000142798	chr1	21887674	21887938	-	2.35027	0.00422062	ENSG00000130052	chrX
													ENSG00000116663	chr1	11671392	11671928	+	1.12558	0.0302639	ENSG00000101425	chr20	38307681	38308930	+	-1.79557	2.48766e-05	ENSG00000112759	chr6	44223641	44226061	+	2.56406	6.39267e-07	ENSG00000126091	chr1	43894477	43898235	+	-1.48882	0.0165054	ENSG00000142798	chr1	21888066	21889981	-	2.38612	0.00352053	ENSG00000130052	chrX
													ENSG00000116663	chr1	11672023	11673277	+	1.2304	0.0147318	ENSG00000101425	chr20	38309058	38310491	+	-1.23487	0.00689778	ENSG00000112787	chr12	132560230	132567481	+	3.85336	1.31736e-14	ENSG00000126091	chr1	43898298	43899168	+	-1.51132	0.0143691	ENSG00000142798	chr1	21890485	21890585	-	1.83363	0.0432949	ENSG00000130052	chrX
													ENSG00000116688	chr1	11980484	11981974	+	1.17335	0.0220119	ENSG00000101425	chr20	38310652	38311874	+	-1.38998	0.00181487	ENSG00000112877	chr5	639224	640408	+	1.46858	0.0101688	ENSG00000126091	chr1	43899727	43920404	+	-1.35751	0.0349411	ENSG00000142798	chr1	21895966	21896175	-	2.76488	0.00042077	ENSG00000130066	chrX
													ENSG00000116771	chr1	15573724	15574757	-	2.04269	3.8036e-06	ENSG00000101425	chr20	38311937	38318413	+	-1.85745	1.17693e-05	ENSG00000112893	chr5	109819887	109820220	+	2.21697	2.47338e-05	ENSG00000126091	chr1	43920550	43920782	+	-1.33186	0.0401294	ENSG00000142798	chr1	21896310	21937155	-	3.69859	5.21281e-07	ENSG00000130164	chr19
													ENSG00000116771	chr1	15574841	15577685	-	2.04606	3.64021e-06	ENSG00000101425	chr20	38318476	38320183	+	-1.17705	0.0107637	ENSG00000112983	chr5	138170912	138171038	-	1.98397	0.00021412	ENSG00000126214	chr14	103700727	103701201	+	-4.27304	2.04946e-17	ENSG00000142864	chr1	67415339	67424200	-	2.33173	0.0046265	ENSG00000130164	chr19
													ENSG00000116771	chr1	15579054	15580094	-	1.21572	0.0163361	ENSG00000101425	chr20	38320274	38323870	+	-1.8593	1.15041e-05	ENSG00000113119	chr5	140639612	140639739	+	2.75325	6.83364e-08	ENSG00000126261	chr19	34450364	34451981	+	-2.12811	0.000143057	ENSG00000142949	chr1	43578920	43588731	+	2.76912	0.000410837	ENSG00000130164	chr19
													ENSG00000116771	chr1	15580142	15583193	-	1.15828	0.0243419	ENSG00000101425	chr20	38324046	38324774	+	-1.48818	0.000711442	ENSG00000113140	chr5	151663599	151664087	-	1.90525	0.000414024	ENSG00000126458	chr19	49636727	49636824	-	-3.1203	2.26594e-09	ENSG00000142949	chr1	43589000	43590972	+	2.32441	0.00479951	ENSG00000130164	chr19
													ENSG00000116852	chr1	200977376	200979535	-	1.16429	0.02339	ENSG00000101425	chr20	38324833	38326265	+	-1.10812	0.0179016	ENSG00000113140	chr5	151664235	151666361	-	1.61198	0.00388339	ENSG00000126467	chr19	49742020	49744231	-	-5.73676	1.16537e-31	ENSG00000142949	chr1	43591553	43591812	+	1.9844	0.0236921	ENSG00000130164	chr19
													ENSG00000116852	chr1	200979715	200980960	-	1.06252	0.0451366	ENSG00000101425	chr20	38326432	38327588	+	-2.66	7.35831e-11	ENSG00000113140	chr5	151666509	151667467	-	2.16469	4.09944e-05	ENSG00000126467	chr19	49744404	49745202	-	-6.10414	6.65909e-36	ENSG00000142949	chr1	43598913	43603416	+	2.05367	0.0174791	ENSG00000130164	chr19
													ENSG00000116852	chr1	200984972	200986844	-	1.14357	0.0269074	ENSG00000101425	chr20	38327655	38331048	+	-1.69253	8.209e-05	ENSG00000113140	chr5	151667600	151669664	-	2.01021	0.000169987	ENSG00000126467	chr19	49745396	49746470	-	-5.48305	6.87341e-29	ENSG00000142949	chr1	43603533	43603611	+	2.22142	0.00797658	ENSG00000130227	chr8
													ENSG00000116852	chr1	200990723	200990917	-	1.07594	0.0415028	ENSG00000101425	chr20	38331090	38334430	+	-2.13036	3.24744e-07	ENSG00000113140	chr5	151669784	151671573	-	1.89739	0.000441541	ENSG00000126467	chr19	49746798	49747389	-	-5.61431	2.63456e-30	ENSG00000142949	chr1	43619573	43619680	+	2.08164	0.0153926	ENSG00000130270	chr19
													ENSG00000116852	chr1	200991149	200991657	-	1.06546	0.0443507	ENSG00000101425	chr20	38334493	38335598	+	-1.775	3.17534e-05	ENSG00000113140	chr5	151671694	151673129	-	1.93411	0.000325877	ENSG00000126467	chr19	49747472	49748085	-	-5.01988	3.68513e-24	ENSG00000142949	chr1	43621232	43621935	+	2.21804	0.00810062	ENSG00000130340	chr6
													ENSG00000116852	chr1	201005694	201008769	-	1.30852	0.00816464	ENSG00000101425	chr20	38335674	38337146	+	-1.88338	8.53841e-06	ENSG00000113140	chr5	151673216	151674612	-	1.85159	0.000640534	ENSG00000126467	chr19	49748168	49748374	-	-6.47339	1.97689e-40	ENSG00000143337	chr1	179884769	179889313	+	2.23818	0.00735872	ENSG00000130340	chr6
													ENSG00000116857	chr1	201135815	201143820	-	1.45863	0.00230469	ENSG00000101439	chr20	23633999	23635254	-	-1.25336	0.00592509	ENSG00000113140	chr5	151674674	151676132	-	2.01181	0.000167687	ENSG00000126467	chr19	49748469	49762004	-	-5.58374	5.67967e-30	ENSG00000143537	chr1	155060832	155062245	+	1.9379	0.0288008	ENSG00000130340	chr6
													ENSG00000116857	chr1	201143951	201146740	-	1.57771	0.000749585	ENSG00000101557	chr18	166819	178933	+	-1.35668	0.00245405	ENSG00000113140	chr5	151676201	151686865	-	1.95191	0.000281178	ENSG00000126790	chr14	59473090	59475869	-	-1.8003	0.00204443	ENSG00000143537	chr1	155061489	155061904	+	1.87082	0.0376332	ENSG00000130340	chr6
													ENSG00000116857	chr1	201146848	201151761	-	1.38229	0.00448171	ENSG00000101596	chr18	2656261	2666157	+	-1.98909	2.21689e-06	ENSG00000113161	chr5	75355214	75355365	+	1.32988	0.023545	ENSG00000126870	chr7	158902595	158905989	+	-1.48199	0.0171658	ENSG00000143727	chr2	271939	272192	+	2.43667	0.00271409	ENSG00000130340	chr6
													ENSG00000116857	chr1	201151852	201153858	-	1.43651	0.0028049	ENSG00000101596	chr18	2703886	2705694	+	-1.1184	0.0166086	ENSG00000113356	chr5	90475020	90485525	+	1.60478	0.00408154	ENSG00000127022	chr5	179699770	179705679	+	-2.07984	0.000219029	ENSG00000143851	chr1	202157938	202158118	-	3.46862	3.26958e-06	ENSG00000130340	chr6
													ENSG00000116857	chr1	201153959	201154445	-	1.46552	0.00216814	ENSG00000101596	chr18	2800740	2802528	+	-1.1162	0.0168691	ENSG00000113356	chr5	90475020	90485535	+	2.12616	5.90589e-05	ENSG00000127184	chr5	86618130	86619353	+	-8.12269	6.54651e-64	ENSG00000143851	chr1	202158248	202159281	-	2.02594	0.0197455	ENSG00000130340	chr6
													ENSG00000117000	chr1	40222710	40231517	+	1.89024	2.49414e-05	ENSG00000101844	chrX	108091836	108126077	+	-1.06846	0.0235365	ENSG00000113356	chr5	90485684	90488000	+	3.69384	1.09513e-13	ENSG00000127603	chr1	39336653	39337182	+	-2.0767	0.000224721	ENSG00000144354	chr2	173358837	173363226	+	2.18214	0.00964497	ENSG00000130340	chr6
													ENSG00000117143	chr1	162561777	162566012	+	1.07357	0.0421306	ENSG00000101868	chrX	24723267	24724335	+	-1.00562	0.0355562	ENSG00000113356	chr5	90501988	90506528	+	1.86252	0.000587481	ENSG00000128340	chr22	37232918	37241589	-	-2.55714	2.05983e-06	ENSG00000144354	chr2	173359491	173363226	+	1.87505	0.0370332	ENSG00000130340	chr6
													ENSG00000117153	chr1	202918388	202919755	-	1.20369	0.0178243	ENSG00000102098	chrX	18241379	18242439	-	-1.72464	5.69898e-05	ENSG00000113360	chr5	31409159	31409250	-	1.55153	0.00591242	ENSG00000128563	chr7	102376322	102395977	+	-1.29987	0.0472779	ENSG00000144354	chr2	173363462	173363818	+	1.96012	0.0262774	ENSG00000130340	chr6
													ENSG00000117155	chr1	84656005	84656348	-	2.74967	8.05411e-11	ENSG00000102098	chrX	18242590	18246577	-	-1.21527	0.00805899	ENSG00000113389	chr5	32712545	32724698	+	7.03836	0	ENSG00000128604	chr7	128941391	128942071	+	-2.86634	5.74064e-08	ENSG00000144354	chr2	173363895	173364795	+	1.82523	0.0446513	ENSG00000130340	chr6
													ENSG00000117222	chr1	205088815	205094873	-	1.38094	0.0045296	ENSG00000102098	chrX	18246828	18247769	-	-1.36623	0.00225362	ENSG00000113389	chr5	32724820	32738864	+	6.94306	0	ENSG00000128604	chr7	128941424	128942071	+	-2.72408	3.1293e-07	ENSG00000144354	chr2	173366432	173367150	+	2.12805	0.0124694	ENSG00000130340	chr6
													ENSG00000117298	chr1	21220131	21221747	-	2.09442	1.93606e-06	ENSG00000102098	chrX	18247882	18256848	-	-1.32693	0.00319462	ENSG00000113389	chr5	32739030	32774708	+	5.34764	0	ENSG00000128626	chr19	38931171	38931276	+	-1.87291	0.0011782	ENSG00000144407	chr2	208360237	208428201	+	4.59774	1.06816e-10	ENSG00000130340	chr6
													ENSG00000117298	chr1	21221842	21225250	-	1.76129	0.000110247	ENSG00000102098	chrX	18257030	18258044	-	-1.23577	0.00684924	ENSG00000113389	chr5	32774843	32780722	+	5.72561	0	ENSG00000129007	chr15	68205151	68205245	-	-1.43685	0.0224053	ENSG00000144407	chr2	208437647	208437760	+	4.96294	1.98241e-12	ENSG00000130340	chr6
													ENSG00000117298	chr1	21225440	21227159	-	2.02829	4.57463e-06	ENSG00000102098	chrX	18258247	18260171	-	-1.37328	0.00211525	ENSG00000113389	chr5	32780816	32782893	+	6.38279	0	ENSG00000129071	chr3	129433247	129433850	-	-2.63787	8.40213e-07	ENSG00000144407	chr2	208437881	208442364	+	4.64512	6.50088e-11	ENSG00000130340	chr6
													ENSG00000117298	chr1	21227226	21227931	-	2.1273	1.24804e-06	ENSG00000102098	chrX	18260291	18265585	-	-1.43747	0.00116275	ENSG00000113389	chr5	32783028	32784796	+	6.03257	0	ENSG00000129084	chr11	14606413	14610966	-	-2.01982	0.000362163	ENSG00000144407	chr2	208442461	208443348	+	3.52905	2.02609e-06	ENSG00000130340	chr6
													ENSG00000117298	chr1	21235927	21236746	-	1.78271	8.66572e-05	ENSG00000102098	chrX	18265802	18304972	-	-1.45887	0.000946348	ENSG00000113389	chr5	32783028	32784799	+	6.77829	0	ENSG00000129195	chr17	6444488	6445076	+	-1.99284	0.000452372	ENSG00000144407	chr2	208443537	208444734	+	5.07221	5.70056e-13	ENSG00000130340	chr6
													ENSG00000117298	chr1	21236844	21238134	-	1.9484	1.23491e-05	ENSG00000102098	chrX	18305215	18320332	-	-1.32933	0.00312502	ENSG00000113389	chr5	32784883	32786234	+	6.12731	0	ENSG00000129195	chr17	6445404	6447463	+	-2.54205	2.42304e-06	ENSG00000144407	chr2	208444887	208450749	+	4.62949	7.63362e-11	ENSG00000130592	chr11
[truncated: 4,106 more rows]
[truncated: 5 more columns]
