# Supplementary material for: RUNX1/RUNX1T1 mediates alternative splicing and reorganises the transcriptional landscape in leukemia
Source: Nat Commun. 2021 Jan 22;12:520. doi: 10.1038/s41467-020-20848-z (PMC7822815; doi:10.1038/s41467-020-20848-z)
Supplement: Supplementary file 15 — Supplementary Data 12 [file 41467_2020_20848_MOESM15_ESM.xlsx]

## Sheet: Supplementary Data 12
Supplementary Data 12. List of features associated with EEJs. Features significantly associated with differential splicing are highlighted in sky blue
Class of feature	Feature	5' ss	3' ss	USE	USIF	DSIF	DSE
	A			ü	ü	ü	ü
	AA			ü	ü	ü	ü
	AAA			ü	ü	ü	ü
	AAAA			ü	ü	ü	ü
	AAAC			ü	ü	ü	ü
	AAAG			ü	ü	ü	ü
	AAAT			ü	ü	ü	ü
	AAC			ü	ü	ü	ü
	AACA			ü	ü	ü	ü
	AACC			ü	ü	ü	ü
	AACG			ü	ü	ü	ü
	AACT			ü	ü	ü	ü
	AAG			ü	ü	ü	ü
	AAGA			ü	ü	ü	ü
	AAGC			ü	ü	ü	ü
	AAGG			ü	ü	ü	ü
	AAGT			ü	ü	ü	ü
	AAT			ü	ü	ü	ü
	AATA			ü	ü	ü	ü
	AATC			ü	ü	ü	ü
	AATG			ü	ü	ü	ü
	AATT			ü	ü	ü	ü
	AC			ü	ü	ü	ü
	ACA			ü	ü	ü	ü
	ACAA			ü	ü	ü	ü
	ACAC			ü	ü	ü	ü
	ACAG			ü	ü	ü	ü
	ACAT			ü	ü	ü	ü
	ACC			ü	ü	ü	ü
	ACCA			ü	ü	ü	ü
	ACCC			ü	ü	ü	ü
	ACCG			ü	ü	ü	ü
	ACCT			ü	ü	ü	ü
	ACG			ü	ü	ü	ü
	ACGA			ü	ü	ü	ü
	ACGC			ü	ü	ü	ü
	ACGG			ü	ü	ü	ü
	ACGT			ü	ü	ü	ü
	ACT			ü	ü	ü	ü
	ACTA			ü	ü	ü	ü
	ACTC			ü	ü	ü	ü
	ACTG			ü	ü	ü	ü
	ACTT			ü	ü	ü	ü
	AG			ü	ü	ü	ü
	AGA			ü	ü	ü	ü
	AGAA			ü	ü	ü	ü
	AGAC			ü	ü	ü	ü
	AGAG			ü	ü	ü	ü
	AGAT			ü	ü	ü	ü
	AGC			ü	ü	ü	ü
	AGCA			ü	ü	ü	ü
	AGCC			ü	ü	ü	ü
	AGCG			ü	ü	ü	ü
	AGCT			ü	ü	ü	ü
	AGG			ü	ü	ü	ü
	AGGA			ü	ü	ü	ü
	AGGC			ü	ü	ü	ü
	AGGG			ü	ü	ü	ü
	AGGT			ü	ü	ü	ü
	AGT			ü	ü	ü	ü
	AGTA			ü	ü	ü	ü
	AGTC			ü	ü	ü	ü
	AGTG			ü	ü	ü	ü
	AGTT			ü	ü	ü	ü
	AT			ü	ü	ü	ü
	ATA			ü	ü	ü	ü
	ATAA			ü	ü	ü	ü
	ATAC			ü	ü	ü	ü
	ATAG			ü	ü	ü	ü
	ATAT			ü	ü	ü	ü
	ATC			ü	ü	ü	ü
	ATCA			ü	ü	ü	ü
	ATCC			ü	ü	ü	ü
	ATCG			ü	ü	ü	ü
	ATCT			ü	ü	ü	ü
	ATG			ü	ü	ü	ü
	ATGA			ü	ü	ü	ü
	ATGC			ü	ü	ü	ü
	ATGG			ü	ü	ü	ü
	ATGT			ü	ü	ü	ü
	ATT			ü	ü	ü	ü
	ATTA			ü	ü	ü	ü
	ATTC			ü	ü	ü	ü
	ATTG			ü	ü	ü	ü
	ATTT			ü	ü	ü	ü
	Branchpoint site motif, count					ü
	Branchpoint site motif, max affinity score					ü
	Branchpoint site motif, mean affinity score					ü
	C			ü	ü	ü	ü
	CA			ü	ü	ü	ü
	CAA			ü	ü	ü	ü
	CAAA			ü	ü	ü	ü
	CAAC			ü	ü	ü	ü
	CAAG			ü	ü	ü	ü
	CAAT			ü	ü	ü	ü
	CAC			ü	ü	ü	ü
	CACA			ü	ü	ü	ü
	CACC			ü	ü	ü	ü
	CACG			ü	ü	ü	ü
	CACT			ü	ü	ü	ü
	CAG			ü	ü	ü	ü
	CAGA			ü	ü	ü	ü
	CAGC			ü	ü	ü	ü
	CAGG			ü	ü	ü	ü
	CAGT			ü	ü	ü	ü
	Castle's oligomers				ü	ü
	CAT			ü	ü	ü	ü
	CATA			ü	ü	ü	ü
	CATC			ü	ü	ü	ü
	CATG			ü	ü	ü	ü
	CATT			ü	ü	ü	ü
	CC			ü	ü	ü	ü
	CCA			ü	ü	ü	ü
	CCAA			ü	ü	ü	ü
	CCAC			ü	ü	ü	ü
	CCAG			ü	ü	ü	ü
	CCAT			ü	ü	ü	ü
	CCC			ü	ü	ü	ü
	CCCA			ü	ü	ü	ü
	CCCC			ü	ü	ü	ü
	CCCG			ü	ü	ü	ü
	CCCT			ü	ü	ü	ü
	CCG			ü	ü	ü	ü
	CCGA			ü	ü	ü	ü
	CCGC			ü	ü	ü	ü
	CCGG			ü	ü	ü	ü
	CCGT			ü	ü	ü	ü
	CCT			ü	ü	ü	ü
	CCTA			ü	ü	ü	ü
	CCTC			ü	ü	ü	ü
	CCTG			ü	ü	ü	ü
	CCTT			ü	ü	ü	ü
	CELF1				ü	ü
	CELF3				ü	ü
	CG			ü	ü	ü	ü
	CGA			ü	ü	ü	ü
	CGAA			ü	ü	ü	ü
	CGAC			ü	ü	ü	ü
	CGAG			ü	ü	ü	ü
	CGAT			ü	ü	ü	ü
	CGC			ü	ü	ü	ü
	CGCA			ü	ü	ü	ü
	CGCC			ü	ü	ü	ü
	CGCG			ü	ü	ü	ü
	CGCT			ü	ü	ü	ü
	CGG			ü	ü	ü	ü
	CGGA			ü	ü	ü	ü
	CGGC			ü	ü	ü	ü
	CGGG			ü	ü	ü	ü
	CGGT			ü	ü	ü	ü
	CGT			ü	ü	ü	ü
	CGTA			ü	ü	ü	ü
	CGTC			ü	ü	ü	ü
	CGTG			ü	ü	ü	ü
	CGTT			ü	ü	ü	ü
	CT			ü	ü	ü	ü
	CTA			ü	ü	ü	ü
	CTAA			ü	ü	ü	ü
	CTAC			ü	ü	ü	ü
	CTAG			ü	ü	ü	ü
	CTAT			ü	ü	ü	ü
	CTC			ü	ü	ü	ü
	CTCA			ü	ü	ü	ü
	CTCC			ü	ü	ü	ü
	CTCG			ü	ü	ü	ü
	CTCT			ü	ü	ü	ü
	CTG			ü	ü	ü	ü
	CTGA			ü	ü	ü	ü
	CTGC			ü	ü	ü	ü
	CTGG			ü	ü	ü	ü
	CTGT			ü	ü	ü	ü
	CTT			ü	ü	ü	ü
	CTTA			ü	ü	ü	ü
	CTTC			ü	ü	ü	ü
	CTTG			ü	ü	ü	ü
	CTTT			ü	ü	ü	ü
	Culler's ISSs oligomers				ü	ü
	Das's downstream intronic hexamers				ü	ü
	Das's upstream intronic hexamers				ü	ü
	DAZAP1			ü			ü
	ELAVL1			ü			ü
	ELAVL2				ü	ü
	ELAVL4			ü	ü	ü	ü
	Fairbrother's ESE hexamers			ü			ü
	FMR1			ü			ü
	G			ü	ü	ü	ü
	G- and C-rich UPY motifs					ü
	GA			ü	ü	ü	ü
	GAA			ü	ü	ü	ü
Sequence features	GAAA			ü	ü	ü	ü
	GAAC			ü	ü	ü	ü
	GAAG			ü	ü	ü	ü
	GAAT			ü	ü	ü	ü
	GAC			ü	ü	ü	ü
	GACA			ü	ü	ü	ü
	GACC			ü	ü	ü	ü
	GACG			ü	ü	ü	ü
	GACT			ü	ü	ü	ü
	GAG			ü	ü	ü	ü
	GAGA			ü	ü	ü	ü
	GAGC			ü	ü	ü	ü
	GAGG			ü	ü	ü	ü
	GAGT			ü	ü	ü	ü
	GAT			ü	ü	ü	ü
	GATA			ü	ü	ü	ü
	GATC			ü	ü	ü	ü
	GATG			ü	ü	ü	ü
	GATT			ü	ü	ü	ü
	GC			ü	ü	ü	ü
	GCA			ü	ü	ü	ü
	GCAA			ü	ü	ü	ü
	GCAC			ü	ü	ü	ü
	GCAG			ü	ü	ü	ü
	GCAT			ü	ü	ü	ü
	GCC			ü	ü	ü	ü
	GCCA			ü	ü	ü	ü
	GCCC			ü	ü	ü	ü
	GCCG			ü	ü	ü	ü
	GCCT			ü	ü	ü	ü
	GCG			ü	ü	ü	ü
	GCGA			ü	ü	ü	ü
	GCGC			ü	ü	ü	ü
	GCGG			ü	ü	ü	ü
	GCGT			ü	ü	ü	ü
	GCT			ü	ü	ü	ü
	GCTA			ü	ü	ü	ü
	GCTC			ü	ü	ü	ü
	GCTG			ü	ü	ü	ü
	GCTT			ü	ü	ü	ü
	GG			ü	ü	ü	ü
	GGA			ü	ü	ü	ü
	GGAA			ü	ü	ü	ü
	GGAC			ü	ü	ü	ü
	GGAG			ü	ü	ü	ü
	GGAT			ü	ü	ü	ü
	GGC			ü	ü	ü	ü
	GGCA			ü	ü	ü	ü
	GGCC			ü	ü	ü	ü
	GGCG			ü	ü	ü	ü
	GGCT			ü	ü	ü	ü
	GGG			ü	ü	ü	ü
	GGGA			ü	ü	ü	ü
	GGGC			ü	ü	ü	ü
	GGGG			ü	ü	ü	ü
	GGGT			ü	ü	ü	ü
	GGT			ü	ü	ü	ü
	GGTA			ü	ü	ü	ü
	GGTC			ü	ü	ü	ü
	GGTG			ü	ü	ü	ü
	GGTT			ü	ü	ü	ü
	Goren's ESRE hexamers			ü			ü
	Goren's ESRS hexamers			ü			ü
	GT			ü	ü	ü	ü
	GTA			ü	ü	ü	ü
	GTAA			ü	ü	ü	ü
	GTAC			ü	ü	ü	ü
	GTAG			ü	ü	ü	ü
	GTAT			ü	ü	ü	ü
	GTC			ü	ü	ü	ü
	GTCA			ü	ü	ü	ü
	GTCC			ü	ü	ü	ü
	GTCG			ü	ü	ü	ü
	GTCT			ü	ü	ü	ü
	GTG			ü	ü	ü	ü
	GTGA			ü	ü	ü	ü
	GTGC			ü	ü	ü	ü
	GTGG			ü	ü	ü	ü
	GTGT			ü	ü	ü	ü
	GTT			ü	ü	ü	ü
	GTTA			ü	ü	ü	ü
	GTTC			ü	ü	ü	ü
	GTTG			ü	ü	ü	ü
	GTTT			ü	ü	ü	ü
	highECI motif #1			ü			ü
	highECI motif #10			ü			ü
	highECI motif #11			ü			ü
	highECI motif #12			ü			ü
	highECI motif #13			ü			ü
	highECI motif #14			ü			ü
	highECI motif #15			ü			ü
	highECI motif #16			ü			ü
	highECI motif #17			ü			ü
	highECI motif #18			ü			ü
	highECI motif #19			ü			ü
	highECI motif #2			ü			ü
	highECI motif #20			ü			ü
	highECI motif #21			ü			ü
	highECI motif #22			ü			ü
	highECI motif #23			ü			ü
	highECI motif #24			ü			ü
	highECI motif #25			ü			ü
	highECI motif #3			ü			ü
	highECI motif #4			ü			ü
	highECI motif #5			ü			ü
	highECI motif #6			ü			ü
	highECI motif #7			ü			ü
	highECI motif #8			ü			ü
	highECI motif #9			ü			ü
	HNRNPA1			ü	ü	ü	ü
	HNRNPA2B1			ü	ü	ü	ü
	HNRNPA3			ü	ü	ü	ü
	HNRNPC			ü			ü
	HNRNPC1			ü			ü
	HNRNPC2			ü			ü
	HNRNPD			ü			ü
	HNRNPDL			ü	ü	ü	ü
	HNRNPF			ü	ü	ü	ü
	HNRNPH1			ü	ü	ü	ü
	HNRNPH2			ü	ü	ü	ü
	HNRNPH3			ü	ü	ü	ü
	HNRNPK			ü			ü
	HNRNPL			ü	ü	ü	ü
	HNRNPLL			ü			ü
	HNRNPM			ü			ü
	HNRNPU			ü			ü
	KHDRBS1			ü			ü
	KHSRP			ü			ü
	MBNL1			ü	ü	ü	ü
	PCBP1			ü			ü
	PCBP2			ü			ü
	PTBP1			ü	ü	ü	ü
	PTBP2				ü	ü
	QKI			ü	ü	ü	ü
	RBFOX1				ü	ü
	RBFOX2				ü	ü
	RBFOX3				ü	ü
	RBM25			ü			ü
	RBM4				ü	ü
	SF1				ü	ü
	SF3B2			ü			ü
	SFPQ			ü			ü
	Shengdong's ESEseqs hexamers			ü			ü
	Shengdong's ESSseqs hexamers			ü			ü
	Sironi's motif #1			ü			ü
	Sironi's motif #2			ü			ü
	Sironi's motif #3			ü			ü
	Splice site score	ü	ü
	SRP54			ü			ü
	SRSF1			ü			ü
	SRSF2			ü			ü
	SRSF3			ü	ü	ü	ü
	SRSF4			ü			ü
	SRSF5			ü			ü
	SRSF6			ü			ü
	SRSF7			ü	ü	ü	ü
	SRSF9			ü	ü	ü	ü
	SYNCRIP			ü	ü	ü	ü
	T			ü	ü	ü	ü
	TA			ü	ü	ü	ü
	TAA			ü	ü	ü	ü
	TAAA			ü	ü	ü	ü
	TAAC			ü	ü	ü	ü
	TAAG			ü	ü	ü	ü
	TAAT			ü	ü	ü	ü
	TAC			ü	ü	ü	ü
	TACA			ü	ü	ü	ü
	TACC			ü	ü	ü	ü
	TACG			ü	ü	ü	ü
	TACT			ü	ü	ü	ü
	TAG			ü	ü	ü	ü
	TAGA			ü	ü	ü	ü
	TAGC			ü	ü	ü	ü
	TAGG			ü	ü	ü	ü
	TAGT			ü	ü	ü	ü
	TARDBP			ü	ü	ü	ü
	TAT			ü	ü	ü	ü
	TATA			ü	ü	ü	ü
	TATC			ü	ü	ü	ü
	TATG			ü	ü	ü	ü
	TATT			ü	ü	ü	ü
	TC			ü	ü	ü	ü
	TCA			ü	ü	ü	ü
	TCAA			ü	ü	ü	ü
	TCAC			ü	ü	ü	ü
	TCAG			ü	ü	ü	ü
	TCAT			ü	ü	ü	ü
	TCC			ü	ü	ü	ü
	TCCA			ü	ü	ü	ü
	TCCC			ü	ü	ü	ü
	TCCG			ü	ü	ü	ü
	TCCT			ü	ü	ü	ü
	TCG			ü	ü	ü	ü
	TCGA			ü	ü	ü	ü
	TCGC			ü	ü	ü	ü
	TCGG			ü	ü	ü	ü
	TCGT			ü	ü	ü	ü
	TCT			ü	ü	ü	ü
	TCTA			ü	ü	ü	ü
	TCTC			ü	ü	ü	ü
	TCTG			ü	ü	ü	ü
	TCTT			ü	ü	ü	ü
	TG			ü	ü	ü	ü
	TGA			ü	ü	ü	ü
	TGAA			ü	ü	ü	ü
	TGAC			ü	ü	ü	ü
	TGAG			ü	ü	ü	ü
	TGAT			ü	ü	ü	ü
	TGC			ü	ü	ü	ü
	TGCA			ü	ü	ü	ü
	TGCC			ü	ü	ü	ü
	TGCG			ü	ü	ü	ü
	TGCT			ü	ü	ü	ü
	TGG			ü	ü	ü	ü
	TGGA			ü	ü	ü	ü
	TGGC			ü	ü	ü	ü
	TGGG			ü	ü	ü	ü
	TGGT			ü	ü	ü	ü
	TGT			ü	ü	ü	ü
	TGTA			ü	ü	ü	ü
	TGTC			ü	ü	ü	ü
	TGTG			ü	ü	ü	ü
	TGTT			ü	ü	ü	ü
	TIA1			ü	ü	ü	ü
	TIAL1			ü	ü	ü	ü
	TRA2B				ü	ü
	TT			ü	ü	ü	ü
	TTA			ü	ü	ü	ü
	TTAA			ü	ü	ü	ü
	TTAC			ü	ü	ü	ü
	TTAG			ü	ü	ü	ü
	TTAT			ü	ü	ü	ü
	TTC			ü	ü	ü	ü
	TTCA			ü	ü	ü	ü
	TTCC			ü	ü	ü	ü
	TTCG			ü	ü	ü	ü
	TTCT			ü	ü	ü	ü
	TTG			ü	ü	ü	ü
	TTGA			ü	ü	ü	ü
	TTGC			ü	ü	ü	ü
	TTGG			ü	ü	ü	ü
	TTGT			ü	ü	ü	ü
	TTT			ü	ü	ü	ü
	TTTA			ü	ü	ü	ü
	TTTC			ü	ü	ü	ü
	TTTG			ü	ü	ü	ü
	TTTT			ü	ü	ü	ü
	U2AF2					ü
	Wang's ESS decamers			ü			ü
	Wang's ISEs hexamers				ü	ü
	Wang's ISSs decamers				ü	ü
	YBX1			ü	ü	ü	ü
	Yeo's downstream ISREs				ü	ü
	Yeo's upstream ISREs				ü	ü
	Zhang's PESE octamers			ü			ü
	Zhang's PESS octamers			ü			ü
Sequence-related features	Linear density of the minimal free energy			ü	ü	ü	ü
	phastCons score, min			ü	ü	ü	ü
	phastCons score, max			ü	ü	ü	ü
	phastCons score, mean			ü	ü	ü	ü
	phastCons score, SD			ü	ü	ü	ü
	phyloP score, min			ü	ü	ü	ü
	phyloP score, max			ü	ü	ü	ü
	phyloP score, mean			ü	ü	ü	ü
	phyloP score, SD			ü	ü	ü	ü
Functional features	5’UTR			ü			ü
	CDS			ü			ü
	3’UTR			ü			ü
	Multitype			ü			ü
	Non-coding			ü			ü
	Constitutive			ü			ü
Structural features	Splicing distance	ü	ü
	Size of exon cluster	ü	ü
Epigenetics features	Distance to CpGs island	ü	ü
	Distance to DNase I hypersensitivity site	ü	ü
	Distance to H3K9Ac	ü	ü
	Distance to RNA polymerase II peak	ü	ü
	Distance to RUNX1-RUNX1T1 peak	ü	ü
Notes:
USE – 100-bp fragment from the 3’ end of the upstream exon;
USIF – 300-bp fragment from the 5’ end of the intron;
DSIF – 300-bp fragment from the 3’ end of the intron;
DSE – 100-bp fragment from the 5’ end of the downstream exon.
