# Supplementary material for: RUNX1/RUNX1T1 mediates alternative splicing and reorganises the transcriptional landscape in leukemia
Source: Nat Commun. 2021 Jan 22;12:520. doi: 10.1038/s41467-020-20848-z (PMC7822815; doi:10.1038/s41467-020-20848-z)
Supplement: Supplementary file 16 — Supplementary Data 13 [file 41467_2020_20848_MOESM16_ESM.xlsx]

## Sheet: Supplementary Data 13
Supplementary Table 13. Extended motif analysis of splicing factors associated with differential splicing in the transcriptome of Kasumi-1 cells following RUNX1/RUNX1T1 knockdown
Splicing factor					5' splice sites, number of motif in surrounding sequences													3' splice sites, number of motif in surrounding sequences
					non-diffEEJs						diffEEJs						Two-sided U test of Mann-Whitney	non-diffEEJs						diffEEJs						Two-sided U test of Mann-Whitney
Ensembl gene ID	Gene symbol	Gene name	Motif discovery approach	Motif logo	min	Q1	median	mean	Q3	max	min	Q1	median	mean	Q3	max		min	Q1	median	mean	Q3	max	min	Q1	median	mean	Q3	max
ENSG00000170144	HNRNPA3	heterogeneous nuclear ribonucleoprotein A3	RNAcompete		0	1	2	1.751	3	10	0	1	2	1.836	3	7	0.446	0	1	1	1.557	2	10	0	1	1	1.503	2	6	0.56
			RNAcompete		0	1	2	1.765	3	10	0	1	2	1.842	3	7	0.494	0	1	1	1.574	2	10	0	1	1	1.52	2	6	0.559
			RNAcompete		0	1	2	1.905	3	13	0	1	2	2.181	3	7	0.0278	0	1	1	1.615	2	13	0	1	1	1.638	2	7	0.792
			SELEX		0	1	1	1.402	2	8	0	0	1	1.305	2	5	0.18	0	1	1	1.375	2	12	0	1	1	1.316	2	5	0.449
ENSG00000152795	HNRNPDL	heterogeneous nuclear ribonucleoprotein D like	RNA Bind-n-Seq		0	0	0	1.019	2	12	0	0	0	0.672	1	5	0.00117	0	0	1	1.18	2	11	0	0	0	0.791	1	7	5.18e-05
			RNA Bind-n-Seq		0	0	0	1.124	2	27	0	0	0	0.627	1	7	1.54e-06	0	0	1	1.3	2	28	0	0	0	0.955	1	10	0.00103
			RNA Bind-n-Seq		0	0	0	1.019	2	12	0	0	0	0.672	1	5	0.00117	0	0	1	1.18	2	11	0	0	0	0.791	1	7	5.18e-05
ENSG00000169813	HNRNPF	heterogeneous nuclear ribonucleoprotein F	RNA Bind-n-Seq		0	1	2	2.852	4	20	0	2	3	3.22	5	11	0.0193	0	1	2	2.413	4	17	0	1	2	2.605	3	11	0.237
			RNAcompete		0	1	2	3.631	5	53	0	1	3	4.819	7	29	0.000233	0	0	1	2.387	3	42	0	1	2	3.198	5	14	3.91e-06
ENSG00000169045	HNRNPH1	heterogeneous nuclear ribonucleoprotein H1	RNAcompete		0	1	2	3.581	5	53	0	1	3	4.78	7	29	0.000161	0	0	1	2.347	3	42	0	1	2	3.136	4	14	4.34e-06
ENSG00000143889	HNRNPLL	heterogeneous nuclear ribonucleoprotein L like	SELEX		0	1	2	2.118	3	24	0	1	2	2.689	4	17	0.0024	0	0	1	1.851	3	22	0	1	2	2.469	4	9	5.35e-06
			RNAcompete		0	1	1	1.774	3	28	0	0	1	1.48	2	7	0.025	0	1	1	1.796	3	25	0	0	1	1.576	2	14	0.016
ENSG00000125944	HNRNPR	heterogeneous nuclear ribonucleoprotein R	RNAcompete		0	0	1	2.682	4	36	0	0	0	1.785	2	16	6.45e-06	0	0	2	3.037	5	53	0	0	1	2.062	3	19	9.15e-05
			RNAcompete		0	0	2	2.484	4	34	0	0	1	1.746	3	16	2.18e-06	0	1	2	2.787	4	53	0	0	1	1.972	3	9	0.000188
			RNAcompete		0	0	2	2.961	5	38	0	0	1	2.169	3	19	0.000408	0	0	2	3.297	5	55	0	0	1	2.158	3	18	4.52e-06
ENSG00000152601	MBNL1	muscleblind like splicing regulator 1	RNA Bind-n-Seq		0	0	1	1.18223	2	15	0	0	1	1.38983	2	7	0.00636	0	0	1	1.08406	2	20	0	0	1	1.37288	2	7	0.00142
			RNA Bind-n-Seq		0	0	1	0.980091	1	18	0	0	1	1.12429	2	7	0.0309	0	0	0	0.789345	1	19	0	0	1	1.0339	2	7	0.0126
			RNA Bind-n-Seq		0	0	1	1.10222	2	11	0	0	1	1.00565	2	4	0.249	0	0	1	1.1151	2	14	0	0	1	1.0791	2	5	0.815
			SELEX		0	1	2	2.39321	3	16	0	1	2	2.39548	3	7	0.906	0	1	2	2.41341	3	20	0	1	2	2.62147	4	8	0.118
			RNAcompete		0	1	2	2.16436	3	19	0	1	2	2.31638	3	7	0.201	0	1	2	2.28387	3	13	0	1	2	2.10169	3	6	0.222
ENSG00000011304	PTBP1	polypyrimidine tract binding protein 1	SELEX		0	1	2	2.22	3	12	0	1	2	1.887	3	9	0.00378	0	1	2	2.356	3	11	0	1	2	2.079	3	6	0.0516
			RNAcompete		0	1	3	4.559	7	49	0	1	3	4.023	6	19	0.116	0	2	5	6.14	9	60	0	2	4	5.186	7	19	0.00156
			RNAcompete		0	1	3	3.871	6	43	0	1	2	3.311	4	20	0.0318	0	2	4	5.108	7	51	0	1	3	4.266	7	18	0.0003
ENSG00000100320	RBFOX2	RNA binding fox-1 homolog 2	RNA Bind-n-Seq		0	0	0	0.251	0	7	0	0	0	0.305	1	3	0.121	0	0	0	0.231	0	6	0	0	0	0.266	0	2	0.246
			RNAcompete		0	1	2	2.159	3	13	0	1	2	2.113	3	7	0.768	0	1	2	2.205	3	12	0	1	2	2.254	3	8	0.5
			RNAcompete		0	1	2	1.973	3	13	0	1	2	1.797	3	7	0.135	0	1	2	2.005	3	12	0	1	2	2.085	3	7	0.313
			RNAcompete		0	1	2	2.169	3	14	0	1	2	2	3	7	0.142	0	1	2	2.19	3	12	0	1	2	2.305	3	8	0.202
			SELEX		0	0	0	0.251	0	7	0	0	0	0.305	1	3	0.121	0	0	0	0.231	0	6	0	0	0	0.266	0	2	0.246
			SELEX		0	0	0	0.107	0	6	0	0	0	0.119	0	1	0.438	0	0	0	0.108	0	5	0	0	0	0.107	0	2	0.981
ENSG00000106344	RBM28	RNA binding motif protein 28	RNAcompete		0	1	2	1.812	3	17	0	1	2	1.927	3	7	0.249	0	1	1	1.638	2	15	0	1	1	1.706	2	6	0.303
ENSG00000100650	SRSF5	serine and arginine rich splicing factor 5	RNA Bind-n-Seq		0	2	3	3.756	5	26	0	2	4	4.576	6	13	4.88e-05	0	1	3	3.284	5	28	0	2	3	3.972	5	16	0.000658
			RNA Bind-n-Seq		0	0	0	0.498	1	11	0	0	0	0.593	1	6	0.139	0	0	0	0.375	1	12	0	0	0	0.61	1	10	0.00313
			SELEX		0	1	2	1.922	3	11	0	1	2	2.011	3	6	0.25	0	1	2	1.971	3	10	0	1	2	2.073	3	8	0.261
ENSG00000115875	SRSF7	serine and arginine rich splicing factor 7	RNAcompete		0	0	0	0.893	1	17	0	0	1	1.09	2	8	0.0326	0	0	0	0.728	1	14	0	0	1	1.017	2	5	0.00614
			SELEX		0	0	1	0.899	1	16	0	0	1	0.819	1	4	0.409	0	0	1	0.908	1	16	0	0	1	0.989	1	6	0.173
			SELEX		0	0	1	0.9	1	9	0	0	0	0.667	1	4	0.00126	0	0	1	0.987	2	14	0	0	0	0.763	1	3	0.00818
ENSG00000120948	TARDBP	TAR DNA binding protein	RNA Bind-n-Seq		0	0	1	0.971	1	28	0	0	1	1.079	1	15	0.937	0	0	1	0.909	1	27	0	0	1	0.955	1	4	0.0964
			RNA Bind-n-Seq		0	0	1	0.971	1	28	0	0	1	1.079	1	15	0.937	0	0	1	0.909	1	27	0	0	1	0.955	1	4	0.0964
			SELEX		0	0	2	2.852	4	48	0	1	3	3.712	6	23	0.000974	0	0	2	2.532	4	34	0	1	2	2.972	4	15	0.00536
			RNAcompete		0	1	2	2.447	4	16	0	1	2	2.09	3	8	0.0106	0	1	2	2.457	3	13	0	1	2	2.305	3	7	0.225
ENSG00000136527	TRA2B	transformer 2 beta homolog	SELEX		0	0	2	4.187	6	63	0	0	1	3.051	5	19	0.012	0	1	3	4.462	6	70	0	0	1	2.672	3	22	1.68e-06
ENSG00000065978	YBX1	Y-box binding protein 1	SELEX		0	1	2	2.795	4	17	0	2	3	3.395	5	11	0.000297	0	1	2	2.53	4	19	0	2	3	3.277	4	13	9.03e-06
