# Supplementary material for: RUNX1/RUNX1T1 mediates alternative splicing and reorganises the transcriptional landscape in leukemia
Source: Nat Commun. 2021 Jan 22;12:520. doi: 10.1038/s41467-020-20848-z (PMC7822815; doi:10.1038/s41467-020-20848-z)
Supplement: Supplementary file 17 — Supplementary Data 14 [file 41467_2020_20848_MOESM17_ESM.xlsx]

## Sheet: Supplementary Data 14
Supplementary Data 14. List of primers for the qPCR-based analysis of gene expression
Target gene		Pair of primers
Ensembl ID	Symbol	Forward primer		Reverse primer
		Name of primer	Sequence, 5’ ® 3’	Name of primer	Sequence, 5’ ® 3’
ENSG00000065978	YBX1	YBX1-FP	GCGTCGACCACAGTATTCCA	YBX1-RP	CTTGTTCTCCTGCACCCTGG
ENSG00000096063	SRPK1	SRPK1-FP	AGTCGCCGCCACTCG	SRPK1-RP	ATCTCCTCTTCCTGCTCTGGTA
ENSG00000100320	RBFOX2	RBFOX2-FP	GCAGACAGAAGGTGGAGCAC	RBFOX2-RP	CCCGAATCCCTTAGAGCCAC
ENSG00000103005	USB1	USB1-FP	ATGACAGCACAAAACACGGG	USB1-RP	GGCAGCAACACATCAAGCAG
ENSG00000106344	RBM28	RBM28-FP	GTCCGCATTGTCTTGCATCC	RBM28-RP	AGTCGGCTTCTTCACCTTCG
ENSG00000109906	ZBTB16	ZBTB16-FP	TGGGGTCGAGCTTCCTGATA	ZBTB16-RP	TAAGTGCATTCTCAGCCGCA
ENSG00000111640	GAPDH	GAPDH-FP	GAAGGTGAAGGTCGGAGTC	GAPDH-RP	GAAGATGGTGATGGGATTTC
ENSG00000115875	SRSF7	SRSF7-FP	GAAGGCGATACTCTCGCTCA	SRSF7-RP	GATCGTCGAGGAGATGCTGA
ENSG00000117676	RPS6KA1	RPS6KA1-FP	TTCAGAGACAGCCAAGGACC	RPS6KA1-RP	GAGCTGTTGAGTGCGGAGTA
ENSG00000125944	HNRNPR	HNRNPR-FP	GAGTGTGCATTTCTGTGGCA	HNRNPR-RP	AACGTCCACCAAACCCTCTG
ENSG00000143889	HNRNPLL	HNRNPLL-FP	TTTCACCCGTCGTCCATGTT	HNRNPLL-RP	CCTGGCCGAGTGATCCTTTT
ENSG00000152518	ZFP36L2	ZFP36L2-FP	CCACTGCGGGATCCAGAAAC	ZFP36L2-RP	AGGGATTTCTCTGTCTTGCACA
ENSG00000152795	HNRNPDL	HNRNPDL-FP	GCAGATACCATCAAATTGGTTCTGG	HNRNPDL-RP	GTTGTTGCTGTTGCTGCCTA
ENSG00000155966	AFF2	AFF2-FP	CAGAGACTGGGACTTGGAGC	AFF2-RP	TGTCTTGTATGGCTCCCCAAA
ENSG00000159216/ENSG00000079102	RUNX1/RUNX1T1	RUNX1/RUNX1T1-FP1	AATCACAGTGGATGGGCCC	RUNX1/RUNX1T1-RP1	TGCGTCTTCACATCCACAGG
ENSG00000159216/ENSG00000079102	RUNX1/RUNX1T1	RUNX1/RUNX1T1-FP2	GGTTTGTCGGTCGAAGTGGA	RUNX1/RUNX1T1-RP2	CCACAGGTGAGTCTGGCATT
ENSG00000169756	LIMS1	LIMS1-FP	TCAAGAATGCTGGGAGACACC	LIMS1-RP	TGGATGGTAGGGGTCGTTCT
ENSG00000178607	ERN1	ERN1-FP	TGTGTCAACGCTGGATGGAA	ERN1-RP	CTGAACTTCGGCATGGGGAT
ENSG00000184221	OLIG1	OLIG1-FP	TGTCGCAGAGAGTTTTCGCT	OLIG1-RP	ATGCAAGGCGGTTGGTTTTC
ENSG00000185650	ZFP36L1	ZFP36L1-FP	TTTGCGCGCCCCAGC	ZFP36L1-RP	CCCTGCACTGGGAGCACTAT
ENSG00000245848	CEBPA	CEBPA-FP	ATGTCCCACGGGACCTACTACGA	CEBPA-RP	ACAGTGTGCCACTTGGTACTGCAG
