# Supplementary material for: RUNX1/RUNX1T1 mediates alternative splicing and reorganises the transcriptional landscape in leukemia
Source: Nat Commun. 2021 Jan 22;12:520. doi: 10.1038/s41467-020-20848-z (PMC7822815; doi:10.1038/s41467-020-20848-z)
Supplement: Supplementary file 18 — Supplementary Data 15 [file 41467_2020_20848_MOESM18_ESM.xlsx]

## Sheet: Supplementary Data 15
Supplementary Table 15. List of references on exonic and intronic motifs for the splicing factors
Splicing factor	Reference
CELF1	Dujardin, G., Buratti, E., Charlet-Berguerand, N., Martins de Araujo, M., Mbopda, A., Le Jossic-Corcos, C., Pagani, F., Ferec, C., and Corcos, L. (2010). CELF proteins regulate CFTR pre-mRNA splicing: essential role of the divergent domain of ETR-3. Nucleic Acids Res. 38, 7273–7285.
	Le Tonquèze, O., Gschloessl, B., Namanda-Vanderbeken, A., Legagneux, V., Paillard, L., and Audic, Y. (2010). Chromosome wide analysis of CUGBP1 binding sites identifies the tetraspanin CD9 mRNA as a target for CUGBP1-mediated down-regulation. Biochem. Biophys. Res. Commun. 394, 884–889.
	Marquis, J., Paillard, L., Audic, Y., Cosson, B., Danos, O., Le Bec, C., and Osborne, H.B. (2006). CUG-BP1/CELF1 requires UGU-rich sequences for high-affinity binding. Biochem. J. 400, 291–301.
	Vlasova, I.A., Tahoe, N.M., Fan, D., Larsson, O., Rattenbacher, B., Sternjohn, J.R., Vasdewani, J., Karypis, G., Reilly, C.S., Bitterman, P.B., et al. (2008). Conserved GU-rich elements mediate mRNA decay by binding to CUG-binding protein 1. Mol. Cell 29, 263–270.
CELF3	Dujardin, G., Buratti, E., Charlet-Berguerand, N., Martins de Araujo, M., Mbopda, A., Le Jossic-Corcos, C., Pagani, F., Ferec, C., and Corcos, L. (2010). CELF proteins regulate CFTR pre-mRNA splicing: essential role of the divergent domain of ETR-3. Nucleic Acids Res. 38, 7273–7285.
DAZAP	Goina, E., Skoko, N., and Pagani, F. (2008). Binding of DAZAP1 and hnRNPA1/A2 to an exonic splicing silencer in a natural BRCA1 exon 18 mutant. Mol. Cell. Biol. 28, 3850–3860.
	Haque, A., Buratti, E., and Baralle, F.E. (2010). Functional properties and evolutionary splicing constraints on a composite exonic regulatory element of splicing in CFTR exon 12. Nucleic Acids Res. 38, 647–659.
	Skoko, N., Baralle, M., Buratti, E., and Baralle, F.E. (2008). The pathological splicing mutation c.6792C>G in NF1 exon 37 causes a change of tenancy between antagonistic splicing factors. FEBS Lett. 582, 2231–2236.
ELAVL1	Doller, A., Schlepckow, K., Schwalbe, H., Pfeilschifter, J., and Eberhardt, W. (2010). Tandem phosphorylation of serines 221 and 318 by protein kinase Cdelta coordinates mRNA binding and nucleocytoplasmic shuttling of HuR. Mol. Cell. Biol. 30, 1397–1410.
	Katsanou, V., Papadaki, O., Milatos, S., Blackshear, P.J., Anderson, P., Kollias, G., and Kontoyiannis, D.L. (2005). HuR as a negative posttranscriptional modulator in inflammation. Mol. Cell 19, 777–789.
	Ma, W.J., Cheng, S., Campbell, C., Wright, A., and Furneaux, H. (1996). Cloning and characterization of HuR, a ubiquitously expressed Elav-like protein. J. Biol. Chem. 271, 8144–8151.
	Woo, H.-H., Zhou, Y., Yi, X., David, C.L., Zheng, W., Gilmore-Hebert, M., Kluger, H.M., Ulukus, E.C., Baker, T., Stoffer, J.B., et al. (2009). Regulation of non-AU-rich element containing c-fms proto-oncogene expression by HuR in breast cancer. Oncogene 28, 1176–1186.
ELAVL2	Zhu, H., Hasman, R.A., Barron, V.A., Luo, G., and Lou, H. (2006). A nuclear function of Hu proteins as neuron-specific alternative RNA processing regulators. Mol. Biol. Cell 17, 5105–5114.
ELAVL4	Chung, S., Jiang, L., Cheng, S., and Furneaux, H. (1996). Purification and properties of HuD, a neuronal RNA-binding protein. J. Biol. Chem. 271, 11518–11524.
	Joseph, B., Orlian, M., and Furneaux, H. (1998). p21(waf1) mRNA contains a conserved element in its 3’-untranslated region that is bound by the Elav-like mRNA-stabilizing proteins. J. Biol. Chem. 273, 20511–20516.
	Zhu, H., Hasman, R.A., Barron, V.A., Luo, G., and Lou, H. (2006). A nuclear function of Hu proteins as neuron-specific alternative RNA processing regulators. Mol. Biol. Cell 17, 5105–5114.
FMR1	Didiot, M.-C., Tian, Z., Schaeffer, C., Subramanian, M., Mandel, J.-L., and Moine, H. (2008). The G-quartet containing FMRP binding site in FMR1 mRNA is a potent exonic splicing enhancer. Nucleic Acids Res. 36, 4902–4912.
	Schaeffer, C., Bardoni, B., Mandel, J.L., Ehresmann, B., Ehresmann, C., and Moine, H. (2001). The fragile X mental retardation protein binds specifically to its mRNA via a purine quartet motif. EMBO J. 20, 4803–4813.
HNRNPA1	Burd, C.G., and Dreyfuss, G. (1994). RNA binding specificity of hnRNP A1: significance of hnRNP A1 high-affinity binding sites in pre-mRNA splicing. EMBO J. 13, 1197–1204.
HNRNPA2B1	Goina, E., Skoko, N., and Pagani, F. (2008). Binding of DAZAP1 and hnRNPA1/A2 to an exonic splicing silencer in a natural BRCA1 exon 18 mutant. Mol. Cell. Biol. 28, 3850–3860.
	Haque, A., Buratti, E., and Baralle, F.E. (2010). Functional properties and evolutionary splicing constraints on a composite exonic regulatory element of splicing in CFTR exon 12. Nucleic Acids Res. 38, 647–659.
	Skoko, N., Baralle, M., Buratti, E., and Baralle, F.E. (2008). The pathological splicing mutation c.6792C>G in NF1 exon 37 causes a change of tenancy between antagonistic splicing factors. FEBS Lett. 582, 2231–2236.
HNRNPA3	Chen, H.-H., Chang, J.-G., Lu, R.-M., Peng, T.-Y., and Tarn, W.-Y. (2008). The RNA binding protein hnRNP Q modulates the utilization of exon 7 in the survival motor neuron 2 (SMN2) gene. Mol. Cell. Biol. 28, 6929–6938.
HNRNPC	Hamilton, B.J., Nagy, E., Malter, J.S., Arrick, B.A., and Rigby, W.F. (1993). Association of heterogeneous nuclear ribonucleoprotein A1 and C proteins with reiterated AUUUA sequences. J. Biol. Chem. 268, 8881–8887.
	Kim, J.H., Paek, K.Y., Choi, K., Kim, T.-D., Hahm, B., Kim, K.-T., and Jang, S.K. (2003). Heterogeneous nuclear ribonucleoprotein C modulates translation of c-myc mRNA in a cell cycle phase-dependent manner. Mol. Cell. Biol. 23, 708–720.
	Temsamani, J., and Pederson, T. (1996). The C-group heterogeneous nuclear ribonucleoprotein proteins bind to the 5’ stem-loop of the U2 small nuclear ribonucleoprotein particle. J. Biol. Chem. 271, 24922–24926.
HNRNPC2	Haque, A., Buratti, E., and Baralle, F.E. (2010). Functional properties and evolutionary splicing constraints on a composite exonic regulatory element of splicing in CFTR exon 12. Nucleic Acids Res. 38, 647–659.
	Pullmann, R., Abdelmohsen, K., Lal, A., Martindale, J.L., Ladner, R.D., and Gorospe, M. (2006). Differential stability of thymidylate synthase 3’-untranslated region polymorphic variants regulated by AUF1. J. Biol. Chem. 281, 23456–23463.
HNRNPC1	Pullmann, R., Abdelmohsen, K., Lal, A., Martindale, J.L., Ladner, R.D., and Gorospe, M. (2006). Differential stability of thymidylate synthase 3’-untranslated region polymorphic variants regulated by AUF1. J. Biol. Chem. 281, 23456–23463.
HNRNPDL	Zubović, L., Baralle, M., and Baralle, F.E. (2012). Mutually exclusive splicing regulates the Nav 1.6 sodium channel function through a combinatorial mechanism that involves three distinct splicing regulatory elements and their ligands. Nucleic Acids Res 40, 6255–6269.
HNRNPD	Chang, N., Yi, J., Guo, G., Liu, X., Shang, Y., Tong, T., Cui, Q., Zhan, M., Gorospe, M., and Wang, W. (2010). HuR uses AUF1 as a cofactor to promote p16INK4 mRNA decay. Mol. Cell. Biol. 30, 3875–3886.
	Chen, C.Y., Gherzi, R., Ong, S.E., Chan, E.L., Raijmakers, R., Pruijn, G.J., Stoecklin, G., Moroni, C., Mann, M., and Karin, M. (2001). AU binding proteins recruit the exosome to degrade ARE-containing mRNAs. Cell 107, 451–464.
	Fialcowitz, E.J., Brewer, B.Y., Keenan, B.P., and Wilson, G.M. (2005). A hairpin-like structure within an AU-rich mRNA-destabilizing element regulates trans-factor binding selectivity and mRNA decay kinetics. J. Biol. Chem. 280, 22406–22417.
	Palanisamy, V., Park, N.J., Wang, J., and Wong, D.T. (2008). AUF1 and HuR proteins stabilize interleukin-8 mRNA in human saliva. J. Dent. Res. 87, 772–776.
	Pullmann, R., Abdelmohsen, K., Lal, A., Martindale, J.L., Ladner, R.D., and Gorospe, M. (2006). Differential stability of thymidylate synthase 3’-untranslated region polymorphic variants regulated by AUF1. J. Biol. Chem. 281, 23456–23463.
	Sommer, S., Cui, Y., Brewer, G., and Fuqua, S.A.W. (2005). The c-Yes 3’-UTR contains adenine/uridine-rich elements that bind AUF1 and HuR involved in mRNA decay in breast cancer cells. J. Steroid Biochem. Mol. Biol. 97, 219–229.
HNRNPF	Dominguez, C., and Allain, F.H.-T. (2006). NMR structure of the three quasi RNA recognition motifs (qRRMs) of human hnRNP F and interaction studies with Bcl-x G-tract RNA: a novel mode of RNA recognition. Nucleic Acids Res. 34, 3634–3645
	Mauger, D.M., Lin, C., and Garcia-Blanco, M.A. (2008). hnRNP H and hnRNP F complex with Fox2 to silence fibroblast growth factor receptor 2 exon IIIc. Mol. Cell. Biol. 28, 5403–5419. 23
	Millevoi, S., Decorsière, A., Loulergue, C., Iacovoni, J., Bernat, S., Antoniou, M., and Vagner, S. (2009). A physical and functional link between splicing factors promotes pre-mRNA 3’ end processing. Nucleic Acids Res. 37, 4672–4683.
HNRNPH1	Fisette, J.-F., Toutant, J., Dugré-Brisson, S., Desgroseillers, L., and Chabot, B. (2010). hnRNP A1 and hnRNP H can collaborate to modulate 5′ splice site selection. RNA 16, 228–238.
	Millevoi, S., Decorsière, A., Loulergue, C., Iacovoni, J., Bernat, S., Antoniou, M., and Vagner, S. (2009). A physical and functional link between splicing factors promotes pre-mRNA 3’ end processing. Nucleic Acids Res. 37, 4672–4683.
	Ohe, K., Watanabe, T., Harada, S., Munesue, S., Yamamoto, Y., Yonekura, H., and Yamamoto, H. (2010). Regulation of alternative splicing of the receptor for advanced glycation endproducts (RAGE) through G-rich cis-elements and heterogenous nuclear ribonucleoprotein H. J. Biochem. 147, 651–659.
	Russo, A., Siciliano, G., Catillo, M., Giangrande, C., Amoresano, A., Pucci, P., Pietropaolo, C., and Russo, G. (2010). hnRNP H1 and intronic G runs in the splicing control of the human rpL3 gene. Biochim. Biophys. Acta 1799, 419–428
HNRNPH2	Fisette, J.-F., Toutant, J., Dugré-Brisson, S., Desgroseillers, L., and Chabot, B. (2010). hnRNP A1 and hnRNP H can collaborate to modulate 5′ splice site selection. RNA 16, 228–238.
	Masuda, A., Shen, X.-M., Ito, M., Matsuura, T., Engel, A.G., and Ohno, K. (2008). hnRNP H enhances skipping of a nonfunctional exon P3A in CHRNA1 and a mutation disrupting its binding causes congenital myasthenic syndrome. Hum. Mol. Genet. 17, 4022–4035.
	Millevoi, S., Decorsière, A., Loulergue, C., Iacovoni, J., Bernat, S., Antoniou, M., and Vagner, S. (2009). A physical and functional link between splicing factors promotes pre-mRNA 3’ end processing. Nucleic Acids Res. 37, 4672–4683.
	Ohe, K., Watanabe, T., Harada, S., Munesue, S., Yamamoto, Y., Yonekura, H., and Yamamoto, H. (2010). Regulation of alternative splicing of the receptor for advanced glycation endproducts (RAGE) through G-rich cis-elements and heterogenous nuclear ribonucleoprotein H. J. Biochem. 147, 651–659.
HNRNPH3	Masuda, A., Shen, X.-M., Ito, M., Matsuura, T., Engel, A.G., and Ohno, K. (2008). hnRNP H enhances skipping of a nonfunctional exon P3A in CHRNA1 and a mutation disrupting its binding causes congenital myasthenic syndrome. Hum. Mol. Genet. 17, 4022–4035.
	Millevoi, S., Decorsière, A., Loulergue, C., Iacovoni, J., Bernat, S., Antoniou, M., and Vagner, S. (2009). A physical and functional link between splicing factors promotes pre-mRNA 3’ end processing. Nucleic Acids Res. 37, 4672–4683.
	Ohe, K., Watanabe, T., Harada, S., Munesue, S., Yamamoto, Y., Yonekura, H., and Yamamoto, H. (2010). Regulation of alternative splicing of the receptor for advanced glycation endproducts (RAGE) through G-rich cis-elements and heterogenous nuclear ribonucleoprotein H. J. Biochem. 147, 651–659.
HNRNPK	Lee, P.-T., Liao, P.-C., Chang, W.-C., and Tseng, J.T. (2007). Epidermal growth factor increases the interaction between nucleolin and heterogeneous nuclear ribonucleoprotein K/poly(C) binding protein 1 complex to regulate the gastrin mRNA turnover. Mol. Biol. Cell 18, 5004–5013.
	Melton, A.A., Jackson, J., Wang, J., and Lynch, K.W. (2007). Combinatorial control of signal-induced exon repression by hnRNP L and PSF. Mol. Cell. Biol. 27, 6972–6984.
	Motta-Mena, L.B., Heyd, F., and Lynch, K.W. (2010). Context-dependent regulatory mechanism of the splicing factor hnRNP L. Mol. Cell 37, 223–234.
HNRNPL	Heiner, M., Hui, J., Schreiner, S., Hung, L.-H., and Bindereif, A. (2010). HnRNP L-mediated regulation of mammalian alternative splicing by interference with splice site recognition. RNA Biol 7, 56–64.
	Motta-Mena, L.B., Heyd, F., and Lynch, K.W. (2010). Context-dependent regulatory mechanism of the splicing factor hnRNP L. Mol. Cell 37, 223–234.
	Rothrock, C.R., House, A.E., and Lynch, K.W. (2005). HnRNP L represses exon splicing via a regulated exonic splicing silencer. EMBO J. 24, 2792–2802.
HNRNPLL	Preußner, M., Schreiner, S., Hung, L.-H., Porstner, M., Jäck, H.-M., Benes, V., Rätsch, G., and Bindereif, A. (2012). HnRNP L and L-like cooperate in multiple-exon regulation of CD45 alternative splicing. Nucleic Acids Res 40, 5666–5678.
	Temsamani, J., and Pederson, T. (1996). The C-group heterogeneous nuclear ribonucleoprotein proteins bind to the 5’ stem-loop of the U2 small nuclear ribonucleoprotein particle. J. Biol. Chem. 271, 24922–24926.
	Topp, J.D., Jackson, J., Melton, A.A., and Lynch, K.W. (2008). A cell-based screen for splicing regulators identifies hnRNP LL as a distinct signal-induced repressor of CD45 variable exon 4. RNA 14, 2038–2049. 26
HNRNPM	Cho, S., Moon, H., Loh, T.J., Oh, H.K., Cho, S., Choy, H.E., Song, W.K., Chun, J.-S., Zheng, X., and Shen, H. (2014). hnRNP M facilitates exon 7 inclusion of SMN2 pre-mRNA in spinal muscular atrophy by targeting an enhancer on exon 7. Biochim. Biophys. Acta 1839, 306–315.
HNRNPU	Haque, A., Buratti, E., and Baralle, F.E. (2010). Functional properties and evolutionary splicing constraints on a composite exonic regulatory element of splicing in CFTR exon 12. Nucleic Acids Res. 38, 647–659.
KHDRBS1	Itoh, M., Haga, I., Li, Q.-H., and Fujisawa, J. (2002). Identification of cellular mRNA targets for RNA-binding protein Sam68. Nucleic Acids Res. 30, 5452–5464.
	Pedrotti, S., Bielli, P., Paronetto, M.P., Ciccosanti, F., Fimia, G.M., Stamm, S., Manley, J.L., and Sette, C. (2010). The splicing regulator Sam68 binds to a novel exonic splicing silencer and functions in SMN2 alternative splicing in spinal muscular atrophy. EMBO J. 29, 1235–1247.
	Sellier, C., Rau, F., Liu, Y., Tassone, F., Hukema, R.K., Gattoni, R., Schneider, A., Richard, S., Willemsen, R., Elliott, D.J., et al. (2010). Sam68 sequestration and partial loss of function are associated with splicing alterations in FXTAS patients. EMBO J. 29, 1248–1261. 25
KHSRP	García-Mayoral, M.F., Hollingworth, D., Masino, L., Díaz-Moreno, I., Kelly, G., Gherzi, R., Chou, C.-F., Chen, C.-Y., and Ramos, A. (2007). The structure of the C-terminal KH domains of KSRP reveals a noncanonical motif important for mRNA degradation. Structure 15, 485–498.
	Linker, K., Pautz, A., Fechir, M., Hubrich, T., Greeve, J., and Kleinert, H. (2005). Involvement of KSRP in the post-transcriptional regulation of human iNOS expression-complex interplay of KSRP with TTP and HuR. Nucleic Acids Res. 33, 4813–4827.
	Trabucchi, M., Briata, P., Garcia-Mayoral, M., Haase, A.D., Filipowicz, W., Ramos, A., Gherzi, R., and Rosenfeld, M.G. (2009). The RNA-binding protein KSRP promotes the biogenesis of a subset of microRNAs. Nature 459, 1010–1014.
	Winzen, R., Thakur, B.K., Dittrich-Breiholz, O., Shah, M., Redich, N., Dhamija, S., Kracht, M., and Holtmann, H. (2007). Functional analysis of KSRP interaction with the AU-rich element of interleukin-8 and identification of inflammatory mRNA targets. Mol. Cell. Biol. 27, 8388–8400.
MBNL1	Goers, E.S., Purcell, J., Voelker, R.B., Gates, D.P., and Berglund, J.A. (2010). MBNL1 binds GC motifs embedded in pyrimidines to regulate alternative splicing. Nucleic Acids Res. 38, 2467–2484.
	Ho, T.H., Charlet-B, N., Poulos, M.G., Singh, G., Swanson, M.S., and Cooper, T.A. (2004). Muscleblind proteins regulate alternative splicing. EMBO J. 23, 3103–3112. 21
	Sellier, C., Rau, F., Liu, Y., Tassone, F., Hukema, R.K., Gattoni, R., Schneider, A., Richard, S., Willemsen, R., Elliott, D.J., et al. (2010). Sam68 sequestration and partial loss of function are associated with splicing alterations in FXTAS patients. EMBO J. 29, 1248–1261. 25
	Sen, S., Talukdar, I., Liu, Y., Tam, J., Reddy, S., and Webster, N.J.G. (2010). Muscleblind-like 1 (Mbnl1) promotes insulin receptor exon 11 inclusion via binding to a downstream evolutionarily conserved intronic enhancer. J. Biol. Chem. 285, 25426–25437.
PCBP1	Holcik, M., and Liebhaber, S.A. (1997). Four highly stable eukaryotic mRNAs assemble 3’ untranslated region RNA-protein complexes sharing cis and trans components. Proc. Natl. Acad. Sci. U.S.A. 94, 2410–2414.
	Lee, P.-T., Liao, P.-C., Chang, W.-C., and Tseng, J.T. (2007). Epidermal growth factor increases the interaction between nucleolin and heterogeneous nuclear ribonucleoprotein K/poly(C) binding protein 1 complex to regulate the gastrin mRNA turnover. Mol. Biol. Cell 18, 5004–5013.
	Rothrock, C.R., House, A.E., and Lynch, K.W. (2005). HnRNP L represses exon splicing via a regulated exonic splicing silencer. EMBO J. 24, 2792–2802.
	Thomson, A.M., Cahill, C.M., Cho, H.-H., Kassachau, K.D., Epis, M.R., Bridges, K.R., Leedman, P.J., and Rogers, J.T. (2005). The acute box cis-element in human heavy ferritin mRNA 5’-untranslated region is a unique translation enhancer that binds poly(C)-binding proteins. J. Biol. Chem. 280, 30032–30045.
PCBP2	Eiring, A.M., Harb, J.G., Neviani, P., Garton, C., Oaks, J.J., Spizzo, R., Liu, S., Schwind, S., Santhanam, R., Hickey, C.J., et al. (2010). miR-328 functions as an RNA decoy to modulate hnRNP E2 regulation of mRNA translation in leukemic blasts. Cell 140, 652–665.
	Motta-Mena, L.B., Heyd, F., and Lynch, K.W. (2010). Context-dependent regulatory mechanism of the splicing factor hnRNP L. Mol. Cell 37, 223–234.
	Rothrock, C.R., House, A.E., and Lynch, K.W. (2005). HnRNP L represses exon splicing via a regulated exonic splicing silencer. EMBO J. 24, 2792–2802.
	Thomson, A.M., Cahill, C.M., Cho, H.-H., Kassachau, K.D., Epis, M.R., Bridges, K.R., Leedman, P.J., and Rogers, J.T. (2005). The acute box cis-element in human heavy ferritin mRNA 5’-untranslated region is a unique translation enhancer that binds poly(C)-binding proteins. J. Biol. Chem. 280, 30032–30045.
PTBP1	David, C.J., Chen, M., Assanah, M., Canoll, P., and Manley, J.L. (2010). HnRNP proteins controlled by c-Myc deregulate pyruvate kinase mRNA splicing in cancer. Nature 463, 364–368.
	Han, A., Stoilov, P., Linares, A.J., Zhou, Y., Fu, X.-D., and Black, D.L. (2014). De novo prediction of PTBP1 binding and splicing targets reveals unexpected features of its RNA recognition and function. PLoS Comput. Biol. 10, e1003442.
	Motta-Mena, L.B., Heyd, F., and Lynch, K.W. (2010). Context-dependent regulatory mechanism of the splicing factor hnRNP L. Mol. Cell 37, 223–234.
	Zubović, L., Baralle, M., and Baralle, F.E. (2012). Mutually exclusive splicing regulates the Nav 1.6 sodium channel function through a combinatorial mechanism that involves three distinct splicing regulatory elements and their ligands. Nucleic Acids Res 40, 6255–6269.
PTBP2	Zubović, L., Baralle, M., and Baralle, F.E. (2012). Mutually exclusive splicing regulates the Nav 1.6 sodium channel function through a combinatorial mechanism that involves three distinct splicing regulatory elements and their ligands. Nucleic Acids Res 40, 6255–6269.
QKI	Zong, F.-Y., Fu, X., Wei, W.-J., Luo, Y.-G., Heiner, M., Cao, L.-J., Fang, Z., Fang, R., Lu, D., Ji, H., et al. (2014). The RNA-binding protein QKI suppresses cancer-associated aberrant splicing. PLoS Genet. 10, e1004289.
RBFOX1	Ponthier, J.L., Schluepen, C., Chen, W., Lersch, R.A., Gee, S.L., Hou, V.C., Lo, A.J., Short, S.A., Chasis, J.A., Winkelmann, J.C., et al. (2006). Fox-2 splicing factor binds to a conserved intron motif to promote inclusion of protein 4.1R alternative exon 16. J. Biol. Chem. 281, 12468–12474.
	Zhou, H.-L., Baraniak, A.P., and Lou, H. (2007). Role for Fox-1/Fox-2 in mediating the neuronal pathway of calcitonin/calcitonin gene-related peptide alternative RNA processing. Mol. Cell. Biol. 27, 830–841.
	Zhou, A., Ou, A.C., Cho, A., Benz, E.J., and Huang, S.-C. (2008). Novel splicing factor RBM25 modulates Bcl-x pre-mRNA 5’ splice site selection. Mol. Cell. Biol. 28, 5924–5936.
	Zubović, L., Baralle, M., and Baralle, F.E. (2012). Mutually exclusive splicing regulates the Nav 1.6 sodium channel function through a combinatorial mechanism that involves three distinct splicing regulatory elements and their ligands. Nucleic Acids Res 40, 6255–6269.
RBFOX2	Ponthier, J.L., Schluepen, C., Chen, W., Lersch, R.A., Gee, S.L., Hou, V.C., Lo, A.J., Short, S.A., Chasis, J.A., Winkelmann, J.C., et al. (2006). Fox-2 splicing factor binds to a conserved intron motif to promote inclusion of protein 4.1R alternative exon 16. J. Biol. Chem. 281, 12468–12474.
	Zhou, H.-L., Baraniak, A.P., and Lou, H. (2007). Role for Fox-1/Fox-2 in mediating the neuronal pathway of calcitonin/calcitonin gene-related peptide alternative RNA processing. Mol. Cell. Biol. 27, 830–841.
	Zhou, A., Ou, A.C., Cho, A., Benz, E.J., and Huang, S.-C. (2008). Novel splicing factor RBM25 modulates Bcl-x pre-mRNA 5’ splice site selection. Mol. Cell. Biol. 28, 5924–5936.
RBFOX3	Kim, J.H., Paek, K.Y., Choi, K., Kim, T.-D., Hahm, B., Kim, K.-T., and Jang, S.K. (2003). Heterogeneous nuclear ribonucleoprotein C modulates translation of c-myc mRNA in a cell cycle phase-dependent manner. Mol. Cell. Biol. 23, 708–720.
	Minovitsky, S., Gee, S.L., Schokrpur, S., Dubchak, I., and Conboy, J.G. (2005). The splicing regulatory element, UGCAUG, is phylogenetically and spatially conserved in introns that flank tissue-specific alternative exons. Nucleic Acids Res. 33, 714–724.
RBM25	Zhou, A., Ou, A.C., Cho, A., Benz, E.J., and Huang, S.-C. (2008). Novel splicing factor RBM25 modulates Bcl-x pre-mRNA 5’ splice site selection. Mol. Cell. Biol. 28, 5924–5936.
RBM4	Kar, A., Havlioglu, N., Tarn, W.-Y., and Wu, J.Y. (2006). RBM4 interacts with an intronic element and stimulates tau exon 10 inclusion. J. Biol. Chem. 281, 24479–24488.
	Lin, J.-C., and Tarn, W.-Y. (2005). Exon selection in alpha-tropomyosin mRNA is regulated by the antagonistic action of RBM4 and PTB. Mol. Cell. Biol. 25, 10111–10121.
SF1	Královicová, J., Houngninou-Molango, S., Krämer, A., and Vorechovsky, I. (2004). Branch site haplotypes that control alternative splicing. Hum. Mol. Genet. 13, 3189–3202.
	Zong, F.-Y., Fu, X., Wei, W.-J., Luo, Y.-G., Heiner, M., Cao, L.-J., Fang, Z., Fang, R., Lu, D., Ji, H., et al. (2014). The RNA-binding protein QKI suppresses cancer-associated aberrant splicing. PLoS Genet. 10, e1004289.
SF3B1	Massiello, A., Roesser, J.R., and Chalfant, C.E. (2006). SAP155 Binds to ceramide-responsive RNA cis-element 1 and regulates the alternative 5’ splice site selection of Bcl-x pre-mRNA. FASEB J. 20, 1680–1682.
SFPQ	Buxadé, M., Morrice, N., Krebs, D.L., and Proud, C.G. (2008). The PSF.p54nrb complex is a novel Mnk substrate that binds the mRNA for tumor necrosis factor alpha. J. Biol. Chem. 283, 57–65.
	Hall-Pogar, T., Liang, S., Hague, L.K., and Lutz, C.S. (2007). Specific trans-acting proteins interact with auxiliary RNA polyadenylation elements in the COX-2 3’-UTR. RNA 13, 1103–1115.
	Melton, A.A., Jackson, J., Wang, J., and Lynch, K.W. (2007). Combinatorial control of signal-induced exon repression by hnRNP L and PSF. Mol. Cell. Biol. 27, 6972–6984.
	Motta-Mena, L.B., Heyd, F., and Lynch, K.W. (2010). Context-dependent regulatory mechanism of the splicing factor hnRNP L. Mol. Cell 37, 223–234.
SRP54	Wu, J.Y., Kar, A., Kuo, D., Yu, B., and Havlioglu, N. (2006). SRp54 (SFRS11), a regulator for tau exon 10 alternative splicing identified by an expression cloning strategy. Mol. Cell. Biol. 26, 6739–6747.
SRSF1	Cartegni, L., Wang, J., Zhu, Z., Zhang, M.Q., and Krainer, A.R. (2003). ESEfinder: A web resource to identify exonic splicing enhancers. Nucleic Acids Res. 31, 3568–3571.
	Cartegni, L., Hastings, M.L., Calarco, J.A., de Stanchina, E., and Krainer, A.R. (2006). Determinants of exon 7 splicing in the spinal muscular atrophy genes, SMN1 and SMN2. Am. J. Hum. Genet. 78, 63–77.
	Smith, P.J., Zhang, C., Wang, J., Chew, S.L., Zhang, M.Q., and Krainer, A.R. (2006). An increased specificity score matrix for the prediction of SF2/ASF-specific exonic splicing enhancers. Hum. Mol. Genet. 15, 2490–2508.
SRSF2	Cartegni, L., Wang, J., Zhu, Z., Zhang, M.Q., and Krainer, A.R. (2003). ESEfinder: A web resource to identify exonic splicing enhancers. Nucleic Acids Res. 31, 3568–3571.
	Cartegni, L., Hastings, M.L., Calarco, J.A., de Stanchina, E., and Krainer, A.R. (2006). Determinants of exon 7 splicing in the spinal muscular atrophy genes, SMN1 and SMN2. Am. J. Hum. Genet. 78, 63–77.
	Smith, P.J., Zhang, C., Wang, J., Chew, S.L., Zhang, M.Q., and Krainer, A.R. (2006). An increased specificity score matrix for the prediction of SF2/ASF-specific exonic splicing enhancers. Hum. Mol. Genet. 15, 2490–2508.
SRSF3	Galiana-Arnoux, D., Lejeune, F., Gesnel, M.-C., Stevenin, J., Breathnach, R., and Del Gatto-Konczak, F. (2003). The CD44 alternative v9 exon contains a splicing enhancer responsive to the SR proteins 9G8, ASF/SF2, and SRp20. J. Biol. Chem. 278, 32943–32953.
	Gonçalves, V., Matos, P., and Jordan, P. (2009). Antagonistic SR proteins regulate alternative splicing of tumor-related Rac1b downstream of the PI3-kinase and Wnt pathways. Hum. Mol. Genet. 18, 3696–3707.
	Jang, H.N., Lee, M., Loh, T.J., Choi, S.-W., Oh, H.K., Moon, H., Cho, S., Hong, S.-E., Kim, D.H., Sheng, Z., et al. (2014). Exon 9 skipping of apoptotic caspase-2 pre-mRNA is promoted by SRSF3 through interaction with exon 8. Biochim. Biophys. Acta 1839, 25–32.
	Lou, H., Neugebauer, K.M., Gagel, R.F., and Berget, S.M. (1998). Regulation of alternative polyadenylation by U1 snRNPs and SRp20. Mol. Cell. Biol. 18, 4977–4985.
SRSF4	Buratti, E., De Conti, L., Stuani, C., Romano, M., Baralle, M., and Baralle, F. (2010). Nuclear factor TDP-43 can affect selected microRNA levels. FEBS J. 277, 2268–2281.
SRSF5	Cartegni, L., Wang, J., Zhu, Z., Zhang, M.Q., and Krainer, A.R. (2003). ESEfinder: A web resource to identify exonic splicing enhancers. Nucleic Acids Res. 31, 3568–3571.
	Cartegni, L., Hastings, M.L., Calarco, J.A., de Stanchina, E., and Krainer, A.R. (2006). Determinants of exon 7 splicing in the spinal muscular atrophy genes, SMN1 and SMN2. Am. J. Hum. Genet. 78, 63–77.
	Smith, P.J., Zhang, C., Wang, J., Chew, S.L., Zhang, M.Q., and Krainer, A.R. (2006). An increased specificity score matrix for the prediction of SF2/ASF-specific exonic splicing enhancers. Hum. Mol. Genet. 15, 2490–2508.
SRSF6	Cartegni, L., Wang, J., Zhu, Z., Zhang, M.Q., and Krainer, A.R. (2003). ESEfinder: A web resource to identify exonic splicing enhancers. Nucleic Acids Res. 31, 3568–3571.
	Cartegni, L., Hastings, M.L., Calarco, J.A., de Stanchina, E., and Krainer, A.R. (2006). Determinants of exon 7 splicing in the spinal muscular atrophy genes, SMN1 and SMN2. Am. J. Hum. Genet. 78, 63–77.
	Smith, P.J., Zhang, C., Wang, J., Chew, S.L., Zhang, M.Q., and Krainer, A.R. (2006). An increased specificity score matrix for the prediction of SF2/ASF-specific exonic splicing enhancers. Hum. Mol. Genet. 15, 2490–2508.
SRSF7	Galiana-Arnoux, D., Lejeune, F., Gesnel, M.-C., Stevenin, J., Breathnach, R., and Del Gatto-Konczak, F. (2003). The CD44 alternative v9 exon contains a splicing enhancer responsive to the SR proteins 9G8, ASF/SF2, and SRp20. J. Biol. Chem. 278, 32943–32953.
	Schaal, T.D., and Maniatis, T. (1999). Selection and Characterization of pre-mRNA splicing enhancers: identification of novel SR protein-specific enhancer sequences. Mol. Cell. Biol. 19, 1705–1719.
	Venables, J.P., Bourgeois, C.F., Dalgliesh, C., Kister, L., Stevenin, J., and Elliott, D.J. (2005). Up-regulation of the ubiquitous alternative splicing factor Tra2beta causes inclusion of a germ cell-specific exon. Hum. Mol. Genet. 14, 2289–2303.
SRSF9	Cloutier, P., Toutant, J., Shkreta, L., Goekjian, S., Revil, T., and Chabot, B. (2008). Antagonistic effects of the SRp30c protein and cryptic 5’ splice sites on the alternative splicing of the apoptotic regulator Bcl-x. J. Biol. Chem. 283, 21315–21324.
	Simard, M.J., and Chabot, B. (2002). SRp30c is a repressor of 3’ splice site utilization. Mol. Cell. Biol. 22, 4001–4010.
	Chen, H.-H., Chang, J.-G., Lu, R.-M., Peng, T.-Y., and Tarn, W.-Y. (2008). The RNA binding protein hnRNP Q modulates the utilization of exon 7 in the survival motor neuron 2 (SMN2) gene. Mol. Cell. Biol. 28, 6929–6938.
	Duning, K., Buck, F., Barnekow, A., and Kremerskothen, J. (2008). SYNCRIP, a component of dendritically localized mRNPs, binds to the translation regulator BC200 RNA. J. Neurochem. 105, 351–359.
SYNCRIP	Duning, K., Buck, F., Barnekow, A., and Kremerskothen, J. (2008). SYNCRIP, a component of dendritically localized mRNPs, binds to the translation regulator BC200 RNA. J. Neurochem. 105, 351–359.
	Chen, C.Y., Gherzi, R., Ong, S.E., Chan, E.L., Raijmakers, R., Pruijn, G.J., Stoecklin, G., Moroni, C., Mann, M., and Karin, M. (2001). AU binding proteins recruit the exosome to degrade ARE-containing mRNAs. Cell 107, 451–464.
TARDBP	Ayala, Y.M., Pagani, F., and Baralle, F.E. (2006). TDP43 depletion rescues aberrant CFTR exon 9 skipping. FEBS Lett. 580, 1339–1344.
	Buratti, E., De Conti, L., Stuani, C., Romano, M., Baralle, M., and Baralle, F. (2010). Nuclear factor TDP-43 can affect selected microRNA levels. FEBS J. 277, 2268–2281.
	Dujardin, G., Buratti, E., Charlet-Berguerand, N., Martins de Araujo, M., Mbopda, A., Le Jossic-Corcos, C., Pagani, F., Ferec, C., and Corcos, L. (2010). CELF proteins regulate CFTR pre-mRNA splicing: essential role of the divergent domain of ETR-3. Nucleic Acids Res. 38, 7273–7285.
	Mercado, P.A., Ayala, Y.M., Romano, M., Buratti, E., and Baralle, F.E. (2005). Depletion of TDP 43 overrides the need for exonic and intronic splicing enhancers in the human apoA-II gene. Nucleic Acids Res. 33, 6000–6010.
	Volkening, K., Leystra-Lantz, C., Yang, W., Jaffee, H., and Strong, M.J. (2009). Tar DNA binding protein of 43 kDa (TDP-43), 14-3-3 proteins and copper/zinc superoxide dismutase (SOD1) interact to modulate NFL mRNA stability. Implications for altered RNA processing in amyotrophic lateral sclerosis (ALS). Brain Res. 1305, 168–182.
TRA2A	Tacke, R., Tohyama, M., Ogawa, S., and Manley, J.L. (1998). Human Tra2 proteins are sequence-specific activators of pre-mRNA splicing. Cell 93, 139–148
TRA2B	Cho, S., Moon, H., Loh, T.J., Oh, H.K., Cho, S., Choy, H.E., Song, W.K., Chun, J.-S., Zheng, X., and Shen, H. (2014). hnRNP M facilitates exon 7 inclusion of SMN2 pre-mRNA in spinal muscular atrophy by targeting an enhancer on exon 7. Biochim. Biophys. Acta 1839, 306–315.
	Venables, J.P., Bourgeois, C.F., Dalgliesh, C., Kister, L., Stevenin, J., and Elliott, D.J. (2005). Up-regulation of the ubiquitous alternative splicing factor Tra2beta causes inclusion of a germ cell-specific exon. Hum. Mol. Genet. 14, 2289–2303.
	Wu, J.Y., Kar, A., Kuo, D., Yu, B., and Havlioglu, N. (2006). SRp54 (SFRS11), a regulator for tau exon 10 alternative splicing identified by an expression cloning strategy. Mol. Cell. Biol. 26, 6739–6747.
TIA1/TIAL1	Aznarez, I., Barash, Y., Shai, O., He, D., Zielenski, J., Tsui, L.-C., Parkinson, J., Frey, B.J., Rommens, J.M., and Blencowe, B.J. (2008). A systematic analysis of intronic sequences downstream of 5’ splice sites reveals a widespread role for U-rich motifs and TIA1/TIAL1 proteins in alternative splicing regulation. Genome Res. 18, 1247–1258. 18
	Buxadé, M., Morrice, N., Krebs, D.L., and Proud, C.G. (2008). The PSF.p54nrb complex is a novel Mnk substrate that binds the mRNA for tumor necrosis factor alpha. J. Biol. Chem. 283, 57–65.
	Izquierdo, J.M., and Valcárcel, J. (2007). Two isoforms of the T-cell intracellular antigen 1 (TIA-1) splicing factor display distinct splicing regulation activities. Control of TIA-1 isoform ratio by TIA-1-related protein. J. Biol. Chem. 282, 19410–19417.
	McAlinden, A., Liang, L., Mukudai, Y., Imamura, T., and Sandell, L.J. (2007). Nuclear protein TIA-1 regulates COL2A1 alternative splicing and interacts with precursor mRNA and genomic DNA. J. Biol. Chem. 282, 24444–24454.
	Reyes, R., and Izquierdo, J.M. (2007). The RNA-binding protein PTB exerts translational control on 3’-untranslated region of the mRNA for the ATP synthase beta-subunit. Biochem. Biophys. Res. Commun. 357, 1107–1112.
	Wang, I., Hennig, J., Jagtap, P.K.A., Sonntag, M., Valcárcel, J., and Sattler, M. (2014). Structure, dynamics and RNA binding of the multi-domain splicing factor TIA-1. Nucleic Acids Res. 42, 5949–5966.
	Zhu, H., Hasman, R.A., Barron, V.A., Luo, G., and Lou, H. (2006). A nuclear function of Hu proteins as neuron-specific alternative RNA processing regulators. Mol. Biol. Cell 17, 5105–5114.
YBX1	Fraser, D.J., Phillips, A.O., Zhang, X., van Roeyen, C.R., Muehlenberg, P., En-Nia, A., and Mertens, P.R. (2008). Y-box protein-1 controls transforming growth factor-beta1 translation in proximal tubular cells. Kidney Int. 73, 724–732. 20
	Shen, Q., Fan, L., and Newburger, P.E. (2006). Nuclease sensitive element binding protein 1 associates with the selenocysteine insertion sequence and functions in mammalian selenoprotein translation. J. Cell. Physiol. 207, 775–783.
	Skoko, N., Baralle, M., Buratti, E., and Baralle, F.E. (2008). The pathological splicing mutation c.6792C>G in NF1 exon 37 causes a change of tenancy between antagonistic splicing factors. FEBS Lett. 582, 2231–2236.
	Wei, W.-J., Mu, S.-R., Heiner, M., Fu, X., Cao, L.-J., Gong, X.-F., Bindereif, A., and Hui, J. (2012). YB-1 binds to CAUC motifs and stimulates exon inclusion by enhancing the recruitment of U2AF to weak polypyrimidine tracts. Nucleic Acids Res. 40, 8622–8636.
