# Supplementary material for: RUNX1/RUNX1T1 mediates alternative splicing and reorganises the transcriptional landscape in leukemia
Source: Nat Commun. 2021 Jan 22;12:520. doi: 10.1038/s41467-020-20848-z (PMC7822815; doi:10.1038/s41467-020-20848-z)
Supplement: Supplementary file 20 — Source Data [file 41467_2020_20848_MOESM20_ESM.xlsx]

## Sheet: Full scans of Western blots
FULL SCANS OF WESTERN BLOTS.
	Full scan of Western blot for Fig. 1b. Full scans of Western blots for Fig. 8c.
	Full scans of Western blots for Supplementary Fig. 3d.
	Full scans of Western blots for Supplementary Fig. 4c.
